# Supplementary material for: GreenGate 2.0: Backwards compatible addons for assembly of complex transcriptional units and their stacking with GreenGate
Source: PLoS One. 2023 Sep 8;18(9):e0290097. doi: 10.1371/journal.pone.0290097 (PMC10490876; doi:10.1371/journal.pone.0290097)
Supplement: S1 Table — (XLSX) [file pone.0290097.s004.xlsx]

## Sheet: Table S2
Usage	Primer name	Sequence (5>3)	Orientation	Method
Construct Z1	P-2309	AATTACCATGGCACCTGCTGCAACCTAGAGACCCTGCAGATCGTACGGGATCCGGTCTCTGTATGTCATATGGCAGGTGCTCGAGC	fw	Anneal
Construct Z1	P-2310	AATTGCTCGAGCACCTGCCATATGACATACAGAGACCGGATCCCGTACGATCTGCAGGGTCTCTAGGTTGCAGCAGGTGCCATGGT	rv	Anneal
Construct Z2	P-2311	AATTACCATGGCACCTGCTACAGTCAACCTAGAGACCCTGCAGATCGTACGGGATCCGGTCTCTGTATATCGGCAGGTGCTCGAGC	fw	Anneal
Construct Z2	P-2312	AATTGCTCGAGCACCTGCCGATATACAGAGACCGGATCCCGTACGATCTGCAGGGTCTCTAGGTTGACTGTAGCAGGTGCCATGGT	rv	Anneal
Construct Z1r	P-2313	AATTACCATGGCACCTGCTACAACCTATACAGAGACCCTGCAGATCGTACGGGATCCGGTCTCTAGGTGTCAATCGGCAGGTGCTCGAGC	fw	Anneal
Construct Z1r	P-2314	AATTGCTCGAGCACCTGCCGATTGACACCTAGAGACCGGATCCCGTACGATCTGCAGGGTCTCTGTATAGGTTGTAGCAGGTGCCATGGT	rv	Anneal
Construct Z2r	P-2315	AATTACCATGGCACCTGCTACAGTCAATACAGAGACCCTGCAGATCGTACGGGATCCGGTCTCTAGGTGTATATCGGCAGGTGCTCGAGC	fw	Anneal
Construct Z2r	P-2316	AATTGCTCGAGCACCTGCCGATATACACCTAGAGACCGGATCCCGTACGATCTGCAGGGTCTCTGTATTGACTGTAGCAGGTGCCATGGT	rv	Anneal
Construct Y1	P-2317	GATCACCATGGGGTCTCAACCTATCGGCAGGTGCTGCAGATCGTACGGGATCCCACCTGCTACAGTATGTCATGAGACCCTCGAGA	fw	Anneal
Construct Y1	P-2318	GATCTCTCGAGGGTCTCATGACATACTGTAGCAGGTGGGATCCCGTACGATCTGCAGCACCTGCCGATAGGTTGAGACCCCATGGT	rv	Anneal
Construct Y2	P-2319	GATCACCATGGGGTCTCAGTCAACCTATCGGCAGGTGCTGCAGATCGTACGGGATCCCACCTGCTACAGTATTGAGACCCTCGAGA	fw	Anneal
Construct Y2	P-2320	GATCTCTCGAGGGTCTCAATACTGTAGCAGGTGGGATCCCGTACGATCTGCAGCACCTGCCGATAGGTTGACTGAGACCCCATGGT	rv	Anneal
Construct Y1r	P-2321	GATCACCATGGGGTCTCAACCTATACATCGGCAGGTGCTGCAGATCGTACGGGATCCCACCTGCTGCAAGGTGTCATGAGACCCTCGAGA	fw	Anneal
Construct Y1r	P-2322	GATCTCTCGAGGGTCTCATGACACCTTGCAGCAGGTGGGATCCCGTACGATCTGCAGCACCTGCCGATGTATAGGTTGAGACCCCATGGT	rv	Anneal
Construct Y2r	P-2323	GATCACCATGGGGTCTCAGTCAATACATCGGCAGGTGCTGCAGATCGTACGGGATCCCACCTGCTGCAAGGTGTATTGAGACCCTCGAGA	fw	Anneal
Construct Y2r	P-2324	GATCTCTCGAGGGTCTCAATACACCTTGCAGCAGGTGGGATCCCGTACGATCTGCAGCACCTGCCGATGTATTGACTGAGACCCCATGGT	rv	Anneal
Screen Z and Y vectors for correct construction	P-2325	TGTGGTGTAAACATAACGGATCACCATGG	fw	Sequencing
Construct Z1j	P-2326	CGCGCGCCATGGCACCTGCTACAACCTTCTCAATGGTAACTTTACTC	fw	PCR
Construct Z1j	P-2327	CGCGCGCTCGAGCACCTGCTACATGACAGCGAAATGATTGATGAAGAAC	rv	PCR
Construct Z2j	P-2328	CGCGCGCCATGGCACCTGCTACAGTCAGGAGTCTCAATGGTAACTTTAC	fw	PCR
Construct Z2j	P-2329	CGCGCGCTCGAGCACCTGCTACAATACAAATGATTGATGAAGAACAATG	rv	PCR
Construct Y1j	P-2330	CGCGCGCCATGGGGTCTCAACCTCTCAATGGTAACTTTACTCTTTATTTAAC	fw	PCR
Construct Y1j	P-2331	CGCGCGCTCGAGGGTCTCATGACAGCGAAATGATTGATGAAGAACAATG	rv	PCR
Construct Y2j	P-2332	CGCGCGCCATGGGGTCTCAGTCAGGAGTCTCAATGGTAACTTTACTC	fw	PCR
Construct Y2j	P-2333	CGCGCGCTCGAGGGTCTCAATACAAATGATTGATGAAGAACAATG	rv	PCR
Amplify sfGFP or spisPink	P-3151	ATGCTACTGCAGTTTACGGCTAGCTCAGTCC	forward	PCR
Amplify sfGFP or spisPink	P-3152	TCGACTGGATCCCGCAGAAAGGCCCACCCGAAG	reverse	PCR
Construct pGGF dummy	P-2334	ACTAAGTGACACATGACCATAGGAGAAC	fw	Anneal
Construct pGGF dummy	P-2335	ATACGTTCTCCTATGGTCATGTGTCACT	rv	Anneal
Construct pGG-AD2-000	P-2366	AGCTTGGTCTCATGACATAGCGCCGGTGAGAGGGTATCCCTGAGACCG	fw	Anneal
Construct pGG-AD2-000	P-2367	AATTCGGTCTCAGGGATACCCTCTCACCGGCGCTATGTCATGAGACCA	rv	Anneal
Construct pGG-A3-000	P-2368	AGCTTGGTCTCATCCCATCAGCCGTCTCCACCAACAAACATGAGACCG	fw	Anneal
Construct pGG-A3-000	P-2369	AATTCGGTCTCATGTTTGTTGGTGGAGACGGCTGATGGGATGAGACCA	rv	Anneal
Construct pGG-A4-000	P-2370	AGCTTGGTCTCATGACCAACGCTATCGGGTCATATTAACATGAGACCG	fw	Anneal
Construct pGG-A4-000	P-2371	AATTCGGTCTCATGTTAATATGACCCGATAGCGTTGGTCATGAGACCA	rv	Anneal
Construct pGG-A5-000	P-2372	AGCTTGGTCTCAACCTATAAGATTCCGCAATGGGACTCCCTGAGACCG	fw	Anneal
Construct pGG-A5-000	P-2373	AATTCGGTCTCAGGGAGTCCCATTGCGGAATCTTATAGGTTGAGACCA	rv	Anneal
Construct pGG-B1-000	P-2374	AGCTTGGTCTCAAACATACTTATAGGTTGCCTTAACCCATTGAGACCG	fw	Anneal
Construct pGG-B1-000	P-2375	AATTCGGTCTCAATGGGTTAAGGCAACCTATAAGTATGTTTGAGACCA	rv	Anneal
Construct pGG-B2-000	P-2376	AGCTTGGTCTCACCATGATATCCGCAACTTGCGATGGGCTTGAGACCG	fw	Anneal
Construct pGG-B2-000	P-2377	AATTCGGTCTCAAGCCCATCGCAAGTTGCGGATATCATGGTGAGACCA	rv	Anneal
Construct pGG-C1-000	P-2378	AGCTTGGTCTCAGGCTTGCCTGCTATGCTTAAATACAGCCTGAGACCG	fw	Anneal
Construct pGG-C1-000	P-2379	AATTCGGTCTCAGGCTGTATTTAAGCATAGCAGGCAAGCCTGAGACCA	rv	Anneal
Construct pGG-C2-000	P-2380	AGCTTGGTCTCAAGCCATACCTCGCCCAGTAGCTTTTTCGTGAGACCG	fw	Anneal
Construct pGG-C2-000	P-2381	AATTCGGTCTCACGAAAAAGCTACTGGGCGAGGTATGGCTTGAGACCA	rv	Anneal
Construct pGG-C3-000	P-2382	AGCTTGGTCTCATTCGCCAATATGGGAACATCAATTGCAGTGAGACCG	fw	Anneal
Construct pGG-C3-000	P-2383	AATTCGGTCTCACTGCAATTGATGTTCCCATATTGGCGAATGAGACCA	rv	Anneal
Construct pGG-C4-000	P-2384	AGCTTGGTCTCAGCAGGTACATCGGGCCGGGATAATTCAGTGAGACCG	fw	Anneal
Construct pGG-C4-000	P-2385	AATTCGGTCTCACTGAATTATCCCGGCCCGATGTACCTGCTGAGACCA	fw	Anneal
Construct pGG-C5-000	P-2386	AGCTTGGTCTCAAGCCCATGTCGTCACGGAACTTACCTCAGTGAGACC	fw	Anneal
Construct pGG-C5-000	P-2387	ATTCGGTCTCACTGAGGTAAGTTCCGTGACGACATGGGCTTGAGACCA	rv	Anneal
Construct pGG-C6-000	P-2388	AGCTTGGTCTCATTCGTGTAAGAGTAATAATTCAAATCAGTGAGACCG	fw	Anneal
Construct pGG-C6-000	P-2389	AATTCGGTCTCACTGATTTGAATTATTACTCTTACACGAATGAGACCA	fw	Anneal
Construct pGG-C7-000	P-2390	AGCTTGGTCTCAGGCTTGTAAGAGTAATAATTCAAATTCGTGAGACCG	fw	Anneal
Construct pGG-C7-000	P-2391	AATTCGGTCTCACGAATTTGAATTATTACTCTTACAAGCCTGAGACCA	rv	Anneal
Construct pGG-C8-000	P-2392	AGCTTGGTCTCAGGCTTGTAAGAGTAATAATTCAAAGCAGTGAGACCG	fw	Anneal
Construct pGG-C8-000	P-2393	AATTCGGTCTCACTGCTTTGAATTATTACTCTTACAAGCCTGAGACCA	fw	Anneal
Construct pGGB-zCas9i	P-2538	AAGCTTGGTCTCAAACAATGGCTTCTAGCCCACCGAAGAAGAAG	forward	PCR
Construct pGGB-zCas9i	P-2539	GAATTCGGTCTCAAGCCGGGAGCTCAAGCCTATACTGTACTTAAC	reverse	PCR
pGGC1-002	P-2927	AAGCTTGGTCTCAGGCTCTCTTTTTTTCTTCTTCTTCG	fw	PCR
pGGC1-002	P-2928	GAATTCGGTCTCAGGCTTATTGGTTTATC	rev	PCR
pGGC3-002	P-2929	AAGCTTGGTCTCATTCGCTCTTTTTTTCTTCTTCTTCG	fw	PCR
pGGC3-002	P-2930	GAATTCGGTCTCACTGCTATTGGTTTATC	rev	PCR
pGGD1-002	P-2931	AAGCTTGGTCTCATCAGCTCTTTTTTTCTTCTTCTTCG	fw	PCR
pGGD1-002	P-2932	GAATTCGGTCTCAGTCATATTGGTTTATC	rev	PCR
pGGD3-002	P-2933	AAGCTTGGTCTCATCCCCTCTTTTTTTCTTCTTCTTCG	fw	PCR
pGGD3-002	P-2934	GAATTCGGTCTCAGCAGTATTGGTTTATC	rev	PCR
pGGE2-002	P-2935	AAGCTTGGTCTCACCATCTCTTTTTTTCTTCTTCTTCG	fw	PCR
pGGE2-002	P-2936	GAATTCGGTCTCATAGTTATTGGTTTATC	rev	PCR
pGGC2-002	P-2542	GGCCGGTCTCAAGCCCGTGTCTCAAAATCTCTG	forward	PCR
pGGC2-002	P-2543	GGCCGGTCTCACGAAGCTGATCCTAAATGCTATC	reverse	PCR
pGGC4-002	P-2544	GGCCGGTCTCAGCAGCGTGTCTCAAAATCTCTG	forward	PCR
pGGC4-002	P-2545	GGCCGGTCTCACTGAGCTGATCCTAAATGCTATC	reverse	PCR
pGGD2A-002	P-2546	GGCCGGTCTCATGACCGTGTCTCAAAATCTCTG	forward	PCR
pGGD2A-002	P-2547	GGCCGGTCTCAGGGAGCTGATCCTAAATGCTATC	reverse	PCR
pGGE1-002	P-2548	GGCCGGTCTCACTGCCGTGTCTCAAAATCTCTG	forward	PCR
pGGE1-002	P-2549	GGCCGGTCTCAATGGGCTGATCCTAAATGCTATC	reverse	PCR
scaffold amplification for pGGX-002 (overlap-extension PCR)	P-2540	GGATGCAGGTGGACACCTGCAGCTGTTTTAGAGCTAGAAATAGC	forward	PCR
pU3 amplification for pGGX-002 (overlap-extension PCR)	P-2541	AGCTGCAGGTGTCCACCTGCATCCCAATCAATGGTGCTCCCTCAGTG	reverse	PCR
