# Supplementary material for: GreenGate 2.0: Backwards compatible addons for assembly of complex transcriptional units and their stacking with GreenGate
Source: PLoS One. 2023 Sep 8;18(9):e0290097. doi: 10.1371/journal.pone.0290097 (PMC10490876; doi:10.1371/journal.pone.0290097)
Supplement: S2 Table — (XLSX) [file pone.0290097.s005.xlsx]

## Sheet: GGv2 Vectors Set
Level	Category	Type	Marker Bact.	Marker Plant	Nickname	LabCode	5' - overhang	3' - overhang	Content	Purpose
Universal	gRNA expression	-	Amp	-	2 gRNAs template	pR540	-	-	scaffold-pU6	template for 2 gRNA amplification
Universal	helper	any	Amp / amilCP	-	Universal Entry generator (pUEG)	pR562	-	-	amilCP	Creation of Level 0 entry clones
Level 0	empty	A1	Amp	-	A1-000	pAM745	ACCT	TGAC	dummy 20nt sequence	empty GG entry vector
Level 0	empty	AD2	Amp	-	A2-000	pAM749	TGAC	TCCC	dummy 20nt sequence	empty GG entry vector
Level 0	empty	A3	Amp	-	A3-000	pAM750	TCCC	AACA	dummy 20nt sequence	empty GG entry vector
Level 0	empty	A4	Amp	-	A4-000	pAM751	TGAC	AACA	dummy 20nt sequence	empty GG entry vector
Level 0	empty	A5	Amp	-	A5-000	pAM752	ACCT	TCCC	dummy 20nt sequence	empty GG entry vector
Level 0	empty	B1	Amp	-	B1-000	pAM753	AACA	CCAT	dummy 20nt sequence	empty GG entry vector
Level 0	empty	B2	Amp	-	B2-000	pAM754	CCAT	GGCT	dummy 20nt sequence	empty GG entry vector
Level 0	empty	C1	Amp	-	C1-000	pAM755	GGCT	AGCC	dummy 20nt sequence	empty GG entry vector
Level 0	empty	C2	Amp	-	C2-000	pAM756	AGCC	TTCG	dummy 20nt sequence	empty GG entry vector
Level 0	empty	C3	Amp	-	C3-000	pAM757	TTCG	GCAG	dummy 20nt sequence	empty GG entry vector
Level 0	empty	C4	Amp	-	C4-000	pAM758	GCAG	TCAG	dummy 20nt sequence	empty GG entry vector
Level 0	empty	C5	Amp	-	C5-000	pAM759	AGCC	TCAG	dummy 20nt sequence	empty GG entry vector
Level 0	empty	C6	Amp	-	C6-000	pAM760	TTCG	TCAG	dummy 20nt sequence	empty GG entry vector
Level 0	empty	C7	Amp	-	C7-000	pAM761	GGCT	TTCG	dummy 20nt sequence	empty GG entry vector
Level 0	empty	C8	Amp	-	C8-000	pAM762	GGCT	GCAG	dummy 20nt sequence	empty GG entry vector
Level 0	empty	D1	Amp	-	D1-000	pAM763	TCAG	TGAC	dummy 20nt sequence	empty GG entry vector
Level 0	empty	D3	Amp	-	D3-000	pAM764	TCCC	CTGC	dummy 20nt sequence	empty GG entry vector
Level 0	empty	D4	Amp	-	D4-000	pAM765	TGAC	CTGC	dummy 20nt sequence	empty GG entry vector
Level 0	empty	D5	Amp	-	D5-000	pAM766	TCAG	TCCC	dummy 20nt sequence	empty GG entry vector
Level 0	empty	E1	Amp	-	E1-000	pAM767	CTGC	CCAT	dummy 20nt sequence	empty GG entry vector
Level 0	empty	E2	Amp	-	E2-000	pAM768	CCAT	ACTA	dummy 20nt sequence	empty GG entry vector
Level 0	Cas9 expression	B	Amp	-	pKE014	pKE014	AACA	GGCT	SpCas9_introns_2xNLS-Pea3A(T) term	GG entry for zCas9i expression
Level 0	gRNA expression	C1	Amp	-	C1-002	pCS017	GGCT	AGCC	pU6-AarI-scaffold-term	GG entry vector for gRNA insertion for CRISPR/Cas
Level 0	gRNA expression	C2	Amp	-	C2-002	pKE010	AGCC	TTCG	pU3-AarI-scaffold-term	GG entry vector for gRNA insertion for CRISPR/Cas
Level 0	gRNA expression	C3	Amp	-	C3-002	pCS018	TTCG	GCAG	pU6-AarI-scaffold-term	GG entry vector for gRNA insertion for CRISPR/Cas
Level 0	gRNA expression	C4	Amp	-	C4-002	pKE011	GCAG	TCAG	pU3-AarI-scaffold-term	GG entry vector for gRNA insertion for CRISPR/Cas
Level 0	gRNA expression	D1	Amp	-	D1-002	pCS019	TCAG	TGAC	pU6-AarI-scaffold-term	GG entry vector for gRNA insertion for CRISPR/Cas
Level 0	gRNA expression	AD2	Amp	-	AD2-002	pKE012	TGAC	TCCC	pU3-AarI-scaffold-term	GG entry vector for gRNA insertion for CRISPR/Cas
Level 0	gRNA expression	D3	Amp	-	D3-002	pCS020	TCCC	CTGC	pU6-AarI-scaffold-term	GG entry vector for gRNA insertion for CRISPR/Cas
Level 0	gRNA expression	E1	Amp	-	E1-002	pKE013	CTGC	CCAT	pU3-AarI-scaffold-term	GG entry vector for gRNA insertion for CRISPR/Cas
Level 0	gRNA expression	E2	Amp	-	E2-002	pCS021	CCAT	ACTA	pU6-AarI-scaffold-term	GG entry vector for gRNA insertion for CRISPR/Cas
Level 1	empty	Z1	Kan	-	Z1	pMP116			GreenBraid destination vector pGBZ1 – PaqCI – Eco31I - spisPink- Eco31I – PaqCI	Braiding destination
Level 1	empty	Z1	Kan	-	Z1 reverse	pMP120			GreenBraid reverse destination vector pGBZ1r – PaqCI – Eco31I - spisPink- Eco31I – PaqCI	Braiding destination
Level 1	empty	Z2	Kan	-	Z2	pMP117			GreenBraid destination vector pGBZ2 – PaqCI – Eco31I - spisPink- Eco31I – PaqCI	Braiding destination
Level 1	empty	Z2	Kan	-	Z2 reverse	pMP121			GreenBraid reverse destination vector pGBZ2r – PaqCI – Eco31I - spisPink- Eco31I – PaqCII	Braiding destination
Level 1	joker	Z1	Kan	-	Z1 joker	pMP072			GreenBraid joker destination vector pGBZ1j – PaqCI – dummy – PaqCI	Braiding destination
Level 1	joker	Z2	Kan	-	Z2 joker	pMP073			GreenBraid joker destination vector pGBZ2j – PaqCI – dummy – PaqCI	Braiding destination
Level 1	Inducible	Z2	Kan	-	pUBI10::GR-LhG4-tHSP18.2M	pTT135			pUBQ10:GR-LhG4:tHSP18.2M	Premade UBI10 driven expression of LhG4 for braiding
Level 1	Marker	Z1	Kan	-	Z1-PM-Red	pMP107			pUBQ10:PiP1;4:PmScarlet-I:tHSP18.2M	Premade plasma membrane marker for braiding
Level 1	Marker	Z1	Kan	-	Z1-PM-Yellow	pMP104			pUBQ10:PiP1;4:mVenus:tHSP18.2M	Premade plasma membrane marker for braiding
Level 1	Marker	Z2	Kan	-	Z2-PM-Red	pMP105			pUBQ10:PiP1;4:PmScarlet-I:tHSP18.2M	Premade plasma membrane marker for braiding
Level 1	Marker	Z2	Kan	FastRed	Z2-PM-Red-FR	pMP108			pUBQ10:PiP1;4:PmScarlet-I:tHSP18.2M:FastRed	Premade plasma membrane marker for braiding
Level 1	Marker	Z2	Kan	-	Z2-PM-Yellow	pMP065			pUBQ10:PiP1;4:mVenus:tHSP18.2M	Premade plasma membrane marker for braiding
Level 1	Marker	Z2	Kan	FastRed	Z2-PM-Yellow-FR	pMP086			pUBQ10:PiP1;4:mVenus:tHSP18.2M:FastRed	Premade plasma membrane marker for braiding
Level 1	Marker	Z1	Kan		Z1-PM-Blue	pKD013			pUBQ10:PiP1;4:mTurquoise2:tHSP18.2M	Premade plasma membrane marker for braiding
Level 1	Marker	Z1	Kan	FastRed	Z1-PM-Blue-FR	pKD016			pUBQ10:PiP1;4:mTurquoise2:tHSP18.2M:FastRed	Premade plasma membrane marker for braiding
Level 1	Marker	Z2	Kan		Z2-PM-Blue	pKD014			pUBQ10:PiP1;4:mTurquoise2:tHSP18.2M	Premade plasma membrane marker for braiding
Level 1	Marker	Z2	Kan	Fastred	Z2-PM-Blue-FR	pKD015			pUBQ10:PiP1;4:mTurquoise2:tHSP18.2M:FastRed	Premade plasma membrane marker for braiding
Level 1	Marker	Z1	Kan		Z1-N-Blue	pKD011			pUBQ10:H2B:mTurquoise2:tHSP18.2M	Premade nuclei membrane marker for braiding
Level 1	Marker	Z1	Kan	Fastred	Z1-N-Blue-FR	pKD005			pUBQ10:H2B:mTurquoise2:tHSP18.2M:FastRed	Premade nuclei membrane marker for braiding
Level 1	Marker	Z2	Kan		Z2-N-Blue	pKD012			pUBQ10:H2B:mTurquoise2:tHSP18.2M	Premade nuclei membrane marker for braiding
Level 1	Marker	Z2	Kan	Fastred	Z2-N-Blue-FR	pKD006			pUBQ10:H2B:mTurquoise2:tHSP18.2M:FastRed	Premade nuclei membrane marker for braiding
Level 1	Marker	Z1	Kan		Z1-N-Yellow	pKD009			pUBQ10:H2B:mVenus:tHSP18.2M	Premade nuclei membrane marker for braiding
Level 1	Marker	Z1	Kan	Fastred	Z1-N-Yellow-FR	pKD003			pUBQ10:H2B:mVenus:tHSP18.2M:FastRed	Premade nuclei membrane marker for braiding
Level 1	Marker	Z2	Kan		Z2-N-Yellow	pKD010			pUBQ10:H2B:mVenus:tHSP18.2M	Premade nuclei membrane marker for braiding
Level 1	Marker	Z2	Kan	Fastred	Z2-N-Yellow-FR	pKD004			pUBQ10:H2B:mVenus:tHSP18.2M:FastRed	Premade nuclei membrane marker for braiding
Level 1	Marker	Z1	Kan		Z1-N-Red	pKD007			pUBQ10:H2B:PmScarlet-I:tHSP18.2M	Premade nuclei membrane marker for braiding
Level 1	Marker	Z1	Kan	Fastred	Z1-N-Red-FR	pKD001			pUBQ10:H2B:PmScarlet-I:tHSP18.2M:FastRed	Premade nuclei membrane marker for braiding
Level 1	Marker	Z2	Kan		Z2-N-Red	pKD008			pUBQ10:H2B:PmScarlet-I:tHSP18.2M	Premade nuclei membrane marker for braiding
Level 1	Marker	Z2	Kan	Fastred	Z2-N-Red-FR	pKD002			pUBQ10:H2B:PmScarlet-I:tHSP18.2M:FastRed	Premade nuclei membrane marker for braiding
Level 2	empty	Y1	Spec	-	Y1	pMP118			GreenBraid destination vector pGBY1 – Eco31I – PaqCI -sfGFP- PaqCI – Eco31I	Braiding destination
Level 2	empty	Y1	Spec	-	Y1 reverse	pMP122			GreenBraid reverse destination vector pGBY1r – Eco31I – PaqCI -sfGFP- PaqCI – Eco31I	Braiding destination
Level 2	empty	Y2	Spec	-	Y2	pMP119			GreenBraid destination vector pGBY2 – Eco31I – PaqCI -sfGFP- PaqCI – Eco31I	Braiding destination
Level 2	empty	Y2	Spec	-	Y2 reverse	pMP123			GreenBraid reverse destination vector pGBY2r – Eco31I – PaqCI -sfGFP- PaqCI – Eco31I	Braiding destination
Level 2	joker	Y1	Spec	-	Y1 joker	pMP074			GreenBraid joker destination vector pGBY1j – Eco31I – dummy – Eco31I	Braiding destination
Level 2	joker	Y2	Spec	-	Y2 joker	pMP075			GreenBraid joker destination vector pGBY2j – Eco31I – dummy – Eco31I	Braiding destination
