# Supplementary material for: GreenGate 2.0: Backwards compatible addons for assembly of complex transcriptional units and their stacking with GreenGate
Source: PLoS One. 2023 Sep 8;18(9):e0290097. doi: 10.1371/journal.pone.0290097 (PMC10490876; doi:10.1371/journal.pone.0290097)
Supplement: S1 Dataset — (ZIP) [file pone.0290097.s006.zip]

Archive with 170 entries (157 files):
- GreenGate2-Vectors/
- __MACOSX/._GreenGate2-Vectors
- GreenGate2-Vectors/.DS_Store
- __MACOSX/GreenGate2-Vectors/._.DS_Store
- GreenGate2-Vectors/Level 1 and Level 2/
- __MACOSX/GreenGate2-Vectors/._Level 1 and Level 2
- GreenGate2-Vectors/Level 0/
- __MACOSX/GreenGate2-Vectors/._Level 0
- GreenGate2-Vectors/Level 1 and Level 2/.DS_Store
- __MACOSX/GreenGate2-Vectors/Level 1 and Level 2/._.DS_Store
- GreenGate2-Vectors/Level 1 and Level 2/Plasma membrane Markers/
- __MACOSX/GreenGate2-Vectors/Level 1 and Level 2/._Plasma membrane Markers
- GreenGate2-Vectors/Level 1 and Level 2/Nuclei Markers/
- __MACOSX/GreenGate2-Vectors/Level 1 and Level 2/._Nuclei Markers
- GreenGate2-Vectors/Level 1 and Level 2/Main Set/
- __MACOSX/GreenGate2-Vectors/Level 1 and Level 2/._Main Set
- GreenGate2-Vectors/Level 1 and Level 2/Jokers/
- __MACOSX/GreenGate2-Vectors/Level 1 and Level 2/._Jokers
- GreenGate2-Vectors/Level 1 and Level 2/Inducible Expression/
- __MACOSX/GreenGate2-Vectors/Level 1 and Level 2/._Inducible Expression
- GreenGate2-Vectors/Level 0/.DS_Store
- __MACOSX/GreenGate2-Vectors/Level 0/._.DS_Store
- GreenGate2-Vectors/Level 0/Dummies/
- __MACOSX/GreenGate2-Vectors/Level 0/._Dummies
- GreenGate2-Vectors/Level 0/Gene Editing Set/
- __MACOSX/GreenGate2-Vectors/Level 0/._Gene Editing Set
- GreenGate2-Vectors/Level 0/pUEG/
- __MACOSX/GreenGate2-Vectors/Level 0/._pUEG
- GreenGate2-Vectors/Level 1 and Level 2/Plasma membrane Markers/pMP108.gb
- __MACOSX/GreenGate2-Vectors/Level 1 and Level 2/Plasma membrane Markers/._pMP108.gb
- GreenGate2-Vectors/Level 1 and Level 2/Plasma membrane Markers/pKD014.gb
- __MACOSX/GreenGate2-Vectors/Level 1 and Level 2/Plasma membrane Markers/._pKD014.gb
- GreenGate2-Vectors/Level 1 and Level 2/Plasma membrane Markers/pMP107.gb
- __MACOSX/GreenGate2-Vectors/Level 1 and Level 2/Plasma membrane Markers/._pMP107.gb
- GreenGate2-Vectors/Level 1 and Level 2/Plasma membrane Markers/pKD015.gb
- __MACOSX/GreenGate2-Vectors/Level 1 and Level 2/Plasma membrane Markers/._pKD015.gb
- GreenGate2-Vectors/Level 1 and Level 2/Plasma membrane Markers/pMP86.gb
- __MACOSX/GreenGate2-Vectors/Level 1 and Level 2/Plasma membrane Markers/._pMP86.gb
- GreenGate2-Vectors/Level 1 and Level 2/Plasma membrane Markers/pMP104.gb
- __MACOSX/GreenGate2-Vectors/Level 1 and Level 2/Plasma membrane Markers/._pMP104.gb
- GreenGate2-Vectors/Level 1 and Level 2/Plasma membrane Markers/pKD016.gb
- __MACOSX/GreenGate2-Vectors/Level 1 and Level 2/Plasma membrane Markers/._pKD016.gb
- GreenGate2-Vectors/Level 1 and Level 2/Plasma membrane Markers/pMP65.gb
- __MACOSX/GreenGate2-Vectors/Level 1 and Level 2/Plasma membrane Markers/._pMP65.gb
- GreenGate2-Vectors/Level 1 and Level 2/Plasma membrane Markers/pKD013.gb
- __MACOSX/GreenGate2-Vectors/Level 1 and Level 2/Plasma membrane Markers/._pKD013.gb
- GreenGate2-Vectors/Level 1 and Level 2/Plasma membrane Markers/pMP105.gb
- __MACOSX/GreenGate2-Vectors/Level 1 and Level 2/Plasma membrane Markers/._pMP105.gb
- GreenGate2-Vectors/Level 1 and Level 2/Nuclei Markers/pKD010.gb
- __MACOSX/GreenGate2-Vectors/Level 1 and Level 2/Nuclei Markers/._pKD010.gb
- GreenGate2-Vectors/Level 1 and Level 2/Nuclei Markers/pKD004.gb
- __MACOSX/GreenGate2-Vectors/Level 1 and Level 2/Nuclei Markers/._pKD004.gb
- GreenGate2-Vectors/Level 1 and Level 2/Nuclei Markers/pKD005.gb
- __MACOSX/GreenGate2-Vectors/Level 1 and Level 2/Nuclei Markers/._pKD005.gb
- GreenGate2-Vectors/Level 1 and Level 2/Nuclei Markers/pKD001.gb
- __MACOSX/GreenGate2-Vectors/Level 1 and Level 2/Nuclei Markers/._pKD001.gb
- GreenGate2-Vectors/Level 1 and Level 2/Nuclei Markers/pKD011.gb
- __MACOSX/GreenGate2-Vectors/Level 1 and Level 2/Nuclei Markers/._pKD011.gb
- GreenGate2-Vectors/Level 1 and Level 2/Nuclei Markers/pKD006.gb
- __MACOSX/GreenGate2-Vectors/Level 1 and Level 2/Nuclei Markers/._pKD006.gb
- GreenGate2-Vectors/Level 1 and Level 2/Nuclei Markers/pKD002.gb
- __MACOSX/GreenGate2-Vectors/Level 1 and Level 2/Nuclei Markers/._pKD002.gb
- GreenGate2-Vectors/Level 1 and Level 2/Nuclei Markers/pKD012.gb
- __MACOSX/GreenGate2-Vectors/Level 1 and Level 2/Nuclei Markers/._pKD012.gb
- GreenGate2-Vectors/Level 1 and Level 2/Nuclei Markers/pKD003.gb
- __MACOSX/GreenGate2-Vectors/Level 1 and Level 2/Nuclei Markers/._pKD003.gb
- GreenGate2-Vectors/Level 1 and Level 2/Nuclei Markers/pKD007.gb
- __MACOSX/GreenGate2-Vectors/Level 1 and Level 2/Nuclei Markers/._pKD007.gb
- GreenGate2-Vectors/Level 1 and Level 2/Nuclei Markers/pKD008.gb
- __MACOSX/GreenGate2-Vectors/Level 1 and Level 2/Nuclei Markers/._pKD008.gb
- GreenGate2-Vectors/Level 1 and Level 2/Nuclei Markers/pKD009.gb
- __MACOSX/GreenGate2-Vectors/Level 1 and Level 2/Nuclei Markers/._pKD009.gb
- GreenGate2-Vectors/Level 1 and Level 2/Main Set/pMP118.gb
- __MACOSX/GreenGate2-Vectors/Level 1 and Level 2/Main Set/._pMP118.gb
- GreenGate2-Vectors/Level 1 and Level 2/Main Set/pMP119.gb
- __MACOSX/GreenGate2-Vectors/Level 1 and Level 2/Main Set/._pMP119.gb
- GreenGate2-Vectors/Level 1 and Level 2/Main Set/pMP122.gb
- __MACOSX/GreenGate2-Vectors/Level 1 and Level 2/Main Set/._pMP122.gb
- GreenGate2-Vectors/Level 1 and Level 2/Main Set/pMP116.gb
- __MACOSX/GreenGate2-Vectors/Level 1 and Level 2/Main Set/._pMP116.gb
- GreenGate2-Vectors/Level 1 and Level 2/Main Set/pMP123.gb
- __MACOSX/GreenGate2-Vectors/Level 1 and Level 2/Main Set/._pMP123.gb
- GreenGate2-Vectors/Level 1 and Level 2/Main Set/pMP117.gb
- __MACOSX/GreenGate2-Vectors/Level 1 and Level 2/Main Set/._pMP117.gb
- GreenGate2-Vectors/Level 1 and Level 2/Main Set/pMP120.gb
- __MACOSX/GreenGate2-Vectors/Level 1 and Level 2/Main Set/._pMP120.gb
- GreenGate2-Vectors/Level 1 and Level 2/Main Set/pMP121.gb
- __MACOSX/GreenGate2-Vectors/Level 1 and Level 2/Main Set/._pMP121.gb
- GreenGate2-Vectors/Level 1 and Level 2/Jokers/pGBZ2_J.gb
- __MACOSX/GreenGate2-Vectors/Level 1 and Level 2/Jokers/._pGBZ2_J.gb
- GreenGate2-Vectors/Level 1 and Level 2/Jokers/pGBY2_J.gb
- __MACOSX/GreenGate2-Vectors/Level 1 and Level 2/Jokers/._pGBY2_J.gb
- GreenGate2-Vectors/Level 1 and Level 2/Jokers/pGBY1_J.gb
- __MACOSX/GreenGate2-Vectors/Level 1 and Level 2/Jokers/._pGBY1_J.gb
- GreenGate2-Vectors/Level 1 and Level 2/Jokers/pGBZ1_J.gb
- __MACOSX/GreenGate2-Vectors/Level 1 and Level 2/Jokers/._pGBZ1_J.gb
- GreenGate2-Vectors/Level 1 and Level 2/Inducible Expression/.DS_Store
- __MACOSX/GreenGate2-Vectors/Level 1 and Level 2/Inducible Expression/._.DS_Store
- GreenGate2-Vectors/Level 1 and Level 2/Inducible Expression/pTT135 - ID 00338.gb
- __MACOSX/GreenGate2-Vectors/Level 1 and Level 2/Inducible Expression/._pTT135 - ID 00338.gb
- GreenGate2-Vectors/Level 0/Dummies/pGGC7-000 dummy (pAM761).gb
- __MACOSX/GreenGate2-Vectors/Level 0/Dummies/._pGGC7-000 dummy (pAM761).gb
- GreenGate2-Vectors/Level 0/Dummies/pGGA4-000 dummy (pAM751).gb
- __MACOSX/GreenGate2-Vectors/Level 0/Dummies/._pGGA4-000 dummy (pAM751).gb
- GreenGate2-Vectors/Level 0/Dummies/pGGD5-000 dummy (pAM766).gb
- __MACOSX/GreenGate2-Vectors/Level 0/Dummies/._pGGD5-000 dummy (pAM766).gb
- GreenGate2-Vectors/Level 0/Dummies/pGGC5-000 dummy (pAM759).gb
- __MACOSX/GreenGate2-Vectors/Level 0/Dummies/._pGGC5-000 dummy (pAM759).gb
- GreenGate2-Vectors/Level 0/Dummies/pGGC2-000 dummy (pAM756).gb
- __MACOSX/GreenGate2-Vectors/Level 0/Dummies/._pGGC2-000 dummy (pAM756).gb
- GreenGate2-Vectors/Level 0/Dummies/pGGE1-000 dummy (pAM767).gb
- __MACOSX/GreenGate2-Vectors/Level 0/Dummies/._pGGE1-000 dummy (pAM767).gb
- GreenGate2-Vectors/Level 0/Dummies/pGGE2-000 dummy (pAM768).gb
- __MACOSX/GreenGate2-Vectors/Level 0/Dummies/._pGGE2-000 dummy (pAM768).gb
- GreenGate2-Vectors/Level 0/Dummies/pGGD3-000 dummy (pAM764).gb
- __MACOSX/GreenGate2-Vectors/Level 0/Dummies/._pGGD3-000 dummy (pAM764).gb
- GreenGate2-Vectors/Level 0/Dummies/pGGD1-000 dummy (pAM763).gb
- __MACOSX/GreenGate2-Vectors/Level 0/Dummies/._pGGD1-000 dummy (pAM763).gb
- GreenGate2-Vectors/Level 0/Dummies/pGGB2-000 dummy (pAM754).gb
- __MACOSX/GreenGate2-Vectors/Level 0/Dummies/._pGGB2-000 dummy (pAM754).gb
- GreenGate2-Vectors/Level 0/Dummies/pGGAD2-000 dummy (pAM749).gb
- __MACOSX/GreenGate2-Vectors/Level 0/Dummies/._pGGAD2-000 dummy (pAM749).gb
- GreenGate2-Vectors/Level 0/Dummies/pGGA5-000 dummy (pAM752).gb
- __MACOSX/GreenGate2-Vectors/Level 0/Dummies/._pGGA5-000 dummy (pAM752).gb
- GreenGate2-Vectors/Level 0/Dummies/pGGC3-000 dummy (pAM757).gb
- __MACOSX/GreenGate2-Vectors/Level 0/Dummies/._pGGC3-000 dummy (pAM757).gb
- GreenGate2-Vectors/Level 0/Dummies/pGGC4-000 dummy (pAM758).gb
- __MACOSX/GreenGate2-Vectors/Level 0/Dummies/._pGGC4-000 dummy (pAM758).gb
- GreenGate2-Vectors/Level 0/Dummies/pGGD4-000 dummy (pAM765).gb
- __MACOSX/GreenGate2-Vectors/Level 0/Dummies/._pGGD4-000 dummy (pAM765).gb
- GreenGate2-Vectors/Level 0/Dummies/pGGC6-000 dummy (pAM760).gb
- __MACOSX/GreenGate2-Vectors/Level 0/Dummies/._pGGC6-000 dummy (pAM760).gb
- GreenGate2-Vectors/Level 0/Dummies/pGGC1-000 dummy (pAM755).gb
- __MACOSX/GreenGate2-Vectors/Level 0/Dummies/._pGGC1-000 dummy (pAM755).gb
- GreenGate2-Vectors/Level 0/Dummies/pGGA1-000 dummy (pAM745).gb
- __MACOSX/GreenGate2-Vectors/Level 0/Dummies/._pGGA1-000 dummy (pAM745).gb
- GreenGate2-Vectors/Level 0/Dummies/pGGA3-000 dummy (pAM750).gb
- __MACOSX/GreenGate2-Vectors/Level 0/Dummies/._pGGA3-000 dummy (pAM750).gb
- GreenGate2-Vectors/Level 0/Dummies/pGGB1-000 dummy (pAM753).gb
- __MACOSX/GreenGate2-Vectors/Level 0/Dummies/._pGGB1-000 dummy (pAM753).gb
- GreenGate2-Vectors/Level 0/Dummies/pGGC8-000 dummy (pAM762).gb
- __MACOSX/GreenGate2-Vectors/Level 0/Dummies/._pGGC8-000 dummy (pAM762).gb
- GreenGate2-Vectors/Level 0/Gene Editing Set/.DS_Store
- __MACOSX/GreenGate2-Vectors/Level 0/Gene Editing Set/._.DS_Store
- GreenGate2-Vectors/Level 0/Gene Editing Set/template/
- __MACOSX/GreenGate2-Vectors/Level 0/Gene Editing Set/._template
- GreenGate2-Vectors/Level 0/Gene Editing Set/entry clones/
- __MACOSX/GreenGate2-Vectors/Level 0/Gene Editing Set/._entry clones
- GreenGate2-Vectors/Level 0/pUEG/pUEG - pR562.gb
- __MACOSX/GreenGate2-Vectors/Level 0/pUEG/._pUEG - pR562.gb
- GreenGate2-Vectors/Level 0/Gene Editing Set/template/pR540.gb
- __MACOSX/GreenGate2-Vectors/Level 0/Gene Editing Set/template/._pR540.gb
- GreenGate2-Vectors/Level 0/Gene Editing Set/entry clones/pCS017.gb
- __MACOSX/GreenGate2-Vectors/Level 0/Gene Editing Set/entry clones/._pCS017.gb
- GreenGate2-Vectors/Level 0/Gene Editing Set/entry clones/pCS018.gb
- __MACOSX/GreenGate2-Vectors/Level 0/Gene Editing Set/entry clones/._pCS018.gb
- GreenGate2-Vectors/Level 0/Gene Editing Set/entry clones/pKE013_new.gb
- __MACOSX/GreenGate2-Vectors/Level 0/Gene Editing Set/entry clones/._pKE013_new.gb
- GreenGate2-Vectors/Level 0/Gene Editing Set/entry clones/pKE011_new.gb
- __MACOSX/GreenGate2-Vectors/Level 0/Gene Editing Set/entry clones/._pKE011_new.gb
- GreenGate2-Vectors/Level 0/Gene Editing Set/entry clones/pCS019.gb
- __MACOSX/GreenGate2-Vectors/Level 0/Gene Editing Set/entry clones/._pCS019.gb
- GreenGate2-Vectors/Level 0/Gene Editing Set/entry clones/pKE012_new.gb
- __MACOSX/GreenGate2-Vectors/Level 0/Gene Editing Set/entry clones/._pKE012_new.gb
- GreenGate2-Vectors/Level 0/Gene Editing Set/entry clones/pCS020.gb
- __MACOSX/GreenGate2-Vectors/Level 0/Gene Editing Set/entry clones/._pCS020.gb
- GreenGate2-Vectors/Level 0/Gene Editing Set/entry clones/pKE010_new.gb
- __MACOSX/GreenGate2-Vectors/Level 0/Gene Editing Set/entry clones/._pKE010_new.gb
- GreenGate2-Vectors/Level 0/Gene Editing Set/entry clones/pCS021.gb
- __MACOSX/GreenGate2-Vectors/Level 0/Gene Editing Set/entry clones/._pCS021.gb
