# Supplementary material for: GreenGate 2.0: Backwards compatible addons for assembly of complex transcriptional units and their stacking with GreenGate
Source: PLoS One. 2023 Sep 8;18(9):e0290097. doi: 10.1371/journal.pone.0290097 (PMC10490876; doi:10.1371/journal.pone.0290097)
Supplement: S1 Dataset — (ZIP) [file pone.0290097.s006.zip › GreenGate2-Vectors/Level 1 and Level 2/Plasma membrane Markers/pMP108.gb]

LOCUS       pMP108                 12039 bp    DNA     circular UNA 20-JUL-2023
DEFINITION  Z2 - Plasma Membrane Marker - PmScarlet-I - FastRed --- Golden Gate
            ligation product.
ACCESSION   urn.local.maizellab06.y2-ggao7je
VERSION     urn.local.maizellab06.y2-ggao7je
KEYWORDS    .
SOURCE      
  ORGANISM  
            .
FEATURES             Location/Qualifiers
     trimmed         1..267
                     /Method="Error probability: 0.05"
                     /label="Trimmed"
     misc_feature    10..>31
                     /Original_Bases="ACCATGGCACCTGCTACAGTCAACCTAGAGACCCTGCAGAT
                     CGTACGGGATCCGGTCTCTGTATATCGGCAGGTGCTCGAGC"
                     /label="ACCATGGCACCTGCTACAGTCAACCTAGAGACCCTGCAGATCGTACGGGA
                     TCCGGTCTCTGTATATCGGCAGGTGCTCGAGC"
                     /note="Geneious type: Editing History Replacement"
     misc_feature    28..31
                     /created_by="maizel"
                     /label="GG-G"
     ligation        28..31
                     /label="Ligation"
     misc_feature    complement(28..3129)
                     /Source="referenceToDocument:
                     urn:local:maizellab06:14q-ggao7lt"
                     /label="pLB012 (concatenated sequence 2) (reversed)"
                     /note="Geneious type: Concatenated sequence"
     misc_feature    complement(<28..>31)
                     /Source="referenceToDocument: urn:local:.:14o-ggao7lt"
                     /label="PCR_alpha1_eco_mutated (concatenated sequence 2)"
                     /note="Geneious type: Concatenated sequence"
     terminator      complement(32..263)
                     /modified_by="User"
                     /label="NOS terminator"
     misc_feature    complement(32..263)
                     /Source="referenceToDocument: urn:local:.:14l-ggao7lt"
                     /label="Digestion of pGGF007 (modified) PCR Product -
                     Fragment 2 extraction (concatenated sequence 3)"
                     /note="Geneious type: Concatenated sequence"
     misc_feature    complement(184..203)
                     /Mismatches=0
                     /%GC="50.0"
                     /Hairpin_Tm="None"
                     /Self_Dimer_Tm="1.9"
                     /Tm="59.8"
                     /annotation_group="12085632121142588839e7-33a0-415b-a749-6
                     8f356d19aac"
                     /Sequence="TGCCGGTCTTGCGATGATTA"
                     /created_by="primer3"
                     /label="P-2671"
                     /note="Geneious type: primer_bind_reverse"
     primer_bind     189..209
                     /Hairpin="4.0"
                     /Primer-Dimer="0.0"
                     /Monovalent_Salt_Concentration="50.0"
                     /Divalent_Salt_Concentration="0.0"
                     /DNTP_Concentration="0.0"
                     /Mismatches=0
                     /%GC="57.1"
                     /Hairpin_Tm="57.7"
                     /Self_Dimer_Tm="None"
                     /Tm="64.7"
                     /annotation_group="12084282615066d0809aee-18cb-4789-bbdd-8
                     ce794a545e9"
                     /Sequence="ATCGCAAGACCGGCAACAGGA"
                     /created_by="primer3"
                     /label="P-0039"
     misc_feature    264..>267
                     /Original_Bases
                     /label
                     /note="Geneious type: Editing History Insertion"
     ligation        264..267
                     /label="Ligation"
     CDS             complement(268..984)
                     /created_by="User"
                     /label="mCherry"
     misc_feature    complement(268..3125)
                     /Source="referenceToDocument: urn:local:.:14b-ggao7lt"
                     /label="F-FastRed as received extraction (concatenated
                     sequence 2)"
                     /note="Geneious type: Concatenated sequence"
     misc_difference complement(271..276)
                     /created_by="User"
                     /modified_by="User"
                     /label="+H+M"
     misc_feature    628..633
                     /Recognition_pattern="CTGCA^G"
                     /annotation_group="CTGCAG"
                     /label="PstI"
                     /note="Geneious type: restriction site"
     misc_difference 981
                     /created_by="User"
                     /modified_by="User"
                     /label="V->L"
     CDS             complement(985..1743)
                     /created_by="User"
                     /label="OLE1"
     primer_bind     1074..1093
                     /Mismatches=0
                     /%GC="55.0"
                     /Hairpin_Tm="39.9"
                     /Self_Dimer_Tm="None"
                     /Tm="59.4"
                     /annotation_group="12085054685713c8f7374a-e0ee-4730-87ca-3
                     7ffd73bf55d"
                     /Sequence="CCTGAGCTTTGCTTCCCAAC"
                     /created_by="primer3"
                     /label="P-1559"
     intron          complement(1151..1390)
                     /created_by="User"
                     /label
     modified_base   1666
                     /created_by="User"
                     /label="C->T"
     modified_base   1672
                     /created_by="User"
                     /label="C->T"
     modified_base   1699
                     /created_by="User"
                     /label="A->G "
     promoter        complement(1744..3125)
                     /created_by="User"
                     /label="OLE1"
     misc_feature    complement(2368..2387)
                     /Mismatches=0
                     /%GC="60.0"
                     /Hairpin_Tm="None"
                     /Self_Dimer_Tm="None"
                     /Tm="60.0"
                     /annotation_group="120850051338317ee7038e-e35f-43b2-a36b-6
                     730a51e1cba"
                     /Sequence="CGGAGATTGGTCGTCGAGAG"
                     /created_by="primer3"
                     /label="P-1558"
                     /note="Geneious type: primer_bind_reverse"
     modified_base   2438
                     /created_by="User"
                     /label="G->C"
     primer_bind     2853..2876
                     /Mismatches=0
                     /%GC="37.5"
                     /Hairpin_Tm="None"
                     /Self_Dimer_Tm="None"
                     /Tm="60.0"
                     /annotation_group="12085373807967035b77a8-2de3-443f-8487-a
                     650ee76f868"
                     /Sequence="TGCATTTGGGGCTGAATTGTTTAT"
                     /created_by="primer3"
                     /label="P-2216"
     trimmed         3126..12039
                     /Method="Error probability: 0.05"
                     /label="Trimmed"
     GG              <3126..3129
                     /created_by="thjac"
                     /modified_by="thjac"
                     /Transferred_From="F"
                     /Transferred_Similarity="100.00%"
                     /label="F"
     ligation        3126..3129
                     /label="Ligation"
     ligation        complement(3126..3129)
                     /label="Ligation"
     misc_feature    complement(3126..3395)
                     /Source="referenceToDocument:
                     urn:local:maizellab06:14u-ggao7lu"
                     /label="pR439_pGGE-tHSP18.2M (concatenated sequence 3)
                     (reversed)"
                     /note="Geneious type: Concatenated sequence"
     terminator      complement(3130..3391)
                     /created_by="User"
                     /label="tHSP18.2_dHindIII"
     misc_feature    complement(3130..3391)
                     /Source="referenceToDocument: urn:local:.:14k-ggao7lt"
                     /label="Digestion of pGGE-tHSP18.2M - Fragment 2
                     extraction (concatenated sequence 2)"
                     /note="Geneious type: Concatenated sequence"
     primer_bind     3186..3209
                     /Mismatches=0
                     /%GC="41.7"
                     /Hairpin_Tm="None"
                     /Self_Dimer_Tm="20.4"
                     /Tm="60.1"
                     /annotation_group="12085322983770d32529fe-7b35-4f0c-a435-8
                     7285ec05b40"
                     /Sequence="ATATGCTGCAGAAGAGATCCAACA"
                     /created_by="primer3"
                     /label="P-2215"
     misc_feature    3191..3196
                     /Recognition_pattern="CTGCA^G"
                     /annotation_group="CTGCAG"
                     /label="PstI"
                     /note="Geneious type: restriction site"
     misc_feature    complement(3321..3344)
                     /Mismatches=0
                     /%GC="37.5"
                     /Hairpin_Tm="40.9"
                     /Self_Dimer_Tm="4.0"
                     /Tm="60.1"
                     /annotation_group="12085214516429032fbfb8-be76-4e6a-8216-c
                     c385b94f1f4"
                     /Sequence="AGCTTGTGTGCTTAAGTTTGTGTT"
                     /created_by="primer3"
                     /label="P-2214"
                     /note="Geneious type: primer_bind_reverse"
     misc_feature    complement(3392..3395)
                     /created_by="User"
                     /modified_by="User"
                     /label="E-overhang"
                     /note="Geneious type: sequence variant"
     GG              complement(3392..>3395)
                     /modified_by="wacae"
                     /Transferred_From="E"
                     /Transferred_Similarity="100.00%"
                     /label="E"
     GG              <3392..3395
                     /created_by="thjac"
                     /modified_by="thjac"
                     /Transferred_From="E"
                     /Transferred_Similarity="100.00%"
                     /label="E"
     misc_feature    complement(3392..>3395)
                     /created_by="User"
                     /label="GG-overhang"
     ligation        3392..3395
                     /label="Ligation"
     ligation        complement(3392..3395)
                     /label="Ligation"
     misc_feature    complement(3392..4142)
                     /Source="referenceToDocument:
                     urn:local:maizellab06:14s-ggao7lu"
                     /label="pR438_pGGD-GSL-PmScarlet-I (concatenated sequence
                     4) (reversed)"
                     /note="Geneious type: Concatenated sequence"
     misc_feature    join(complement(<3392..3395),complement(4139..>4142))
                     /Source="referenceToDocument: urn:local:.:14f-ggao7lt"
                     /label="Digestion of pGGD000 - Fragment 2 (concatenated
                     sequence 1)"
                     /note="Geneious type: Concatenated sequence"
     misc_feature    complement(3392..4142)
                     /Source="referenceToDocument: urn:local:.:14g-ggao7lt"
                     /label="Digestion of pGGD-GSL-PmScarlet-I - Fragment 2
                     (concatenated sequence 2)"
                     /note="Geneious type: Concatenated sequence"
     ORF             complement(3396..5003)
                     /Genetic_code="Standard"
                     /Reading_frame=2
                     /created_by="ORF Finder"
                     /label="ORF 10 (frame 2)"
     CDS             complement(3399..4094)
                     /created_by="User"
                     /label="PmScarlet-I"
     primer_bind     3742..3765
                     /Mismatches=0
                     /%GC="50.0"
                     /Hairpin_Tm="None"
                     /Self_Dimer_Tm="None"
                     /Tm="60.0"
                     /annotation_group="120855271378150373ccee-c13f-49e1-9d1f-1
                     de6167dc7c4"
                     /Sequence="GTCCCATCCTCAAGAGAAGTATCC"
                     /created_by="primer3"
                     /label="P-2218"
     misc_feature    complement(3905..3928)
                     /Mismatches=0
                     /%GC="45.8"
                     /Hairpin_Tm="None"
                     /Self_Dimer_Tm="15.1"
                     /Tm="60.0"
                     /annotation_group="1208547528299320ea34ad-ddd0-418d-9ff9-6
                     ed554c63075"
                     /Sequence="CGTTCAGCTGGGATATTCTTTCAC"
                     /created_by="primer3"
                     /label="P-2217"
                     /note="Geneious type: primer_bind_reverse"
     misc_feature    complement(4080..4094)
                     /Mismatches=0
                     /%GC="60.0"
                     /Hairpin_Tm="41.6"
                     /Self_Dimer_Tm="None"
                     /Tm="52.6"
                     /annotation_group="12084904041090c8928a18-9b86-4da0-9c92-d
                     e463b126357"
                     /Sequence="ATGGTGAGCAAGGGC"
                     /created_by="primer3"
                     /label="P-1088"
                     /note="Geneious type: primer_bind_reverse"
     misc_feature    complement(4095..4136)
                     /created_by="User"
                     /label="GS-linker"
     GG              complement(4139..>4142)
                     /modified_by="wacae"
                     /Transferred_From="D"
                     /Transferred_Similarity="100.00%"
                     /label="D"
     ligation        4139..4142
                     /label="Ligation"
     ligation        complement(4139..4142)
                     /label="Ligation"
     misc_feature    complement(4139..5012)
                     /Source="referenceToDocument:
                     urn:local:maizellab06:14r-ggao7lt"
                     /label="pPVB001_pGGC-PIP1;4 (concatenated sequence 5)
                     (reversed)"
                     /note="Geneious type: Concatenated sequence"
     source          join(<4143..>4235,<4236..>4376,<4377..>4672,<4673..>5012)
                     /organism="Arabidopsis thaliana"
                     /mol_type="genomic DNA"
                     /db_xref="taxon:3702"
                     /chromosome=4
                     /ecotype="Columbia"
                     /label="source Arabidopsis thaliana"
     CDS             join(complement(4673..5003),complement(4377..4672),
                     complement(4236..4376),complement(<4143..4235))
                     /gene="PIP1;4"
                     /locus_tag="AT4G00430"
                     /gene_synonym="A_IG005I10.2; A_IG005I10_2; F5I10.2;
                     F5I10_2; PIP1;4; PIP1E; plasma membrane intrinsic protein
                     1;4; PLASMA MEMBRANE INTRINSIC PROTEIN 1E; TMP-C;
                     TRANSMEMBRANE PROTEIN C"
                     /inference="Similar to RNA sequence,
                     EST:INSD:AV533763.1,INSD:DR247184.1,INSD:EL976125.1,
                     INSD:EH987340.1,INSD:EL170687.1,INSD:DR247227.1,
                     INSD:EH890324.1,INSD:EH798481.1,INSD:CB264486.1,
                     INSD:DR247117.1,INSD:EL296969.1,INSD:EL141963.1,
                     INSD:EL082052.1,INSD:ES075552.1,INSD:DR247181.1,
                     INSD:DR247204.1,INSD:EL156540.1,INSD:EH797149.1,
                     INSD:EG456158.1,INSD:DR247249.1,INSD:DR247082.1,
                     INSD:EL174351.1,INSD:DR247164.1,INSD:EL143871.1,
                     INSD:BP591542.1,INSD:BP646645.1,INSD:EL073685.1,
                     INSD:DR247139.1,INSD:Z18386.1,INSD:DR247059.1,
                     INSD:EL997504.1,INSD:DR247198.1,INSD:DR247283.1,
                     INSD:DR247219.1,INSD:EH863746.1,INSD:EH933454.1,
                     INSD:DR247201.1,INSD:T13717.1,INSD:EH955401.1,
                     INSD:ES181413.1,INSD:BP630611.1,INSD:EH973904.1,
                     INSD:EH800696.1,INSD:EL317938.1,INSD:EL017949.1,
                     INSD:DR247111.1,INSD:DR247130.1,INSD:EH874901.1,
                     INSD:DR247309.1,INSD:ES013685.1,INSD:DR247239.1,
                     INSD:EL075579.1,INSD:EL981115.1,INSD:EH908623.1,
                     INSD:DR247268.1,INSD:DR358813.1,INSD:CB074464.1,
                     INSD:EL327642.1,INSD:EL021238.1,INSD:EL981956.1,
                     INSD:EH846905.1,INSD:EL246337.1,INSD:EL190081.1,
                     INSD:DR247271.1,INSD:DR247152.1,INSD:DR247255.1,
                     INSD:ES058724.1,INSD:AV794446.1,INSD:EH943371.1,
                     INSD:AV556533.1,INSD:EG500318.1,INSD:DR247214.1,
                     INSD:EL992620.1,INSD:EL309548.1,INSD:DR247138.1,
                     INSD:EL140523.1,INSD:DR247101.1,INSD:DR297675.1,
                     INSD:DR247185.1,INSD:DR247229.1,INSD:DR247223.1,
                     INSD:DR247084.1,INSD:EL132170.1,INSD:ES178975.1,
                     INSD:ES058582.1,INSD:BP641974.1,INSD:DR247292.1,
                     INSD:EL238741.1,INSD:EL227964.1,INSD:EL046013.1,
                     INSD:DR247149.1,INSD:EL088852.1,INSD:DR247153.1,
                     INSD:BP660077.1,INSD:EG450258.1,INSD:EL082906.1,
                     INSD:BP624649.1,INSD:EL337892.1,INSD:DR247241.1,
                     INSD:EL088720.1,INSD:ES012047.1,INSD:EL205146.1,
                     INSD:ES062671.1,INSD:EH831699.1,INSD:EL317817.1,
                     INSD:DR247143.1,INSD:DR247258.1,INSD:DR247235.1,
                     INSD:EH922167.1,INSD:DR247119.1,INSD:CO048572.1,
                     INSD:DR247102.1,INSD:AV538052.1,INSD:DR247073.1,
                     INSD:EL324780.1,INSD:ES181388.1,INSD:DR247159.1,
                     INSD:EL316659.1,INSD:DR247118.1,INSD:DR247107.1,
                     INSD:AV525115.1,INSD:BP667922.1,INSD:EL038957.1,
                     INSD:DR247301.1,INSD:EL272122.1,INSD:DR247250.1,
                     INSD:BP576357.1,INSD:BP862249.1,INSD:BP637133.1,
                     INSD:EL133899.1,INSD:DR247299.1,INSD:EL019237.1,
                     INSD:EL214821.1,INSD:EL202887.1,INSD:BP633533.1,
                     INSD:EG506781.1,INSD:DR247281.1,INSD:ES003351.1,
                     INSD:ES173537.1,INSD:DR247277.1,INSD:EH923943.1,
                     INSD:EH817725.1,INSD:EH798546.1,INSD:DR247142.1,
                     INSD:DR247195.1,INSD:DR247289.1,INSD:ES100751.1,
                     INSD:EH836131.1,INSD:EL152257.1,INSD:EH936952.1,
                     INSD:DR247146.1,INSD:EH920985.1,INSD:DR247305.1,
                     INSD:EL316509.1,INSD:EL116417.1,INSD:EL052927.1,
                     INSD:DR247166.1,INSD:DR247207.1,INSD:N37205.1,
                     INSD:DR247061.1,INSD:ES176389.1,INSD:ES125378.1,
                     INSD:DR247066.1,INSD:ES051454.1,INSD:ES098749.1,
                     INSD:EL302427.1,INSD:EH815248.1,INSD:DR247221.1,
                     INSD:ES144100.1,INSD:EL074095.1,INSD:BP661427.1,
                     INSD:DR247109.1,INSD:EH956252.1,INSD:EL270425.1,
                     INSD:EL335557.1,INSD:EH968985.1,INSD:ES013047.1,
                     INSD:EG506160.1,INSD:EL979838.1,INSD:R84071.1,
                     INSD:AV789717.1,INSD:AV567180.1,INSD:EL980445.1,
                     INSD:DR247151.1,INSD:EL295575.1,INSD:EH958408.1,
                     INSD:DR381318.1,INSD:DR247307.1,INSD:EL069438.1,
                     INSD:ES012100.1,INSD:ES186483.1,INSD:DR247278.1,
                     INSD:EL160527.1,INSD:DR247137.1,INSD:DR247154.1,
                     INSD:ES110468.1,INSD:EH857688.1,INSD:AI993618.1,
                     INSD:ES014653.1,INSD:ES039759.1,INSD:BP650820.1,
                     INSD:AV800590.1,INSD:EL119803.1,INSD:EL228551.1,
                     INSD:EL323361.1,INSD:BP643011.1,INSD:DR247266.1,
                     INSD:EL152142.1,INSD:EH837632.1,INSD:ES150704.1,
                     INSD:EL091750.1,INSD:EH980667.1,INSD:DR247083.1,
                     INSD:DR247276.1,INSD:ES089396.1,INSD:EL997610.1,
                     INSD:DR247104.1,INSD:EL981741.1,INSD:AV567462.1,
                     INSD:EL221806.1,INSD:CO048559.1,INSD:ES138665.1,
                     INSD:EH955939.1,INSD:DR247243.1,INSD:DR247267.1,
                     INSD:DR247264.1,INSD:EH845828.1,INSD:AV804359.1,
                     INSD:DR354975.1,INSD:AV519133.1,INSD:EL203912.1,
                     INSD:EH802797.1,INSD:EL238313.1,INSD:DR247080.1,
                     INSD:EL320507.1,INSD:DR247262.1,INSD:ES089750.1,
                     INSD:BP855206.1,INSD:DR354979.1,INSD:EG492680.1,
                     INSD:DR247076.1,INSD:DR247174.1,INSD:EL212507.1,
                     INSD:EL210743.1,INSD:EH883430.1,INSD:DR247270.1,
                     INSD:ES182705.1,INSD:EL221598.1,INSD:EL986830.1,
                     INSD:DR247081.1,INSD:EL332244.1,INSD:ES016126.1,
                     INSD:DR247234.1,INSD:AV793269.1,INSD:EL062496.1,
                     INSD:DR247120.1,INSD:EL037201.1,INSD:DR247306.1,
                     INSD:EH812004.1,INSD:DR358814.1,INSD:EL976247.1,
                     INSD:EL104218.1,INSD:DR247099.1,INSD:DR247129.1,
                     INSD:BP592671.1,INSD:EH822596.1,INSD:DR247208.1,
                     INSD:ES061646.1,INSD:EH855470.1,INSD:AV552809.1,
                     INSD:DR247078.1,INSD:EL302245.1,INSD:EL337294.1,
                     INSD:EH981680.1,INSD:T75794.1,INSD:EL281188.1,
                     INSD:DR247176.1,INSD:AV558770.1,INSD:CF774367.1,
                     INSD:EH847850.1,INSD:EL073297.1,INSD:DR247279.1,
                     INSD:DR247256.1,INSD:BP814073.1,INSD:DR247064.1,
                     INSD:EH929944.1,INSD:BP646428.1,INSD:EL123815.1,
                     INSD:BP632407.1,INSD:ES205957.1,INSD:AV810231.1,
                     INSD:ES201488.1,INSD:BP828672.2,INSD:DR247090.1,
                     INSD:BP594305.1,INSD:AV541679.1,INSD:EH852996.1,
                     INSD:AJ609311.1,INSD:BP660735.1,INSD:ES046039.1,
                     INSD:EH967129.1,INSD:EL250123.1,INSD:EL100343.1,
                     INSD:EH904326.1,INSD:EL207957.1,INSD:DR247162.1,
                     INSD:EH848350.1,INSD:DR247245.1,INSD:ES030708.1,
                     INSD:DR247191.1,INSD:EL069625.1,INSD:EL989362.1,
                     INSD:DR247211.1,INSD:DR354976.1,INSD:EH928686.1,
                     INSD:ES062900.1,INSD:BP614643.1,INSD:EL290774.1,
                     INSD:DR247055.1,INSD:EL140076.1,INSD:DR247171.1,
                     INSD:BP650632.1,INSD:EL306002.1,INSD:DR247273.1,
                     INSD:EH951449.1,INSD:ES162715.1,INSD:EL010067.1,
                     INSD:DR247157.1,INSD:DR247190.1,INSD:ES047952.1,
                     INSD:EH811940.1,INSD:EH976017.1,INSD:DR247145.1,
                     INSD:EL309240.1,INSD:DR247057.1,INSD:EL041000.1,
                     INSD:AV550479.1,INSD:DR247072.1,INSD:ES077938.1,
                     INSD:EL115268.1,INSD:BP819623.1,INSD:DR247126.1,
                     INSD:DR247150.1,INSD:DR247240.1,INSD:BP638356.1,
                     INSD:EL042052.1,INSD:DR247237.1,INSD:EL253026.1,
                     INSD:DR247302.1,INSD:DR247141.1,INSD:EH963084.1,
                     INSD:BE528754.1,INSD:DR247265.1,INSD:ES059735.1,
                     INSD:BP584368.1,INSD:ES202671.1,INSD:EL249012.1,
                     INSD:EL178826.1,INSD:DR247108.1,INSD:BE039043.1,
                     INSD:ES211851.1,INSD:EH804445.1,INSD:ES017521.1,
                     INSD:DR247122.1,INSD:DR247156.1,INSD:DR383070.1,
                     INSD:EL034920.1,INSD:CB259029.1,INSD:DR247215.1,
                     INSD:BX840069.1,INSD:BP788530.1,INSD:BP642866.1,
                     INSD:EL009648.1,INSD:EL099733.1,INSD:DR247260.1,
                     INSD:EL101413.1,INSD:EL254723.1,INSD:ES188616.1,
                     INSD:DR247232.1,INSD:BP562488.2,INSD:EH834868.1,
                     INSD:EL023876.1,INSD:EH919462.1,INSD:EH898373.1,
                     INSD:EL313951.1,INSD:ES134107.1,INSD:DR247263.1,
                     INSD:DR247259.1,INSD:EL211145.1,INSD:EL223281.1,
                     INSD:DR247128.1,INSD:AV560950.1,INSD:BP588056.1,
                     INSD:DR247127.1,INSD:EL032798.1,INSD:EH826964.1,
                     INSD:DR247113.1,INSD:EL139697.1,INSD:EH934896.1,
                     INSD:EH956072.1,INSD:BP853121.1,INSD:EL191306.1,
                     INSD:CF652102.1,INSD:ES069251.1,INSD:DR247300.1,
                     INSD:DR247093.1,INSD:T43789.1,INSD:DR247286.1,
                     INSD:EL223413.1,INSD:EL141946.1,INSD:DR247071.1,
                     INSD:EH819539.1,INSD:DR247272.1,INSD:EL294795.1,
                     INSD:DR358817.1,INSD:DR247147.1,INSD:ES177731.1,
                     INSD:DR247183.1,INSD:DR247170.1,INSD:EL273429.1,
                     INSD:ES126308.1,INSD:AV560623.1,INSD:ES186121.1,
                     INSD:ES084660.1,INSD:AV806677.1,INSD:AV539357.1,
                     INSD:EL314028.1,INSD:EL339130.1,INSD:DR247275.1,
                     INSD:BP590482.1,INSD:EL080020.1,INSD:AV540978.1,
                     INSD:DR247114.1,INSD:EL101304.1,INSD:EH993055.1,
                     INSD:DR247304.1,INSD:DR247199.1,INSD:EH921732.1,
                     INSD:DR247251.1,INSD:BU635559.1,INSD:DR247216.1,
                     INSD:CF774283.1,INSD:BP627730.1,INSD:CK119580.1,
                     INSD:ES090315.1,INSD:DR247244.1,INSD:ES131646.1,
                     INSD:EL307807.1,INSD:EL207571.1,INSD:DR247105.1,
                     INSD:DR358824.1,INSD:EL230730.1,INSD:EL335413.1,
                     INSD:DR247096.1,INSD:BP575426.1,INSD:ES151068.1,
                     INSD:EH897483.1,INSD:ES127688.1,INSD:DR247252.1,
                     INSD:EL320727.1,INSD:DR247210.1,INSD:ES188615.1,
                     INSD:DR354981.1,INSD:DR358821.1,INSD:EH976696.1,
                     INSD:DR247233.1,INSD:DR247069.1,INSD:EH906828.1,
                     INSD:DR247089.1,INSD:AV784901.1,INSD:EL215195.1,
                     INSD:EL029761.1,INSD:DR247196.1,INSD:DR247095.1,
                     INSD:EL045212.1,INSD:ES133317.1,INSD:DR247087.1,
                     INSD:EL215492.1,INSD:EL229370.1,INSD:ES163304.1,
                     INSD:EH855865.1,INSD:DR247194.1,INSD:DR354977.1,
                     INSD:DR247140.1,INSD:DR247168.1,INSD:EL106892.1,
                     INSD:DR247074.1,INSD:EL106770.1,INSD:EL277498.1,
                     INSD:AV441231.1,INSD:DR247088.1,INSD:DR247226.1,
                     INSD:DR247068.1,INSD:EL146883.1,INSD:AV806035.1,
                     INSD:DR247065.1,INSD:ES105560.1,INSD:EL129553.1,
                     INSD:ES201599.1,INSD:EL330130.1,INSD:DR247136.1,
                     INSD:EH804203.1,INSD:EL090918.1,INSD:EL229599.1,
                     INSD:DR247121.1,INSD:AV556163.1,INSD:DR247284.1,
                     INSD:BP657061.1,INSD:DR247242.1,INSD:BP862717.1,
                     INSD:EH875978.1,INSD:EL005042.1,INSD:DR247163.1,
                     INSD:DR247169.1,INSD:DR247097.1,INSD:DR358818.1,
                     INSD:EH808926.1,INSD:ES094907.1,INSD:EL335888.1,
                     INSD:AV784518.1,INSD:EH890517.1,INSD:AV559687.1,
                     INSD:DR247192.1,INSD:EL254223.1,INSD:ES176795.1,
                     INSD:EH857664.1,INSD:DR247291.1,INSD:DR247086.1,
                     INSD:AV551952.1,INSD:DR247224.1,INSD:EH889522.1,
                     INSD:EL073014.1,INSD:DR247212.1,INSD:ES215122.1,
                     INSD:ES198467.1,INSD:AV820606.1,INSD:EL238991.1,
                     INSD:CF773493.1,INSD:EL283457.1,INSD:EL059381.1,
                     INSD:BP830016.1,INSD:DR247287.1,INSD:DR247261.1,
                     INSD:DR247148.1,INSD:DR247308.1,INSD:EL196403.1,
                     INSD:EH801496.1,INSD:AI099997.1,INSD:EL226194.1,
                     INSD:DR247303.1,INSD:EH880700.1,INSD:DR247297.1,
                     INSD:ES025947.1,INSD:DR358819.1,INSD:EG506780.1,
                     INSD:BP656322.1,INSD:DR247220.1,INSD:DR247180.1,
                     INSD:BP629738.1,INSD:DR247225.1,INSD:EL288137.1,
                     INSD:EL152121.1,INSD:ES104892.1,INSD:EH857860.1,
                     INSD:EG506157.1,INSD:CK119833.1,INSD:EL078021.1,
                     INSD:DR247236.1,INSD:EL327787.1,INSD:ES115949.1,
                     INSD:ES179899.1,INSD:EL280448.1,INSD:BP586036.1,
                     INSD:EH795466.1,INSD:EL324581.1,INSD:EL326382.1,
                     INSD:EH941926.1,INSD:DR247173.1,INSD:DR354980.1,
                     INSD:EL188246.1,INSD:EL076688.1,INSD:DR247295.1,
                     INSD:AV557323.1,INSD:DR247091.1,INSD:DR247231.1,
                     INSD:AV518347.1,INSD:ES105348.1,INSD:BP827850.1,
                     INSD:BP654481.1,INSD:BP845290.1,INSD:DR358810.1,
                     INSD:EL207077.1,INSD:DR247197.1,INSD:EL296033.1,
                     INSD:EL256742.1,INSD:DR358815.1,INSD:EL211198.1,
                     INSD:ES020354.1,INSD:EL176145.1,INSD:EG481336.1,
                     INSD:EH993906.1,INSD:DR358823.1,INSD:BP781035.1,
                     INSD:DR247280.1,INSD:EH802445.1,INSD:AV531014.1,
                     INSD:EH867825.1,INSD:DR247238.1,INSD:DR247067.1,
                     INSD:AV526595.1,INSD:EH930082.1,INSD:DR247172.1,
                     INSD:EH969324.1,INSD:DR247079.1,INSD:EL286783.1,
                     INSD:EH919103.1,INSD:EH987853.1,INSD:DR247288.1,
                     INSD:EH975317.1,INSD:ES122321.1,INSD:EL120615.1,
                     INSD:EL996101.1,INSD:AV823836.1,INSD:EL236918.1,
                     INSD:DR247218.1,INSD:DR247112.1,INSD:DR247175.1,
                     INSD:EG492679.1,INSD:CA782002.1,INSD:DR247206.1,
                     INSD:ES045621.1,INSD:AV550197.1,INSD:EH810928.1,
                     INSD:EL275688.1,INSD:EL038284.1,INSD:ES121416.1,
                     INSD:ES092555.1,INSD:BP853235.1,INSD:DR247070.1,
                     INSD:DR247158.1,INSD:EL198416.1,INSD:EH848415.1,
                     INSD:DR247193.1,INSD:EL131256.1,INSD:DR247160.1,
                     INSD:DR247134.1,INSD:DR247155.1,INSD:DR247200.1,
                     INSD:EL117636.1,INSD:EL970249.1,INSD:EL002561.1,
                     INSD:DR247186.1,INSD:EH974733.1,INSD:EH982669.1,
                     INSD:DR247203.1,INSD:EL194417.1,INSD:ES116202.1,
                     INSD:DR247213.1,INSD:DR247063.1,INSD:EH978783.1,
                     INSD:DR247254.1,INSD:EL273877.1,INSD:T41850.1,
                     INSD:EL089267.1,INSD:DR354978.1,INSD:EG481332.1,
                     INSD:DR247125.1,INSD:DR247177.1,INSD:AV564838.1,
                     INSD:EG476827.1,INSD:ES138620.1,INSD:EH959971.1,
                     INSD:EL093572.1,INSD:EG439449.1,INSD:EL110173.1,
                     INSD:EL061438.1,INSD:EL243186.1,INSD:EL214344.1,
                     INSD:EL108560.1,INSD:EH853413.1,INSD:DR247182.1,
                     INSD:DR247269.1,INSD:DR247124.1,INSD:ES151083.1,
                     INSD:EH908130.1,INSD:T43049.1,INSD:DR247189.1,
                     INSD:BP562606.1,INSD:DR358822.1,INSD:DR247060.1,
                     INSD:EL068097.1,INSD:EL036233.1,INSD:EH987111.1,
                     INSD:DR247092.1,INSD:BP621044.1,INSD:DR247209.1,
                     INSD:DR358812.1,INSD:DR247077.1,INSD:EL202238.1,
                     INSD:EH903973.1,INSD:DR358825.1,INSD:CB185607.1,
                     INSD:DR247056.1,INSD:EL318672.1,INSD:DR247290.1,
                     INSD:DR247247.1,INSD:DR247106.1,INSD:DR358820.1,
                     INSD:EH797739.1,INSD:ES033411.1,INSD:EL126423.1,
                     INSD:DR378148.1,INSD:EL240791.1,INSD:EH859726.1,
                     INSD:EL185957.1,INSD:EH917601.1,INSD:AV557226.1,
                     INSD:ES012488.1,INSD:BP567064.1,INSD:EG486414.1,
                     INSD:ES080142.1,INSD:DR247205.1,INSD:EL210092.1,
                     INSD:EL041909.1,INSD:BP622949.1,INSD:EL296474.1,
                     INSD:DR247085.1,INSD:DR247293.1,INSD:DR247248.1,
                     INSD:EH947602.1,INSD:BP864526.1,INSD:EL078538.1,
                     INSD:ES214898.1,INSD:EH808943.1,INSD:EL191027.1,
                     INSD:DR247222.1,INSD:EL277103.1,INSD:H36862.1,
                     INSD:EL088768.1,INSD:EL287680.1,INSD:EL239840.1,
                     INSD:DR247135.1,INSD:DR247098.1,INSD:EL028114.1,
                     INSD:EL207862.1,INSD:AV530330.1,INSD:EL334993.1,
                     INSD:DR247246.1,INSD:DR247123.1,INSD:EL165351.1,
                     INSD:DR247296.1,INSD:DR247116.1,INSD:ES039642.1,
                     INSD:BP821466.1,INSD:ES113638.1,INSD:EL083742.1,
                     INSD:DR247202.1,INSD:DR247058.1,INSD:ES158880.1,
                     INSD:EL300908.1,INSD:DR247103.1,INSD:EL274413.1,
                     INSD:EH888137.1,INSD:EG500319.1,INSD:EH837490.1,
                     INSD:DR247282.1,INSD:AV810215.1,INSD:BP828729.1,
                     INSD:AV442107.1,INSD:DR247228.1,INSD:AA721872.1,
                     INSD:DR358811.1,INSD:EG486415.1,INSD:EL228719.1,
                     INSD:EL329863.1,INSD:EL001909.1,INSD:AV563055.1,
                     INSD:BP561031.2,INSD:BP659181.1,INSD:EL219395.1,
                     INSD:EL155385.1,INSD:BP825904.1,INSD:BP823642.1,
                     INSD:ES053280.1,INSD:EL014651.1,INSD:EL238314.1,
                     INSD:EL236672.1,INSD:EH873291.1,INSD:DR247131.1,
                     INSD:EL230264.1,INSD:ES101352.1,INSD:DR247230.1,
                     INSD:DR247257.1,INSD:DR247062.1,INSD:EL079929.1,
                     INSD:DR247115.1,INSD:AV550722.1,INSD:DR247285.1,
                     INSD:EL982148.1,INSD:BP637325.1,INSD:ES129323.1,
                     INSD:EH867088.1,INSD:DR247075.1,INSD:DR247294.1,
                     INSD:EL284939.1,INSD:CO048575.1,INSD:AV551779.1,
                     INSD:AV793906.1,INSD:DR247133.1,INSD:DR247165.1,
                     INSD:EL988883.1,INSD:EH797212.1,INSD:DR247179.1,
                     INSD:DR358816.1,INSD:AV562006.1,INSD:EH948813.1,
                     INSD:DR247100.1,INSD:BP601016.1,INSD:ES181240.1,
                     INSD:DR247167.1,INSD:EL319161.1,INSD:BP627344.1,
                     INSD:EL997000.1,INSD:BP827833.1,INSD:EL029898.1,
                     INSD:DR247178.1,INSD:AV560818.1,INSD:DR247187.1,
                     INSD:EL173309.1,INSD:EG476828.1,INSD:ES104273.1,
                     INSD:BP828952.1,INSD:EL023437.1,INSD:EG439445.1,
                     INSD:EL976525.1,INSD:ES196076.1,INSD:DR247253.1,
                     INSD:EL289765.1,INSD:DR247094.1,INSD:AV812529.1,
                     INSD:ES046060.1"
                     /inference="Similar to RNA sequence,
                     mRNA:INSD:AY120785.1,INSD:AY099825.1,INSD:BT000330.1,
                     INSD:D85192.1,INSD:BT006313.1,INSD:D26609.1,
                     INSD:BX829233.1"
                     /note="plasma membrane intrinsic protein 1;4 (PIP1;4);
                     FUNCTIONS IN: water channel activity; INVOLVED IN:
                     response to water deprivation, transport; LOCATED IN:
                     plasma membrane, membrane; EXPRESSED IN: 23 plant
                     structures; EXPRESSED DURING: 13 growth stages; CONTAINS
                     InterPro DOMAIN/s: Major intrinsic protein, conserved site
                     (InterPro:IPR022357), Aquaporin (InterPro:IPR012269),
                     Major intrinsic protein (InterPro:IPR000425); BEST
                     Arabidopsis thaliana protein match is: plasma membrane
                     intrinsic protein 1B (TAIR:AT2G45960.1); Has 10702 Blast
                     hits to 10683 proteins in 2216 species: Archae - 88;
                     Bacteria - 5147; Metazoa - 1472; Fungi - 442; Plants -
                     2512; Viruses - 2; Other Eukaryotes - 1039 (source: NCBI
                     BLink)."
                     /codon_start=1
                     /product="plasma membrane intrinsic protein 1;4"
                     /protein_id="NP_567178.1"
                     /db_xref="GI:18411332"
                     /db_xref="GeneID:827956"
                     /db_xref="TAIR:AT4G00430"
                     /translation="MEGKEEDVRVGANKFPERQPIGTSAQSTDKDYKEPPPAPLFEPG
                     ELSSWSFYRAGIAEFIATFLFLYITVLTVMGVKRAPNMCASVGIQGIAWAFGGMIFAL
                     VYCTAGISGGHINPAVTFGLFLARKLSLTRAVFYMIMQCLGAICGAGVVKGFQPTPYQ
                     TLGGGANTVAHGYTKGSGLGAEIIGTFVLVYTVFSATDAKRSARDSHVPILAPLPIGF
                     AVFLVHLATIPITGTGINPARSLGAAIIYNKDHSWDDHWIFWVGPFIGAALAALYHQI
                     VIRAIPFKSKS"
                     /label="PIP1;4 CDS"
     misc_feature    complement(4143..5008)
                     /Source="referenceToDocument: urn:local:.:14d-ggao7lt"
                     /label="Digestion of PIP1;4 CDS after PCR - Fragment 2
                     extraction (concatenated sequence 2)"
                     /note="Geneious type: Concatenated sequence"
     misc_feature    5004..>5012
                     /Original_Bases
                     /label
                     /note="Geneious type: Editing History Insertion"
     GG              <5009..5012
                     /created_by="thjac"
                     /modified_by="thjac"
                     /Transferred_From="C"
                     /Transferred_Similarity="100.00%"
                     /label="C"
     ligation        5009..5012
                     /label="Ligation"
     ligation        complement(5009..5012)
                     /label="Ligation"
     misc_feature    complement(5009..5040)
                     /Source="referenceToDocument:
                     urn:local:maizellab06:14v-ggao7lu"
                     /label="pR283_pGGB-dummy (concatenated sequence 6)
                     (reversed)"
                     /note="Geneious type: Concatenated sequence"
     CDS             complement(5013..5036)
                     /created_by="User"
                     /modified_by="User"
                     /label="N-decoy"
     misc_feature    complement(5013..5036)
                     /Source="referenceToDocument: urn:local:.:14n-ggao7lt"
                     /label="Digestion of pGGB-N-decoy - Fragment 2 extraction
                     (concatenated sequence 2)"
                     /note="Geneious type: Concatenated sequence"
     GG              complement(5037..>5040)
                     /modified_by="wacae"
                     /Transferred_From="B"
                     /Transferred_Similarity="100.00%"
                     /label="B"
     GG              <5037..5040
                     /created_by="thjac"
                     /modified_by="thjac"
                     /Transferred_From="B"
                     /Transferred_Similarity="100.00%"
                     /label="B"
     misc_feature    complement(5037..>5040)
                     /created_by="User"
                     /label="GG-overhang"
     ligation        5037..5040
                     /label="Ligation"
     ligation        complement(5037..5040)
                     /label="Ligation"
     misc_feature    complement(5037..5677)
                     /Source="referenceToDocument:
                     urn:local:maizellab06:14t-ggao7lu"
                     /label="pR282_pGGA-pUBQ10 (concatenated sequence 7)
                     (reversed)"
                     /note="Geneious type: Concatenated sequence"
     CDS             complement(5038..>5040)
                     /label="open reading frame#1"
     promoter        complement(5041..5673)
                     /created_by="User"
                     /label="pUBQ10"
     misc_feature    complement(5041..5673)
                     /Source="referenceToDocument: urn:local:.:14i-ggao7lt"
                     /label="Digestion of pGGA-pUBQ10 (pGGA006) - Fragment 2
                     extraction (concatenated sequence 2)"
                     /note="Geneious type: Concatenated sequence"
     misc_feature    5076..5081
                     /Recognition_pattern="CGAT^CG"
                     /annotation_group="CGATCG"
                     /label="PvuI"
                     /note="Geneious type: restriction site"
     misc_feature    complement(5080..5104)
                     /Mismatches=0
                     /%GC="44.0"
                     /Hairpin_Tm="None"
                     /Self_Dimer_Tm="None"
                     /Tm="60.6"
                     /annotation_group="12084851384331d4ddba02-265e-4069-8a28-f
                     8bd8bb2f485"
                     /Sequence="CTGGTGTTAGTTTCTAGTTTGTGCG"
                     /created_by="primer3"
                     /label="P-0922"
                     /note="Geneious type: primer_bind_reverse"
     misc_feature    complement(5101..5135)
                     /Hairpin="8.0"
                     /Primer-Dimer="6.0"
                     /Monovalent_Salt_Concentration="50.0"
                     /Divalent_Salt_Concentration="0.0"
                     /DNTP_Concentration="0.0"
                     /Mismatches=0
                     /%GC="34.3"
                     /Hairpin_Tm="31.4"
                     /Self_Dimer_Tm="9.0"
                     /Tm="62.8"
                     /annotation_group="12084529718768de0e938e-c4f4-4ff6-aad9-0
                     b0caef1e016"
                     /Sequence="TTACTCTTCGATTTGTGATTTCTATCTAGATCTGG"
                     /created_by="primer3"
                     /label="P-0334"
                     /note="Geneious type: primer_bind_reverse"
     misc_feature    complement(5216..5238)
                     /Mismatches=0
                     /%GC="43.5"
                     /Hairpin_Tm="41.3"
                     /Self_Dimer_Tm="None"
                     /Tm="59.3"
                     /annotation_group="120849539396620c473009-2cbf-43b0-bb8f-8
                     610aed7440d"
                     /Sequence="AGACGATTTTCTGGGTTTGATCG"
                     /created_by="primer3"
                     /label="P-1472"
                     /note="Geneious type: primer_bind_reverse"
     primer_bind     5451..5472
                     /Mismatches=0
                     /%GC="45.5"
                     /Hairpin_Tm="44.9"
                     /Self_Dimer_Tm="None"
                     /Tm="59.1"
                     /annotation_group="12085266878817192e56cf-6b94-4c2c-8e1e-6
                     bd1c98987b6"
                     /Sequence="AGAAGAAAAGACGAGGACGACT"
                     /created_by="primer3"
                     /label="P-2527"
     misc_feature    <5674..5699
                     /Original_Bases="ACCATGGCACCTGCTACAGTCAACCTAGAGACCCTGCAGAT
                     CGTACGGGATCCGGTCTCTGTATATCGGCAGGTGCTCGAGC"
                     /label="ACCATGGCACCTGCTACAGTCAACCTAGAGACCCTGCAGATCGTACGGGA
                     TCCGGTCTCTGTATATCGGCAGGTGCTCGAGC"
                     /note="Geneious type: Editing History Replacement"
     GG              complement(5674..>5677)
                     /modified_by="wacae"
                     /Transferred_From="A"
                     /Transferred_Similarity="100.00%"
                     /label="A"
     misc_feature    complement(5674..>5677)
                     /created_by="User"
                     /label="GG-overhang"
     misc_feature    5674..5677
                     /created_by="maizel"
                     /label="GG-A"
     ligation        5674..5677
                     /label="Ligation"
     ligation        complement(5674..5677)
                     /label="Ligation"
     misc_feature    5674..31
                     /Source="referenceToDocument: urn:local:.:149-ggao7lt"
                     /label="pMP052_pGBZ2 (concatenated sequence 1)"
                     /note="Geneious type: Concatenated sequence"
     misc_feature    complement(<5674..>5681)
                     /Source="referenceToDocument: urn:local:.:14o-ggao7lt"
                     /label="PCR_alpha1_eco_mutated (concatenated sequence 2)"
                     /note="Geneious type: Concatenated sequence"
     misc_feature    5678..5681
                     /created_by="maizel"
                     /label="GB-C"
     misc_feature    complement(<5678..>5681)
                     /Source="referenceToDocument: urn:local:.:14o-ggao7lt"
                     /label="PCR_alpha1_eco_mutated (concatenated sequence 2)"
                     /note="Geneious type: Concatenated sequence"
     misc_feature    5682
                     /Source="referenceToDocument: urn:local:.:14o-ggao7lt"
                     /label="PCR_alpha1_eco_mutated (concatenated sequence 2)"
                     /note="Geneious type: Concatenated sequence"
     misc_feature    5705..5729
                     /note="right border repeat from nopaline C58 T-DNA"
                     /label="RB T-DNA repeat"
     primer_bind     5719..5745
                     /Hairpin="4.0"
                     /Primer-Dimer="2.0"
                     /Monovalent_Salt_Concentration="50.0"
                     /Divalent_Salt_Concentration="0.0"
                     /DNTP_Concentration="0.0"
                     /Mismatches=0
                     /%GC="51.9"
                     /Hairpin_Tm="37.0"
                     /Self_Dimer_Tm="None"
                     /Tm="65.6"
                     /annotation_group="12084690159871b2d5091c-508e-4b93-b306-d
                     aca20aa49c6"
                     /Sequence="GGCGGGTAAACCTAAGAGAAAAGAGCG"
                     /created_by="primer3"
                     /label="P-0434"
     primer_bind     5729..5752
                     /Hairpin="4.0"
                     /Primer-Dimer="3.0"
                     /Monovalent_Salt_Concentration="50.0"
                     /Divalent_Salt_Concentration="0.0"
                     /DNTP_Concentration="0.0"
                     /Mismatches=0
                     /%GC="33.3"
                     /Hairpin_Tm="None"
                     /Self_Dimer_Tm="None"
                     /Tm="54.7"
                     /annotation_group="12084743277812a99b0a36-f32c-4061-b72f-b
                     5a4b49677ce"
                     /Sequence="CCTAAGAGAAAAGAGCGTTTATTA"
                     /created_by="primer3"
                     /label="P-0435"
     misc_feature    complement(5814..5834)
                     /Hairpin="5.0"
                     /Primer-Dimer="3.0"
                     /Monovalent_Salt_Concentration="50.0"
                     /Divalent_Salt_Concentration="0.0"
                     /DNTP_Concentration="0.0"
                     /Mismatches=0
                     /%GC="61.9"
                     /Hairpin_Tm="82.9"
                     /Self_Dimer_Tm="5.9"
                     /Tm="66.1"
                     /annotation_group="10487921417927694b1a738-5399-4d9a-aeb1-
                     112011b5b7f6"
                     /Sequence="AGGGGAACCCTGTGGTTGGCA"
                     /created_by="primer3"
                     /label="P-0045"
                     /note="Geneious type: primer_bind_reverse"
     misc_feature    complement(5814..5834)
                     /Hairpin="5.0"
                     /Primer-Dimer="3.0"
                     /Monovalent_Salt_Concentration="50.0"
                     /Divalent_Salt_Concentration="0.0"
                     /DNTP_Concentration="0.0"
                     /Mismatches=0
                     /%GC="61.9"
                     /Hairpin_Tm="82.9"
                     /Self_Dimer_Tm="5.9"
                     /Tm="66.1"
                     /annotation_group="120844200847445b07bfef-7704-4d4c-bf14-3
                     8cdeea94232"
                     /Sequence="AGGGGAACCCTGTGGTTGGCA"
                     /created_by="primer3"
                     /label="P-0045"
                     /note="Geneious type: primer_bind_reverse"
     misc_feature    complement(5983..6002)
                     /Mismatches=0
                     /%GC="50.0"
                     /Hairpin_Tm="42.7"
                     /Self_Dimer_Tm="15.9"
                     /Tm="59.8"
                     /annotation_group="120854241283275d93f793-778c-4b7b-889c-c
                     5aace8dae70"
                     /Sequence="GCGACTAAAACACGCGACAA"
                     /created_by="primer3"
                     /label="P-2529"
                     /note="Geneious type: primer_bind_reverse"
     CDS             7030..7659
                     /codon_start=1
                     /product="stability protein from the Pseudomonas plasmid 
                     pVS1 (Heeb et al., 2000)"
                     /translation="MKVIAVLNQKGGSGKTTIATHLARALQLAGADVLLVDSDPQGSA
                     RDWAAVREDQPLTVVGIDRPTIDRDVKAIGRRDFVVIDGAPQAADLAVSAIKAADFVL
                     IPVQPSPYDIWATADLVELVKQRIEVTDGRLQAAFVVSRAIKGTRIGGEVAEALAGYE
                     LPILESRITQRVSYPGTAAAGTTVLESEPEGDAAREVQALAAEIKSKLI"
                     /label="pVS1 StaA"
     CDS             8093..9160
                     /codon_start=1
                     /product="replication protein from the Pseudomonas plasmid
                      pVS1 (Heeb et al., 2000)"
                     /translation="GRKPSGPVQIGAALGDDLVEKLKAAQAAQRQRIEAEARPGESWQ
                     AAADRIRKESRQPPAAGAPSIRKPPKGDEQPDFFVPMLYDVGTRDSRSIMDVAVFRLS
                     KRDRRAGEVIRYELPDGHVEVSAGPAGMASVWDYDLVLMAVSHLTESMNRYREGKGDK
                     PGRVFRPHVADVLKFCRRADGGKQKDDLVETCIRLNTTHVAMQRTKKAKNGRLVTVSE
                     GEALISRYKIVKSETGRPEYIEIELADWMYREITEGKNPDVLTVHPDYFLIDPGIGRF
                     LYRLARRAAGKAEARWLFKTIYERSGSAGEFKKFCFTVRKLIGSNDLPEYDLKEEAGQ
                     AGPILVMRYRNLIEGEASAGS"
                     /label="pVS1 RepA"
     rep_origin      9226..9420
                     /note="origin of replication for the Pseudomonas plasmid 
                     pVS1 (Heeb et al., 2000)"
                     /label="pVS1 oriV"
     misc_feature    complement(9656..9674)
                     /Mismatches=0
                     /%GC="57.9"
                     /Hairpin_Tm="33.5"
                     /Self_Dimer_Tm="1.0"
                     /Tm="58.2"
                     /annotation_group="1208516658844816449508-b32e-4977-a33e-3
                     0ad002d8dc0"
                     /Sequence="GAGCTGCATGTGTCAGAGG"
                     /created_by="primer3"
                     /label="pGex_rev"
                     /note="Geneious type: primer_bind_reverse"
     primer_bind     complement(9656..9678)
                     /note="pGEX vectors, reverse primer"
                     /label="pGEX 3'"
     primer_bind     9712..9732
                     /Mismatches=0
                     /%GC="66.7"
                     /Hairpin_Tm="38.4"
                     /Self_Dimer_Tm="6.0"
                     /Tm="65.3"
                     /annotation_group="12085113817173edf7d645-6354-41e9-a7f4-e
                     49ec5e6de8d"
                     /Sequence="GGAGCAGACAAGCCCGTCAGG"
                     /created_by="primer3"
                     /label="pEX-For"
     misc_feature    9764..9904
                     /note="basis of mobility region from pBR322"
                     /label="bom"
     primer_bind     9858..9877
                     /Mismatches=0
                     /%GC="50.0"
                     /Hairpin_Tm="46.3"
                     /Self_Dimer_Tm="9.4"
                     /Tm="58.2"
                     /annotation_group="120855804891474df51441-eab2-45ce-a045-1
                     ad1207a7a72"
                     /Sequence="GGTGTGAAATACCGCACAGA"
                     /created_by="primer3"
                     /label="P-2551"
     primer_bind     complement(9919..9936)
                     /note="L4440 vector, forward primer"
                     /label="L4440"
     rep_origin      complement(10090..10678)
                     /direction="LEFT"
                     /note="high-copy-number ColE1/pMB1/pBR322/pUC origin of 
                     replication"
                     /label="ori"
     primer_bind     10153..10173
                     /Hairpin="4.0"
                     /Primer-Dimer="4.0"
                     /Monovalent_Salt_Concentration="50.0"
                     /Divalent_Salt_Concentration="0.0"
                     /DNTP_Concentration="0.0"
                     /Mismatches=0
                     /%GC="42.9"
                     /Hairpin_Tm="41.0"
                     /Self_Dimer_Tm="None"
                     /Tm="55.0"
                     /annotation_group="120847912121895200dd40-ba95-4d9f-b935-2
                     592f9a77fef"
                     /Sequence="AAACCCGACAGGACTATAAAG"
                     /created_by="primer3"
                     /label="P-0861"
     misc_feature    complement(10167..10190)
                     /Mismatches=0
                     /%GC="45.8"
                     /Hairpin_Tm="37.3"
                     /Self_Dimer_Tm="None"
                     /Tm="60.2"
                     /annotation_group="12085682780834b72fc009-a081-4c91-be50-7
                     47b3f09919c"
                     /Sequence="GGGGAAACGCCTGGTATCTTTATA"
                     /created_by="primer3"
                     /label="P-2405"
                     /note="Geneious type: primer_bind_reverse"
     primer_bind     complement(10170..10189)
                     /note="pBR322 origin, forward primer"
                     /label="pBR322ori-F"
     CDS             complement(10766..11581)
                     /codon_start=1
                     /gene="aph(3')-Ia"
                     /product="aminoglycoside phosphotransferase"
                     /note="confers resistance to kanamycin in bacteria or G418
                      (Geneticin(R)) in eukaryotes"
                     /translation="MSHIQRETSCSRPRLNSNMDADLYGYKWARDNVGQSGATIYRLY
                     GKPDAPELFLKHGKGSVANDVTDEMVRLNWLTEFMPLPTIKHFIRTPDDAWLLTTAIP
                     GKTAFQVLEEYPDSGENIVDALAVFLRRLHSIPVCNCPFNSDRVFRLAQAQSRMNNGL
                     VDASDFDDERNGWPVEQVWKEMHKLLPFSPDSVVTHGDFSLDNLIFDEGKLIGCIDVG
                     RVGIADRYQDLAILWNCLGEFSPSLQKRLFQKYGIDNPDMNKLQFHLMLDEFF"
                     /label="KanR"
     misc_feature    11148..11153
                     /Recognition_pattern="CGAT^CG"
                     /annotation_group="CGATCG"
                     /label="PvuI"
                     /note="Geneious type: restriction site"
     primer_bind     11425..11444
                     /Hairpin="4.0"
                     /Primer-Dimer="2.0"
                     /Monovalent_Salt_Concentration="50.0"
                     /Divalent_Salt_Concentration="0.0"
                     /DNTP_Concentration="0.0"
                     /Mismatches=0
                     /%GC="65.0"
                     /Hairpin_Tm="40.8"
                     /Self_Dimer_Tm="10.8"
                     /Tm="65.8"
                     /annotation_group="12084473799366dda1f30e-ce40-492a-b3b7-2
                     fe1cf493ed7"
                     /Sequence="ACAACTCTGGCGCATCGGGC"
                     /created_by="primer3"
                     /label="P-0180"
     primer_bind     11489..11508
                     /note="Kanamycin resistance gene, reverse primer"
                     /label="Kan-R"
     primer_bind     11662..11682
                     /Mismatches=0
                     /%GC="38.1"
                     /Hairpin_Tm="None"
                     /Self_Dimer_Tm="None"
                     /Tm="55.0"
                     /annotation_group="120857328645644d18ae58-cbb0-4b87-90ce-d
                     a9547c84c53"
                     /Sequence="AATTCACTGTTCCTTGCATTC"
                     /created_by="primer3"
                     /label="P-2031"
     misc_feature    complement(11901..11921)
                     /Hairpin="4.0"
                     /Primer-Dimer="2.0"
                     /Monovalent_Salt_Concentration="50.0"
                     /Divalent_Salt_Concentration="0.0"
                     /DNTP_Concentration="0.0"
                     /Mismatches=0
                     /%GC="61.9"
                     /Hairpin_Tm="65.0"
                     /Self_Dimer_Tm="26.1"
                     /Tm="65.5"
                     /annotation_group="120846386956772ced7561-83b5-4f13-ad9f-1
                     64dd04ccdd2"
                     /Sequence="AGCCGTTGTAAGGCGGCAGAC"
                     /created_by="primer3"
                     /label="P-0433"
                     /note="Geneious type: primer_bind_reverse"
     misc_feature    complement(11907..11927)
                     /Hairpin="4.0"
                     /Primer-Dimer="2.0"
                     /Monovalent_Salt_Concentration="50.0"
                     /Divalent_Salt_Concentration="0.0"
                     /DNTP_Concentration="0.0"
                     /Mismatches=0
                     /%GC="66.7"
                     /Hairpin_Tm="57.3"
                     /Self_Dimer_Tm="1.3"
                     /Tm="65.6"
                     /annotation_group="120845838908041267bf8a-8ee4-4dba-9dda-0
                     2d652fd39ed"
                     /Sequence="CGGGAGAGCCGTTGTAAGGCG"
                     /created_by="primer3"
                     /label="P-0432"
                     /note="Geneious type: primer_bind_reverse"
     primer_bind     11971..11991
                     /Hairpin="5.0"
                     /Primer-Dimer="3.0"
                     /Monovalent_Salt_Concentration="50.0"
                     /Divalent_Salt_Concentration="0.0"
                     /DNTP_Concentration="0.0"
                     /Mismatches=0
                     /%GC="57.1"
                     /Hairpin_Tm="50.2"
                     /Self_Dimer_Tm="23.7"
                     /Tm="65.8"
                     /annotation_group="12084366482358873d3bbf-a39a-42db-bd67-0
                     7e82bfd0376"
                     /Sequence="ATTTTGTGCCGAGCTGCCGGT"
                     /created_by="primer3"
                     /label="P-0042"
     misc_feature    12014..12038
                     /note="left border repeat from nopaline C58 T-DNA"
                     /label="LB T-DNA repeat"
ORIGIN      
        1 taacgaattg ctcgagcacc tgccgatata ctttatccta gtttgcgcgc tatattttgt
       61 tttctatcgc gtattaaatg tataattgcg ggactctaat cataaaaacc catctcataa
      121 ataacgtcat gcattacatg ttaattatta catgcttaac gtaattcaac agaaattata
      181 tgataatcat cgcaagaccg gcaacaggat tcaatcttaa gaaactttat tgccaaatgt
      241 ttgaacgatc tgcttgactc tagatactca catatgcttg tacagctcgt ccatgccgcc
      301 ggtggagtgg cggccctcgg cgcgttcgta ctgttccacg atggtgtagt cctcgttgtg
      361 ggaggtgatg tccaacttga tgttgacgtt gtaggcgccg ggcagctgca cgggcttctt
      421 ggccttgtag gtggtcttga cctcagcgtc gtagtggccg ccgtccttca gcttcagcct
      481 ctgcttgatc tcgcccttca gggcgccgtc ctcggggtac atccgctcgg aggaggcctc
      541 ccagcccatg gtcttcttct gcattacggg gccgtcggag gggaagttgg tgccgcgcag
      601 cttcaccttg tagatgaact cgccgtcctg cagggaggag tcctgggtca cggtcaccac
      661 gccgccgtcc tcgaagttca tcacgcgctc ccacttgaag ccctcgggga aggacagctt
      721 caagtagtcg gggatgtcgg cggggtgctt cacgtaggcc ttggagccgt acatgaactg
      781 aggggacagg atgtcccagg cgaagggcag ggggccaccc ttggtcacct tcagcttggc
      841 ggtctgggtg ccctcgtagg ggcggccctc gccctcgccc tcgatctcga actcgtggcc
      901 gttcacggag ccctccatgt gcaccttgaa gcgcatgaac tccttgatga tggccatgtt
      961 atcctcctcg cccttgctca acatagtagt gtgctggcca ccacgagtac ggtcacggtc
     1021 atgttcccca ccagtatgtt gctgtccgta gtactgagct ctgtctttca gatcctgagc
     1081 tttgcttccc aacttcatcc ttgcactgtc caacttgtct gatccctgtg ggtgctctcc
     1141 cgttgcgtac ctattcacaa tcaataggta tcataccaag cattttacct atatagatga
     1201 tatacacaga cacattcaag ctagctaggt caaatttcgt atttagttaa ccaaatgttc
     1261 cctagaattt gcaatttctt attgttacat ttgttattcg accaaaaaaa ttgatccaaa
     1321 gctactggct caacacatgc atgcacatat tgcacaaaat tatgaagtaa gatgataaat
     1381 gtgtgcttac ttgtaaatcc aagagaaaac ggttatagcg gcaatgccaa accctccaga
     1441 ggaaagaaaa ccggtgatga ggagtgcaac tgtgatgaga gccgggacaa ggattgggct
     1501 gaagataacg agcagaggtg ttgcaacagt caaagctatg acagttccaa caagggtaag
     1561 gctggagaga acaaggaggg aaccaccagc tgtgacagca gttgcagctt tagcaatctg
     1621 cctagacttg gagtagtcag atcctcgtcc ggacatctgg tactgatctc gatctcggcc
     1681 catcatcggg tactggtccc tgccgatgat atcgtgatgg gttcctctag ctgtatccgc
     1741 catttttttg ttcttgttta ctagagagaa tgagattttg aatgagagat tgatcaaaaa
     1801 gatgtgtata tattttggaa gaggtaggag tgtttgttag atatattaag aaaggagacg
     1861 agaagtcacg tgtcaatgga gacatcatgc aattgtaggc cacgtgttaa tggcgtcacc
     1921 atgcagccgc tgcatgtgtt aacgagagga gtctattcaa agacacgttt gttttttgcc
     1981 tagctcagaa tgtggcgttg gcatcgaacc gaaacataaa acgcaaaacg aacctttggg
     2041 ctcgtcagta tgggtttggg ccttcaatag attccttcta tacggcccac atatccacta
     2101 ttggcaacaa aattagaaaa atttaggatt tagttttaaa atttgttccg cgacattcta
     2161 gaacaatgaa gaaaatggat acaaataata aatctatctg cctcttaaaa gttccaaatt
     2221 tcaccacgtc actgctttga taatgcaggt cctcgtcgtc tctcctccgc tcatcgccgc
     2281 cgcatctctc tctaaacctc tcaattctct ctctaaagcc gcactctctt tctccagagc
     2341 caaacccatt tgtcctttcc ctcaaacctc tcgacgacca atctccgtat acaaatcccc
     2401 aatgaacaac cttttcaaca gactcggatt cgggtctggt cctcaagccc aagctgaccc
     2461 atcttccgcc gcaatcgccc aaggacccga cgatgatgtt ccgtcttcag gtcagcaatt
     2521 cgcgcaattt ggcgccggtt gtttctgggg agtggagcta gcttaccaga gagttcctgg
     2581 tgtgaccaag accgaggttg ggtatagcca tggcatcgtg cacaatccga gttacgagga
     2641 tgtctgtact ggcactacgg gacataacga ggttgttaga gttcagtatg atcccaaaga
     2701 gtgtagcttt gagagcttgc ttgatgtttt ctggaatcgt catgatccaa ccaccttgaa
     2761 tcgtcaggtg attgattgct ttaaccctaa aaatctagac gttatcagta tcagatcgta
     2821 atttgaatca atagagagct ctatgtgtgt tctgcatttg gggctgaatt gtttattaga
     2881 taacaacgac tagattcacc tgtttagacg aactctctgt cccttagtct ttagttctac
     2941 atacatttgg tagtctcaag taactattgg ctaagttgtt atgagctagt tagaatctca
     3001 ggccttgttg atatgaggat tcgtgtttga ttatgtggaa gtgacattgc catttccatt
     3061 ttcgtatgcg atcttgtact tgagtctgtt cttgttcatg ttactatacc tacatacact
     3121 tgaagtagtg aattccttat ctttaatcat attccatagt ccataccata gcacatacag
     3181 tagttatatg ctgcagaaga gatccaacaa aacattcaca atggattata gaaacatttg
     3241 tttattcatt ataatgagat cttacattca tttaatatta gaaaaagcca caaattcata
     3301 acacaacaag ccaagaaaaa aacacaaact taagcacaca agctatttat ttgacacacc
     3361 aaatatttca tcttcatctt catatgagct cgcagctact tgtacagctc gtccatgcca
     3421 ccagtagaat gacgaccctc agacctctcg tactgctcaa ccacagtgta atcctcgttg
     3481 tggctggtga tgtcgagctt tctgtcaacg ttgtaagccc caggcatttg caccggtttc
     3541 ttggccttgt aggtagtctt gaaatcagcg aggtaacgtc caccgtcctt aagcctaaga
     3601 gccatcttga tgtcgccctt aagcacaccg tcctcaggat aaagtctctc ggtagaggct
     3661 tcccagccca tagtcttttt ctgcatcaca ggaccatcag gagggaagtt agttcccctg
     3721 agcttcacct tgtagatgag ggtcccatcc tcaagagaag tatcctgggt cacagtcaca
     3781 gcaccaccat cctcgaaatt catcacacgc tcccacttga atccctctgg gaaagactgc
     3841 ttgtagtagt ccggaatatc agcagggtgc ttgatgaaag ccctgctgcc gtacatgaac
     3901 tgcggtgaaa gaatatccca gctgaacgga agcggtccac cttttgtcac cttgagctta
     3961 gcagtctgag ttccctcgta aggtctaccc tcaccttcac cttcgatctc gaactcatgt
     4021 ccgttcatgc tgccttccat gtggaccttg aacctcatga actctttgat cactgcctcg
     4081 cccttgctca ccatggatcc gcctccacca ctagtgccac cgctgccacc gctagcacct
     4141 gaactcttgc tcttgaaagg aatcgctctg atgacaatct ggtgatatag tgctgctaga
     4201 gctgctccaa tgaatggtcc aacccagaaa atccaatggt catcccaaga gtggtccttg
     4261 ttgtagataa ttgcggctcc aagacttcta gctgggttga ttccggtccc ggtgatcggt
     4321 attgttgcca agtgtaccaa gaacactgca aatccgattg ggagcggcgc caaaatcggg
     4381 acgtgtgagt cacgggcgct tctcttggcg tcggtggcgg agaagacagt gtagacgaga
     4441 acgaatgttc cgatgatttc agcaccaagg ccagaacctt tggtgtagcc atgagcaacg
     4501 gtgttagcac caccaccgag agtctggtac ggcgttggct ggaaaccttt gacgactccg
     4561 gcaccacaga tggctccaag acattgcata atcatgtaga acactgctct ggtcagagat
     4621 aacttccgag ccaagaacag accgaatgtt acagcagggt tgatgtgtcc acctgaaatt
     4681 ccagcagtac agtagacaag agcaaagatc atgccaccaa aagcccaagc gataccttgg
     4741 attccaacag aagcacacat gtttggtgct ctcttaactc ccattacagt caaaacagtg
     4801 atgtagagaa acaagaaagt agcgataaac tcagctattc cggctctgta gaaagaccat
     4861 gagctgagct cgccgggctc gaacagtggc gcaggaggtg gctctttgta gtccttgtcg
     4921 gtggactgag ccgatgtacc gatgggttgc ctctccggga acttgttagc tcccactcgt
     4981 acatcttctt ctttgccttc cattgttgag cctgttggta ccagtcgact gaatactgtt
     5041 tgttaatcag aaaaactcag attaatctac aaattcgatc gcacaaacta gaaactaaca
     5101 ccagatctag atagaaatca caaatcgaag agtaattatt cgacaaaact caaattattt
     5161 gaacaaatcg gatgatatct atgaaaccct aatcgagaat taagatgata tctaacgatc
     5221 aaacccagaa aatcgtcttc gatctaagat taacagaatc taaaccaaag aacatatacg
     5281 aaattgggat cgaacgaaaa caaaatcgaa gattttgaga gaataaggaa cacagaaatt
     5341 taccttgatc acggtagaga gaattgagag aaagttttta agattttgag aaattgaaat
     5401 ctgaattgtg aagaagaaga gctctttggg tattgtttta tagaagaaga agaagaaaag
     5461 acgaggacga ctaggtcacg agaaagctaa ggcggtgaag caatagctaa taataaaatg
     5521 acacgtgtat tgagcgttgt ttacacgcaa agttgttttt ggctaattgc cttattttta
     5581 ggttgaggaa aagtatttgt gctttgagtt gataaacacg actcgtgtgt gccggctgca
     5641 accactttga cgccgtttat tactgactcg tcgaggttga ctgtagcagg tgccatggta
     5701 attctgacag gatatattgg cgggtaaacc taagagaaaa gagcgtttat tagaataatc
     5761 ggatatttaa aagggcgtga aaaggtttat ccgttcgtcc atttgtatgt gcatgccaac
     5821 cacagggttc ccctcgggat caaagtactt tgatccaacc cctccgctgc tatagtgcag
     5881 tcggcttctg acgttcagtg cagccgtcat ctgaaaacga catgtcgcac aagtcctaag
     5941 ttacgcgaca ggctgccgcc ctgccctttt cctggcgttt tcttgtcgcg tgttttagtc
     6001 gcataaagta gaatacttgc gactagaacc ggagacatta cgccatgaac aagagcgccg
     6061 ccgctggcct gctgggctat gcccgcgtca gcaccgacga ccaggacttg accaaccaac
     6121 gggccgaact gcacgcggcc ggctgcacca agctgttttc cgagaagatc accggcacca
     6181 ggcgcgaccg cccggagctg gccaggatgc ttgaccacct acgccctggc gacgttgtga
     6241 cagtgaccag gctagaccgc ctggcccgca gcacccgcga cctactggac attgccgagc
     6301 gcatccagga ggccggcgcg ggcctgcgta gcctggcaga gccgtgggcc gacaccacca
     6361 cgccggccgg ccgcatggtg ttgaccgtgt tcgccggcat tgccgagttc gagcgttccc
     6421 taatcatcga ccgcacccgg agcgggcgcg aggccgccaa ggcccgaggc gtgaagtttg
     6481 gcccccgccc taccctcacc ccggcacaga tcgcgcacgc ccgcgagctg atcgaccagg
     6541 aaggccgcac cgtgaaagag gcggctgcac tgcttggcgt gcatcgctcg accctgtacc
     6601 gcgcacttga gcgcagcgag gaagtgacgc ccaccgaggc caggcggcgc ggtgccttcc
     6661 gtgaggacgc attgaccgag gccgacgccc tggcggccgc cgagaatgaa cgccaagagg
     6721 aacaagcatg aaaccgcacc aggacggcca ggacgaaccg tttttcatta ccgaagagat
     6781 cgaggcggag atgatcgcgg ccgggtacgt gttcgagccg cccgcgcacc tctcaaccgt
     6841 gcggctgcat gaaatcctgg ccggtttgtc tgatgccaag ctggcggcct ggccggccag
     6901 cttggccgct gaagaaaccg agcgccgccg tctaaaaagg tgatgtgtat ttgagtaaaa
     6961 cagcttgcgt catgcggtcg ctgcgtatat gatgcgatga gtaaataaac aaatacgcaa
     7021 ggggaacgca tgaaggttat cgctgtactt aaccagaaag gcgggtcagg caagacgacc
     7081 atcgcaaccc atctagcccg cgccctgcaa ctcgccgggg ccgatgttct gttagtcgat
     7141 tccgatcccc agggcagtgc ccgcgattgg gcggccgtgc gggaagatca accgctaacc
     7201 gttgtcggca tcgaccgccc gacgattgac cgcgacgtga aggccatcgg ccggcgcgac
     7261 ttcgtagtga tcgacggagc gccccaggcg gcggacttgg ctgtgtccgc gatcaaggca
     7321 gccgacttcg tgctgattcc ggtgcagcca agcccttacg acatatgggc caccgccgac
     7381 ctggtggagc tggttaagca gcgcattgag gtcacggatg gaaggctaca agcggccttt
     7441 gtcgtgtcgc gggcgatcaa aggcacgcgc atcggcggtg aggttgccga ggcgctggcc
     7501 gggtacgagc tgcccattct tgagtcccgt atcacgcagc gcgtgagcta cccaggcact
     7561 gccgccgccg gcacaaccgt tcttgaatca gaacccgagg gcgacgctgc ccgcgaggtc
     7621 caggcgctgg ccgctgaaat taaatcaaaa ctcatttgag ttaatgaggt aaagagaaaa
     7681 tgagcaaaag cacaaacacg ctaagtgccg gccgtccgag cgcacgcagc agcaaggctg
     7741 caacgttggc cagcctggca gacacgccag ccatgaagcg ggtcaacttt cagttgccgg
     7801 cggaggatca caccaagctg aagatgtacg cggtacgcca aggcaagacc attaccgagc
     7861 tgctatctga atacatcgcg cagctaccag agtaaatgag caaatgaata aatgagtaga
     7921 tgaattttag cggctaaagg aggcggcatg gaaaatcaag aacaaccagg caccgacgcc
     7981 gtggaatgcc ccatgtgtgg aggaacgggc ggttggccag gcgtaagcgg ctgggttgtc
     8041 tgccggccct gcaatggcac tggaaccccc aagcccgagg aatcggcgtg acggtcgcaa
     8101 accatccggc ccggtacaaa tcggcgcggc gctgggtgat gacctggtgg agaagttgaa
     8161 ggccgcgcag gccgcccagc ggcaacgcat cgaggcagaa gcacgccccg gtgaatcgtg
     8221 gcaagcggcc gctgatcgaa tccgcaaaga atcccggcaa ccgccggcag ccggtgcgcc
     8281 gtcgattagg aagccgccca agggcgacga gcaaccagat tttttcgttc cgatgctcta
     8341 tgacgtgggc acccgcgata gtcgcagcat catggacgtg gccgttttcc gtctgtcgaa
     8401 gcgtgaccga cgagctggcg aggtgatccg ctacgagctt ccagacgggc acgtagaggt
     8461 ttccgcaggg ccggccggca tggccagtgt gtgggattac gacctggtac tgatggcggt
     8521 ttcccatcta accgaatcca tgaaccgata ccgggaaggg aagggagaca agcccggccg
     8581 cgtgttccgt ccacacgttg cggacgtact caagttctgc cggcgagccg atggcggaaa
     8641 gcagaaagac gacctggtag aaacctgcat tcggttaaac accacgcacg ttgccatgca
     8701 gcgtacgaag aaggccaaga acggccgcct ggtgacggta tccgagggtg aagccttgat
     8761 tagccgctac aagatcgtaa agagcgaaac cgggcggccg gagtacatcg agatcgagct
     8821 agctgattgg atgtaccgcg agatcacaga aggcaagaac ccggacgtgc tgacggttca
     8881 ccccgattac tttttgatcg atcccggcat cggccgtttt ctctaccgcc tggcacgccg
     8941 cgccgcaggc aaggcagaag ccagatggtt gttcaagacg atctacgaac gcagtggcag
     9001 cgccggagag ttcaagaagt tctgtttcac cgtgcgcaag ctgatcgggt caaatgacct
     9061 gccggagtac gatttgaagg aggaggcggg gcaggctggc ccgatcctag tcatgcgcta
     9121 ccgcaacctg atcgagggcg aagcatccgc cggttcctaa tgtacggagc agatgctagg
     9181 gcaaattgcc ctagcagggg aaaaaggtcg aaaaggactc tttcctgtgg atagcacgta
     9241 cattgggaac ccaaagccgt acattgggaa ccggaacccg tacattggga acccaaagcc
     9301 gtacattggg aaccggtcac acatgtaagt gactgatata aaagagaaaa aaggcgattt
     9361 ttccgcctaa aactctttaa aacttattaa aactcttaaa acccgcctgg cctgtgcata
     9421 actgtctggc cagcgcacag ccgaagagct gcaaaaagcg cctacccttc ggtcgctgcg
     9481 ctccctacgc cccgccgctt cgcgtcggcc tatcgcggcc gctggccgct caaaaatggc
     9541 tggcctacgg ccaggcaatc taccagggcg cggacaagcc gcgccgtcgc cactcgaccg
     9601 ccggcgccca catcaaggca ccctgcctcg cgcgtttcgg tgatgacggt gaaaacctct
     9661 gacacatgca gctcccggtg acggtcacag cttgtctgta agcggatgcc gggagcagac
     9721 aagcccgtca gggcgcgtca gcgggtgttg gcgggtgtcg gggcgcagcc atgacccagt
     9781 cacgtagcga tagcggagtg tatactggct taactatgcg gcatcagagc agattgtact
     9841 gagagtgcac catatgcggt gtgaaatacc gcacagatgc gtaaggagaa aataccgcat
     9901 caggcgctct tccgcttcct cgctcactga ctcgctgcgc tcggtcgttc ggctgcggcg
     9961 agcggtatca gctcactcaa aggcggtaat acggttatcc acagaatcag gggataacgc
    10021 aggaaagaac atgtgagcaa aaggccagca aaaggccagg aaccgtaaaa aggccgcgtt
    10081 gctggcgttt ttccataggc tccgcccccc tgacgagcat cacaaaaatc gacgctcaag
    10141 tcagaggtgg cgaaacccga caggactata aagataccag gcgtttcccc ctggaagctc
    10201 cctcgtgcgc tctcctgttc cgaccctgcc gcttaccgga tacctgtccg cctttctccc
    10261 ttcgggaagc gtggcgcttt ctcatagctc acgctgtagg tatctcagtt cggtgtaggt
    10321 cgttcgctcc aagctgggct gtgtgcacga accccccgtt cagcccgacc gctgcgcctt
    10381 atccggtaac tatcgtcttg agtccaaccc ggtaagacac gacttatcgc cactggcagc
    10441 agccactggt aacaggatta gcagagcgag gtatgtaggc ggtgctacag agttcttgaa
    10501 gtggtggcct aactacggct acactagaag gacagtattt ggtatctgcg ctctgctgaa
    10561 gccagttacc ttcggaaaaa gagttggtag ctcttgatcc ggcaaacaaa ccaccgctgg
    10621 tagcggtggt ttttttgttt gcaagcagca gattacgcgc agaaaaaaag gatctcaaga
    10681 agatcctttg atcttttcta cggggtctga cgctcagtgg aacgaaaact cacgttaagg
    10741 gattttggtc atgcattcta ggtgattaga aaaactcatc gagcatcaaa tgaaactgca
    10801 atttattcat atcaggatta tcaataccat atttttgaaa aagccgtttc tgtaatgaag
    10861 gagaaaactc accgaggcag ttccatagga tggcaagatc ctggtatcgg tctgcgattc
    10921 cgactcgtcc aacatcaata caacctatta atttcccctc gtcaaaaata aggttatcaa
    10981 gtgagaaatc accatgagtg acgactgaat ccggtgagaa tggcaaaagt ttatgcattt
    11041 ctttccagac ttgttcaaca ggccagccat tacgctcgtc atcaaaatca ctcgcatcaa
    11101 ccaaaccgtt attcattcgt gattgcgcct gagcgagtcg aaatacgcga tcgctgttaa
    11161 aaggacaatt acaaacagga atcgaatgca accggcgcag gaacactgcc agcgcatcaa
    11221 caatattttc acctgaatca ggatattctt ctaatacctg gaatgctgtt ttccctggga
    11281 tcgcagtggt gagtaaccat gcatcatcag gagtacggat aaaatgcttg atggtcggaa
    11341 gaggcataaa ttccgtcagc cagtttagtc tgaccatctc atctgtaaca tcattggcaa
    11401 cgctaccttt gccatgtttc agaaacaact ctggcgcatc gggcttccca tacaatcggt
    11461 agattgtcgc acctgattgc ccgacattat cgcgagccca tttataccca tataaatcag
    11521 catccatgtt ggaatttaat cgcggccttg agcaagacgt ttcccgttga atatggctca
    11581 taacagaact tattatttcc ttcctctttt ctacagtatt taaagatacc ccaagaagct
    11641 aattataaca agacgaactc caattcactg ttccttgcat tctaaaacct taaataccag
    11701 aaaacagctt tttcaaagtt gttttcaaag ttggcgtata acatagtatc gacggagccg
    11761 attttgaaac cgcggtgatc acaggcagca acgctctgtc atcgttacaa tcaacatgct
    11821 accctccgcg agatcatccg tgtttcaaac ccggcagctt agttgccgtt cttccgaata
    11881 gcatcggtaa catgagcaaa gtctgccgcc ttacaacggc tctcccgctg acgccgtccc
    11941 ggactgatgg gctgcctgta tcgagtggtg attttgtgcc gagctgccgg tcggggagct
    12001 gttggctggc tggtggcagg atatattgtg gtgtaaaca
//
