# Supplementary material for: GreenGate 2.0: Backwards compatible addons for assembly of complex transcriptional units and their stacking with GreenGate
Source: PLoS One. 2023 Sep 8;18(9):e0290097. doi: 10.1371/journal.pone.0290097 (PMC10490876; doi:10.1371/journal.pone.0290097)
Supplement: S1 Dataset — (ZIP) [file pone.0290097.s006.zip › GreenGate2-Vectors/Level 1 and Level 2/Plasma membrane Markers/pKD014.gb]

LOCUS       pKD014                  8990 bp    DNA     circular UNA 20-JUL-2023
DEFINITION  Z2 - Plasma Membrane Marker - mTurquoise2 --- Ligation of 6.
            pMP059_pGGF-dummy (reversed) - 5. pR439_pGGE-tHSP18.2M (reversed) -
            4. pR557 - pGGD-GSL-mTurquoise2 (reversed) - 3. pPVB001_pGGC-PIP1;4
            (reversed) - 2. pR283_pGGB-dummy (reversed) - 1. pR282_pGGA-pUBQ10
            (reversed) into pGBZ2_pMP052.
ACCESSION   urn.local.maizellab06.e0-gganfc4
VERSION     urn.local.maizellab06.e0-gganfc4
KEYWORDS    .
SOURCE      
  ORGANISM  
            .
FEATURES             Location/Qualifiers
     misc_feature    10..>31
                     /Original_Bases="ACCATGGCACCTGCTACAGTCAACCTAGAGACCCTGCAGAT
                     CGTACGGGATCCGGTCTCTGTATATCGGCAGGTGCTCGAGC"
                     /label="ACCATGGCACCTGCTACAGTCAACCTAGAGACCCTGCAGATCGTACGGGA
                     TCCGGTCTCTGTATATCGGCAGGTGCTCGAGC"
                     /note="Geneious type: Editing History Replacement"
     misc_feature    28..31
                     /created_by="maizel"
                     /label="GG-G"
     ligation        28..31
                     /label="Ligation"
     misc_feature    complement(28..59)
                     /Source="referenceToDocument:
                     urn:local:maizellab06:6n-fx9wyth"
                     /label="6. pMP059_pGGF-dummy (concatenated sequence 2)
                     (reversed)"
                     /note="Geneious type: Concatenated sequence"
     misc_feature    complement(<28..>31)
                     /Source="referenceToDocument: urn:local:.:ee-gganffl"
                     /label="PCR_alpha1_eco_mutated (concatenated sequence 2)"
                     /note="Geneious type: Concatenated sequence"
     misc_feature    28..55
                     /Sequence="ATACGTTCTCCTATGGTCATGTGTCACT"
                     /Hairpin_Tm="None"
                     /Tm="63.5"
                     /Self_Dimer_Tm="4.3"
                     /%GC="42.9"
                     /created_by="primer3"
                     /label="cloning_rev"
                     /note="Geneious type: primer_bind_reverse"
     primer_bind     28..55
                     /Mismatches=0
                     /%GC="42.9"
                     /Hairpin_Tm="None"
                     /Self_Dimer_Tm="4.3"
                     /Tm="63.5"
                     /annotation_group="2582399436968048cd593-8ad6-450b-9078-37
                     8f26d7710d"
                     /Sequence="ATACGTTCTCCTATGGTCATGTGTCACT"
                     /created_by="primer3"
                     /label="P-2335"
     primer_bind     28..55
                     /Mismatches=0
                     /%GC="42.9"
                     /Hairpin_Tm="None"
                     /Self_Dimer_Tm="4.3"
                     /Tm="63.5"
                     /annotation_group="108830751284247241776bb-e409-4aa4-9437-
                     250ea7ece8ee"
                     /Sequence="ATACGTTCTCCTATGGTCATGTGTCACT"
                     /created_by="primer3"
                     /label="P-2335"
     misc_feature    complement(32..59)
                     /Mismatches=0
                     /%GC="42.9"
                     /Hairpin_Tm="None"
                     /Self_Dimer_Tm="8.6"
                     /Tm="62.4"
                     /annotation_group="2582365328035dfc15981-d0b3-4232-8d8d-7d
                     68207e3539"
                     /Sequence="ACTAAGTGACACATGACCATAGGAGAAC"
                     /created_by="primer3"
                     /label="P-2334"
                     /note="Geneious type: primer_bind_reverse"
     primer_bind     complement(32..59)
                     /Sequence="ACTAAGTGACACATGACCATAGGAGAAC"
                     /Hairpin_Tm="None"
                     /Tm="62.4"
                     /Self_Dimer_Tm="8.6"
                     /%GC="42.9"
                     /created_by="primer3"
                     /label="cloning_fw"
     misc_feature    complement(32..59)
                     /Mismatches=0
                     /%GC="42.9"
                     /Hairpin_Tm="None"
                     /Self_Dimer_Tm="8.6"
                     /Tm="62.4"
                     /annotation_group="108830712052945c2b78849-896a-44f3-acc7-
                     211ea7dc76aa"
                     /Sequence="ACTAAGTGACACATGACCATAGGAGAAC"
                     /created_by="primer3"
                     /label="P-2334"
                     /note="Geneious type: primer_bind_reverse"
     misc_feature    33..55
                     /Original_Bases="GTACCACCAGTGTTGTGGCATTGATTACCTCCTCTGCAGTT
                     ATATTCCCCAGAACATCAGGTTAATGGCGTTTTTGATGTCATTTTCGCGGTGGCTGAG
                     ATCAGCCACTTCTTCCCCGATAACGGAGACTGGCACACTGGCCATATCGGTGGTCATC
                     ATGCGCCAGCTTTCATCCCCGATATGCACCACTGGGTAAAGTTCACGGGAGACTTTAT
                     CTGACAGCAGACGTGCACTGGCCAGGGGGATCACCATCCGTCGCCCGGGCGTGTCAAT
                     AATATCACTCTGTACATCCACAAACAGACGATAACGGCTCTCTCTTTTATAGGTGTAA
                     ACCTTAAACTGCATAGCTGTCCTCCTGAGCTCTTACGCCCCGCCCTGCCACTCATCGC
                     AGTACTGTTGTAATTCATTAAGCATTCTGCCGACATGGAAGCCATCACAAACGGCATG
                     ATGAACCTGAATCGCCAGCGGCATCAGCACCTTGTCGCCTTGCGTATAATATTTGCCC
                     ATGGTGAAAACGGGGGCGAAGAAGTTGTCCATATTGGCCACGTTTAAATCAAAACTGG
                     TGAAACTCACCCAGGGATTGGCTGAGACGAAAAACATATTCTCAATAAACCCTTTAGG
                     GAAATAGGCCAGGTTTTCACCGTAACACGCCACATCTTGCGAATATATGTGTAGAAAC
                     TGCCGGAAATCGTCGTGGTATTCACTCCAGAGCGATGAAAACGTTTCAGTTTGCTCAT
                     GGAAAACGGTGTAACAAGGGTGAACACTATCCCATATCACCAGCTCACCGTCTTTCAT
                     TGCCATACGGAACTCCGGATGAGCATTCATCAGGCGGGCAAGAATGTGAATAAAGGCC
                     GGATAAAACTTGTGCTTATTTTTCTTTACGGTCTTTAAAAAGGCCGTAATATCCAGCT
                     GAACGGTCTGGTTATAGGTACATTGAGCAACTGACTGAAATGCCTCAAAATGTTCTTT
                     ACGATGCCATTGGGATATATCAACGGTGGTATATCCAGTGATTTTTTTCTCCATAGCT
                     GACCTCCTTCTAGACCATGTTAGCACTGGATCCAC"
                     /label="GTACCACCAGTGTTGTGGCATTGATTACCTCCTCTGCAGTTATATTCCCC
                     AGAACATCAGGTTAATGGCGTTTTTGATGTCATTTTCGCGGTGGCTGAGATCAGCCAC
                     TTCTTCCCCGATAACGGAGACTGGCACACTGGCCATATCGGTGGTCATCATGCGCCAG
                     CTTTCATCCCCGATATGCACCACTGGGTAAAGTTCACGGGAGACTTTATCTGACAGCA
                     GACGTGCACTGGCCAGGGGGATCACCATCCGTCGCCCGGGCGTGTCAATAATATCACT
                     CTGTACATCCACAAACAGACGATAACGGCTCTCTCTTTTATAGGTGTAAACCTTAAAC
                     TGCATAGCTGTCCTCCTGAGCTCTTACGCCCCGCCCTGCCACTCATCGCAGTACTGTT
                     GTAATTCATTAAGCATTCTGCCGACATGGAAGCCATCACAAACGGCATGATGAACCTG
                     AATCGCCAGCGGCATCAGCACCTTGTCGCCTTGCGTATAATATTTGCCCATGGTGAAA
                     ACGGGGGCGAAGAAGTTGTCCATATTGGCCACGTTTAAATCAAAACTGGTGAAACTCA
                     CCCAGGGATTGGCTGAGACGAAAAACATATTCTCAATAAACCCTTTAGGGAAATAGGC
                     CAGGTTTTCACCGTAACACGCCACATCTTGCGAATATATGTGTAGAAACTGCCGGAAA
                     TCGTCGTGGTATTCACTCCAGAGCGATGAAAACGTTTCAGTTTGCTCATGGAAAACGG
                     TGTAACAAGGGTGAACACTATCCCATATCACCAGCTCACCGTCTTTCATTGCCATACG
                     GAACTCCGGATGAGCATTCATCAGGCGGGCAAGAATGTGAATAAAGGCCGGATAAAAC
                     TTGTGCTTATTTTTCTTTACGGTCTTTAAAAAGGCCGTAATATCCAGCTGAACGGTCT
                     GGTTATAGGTACATTGAGCAACTGACTGAAATGCCTCAAAATGTTCTTTACGATGCCA
                     TTGGGATATATCAACGGTGGTATATCCAGTGATTTTTTTCTCCATAGCTGACCTCCTT
                     CTAGACCATGTTAGCACTGGATCCAC"
                     /note="Geneious type: Editing History Replacement"
     GG              <56..59
                     /created_by="thjac"
                     /modified_by="thjac"
                     /Transferred_From="F"
                     /Transferred_Similarity="100.00%"
                     /label="F"
     ligation        56..59
                     /label="Ligation"
     ligation        complement(56..59)
                     /label="Ligation"
     misc_feature    complement(56..325)
                     /Source="referenceToDocument:
                     urn:local:maizellab06:6s-fx9wyti"
                     /label="5. pR439_pGGE-tHSP18.2M (concatenated sequence 3)
                     (reversed)"
                     /note="Geneious type: Concatenated sequence"
     terminator      complement(60..321)
                     /created_by="User"
                     /label="tHSP18.2_dHindIII"
     misc_feature    complement(60..321)
                     /Source="referenceToDocument: urn:local:.:e9-gganff5"
                     /label="Digestion of pGGE-tHSP18.2M - Fragment 2
                     extraction (concatenated sequence 2)"
                     /note="Geneious type: Concatenated sequence"
     primer_bind     116..139
                     /Mismatches=0
                     /%GC="41.7"
                     /Hairpin_Tm="None"
                     /Self_Dimer_Tm="20.4"
                     /Tm="60.1"
                     /annotation_group="2582260868257e47878c3-8440-4d6e-8481-e5
                     debf02a3fd"
                     /Sequence="ATATGCTGCAGAAGAGATCCAACA"
                     /created_by="primer3"
                     /label="P-2215"
     primer_bind     116..139
                     /Mismatches=0
                     /%GC="41.7"
                     /Hairpin_Tm="None"
                     /Self_Dimer_Tm="20.4"
                     /Tm="60.1"
                     /annotation_group="1088306005397149b9e6be5-e0bb-4b71-bcf6-
                     99843b5d43b7"
                     /Sequence="ATATGCTGCAGAAGAGATCCAACA"
                     /created_by="primer3"
                     /label="P-2215"
     misc_feature    complement(251..274)
                     /Mismatches=0
                     /%GC="37.5"
                     /Hairpin_Tm="40.9"
                     /Self_Dimer_Tm="4.0"
                     /Tm="60.1"
                     /annotation_group="25821842253930612db8c-3ba4-417a-95a2-53
                     c12980a38f"
                     /Sequence="AGCTTGTGTGCTTAAGTTTGTGTT"
                     /created_by="primer3"
                     /label="P-2214"
                     /note="Geneious type: primer_bind_reverse"
     misc_feature    complement(251..274)
                     /Mismatches=0
                     /%GC="37.5"
                     /Hairpin_Tm="40.9"
                     /Self_Dimer_Tm="4.0"
                     /Tm="60.1"
                     /annotation_group="1088305205149197f2eda42-462a-44b1-a6b2-
                     c38ba5860f8d"
                     /Sequence="AGCTTGTGTGCTTAAGTTTGTGTT"
                     /created_by="primer3"
                     /label="P-2214"
                     /note="Geneious type: primer_bind_reverse"
     GG              complement(322..>325)
                     /modified_by="wacae"
                     /Transferred_From="E"
                     /Transferred_Similarity="100.00%"
                     /label="E"
     misc_feature    <322..328
                     /label="E-Overhang"
     misc_feature    complement(322..>325)
                     /created_by="User"
                     /label="GG-overhang"
     ligation        322..325
                     /label="Ligation"
     ligation        complement(322..325)
                     /label="Ligation"
     misc_feature    complement(322..1093)
                     /Source="referenceToDocument:
                     urn:local:maizellab06:1l-gc4l5u0"
                     /label="4. pR557 - pGGD-GSL-mTurquoise2 (concatenated
                     sequence 4) (reversed)"
                     /note="Geneious type: Concatenated sequence"
     CDS             complement(329..1045)
                     /Imported_from="<a
                     href=""http://wishart.biology.ualberta.ca/PlasMapper"">Pla
                     sMapper</a>"
                     /Transferred_From="EGFP reporter"
                     /Transferred_Similarity="95.99%"
                     /modified_by="User"
                     /modified_by="Melanie Krebs"
                     /label="mTurquoise2"
     misc_feature    329..347
                     /modified_by="Melanie Krebs"
                     /Mismatches=0
                     /Extension="AACAGGTCTCTGCAGCTA"
                     /%GC="52.6"
                     /Hairpin_Tm="None"
                     /Self_Dimer_Tm="None"
                     /Pair_Dimer_Tm="13.0"
                     /Tm="55.8"
                     /annotation_group="227366024559753310db91-55ca-4e1e-aebc-9
                     4299d6da125"
                     /Sequence="CTTGTACAGCTCGTCCATG"
                     /created_by="primer3"
                     /Product_Size=717
                     /label="GGE_XFP_R "
                     /note="Geneious type: primer_bind_reverse"
     misc_feature    complement(341..359)
                     /Mismatches=0
                     /%GC="57.9"
                     /Hairpin_Tm="None"
                     /Self_Dimer_Tm="None"
                     /Tm="57.7"
                     /annotation_group="25820342151377f87b49d-1022-43a6-a43b-a1
                     e1e40e5682"
                     /Sequence="GATCACTCTCGGCATGGAC"
                     /created_by="primer3"
                     /label="pEGFPC1for"
                     /note="Geneious type: primer_bind_reverse"
     misc_feature    complement(341..359)
                     /Mismatches=0
                     /%GC="57.9"
                     /Hairpin_Tm="None"
                     /Self_Dimer_Tm="None"
                     /Tm="57.7"
                     /annotation_group="1088303701634628ad5d5d7-a0d6-4254-9d38-
                     4b9d6ab27a78"
                     /Sequence="GATCACTCTCGGCATGGAC"
                     /created_by="primer3"
                     /label="pEGFPC1for"
                     /note="Geneious type: primer_bind_reverse"
     misc_feature    complement(374..393)
                     /Hairpin="6.0"
                     /Primer-Dimer="2.0"
                     /Monovalent_Salt_Concentration="50.0"
                     /Divalent_Salt_Concentration="0.0"
                     /DNTP_Concentration="0.0"
                     /Mismatches=0
                     /%GC="55.0"
                     /Hairpin_Tm="44.2"
                     /Self_Dimer_Tm="13.4"
                     /Tm="59.7"
                     /annotation_group="25814793150480ab6f360-286d-4467-88cd-58
                     17090b41a9"
                     /Sequence="ACATGGTCCTGCTGGAGTTC"
                     /created_by="primer3"
                     /label="P-0009"
                     /note="Geneious type: primer_bind_reverse"
     misc_feature    complement(374..393)
                     /Hairpin="6.0"
                     /Primer-Dimer="2.0"
                     /Monovalent_Salt_Concentration="50.0"
                     /Divalent_Salt_Concentration="0.0"
                     /DNTP_Concentration="0.0"
                     /Mismatches=0
                     /%GC="55.0"
                     /Hairpin_Tm="44.2"
                     /Self_Dimer_Tm="13.4"
                     /Tm="59.7"
                     /annotation_group="108829796397651f3c01eb3-aee0-4754-8045-
                     698c3cb7f43e"
                     /Sequence="ACATGGTCCTGCTGGAGTTC"
                     /created_by="primer3"
                     /label="P-0009"
                     /note="Geneious type: primer_bind_reverse"
     primer_bind     476..496
                     /Hairpin="4.0"
                     /Primer-Dimer="2.0"
                     /Monovalent_Salt_Concentration="50.0"
                     /Divalent_Salt_Concentration="0.0"
                     /DNTP_Concentration="0.0"
                     /Mismatches=0
                     /%GC="66.7"
                     /Hairpin_Tm="35.8"
                     /Self_Dimer_Tm="None"
                     /Tm="65.9"
                     /annotation_group="25816672352348078fc96-9b6c-4b4c-80a1-fd
                     d5c6b593c5"
                     /Sequence="GCCGATGGGGGTGTTCTGCTG"
                     /created_by="primer3"
                     /label="P-0212"
     primer_bind     476..496
                     /Hairpin="4.0"
                     /Primer-Dimer="2.0"
                     /Monovalent_Salt_Concentration="50.0"
                     /Divalent_Salt_Concentration="0.0"
                     /DNTP_Concentration="0.0"
                     /Mismatches=0
                     /%GC="66.7"
                     /Hairpin_Tm="35.8"
                     /Self_Dimer_Tm="None"
                     /Tm="65.9"
                     /annotation_group="108829990016113011b994f-3221-47e0-a149-
                     96a491b4630e"
                     /Sequence="GCCGATGGGGGTGTTCTGCTG"
                     /created_by="primer3"
                     /label="P-0212"
     primer_bind     600..623
                     /Mismatches=0
                     /%GC="45.8"
                     /Hairpin_Tm="38.7"
                     /Self_Dimer_Tm="7.7"
                     /Tm="60.4"
                     /annotation_group="25825041549752232f8dc-c4ff-4359-9ca7-68
                     c490533269"
                     /Sequence="TCGCTAAAGTAGTTGTACTCCAGC"
                     /created_by="primer3"
                     /label="P-2404"
     primer_bind     600..623
                     /Mismatches=0
                     /%GC="45.8"
                     /Hairpin_Tm="38.7"
                     /Self_Dimer_Tm="7.7"
                     /Tm="60.4"
                     /annotation_group="10883086152321265a1d57d-dfc7-43e9-9255-
                     28fd611899cb"
                     /Sequence="TCGCTAAAGTAGTTGTACTCCAGC"
                     /created_by="primer3"
                     /label="P-2404"
     primer_bind     778..797
                     /Mismatches=0
                     /%GC="55.0"
                     /Hairpin_Tm="35.1"
                     /Self_Dimer_Tm="None"
                     /Tm="59.6"
                     /annotation_group="2582537121864cb90b51d-c6e2-419e-ada1-c3
                     b6d838e3ee"
                     /Sequence="GCATGGCGGACTTGAAGAAG"
                     /created_by="primer3"
                     /label="P-2450"
     primer_bind     778..797
                     /Mismatches=0
                     /%GC="55.0"
                     /Hairpin_Tm="35.1"
                     /Self_Dimer_Tm="None"
                     /Tm="59.6"
                     /annotation_group="1088309008238313c8d32ff-8f5f-4de1-a193-
                     6fe53bdeec8c"
                     /Sequence="GCATGGCGGACTTGAAGAAG"
                     /created_by="primer3"
                     /label="P-2450"
     misc_feature    complement(788..809)
                     /Mismatches=0
                     /%GC="50.0"
                     /Hairpin_Tm="45.0"
                     /Self_Dimer_Tm="14.0"
                     /Tm="60.1"
                     /annotation_group="2582434572042e8dc6f73-9b67-4fb7-81e7-ab
                     18a43f3831"
                     /Sequence="GAAGCAGCACGACTTCTTCAAG"
                     /created_by="primer3"
                     /label="P-2403"
                     /note="Geneious type: primer_bind_reverse"
     misc_feature    complement(788..809)
                     /Mismatches=0
                     /%GC="50.0"
                     /Hairpin_Tm="45.0"
                     /Self_Dimer_Tm="14.0"
                     /Tm="60.1"
                     /annotation_group="1088307916629295d1c98a1-a3eb-4d73-8495-
                     df7d504cd544"
                     /Sequence="GAAGCAGCACGACTTCTTCAAG"
                     /created_by="primer3"
                     /label="P-2403"
                     /note="Geneious type: primer_bind_reverse"
     primer_bind     959..978
                     /Hairpin="4.0"
                     /Primer-Dimer="2.0"
                     /Monovalent_Salt_Concentration="50.0"
                     /Divalent_Salt_Concentration="0.0"
                     /DNTP_Concentration="0.0"
                     /Mismatches=0
                     /%GC="50.0"
                     /Hairpin_Tm="None"
                     /Self_Dimer_Tm="None"
                     /Tm="59.1"
                     /annotation_group="2581516926112060a51e6-ad29-4c9e-b941-ff
                     b18fd4a479"
                     /Sequence="GCTGAACTTGTGGCCGTTTA"
                     /created_by="primer3"
                     /label="P-0010"
     primer_bind     959..978
                     /Hairpin="4.0"
                     /Primer-Dimer="2.0"
                     /Monovalent_Salt_Concentration="50.0"
                     /Divalent_Salt_Concentration="0.0"
                     /DNTP_Concentration="0.0"
                     /Mismatches=0
                     /%GC="50.0"
                     /Hairpin_Tm="None"
                     /Self_Dimer_Tm="None"
                     /Tm="59.1"
                     /annotation_group="1088298337709909c5d7267-e848-4592-a3b3-
                     91b96bee43c0"
                     /Sequence="GCTGAACTTGTGGCCGTTTA"
                     /created_by="primer3"
                     /label="P-0010"
     primer_bind     986..1004
                     /Mismatches=0
                     /%GC="63.2"
                     /Hairpin_Tm="31.9"
                     /Self_Dimer_Tm="None"
                     /Tm="59.9"
                     /annotation_group="25820719437323636cf06-b000-4b0b-88e5-b8
                     aa85704a50"
                     /Sequence="GTCCAGCTCGACCAGGATG"
                     /created_by="primer3"
                     /label="pEGFPN1rev"
     primer_bind     986..1004
                     /Mismatches=0
                     /%GC="63.2"
                     /Hairpin_Tm="31.9"
                     /Self_Dimer_Tm="None"
                     /Tm="59.9"
                     /annotation_group="108830407631898feb4fe0c-f4fa-486d-adc0-
                     f443711bc182"
                     /Sequence="GTCCAGCTCGACCAGGATG"
                     /created_by="primer3"
                     /label="pEGFPN1rev"
     primer_bind     complement(1027..1045)
                     /Mismatches=0
                     /Extension="AACAGGTCTCATCAGGTGCTAGCGGTGGCAGCGGTGGCACTAGTGG
                     TGGAGGCGGATCC"
                     /%GC="63.2"
                     /Hairpin_Tm="47.5"
                     /Self_Dimer_Tm="None"
                     /Pair_Dimer_Tm="13.0"
                     /Tm="62.3"
                     /annotation_group="227366024559753310db91-55ca-4e1e-aebc-9
                     4299d6da125"
                     /Sequence="ATGGTGAGCAAGGGCGAGG"
                     /created_by="primer3"
                     /Product_Size=717
                     /label="GGD_GSL-XFP_F"
     misc_feature    complement(1031..1045)
                     /Mismatches=0
                     /%GC="60.0"
                     /Hairpin_Tm="41.6"
                     /Self_Dimer_Tm="None"
                     /Tm="52.6"
                     /annotation_group="25819575193593ec0a955-2683-4ecc-9553-ff
                     fe8ea64a0c"
                     /Sequence="ATGGTGAGCAAGGGC"
                     /created_by="primer3"
                     /label="P-1088"
                     /note="Geneious type: primer_bind_reverse"
     misc_feature    complement(1031..1045)
                     /Mismatches=0
                     /%GC="60.0"
                     /Hairpin_Tm="41.6"
                     /Self_Dimer_Tm="None"
                     /Tm="52.6"
                     /annotation_group="1088302959139590961fe54-c9a2-4bff-8257-
                     00168db91d53"
                     /Sequence="ATGGTGAGCAAGGGC"
                     /created_by="primer3"
                     /label="P-1088"
                     /note="Geneious type: primer_bind_reverse"
     Linker          complement(1046..1093)
                     /modified_by="Melanie Krebs"
                     /label="GSL"
     misc_feature    complement(1090..1093)
                     /label="02 DE_Oligopaar"
     ligation        1090..1093
                     /label="Ligation"
     misc_feature    complement(1090..1963)
                     /Source="referenceToDocument:
                     urn:local:maizellab06:6u-fx9wyti"
                     /label="3. pPVB001_pGGC-PIP1;4 (concatenated sequence 5)
                     (reversed)"
                     /note="Geneious type: Concatenated sequence"
     source          join(<1094..>1186,<1187..>1327,<1328..>1623,<1624..>1963)
                     /organism="Arabidopsis thaliana"
                     /mol_type="genomic DNA"
                     /db_xref="taxon:3702"
                     /chromosome=4
                     /ecotype="Columbia"
                     /label="source Arabidopsis thaliana"
     CDS             join(complement(1624..1954),complement(1328..1623),
                     complement(1187..1327),complement(<1094..1186))
                     /gene="PIP1;4"
                     /locus_tag="AT4G00430"
                     /gene_synonym="A_IG005I10.2; A_IG005I10_2; F5I10.2;
                     F5I10_2; PIP1;4; PIP1E; plasma membrane intrinsic protein
                     1;4; PLASMA MEMBRANE INTRINSIC PROTEIN 1E; TMP-C;
                     TRANSMEMBRANE PROTEIN C"
                     /inference="Similar to RNA sequence,
                     EST:INSD:AV533763.1,INSD:DR247184.1,INSD:EL976125.1,
                     INSD:EH987340.1,INSD:EL170687.1,INSD:DR247227.1,
                     INSD:EH890324.1,INSD:EH798481.1,INSD:CB264486.1,
                     INSD:DR247117.1,INSD:EL296969.1,INSD:EL141963.1,
                     INSD:EL082052.1,INSD:ES075552.1,INSD:DR247181.1,
                     INSD:DR247204.1,INSD:EL156540.1,INSD:EH797149.1,
                     INSD:EG456158.1,INSD:DR247249.1,INSD:DR247082.1,
                     INSD:EL174351.1,INSD:DR247164.1,INSD:EL143871.1,
                     INSD:BP591542.1,INSD:BP646645.1,INSD:EL073685.1,
                     INSD:DR247139.1,INSD:Z18386.1,INSD:DR247059.1,
                     INSD:EL997504.1,INSD:DR247198.1,INSD:DR247283.1,
                     INSD:DR247219.1,INSD:EH863746.1,INSD:EH933454.1,
                     INSD:DR247201.1,INSD:T13717.1,INSD:EH955401.1,
                     INSD:ES181413.1,INSD:BP630611.1,INSD:EH973904.1,
                     INSD:EH800696.1,INSD:EL317938.1,INSD:EL017949.1,
                     INSD:DR247111.1,INSD:DR247130.1,INSD:EH874901.1,
                     INSD:DR247309.1,INSD:ES013685.1,INSD:DR247239.1,
                     INSD:EL075579.1,INSD:EL981115.1,INSD:EH908623.1,
                     INSD:DR247268.1,INSD:DR358813.1,INSD:CB074464.1,
                     INSD:EL327642.1,INSD:EL021238.1,INSD:EL981956.1,
                     INSD:EH846905.1,INSD:EL246337.1,INSD:EL190081.1,
                     INSD:DR247271.1,INSD:DR247152.1,INSD:DR247255.1,
                     INSD:ES058724.1,INSD:AV794446.1,INSD:EH943371.1,
                     INSD:AV556533.1,INSD:EG500318.1,INSD:DR247214.1,
                     INSD:EL992620.1,INSD:EL309548.1,INSD:DR247138.1,
                     INSD:EL140523.1,INSD:DR247101.1,INSD:DR297675.1,
                     INSD:DR247185.1,INSD:DR247229.1,INSD:DR247223.1,
                     INSD:DR247084.1,INSD:EL132170.1,INSD:ES178975.1,
                     INSD:ES058582.1,INSD:BP641974.1,INSD:DR247292.1,
                     INSD:EL238741.1,INSD:EL227964.1,INSD:EL046013.1,
                     INSD:DR247149.1,INSD:EL088852.1,INSD:DR247153.1,
                     INSD:BP660077.1,INSD:EG450258.1,INSD:EL082906.1,
                     INSD:BP624649.1,INSD:EL337892.1,INSD:DR247241.1,
                     INSD:EL088720.1,INSD:ES012047.1,INSD:EL205146.1,
                     INSD:ES062671.1,INSD:EH831699.1,INSD:EL317817.1,
                     INSD:DR247143.1,INSD:DR247258.1,INSD:DR247235.1,
                     INSD:EH922167.1,INSD:DR247119.1,INSD:CO048572.1,
                     INSD:DR247102.1,INSD:AV538052.1,INSD:DR247073.1,
                     INSD:EL324780.1,INSD:ES181388.1,INSD:DR247159.1,
                     INSD:EL316659.1,INSD:DR247118.1,INSD:DR247107.1,
                     INSD:AV525115.1,INSD:BP667922.1,INSD:EL038957.1,
                     INSD:DR247301.1,INSD:EL272122.1,INSD:DR247250.1,
                     INSD:BP576357.1,INSD:BP862249.1,INSD:BP637133.1,
                     INSD:EL133899.1,INSD:DR247299.1,INSD:EL019237.1,
                     INSD:EL214821.1,INSD:EL202887.1,INSD:BP633533.1,
                     INSD:EG506781.1,INSD:DR247281.1,INSD:ES003351.1,
                     INSD:ES173537.1,INSD:DR247277.1,INSD:EH923943.1,
                     INSD:EH817725.1,INSD:EH798546.1,INSD:DR247142.1,
                     INSD:DR247195.1,INSD:DR247289.1,INSD:ES100751.1,
                     INSD:EH836131.1,INSD:EL152257.1,INSD:EH936952.1,
                     INSD:DR247146.1,INSD:EH920985.1,INSD:DR247305.1,
                     INSD:EL316509.1,INSD:EL116417.1,INSD:EL052927.1,
                     INSD:DR247166.1,INSD:DR247207.1,INSD:N37205.1,
                     INSD:DR247061.1,INSD:ES176389.1,INSD:ES125378.1,
                     INSD:DR247066.1,INSD:ES051454.1,INSD:ES098749.1,
                     INSD:EL302427.1,INSD:EH815248.1,INSD:DR247221.1,
                     INSD:ES144100.1,INSD:EL074095.1,INSD:BP661427.1,
                     INSD:DR247109.1,INSD:EH956252.1,INSD:EL270425.1,
                     INSD:EL335557.1,INSD:EH968985.1,INSD:ES013047.1,
                     INSD:EG506160.1,INSD:EL979838.1,INSD:R84071.1,
                     INSD:AV789717.1,INSD:AV567180.1,INSD:EL980445.1,
                     INSD:DR247151.1,INSD:EL295575.1,INSD:EH958408.1,
                     INSD:DR381318.1,INSD:DR247307.1,INSD:EL069438.1,
                     INSD:ES012100.1,INSD:ES186483.1,INSD:DR247278.1,
                     INSD:EL160527.1,INSD:DR247137.1,INSD:DR247154.1,
                     INSD:ES110468.1,INSD:EH857688.1,INSD:AI993618.1,
                     INSD:ES014653.1,INSD:ES039759.1,INSD:BP650820.1,
                     INSD:AV800590.1,INSD:EL119803.1,INSD:EL228551.1,
                     INSD:EL323361.1,INSD:BP643011.1,INSD:DR247266.1,
                     INSD:EL152142.1,INSD:EH837632.1,INSD:ES150704.1,
                     INSD:EL091750.1,INSD:EH980667.1,INSD:DR247083.1,
                     INSD:DR247276.1,INSD:ES089396.1,INSD:EL997610.1,
                     INSD:DR247104.1,INSD:EL981741.1,INSD:AV567462.1,
                     INSD:EL221806.1,INSD:CO048559.1,INSD:ES138665.1,
                     INSD:EH955939.1,INSD:DR247243.1,INSD:DR247267.1,
                     INSD:DR247264.1,INSD:EH845828.1,INSD:AV804359.1,
                     INSD:DR354975.1,INSD:AV519133.1,INSD:EL203912.1,
                     INSD:EH802797.1,INSD:EL238313.1,INSD:DR247080.1,
                     INSD:EL320507.1,INSD:DR247262.1,INSD:ES089750.1,
                     INSD:BP855206.1,INSD:DR354979.1,INSD:EG492680.1,
                     INSD:DR247076.1,INSD:DR247174.1,INSD:EL212507.1,
                     INSD:EL210743.1,INSD:EH883430.1,INSD:DR247270.1,
                     INSD:ES182705.1,INSD:EL221598.1,INSD:EL986830.1,
                     INSD:DR247081.1,INSD:EL332244.1,INSD:ES016126.1,
                     INSD:DR247234.1,INSD:AV793269.1,INSD:EL062496.1,
                     INSD:DR247120.1,INSD:EL037201.1,INSD:DR247306.1,
                     INSD:EH812004.1,INSD:DR358814.1,INSD:EL976247.1,
                     INSD:EL104218.1,INSD:DR247099.1,INSD:DR247129.1,
                     INSD:BP592671.1,INSD:EH822596.1,INSD:DR247208.1,
                     INSD:ES061646.1,INSD:EH855470.1,INSD:AV552809.1,
                     INSD:DR247078.1,INSD:EL302245.1,INSD:EL337294.1,
                     INSD:EH981680.1,INSD:T75794.1,INSD:EL281188.1,
                     INSD:DR247176.1,INSD:AV558770.1,INSD:CF774367.1,
                     INSD:EH847850.1,INSD:EL073297.1,INSD:DR247279.1,
                     INSD:DR247256.1,INSD:BP814073.1,INSD:DR247064.1,
                     INSD:EH929944.1,INSD:BP646428.1,INSD:EL123815.1,
                     INSD:BP632407.1,INSD:ES205957.1,INSD:AV810231.1,
                     INSD:ES201488.1,INSD:BP828672.2,INSD:DR247090.1,
                     INSD:BP594305.1,INSD:AV541679.1,INSD:EH852996.1,
                     INSD:AJ609311.1,INSD:BP660735.1,INSD:ES046039.1,
                     INSD:EH967129.1,INSD:EL250123.1,INSD:EL100343.1,
                     INSD:EH904326.1,INSD:EL207957.1,INSD:DR247162.1,
                     INSD:EH848350.1,INSD:DR247245.1,INSD:ES030708.1,
                     INSD:DR247191.1,INSD:EL069625.1,INSD:EL989362.1,
                     INSD:DR247211.1,INSD:DR354976.1,INSD:EH928686.1,
                     INSD:ES062900.1,INSD:BP614643.1,INSD:EL290774.1,
                     INSD:DR247055.1,INSD:EL140076.1,INSD:DR247171.1,
                     INSD:BP650632.1,INSD:EL306002.1,INSD:DR247273.1,
                     INSD:EH951449.1,INSD:ES162715.1,INSD:EL010067.1,
                     INSD:DR247157.1,INSD:DR247190.1,INSD:ES047952.1,
                     INSD:EH811940.1,INSD:EH976017.1,INSD:DR247145.1,
                     INSD:EL309240.1,INSD:DR247057.1,INSD:EL041000.1,
                     INSD:AV550479.1,INSD:DR247072.1,INSD:ES077938.1,
                     INSD:EL115268.1,INSD:BP819623.1,INSD:DR247126.1,
                     INSD:DR247150.1,INSD:DR247240.1,INSD:BP638356.1,
                     INSD:EL042052.1,INSD:DR247237.1,INSD:EL253026.1,
                     INSD:DR247302.1,INSD:DR247141.1,INSD:EH963084.1,
                     INSD:BE528754.1,INSD:DR247265.1,INSD:ES059735.1,
                     INSD:BP584368.1,INSD:ES202671.1,INSD:EL249012.1,
                     INSD:EL178826.1,INSD:DR247108.1,INSD:BE039043.1,
                     INSD:ES211851.1,INSD:EH804445.1,INSD:ES017521.1,
                     INSD:DR247122.1,INSD:DR247156.1,INSD:DR383070.1,
                     INSD:EL034920.1,INSD:CB259029.1,INSD:DR247215.1,
                     INSD:BX840069.1,INSD:BP788530.1,INSD:BP642866.1,
                     INSD:EL009648.1,INSD:EL099733.1,INSD:DR247260.1,
                     INSD:EL101413.1,INSD:EL254723.1,INSD:ES188616.1,
                     INSD:DR247232.1,INSD:BP562488.2,INSD:EH834868.1,
                     INSD:EL023876.1,INSD:EH919462.1,INSD:EH898373.1,
                     INSD:EL313951.1,INSD:ES134107.1,INSD:DR247263.1,
                     INSD:DR247259.1,INSD:EL211145.1,INSD:EL223281.1,
                     INSD:DR247128.1,INSD:AV560950.1,INSD:BP588056.1,
                     INSD:DR247127.1,INSD:EL032798.1,INSD:EH826964.1,
                     INSD:DR247113.1,INSD:EL139697.1,INSD:EH934896.1,
                     INSD:EH956072.1,INSD:BP853121.1,INSD:EL191306.1,
                     INSD:CF652102.1,INSD:ES069251.1,INSD:DR247300.1,
                     INSD:DR247093.1,INSD:T43789.1,INSD:DR247286.1,
                     INSD:EL223413.1,INSD:EL141946.1,INSD:DR247071.1,
                     INSD:EH819539.1,INSD:DR247272.1,INSD:EL294795.1,
                     INSD:DR358817.1,INSD:DR247147.1,INSD:ES177731.1,
                     INSD:DR247183.1,INSD:DR247170.1,INSD:EL273429.1,
                     INSD:ES126308.1,INSD:AV560623.1,INSD:ES186121.1,
                     INSD:ES084660.1,INSD:AV806677.1,INSD:AV539357.1,
                     INSD:EL314028.1,INSD:EL339130.1,INSD:DR247275.1,
                     INSD:BP590482.1,INSD:EL080020.1,INSD:AV540978.1,
                     INSD:DR247114.1,INSD:EL101304.1,INSD:EH993055.1,
                     INSD:DR247304.1,INSD:DR247199.1,INSD:EH921732.1,
                     INSD:DR247251.1,INSD:BU635559.1,INSD:DR247216.1,
                     INSD:CF774283.1,INSD:BP627730.1,INSD:CK119580.1,
                     INSD:ES090315.1,INSD:DR247244.1,INSD:ES131646.1,
                     INSD:EL307807.1,INSD:EL207571.1,INSD:DR247105.1,
                     INSD:DR358824.1,INSD:EL230730.1,INSD:EL335413.1,
                     INSD:DR247096.1,INSD:BP575426.1,INSD:ES151068.1,
                     INSD:EH897483.1,INSD:ES127688.1,INSD:DR247252.1,
                     INSD:EL320727.1,INSD:DR247210.1,INSD:ES188615.1,
                     INSD:DR354981.1,INSD:DR358821.1,INSD:EH976696.1,
                     INSD:DR247233.1,INSD:DR247069.1,INSD:EH906828.1,
                     INSD:DR247089.1,INSD:AV784901.1,INSD:EL215195.1,
                     INSD:EL029761.1,INSD:DR247196.1,INSD:DR247095.1,
                     INSD:EL045212.1,INSD:ES133317.1,INSD:DR247087.1,
                     INSD:EL215492.1,INSD:EL229370.1,INSD:ES163304.1,
                     INSD:EH855865.1,INSD:DR247194.1,INSD:DR354977.1,
                     INSD:DR247140.1,INSD:DR247168.1,INSD:EL106892.1,
                     INSD:DR247074.1,INSD:EL106770.1,INSD:EL277498.1,
                     INSD:AV441231.1,INSD:DR247088.1,INSD:DR247226.1,
                     INSD:DR247068.1,INSD:EL146883.1,INSD:AV806035.1,
                     INSD:DR247065.1,INSD:ES105560.1,INSD:EL129553.1,
                     INSD:ES201599.1,INSD:EL330130.1,INSD:DR247136.1,
                     INSD:EH804203.1,INSD:EL090918.1,INSD:EL229599.1,
                     INSD:DR247121.1,INSD:AV556163.1,INSD:DR247284.1,
                     INSD:BP657061.1,INSD:DR247242.1,INSD:BP862717.1,
                     INSD:EH875978.1,INSD:EL005042.1,INSD:DR247163.1,
                     INSD:DR247169.1,INSD:DR247097.1,INSD:DR358818.1,
                     INSD:EH808926.1,INSD:ES094907.1,INSD:EL335888.1,
                     INSD:AV784518.1,INSD:EH890517.1,INSD:AV559687.1,
                     INSD:DR247192.1,INSD:EL254223.1,INSD:ES176795.1,
                     INSD:EH857664.1,INSD:DR247291.1,INSD:DR247086.1,
                     INSD:AV551952.1,INSD:DR247224.1,INSD:EH889522.1,
                     INSD:EL073014.1,INSD:DR247212.1,INSD:ES215122.1,
                     INSD:ES198467.1,INSD:AV820606.1,INSD:EL238991.1,
                     INSD:CF773493.1,INSD:EL283457.1,INSD:EL059381.1,
                     INSD:BP830016.1,INSD:DR247287.1,INSD:DR247261.1,
                     INSD:DR247148.1,INSD:DR247308.1,INSD:EL196403.1,
                     INSD:EH801496.1,INSD:AI099997.1,INSD:EL226194.1,
                     INSD:DR247303.1,INSD:EH880700.1,INSD:DR247297.1,
                     INSD:ES025947.1,INSD:DR358819.1,INSD:EG506780.1,
                     INSD:BP656322.1,INSD:DR247220.1,INSD:DR247180.1,
                     INSD:BP629738.1,INSD:DR247225.1,INSD:EL288137.1,
                     INSD:EL152121.1,INSD:ES104892.1,INSD:EH857860.1,
                     INSD:EG506157.1,INSD:CK119833.1,INSD:EL078021.1,
                     INSD:DR247236.1,INSD:EL327787.1,INSD:ES115949.1,
                     INSD:ES179899.1,INSD:EL280448.1,INSD:BP586036.1,
                     INSD:EH795466.1,INSD:EL324581.1,INSD:EL326382.1,
                     INSD:EH941926.1,INSD:DR247173.1,INSD:DR354980.1,
                     INSD:EL188246.1,INSD:EL076688.1,INSD:DR247295.1,
                     INSD:AV557323.1,INSD:DR247091.1,INSD:DR247231.1,
                     INSD:AV518347.1,INSD:ES105348.1,INSD:BP827850.1,
                     INSD:BP654481.1,INSD:BP845290.1,INSD:DR358810.1,
                     INSD:EL207077.1,INSD:DR247197.1,INSD:EL296033.1,
                     INSD:EL256742.1,INSD:DR358815.1,INSD:EL211198.1,
                     INSD:ES020354.1,INSD:EL176145.1,INSD:EG481336.1,
                     INSD:EH993906.1,INSD:DR358823.1,INSD:BP781035.1,
                     INSD:DR247280.1,INSD:EH802445.1,INSD:AV531014.1,
                     INSD:EH867825.1,INSD:DR247238.1,INSD:DR247067.1,
                     INSD:AV526595.1,INSD:EH930082.1,INSD:DR247172.1,
                     INSD:EH969324.1,INSD:DR247079.1,INSD:EL286783.1,
                     INSD:EH919103.1,INSD:EH987853.1,INSD:DR247288.1,
                     INSD:EH975317.1,INSD:ES122321.1,INSD:EL120615.1,
                     INSD:EL996101.1,INSD:AV823836.1,INSD:EL236918.1,
                     INSD:DR247218.1,INSD:DR247112.1,INSD:DR247175.1,
                     INSD:EG492679.1,INSD:CA782002.1,INSD:DR247206.1,
                     INSD:ES045621.1,INSD:AV550197.1,INSD:EH810928.1,
                     INSD:EL275688.1,INSD:EL038284.1,INSD:ES121416.1,
                     INSD:ES092555.1,INSD:BP853235.1,INSD:DR247070.1,
                     INSD:DR247158.1,INSD:EL198416.1,INSD:EH848415.1,
                     INSD:DR247193.1,INSD:EL131256.1,INSD:DR247160.1,
                     INSD:DR247134.1,INSD:DR247155.1,INSD:DR247200.1,
                     INSD:EL117636.1,INSD:EL970249.1,INSD:EL002561.1,
                     INSD:DR247186.1,INSD:EH974733.1,INSD:EH982669.1,
                     INSD:DR247203.1,INSD:EL194417.1,INSD:ES116202.1,
                     INSD:DR247213.1,INSD:DR247063.1,INSD:EH978783.1,
                     INSD:DR247254.1,INSD:EL273877.1,INSD:T41850.1,
                     INSD:EL089267.1,INSD:DR354978.1,INSD:EG481332.1,
                     INSD:DR247125.1,INSD:DR247177.1,INSD:AV564838.1,
                     INSD:EG476827.1,INSD:ES138620.1,INSD:EH959971.1,
                     INSD:EL093572.1,INSD:EG439449.1,INSD:EL110173.1,
                     INSD:EL061438.1,INSD:EL243186.1,INSD:EL214344.1,
                     INSD:EL108560.1,INSD:EH853413.1,INSD:DR247182.1,
                     INSD:DR247269.1,INSD:DR247124.1,INSD:ES151083.1,
                     INSD:EH908130.1,INSD:T43049.1,INSD:DR247189.1,
                     INSD:BP562606.1,INSD:DR358822.1,INSD:DR247060.1,
                     INSD:EL068097.1,INSD:EL036233.1,INSD:EH987111.1,
                     INSD:DR247092.1,INSD:BP621044.1,INSD:DR247209.1,
                     INSD:DR358812.1,INSD:DR247077.1,INSD:EL202238.1,
                     INSD:EH903973.1,INSD:DR358825.1,INSD:CB185607.1,
                     INSD:DR247056.1,INSD:EL318672.1,INSD:DR247290.1,
                     INSD:DR247247.1,INSD:DR247106.1,INSD:DR358820.1,
                     INSD:EH797739.1,INSD:ES033411.1,INSD:EL126423.1,
                     INSD:DR378148.1,INSD:EL240791.1,INSD:EH859726.1,
                     INSD:EL185957.1,INSD:EH917601.1,INSD:AV557226.1,
                     INSD:ES012488.1,INSD:BP567064.1,INSD:EG486414.1,
                     INSD:ES080142.1,INSD:DR247205.1,INSD:EL210092.1,
                     INSD:EL041909.1,INSD:BP622949.1,INSD:EL296474.1,
                     INSD:DR247085.1,INSD:DR247293.1,INSD:DR247248.1,
                     INSD:EH947602.1,INSD:BP864526.1,INSD:EL078538.1,
                     INSD:ES214898.1,INSD:EH808943.1,INSD:EL191027.1,
                     INSD:DR247222.1,INSD:EL277103.1,INSD:H36862.1,
                     INSD:EL088768.1,INSD:EL287680.1,INSD:EL239840.1,
                     INSD:DR247135.1,INSD:DR247098.1,INSD:EL028114.1,
                     INSD:EL207862.1,INSD:AV530330.1,INSD:EL334993.1,
                     INSD:DR247246.1,INSD:DR247123.1,INSD:EL165351.1,
                     INSD:DR247296.1,INSD:DR247116.1,INSD:ES039642.1,
                     INSD:BP821466.1,INSD:ES113638.1,INSD:EL083742.1,
                     INSD:DR247202.1,INSD:DR247058.1,INSD:ES158880.1,
                     INSD:EL300908.1,INSD:DR247103.1,INSD:EL274413.1,
                     INSD:EH888137.1,INSD:EG500319.1,INSD:EH837490.1,
                     INSD:DR247282.1,INSD:AV810215.1,INSD:BP828729.1,
                     INSD:AV442107.1,INSD:DR247228.1,INSD:AA721872.1,
                     INSD:DR358811.1,INSD:EG486415.1,INSD:EL228719.1,
                     INSD:EL329863.1,INSD:EL001909.1,INSD:AV563055.1,
                     INSD:BP561031.2,INSD:BP659181.1,INSD:EL219395.1,
                     INSD:EL155385.1,INSD:BP825904.1,INSD:BP823642.1,
                     INSD:ES053280.1,INSD:EL014651.1,INSD:EL238314.1,
                     INSD:EL236672.1,INSD:EH873291.1,INSD:DR247131.1,
                     INSD:EL230264.1,INSD:ES101352.1,INSD:DR247230.1,
                     INSD:DR247257.1,INSD:DR247062.1,INSD:EL079929.1,
                     INSD:DR247115.1,INSD:AV550722.1,INSD:DR247285.1,
                     INSD:EL982148.1,INSD:BP637325.1,INSD:ES129323.1,
                     INSD:EH867088.1,INSD:DR247075.1,INSD:DR247294.1,
                     INSD:EL284939.1,INSD:CO048575.1,INSD:AV551779.1,
                     INSD:AV793906.1,INSD:DR247133.1,INSD:DR247165.1,
                     INSD:EL988883.1,INSD:EH797212.1,INSD:DR247179.1,
                     INSD:DR358816.1,INSD:AV562006.1,INSD:EH948813.1,
                     INSD:DR247100.1,INSD:BP601016.1,INSD:ES181240.1,
                     INSD:DR247167.1,INSD:EL319161.1,INSD:BP627344.1,
                     INSD:EL997000.1,INSD:BP827833.1,INSD:EL029898.1,
                     INSD:DR247178.1,INSD:AV560818.1,INSD:DR247187.1,
                     INSD:EL173309.1,INSD:EG476828.1,INSD:ES104273.1,
                     INSD:BP828952.1,INSD:EL023437.1,INSD:EG439445.1,
                     INSD:EL976525.1,INSD:ES196076.1,INSD:DR247253.1,
                     INSD:EL289765.1,INSD:DR247094.1,INSD:AV812529.1,
                     INSD:ES046060.1"
                     /inference="Similar to RNA sequence,
                     mRNA:INSD:AY120785.1,INSD:AY099825.1,INSD:BT000330.1,
                     INSD:D85192.1,INSD:BT006313.1,INSD:D26609.1,
                     INSD:BX829233.1"
                     /note="plasma membrane intrinsic protein 1;4 (PIP1;4);
                     FUNCTIONS IN: water channel activity; INVOLVED IN:
                     response to water deprivation, transport; LOCATED IN:
                     plasma membrane, membrane; EXPRESSED IN: 23 plant
                     structures; EXPRESSED DURING: 13 growth stages; CONTAINS
                     InterPro DOMAIN/s: Major intrinsic protein, conserved site
                     (InterPro:IPR022357), Aquaporin (InterPro:IPR012269),
                     Major intrinsic protein (InterPro:IPR000425); BEST
                     Arabidopsis thaliana protein match is: plasma membrane
                     intrinsic protein 1B (TAIR:AT2G45960.1); Has 10702 Blast
                     hits to 10683 proteins in 2216 species: Archae - 88;
                     Bacteria - 5147; Metazoa - 1472; Fungi - 442; Plants -
                     2512; Viruses - 2; Other Eukaryotes - 1039 (source: NCBI
                     BLink)."
                     /codon_start=1
                     /product="plasma membrane intrinsic protein 1;4"
                     /protein_id="NP_567178.1"
                     /db_xref="GI:18411332"
                     /db_xref="GeneID:827956"
                     /db_xref="TAIR:AT4G00430"
                     /translation="MEGKEEDVRVGANKFPERQPIGTSAQSTDKDYKEPPPAPLFEPG
                     ELSSWSFYRAGIAEFIATFLFLYITVLTVMGVKRAPNMCASVGIQGIAWAFGGMIFAL
                     VYCTAGISGGHINPAVTFGLFLARKLSLTRAVFYMIMQCLGAICGAGVVKGFQPTPYQ
                     TLGGGANTVAHGYTKGSGLGAEIIGTFVLVYTVFSATDAKRSARDSHVPILAPLPIGF
                     AVFLVHLATIPITGTGINPARSLGAAIIYNKDHSWDDHWIFWVGPFIGAALAALYHQI
                     VIRAIPFKSKS"
                     /label="PIP1;4 CDS"
     misc_feature    complement(1094..1959)
                     /Source="referenceToDocument: urn:local:.:e7-gganff5"
                     /label="Digestion of PIP1;4 CDS after PCR - Fragment 2
                     extraction (concatenated sequence 2)"
                     /note="Geneious type: Concatenated sequence"
     misc_feature    1158..1168
                     /Recognition_pattern="CCANNNN^NTGG"
                     /annotation_group="CCANNNNNTGG"
                     /label="PflMI"
                     /note="Geneious type: restriction site"
     misc_feature    1955..>1963
                     /Original_Bases
                     /label
                     /note="Geneious type: Editing History Insertion"
     GG              <1960..1963
                     /created_by="thjac"
                     /modified_by="thjac"
                     /Transferred_From="C"
                     /Transferred_Similarity="100.00%"
                     /label="C"
     ligation        1960..1963
                     /label="Ligation"
     ligation        complement(1960..1963)
                     /label="Ligation"
     misc_feature    complement(1960..1991)
                     /Source="referenceToDocument:
                     urn:local:maizellab06:6q-fx9wyti"
                     /label="2. pR283_pGGB-dummy (concatenated sequence 6)
                     (reversed)"
                     /note="Geneious type: Concatenated sequence"
     CDS             complement(1964..1987)
                     /created_by="User"
                     /modified_by="User"
                     /label="N-decoy"
     misc_feature    complement(1964..1987)
                     /Source="referenceToDocument: urn:local:.:ea-gganff5"
                     /label="Digestion of pGGB-N-decoy - Fragment 2 extraction
                     (concatenated sequence 2)"
                     /note="Geneious type: Concatenated sequence"
     GG              complement(1988..>1991)
                     /modified_by="wacae"
                     /Transferred_From="B"
                     /Transferred_Similarity="100.00%"
                     /label="B"
     GG              <1988..1991
                     /created_by="thjac"
                     /modified_by="thjac"
                     /Transferred_From="B"
                     /Transferred_Similarity="100.00%"
                     /label="B"
     misc_feature    complement(1988..>1991)
                     /created_by="User"
                     /label="GG-overhang"
     ligation        1988..1991
                     /label="Ligation"
     ligation        complement(1988..1991)
                     /label="Ligation"
     misc_feature    complement(1988..2628)
                     /Source="referenceToDocument:
                     urn:local:maizellab06:6p-fx9wyth"
                     /label="1. pR282_pGGA-pUBQ10 (concatenated sequence 7)
                     (reversed)"
                     /note="Geneious type: Concatenated sequence"
     CDS             complement(1989..>1991)
                     /label="open reading frame#1"
     promoter        complement(1992..2624)
                     /created_by="User"
                     /label="pUBQ10"
     misc_feature    complement(1992..2624)
                     /Source="referenceToDocument: urn:local:.:e8-gganff5"
                     /label="Digestion of pGGA-pUBQ10 (pGGA006) - Fragment 2
                     extraction (concatenated sequence 2)"
                     /note="Geneious type: Concatenated sequence"
     misc_feature    complement(2031..2055)
                     /Mismatches=0
                     /%GC="44.0"
                     /Hairpin_Tm="None"
                     /Self_Dimer_Tm="None"
                     /Tm="60.6"
                     /annotation_group="25819204378641c52fdfd-9b49-4d8e-990d-3f
                     fe780f8909"
                     /Sequence="CTGGTGTTAGTTTCTAGTTTGTGCG"
                     /created_by="primer3"
                     /label="P-0922"
                     /note="Geneious type: primer_bind_reverse"
     misc_feature    complement(2031..2055)
                     /Mismatches=0
                     /%GC="44.0"
                     /Hairpin_Tm="None"
                     /Self_Dimer_Tm="None"
                     /Tm="60.6"
                     /annotation_group="1088302582349420869baf9-dd6e-4d3f-b5e6-
                     bad6460b6453"
                     /Sequence="CTGGTGTTAGTTTCTAGTTTGTGCG"
                     /created_by="primer3"
                     /label="P-0922"
                     /note="Geneious type: primer_bind_reverse"
     misc_feature    complement(2052..2086)
                     /Hairpin="8.0"
                     /Primer-Dimer="6.0"
                     /Monovalent_Salt_Concentration="50.0"
                     /Divalent_Salt_Concentration="0.0"
                     /DNTP_Concentration="0.0"
                     /Mismatches=0
                     /%GC="34.3"
                     /Hairpin_Tm="31.4"
                     /Self_Dimer_Tm="9.0"
                     /Tm="62.8"
                     /annotation_group="25817055342375792568b-f71e-459e-bd5d-6b
                     54c24cebd9"
                     /Sequence="TTACTCTTCGATTTGTGATTTCTATCTAGATCTGG"
                     /created_by="primer3"
                     /label="P-0334"
                     /note="Geneious type: primer_bind_reverse"
     misc_feature    complement(2052..2086)
                     /Hairpin="8.0"
                     /Primer-Dimer="6.0"
                     /Monovalent_Salt_Concentration="50.0"
                     /Divalent_Salt_Concentration="0.0"
                     /DNTP_Concentration="0.0"
                     /Mismatches=0
                     /%GC="34.3"
                     /Hairpin_Tm="31.4"
                     /Self_Dimer_Tm="9.0"
                     /Tm="62.8"
                     /annotation_group="108830028243504b3b13ad6-5b19-4fd8-b4e9-
                     8da34a227e6a"
                     /Sequence="TTACTCTTCGATTTGTGATTTCTATCTAGATCTGG"
                     /created_by="primer3"
                     /label="P-0334"
                     /note="Geneious type: primer_bind_reverse"
     misc_feature    complement(2167..2189)
                     /Mismatches=0
                     /%GC="43.5"
                     /Hairpin_Tm="41.3"
                     /Self_Dimer_Tm="None"
                     /Tm="59.3"
                     /annotation_group="258199640313299159cdf-0418-43f1-b393-b3
                     9a616ea7e5"
                     /Sequence="AGACGATTTTCTGGGTTTGATCG"
                     /created_by="primer3"
                     /label="P-1472"
                     /note="Geneious type: primer_bind_reverse"
     misc_feature    complement(2167..2189)
                     /Mismatches=0
                     /%GC="43.5"
                     /Hairpin_Tm="41.3"
                     /Self_Dimer_Tm="None"
                     /Tm="59.3"
                     /annotation_group="10883033141545723a2b666-9f25-4ad9-a352-
                     9b7b7b70d880"
                     /Sequence="AGACGATTTTCTGGGTTTGATCG"
                     /created_by="primer3"
                     /label="P-1472"
                     /note="Geneious type: primer_bind_reverse"
     primer_bind     2402..2423
                     /Mismatches=0
                     /%GC="45.5"
                     /Hairpin_Tm="44.9"
                     /Self_Dimer_Tm="None"
                     /Tm="59.1"
                     /annotation_group="2582222966218fb117d6d-fadd-4423-9915-a0
                     19d2db8b35"
                     /Sequence="AGAAGAAAAGACGAGGACGACT"
                     /created_by="primer3"
                     /label="P-2527"
     primer_bind     2402..2423
                     /Mismatches=0
                     /%GC="45.5"
                     /Hairpin_Tm="44.9"
                     /Self_Dimer_Tm="None"
                     /Tm="59.1"
                     /annotation_group="1088305599456520c6889a0-8e9d-4941-8005-
                     601a79d57447"
                     /Sequence="AGAAGAAAAGACGAGGACGACT"
                     /created_by="primer3"
                     /label="P-2527"
     misc_feature    <2625..2650
                     /Original_Bases="ACCATGGCACCTGCTACAGTCAACCTAGAGACCCTGCAGAT
                     CGTACGGGATCCGGTCTCTGTATATCGGCAGGTGCTCGAGC"
                     /label="ACCATGGCACCTGCTACAGTCAACCTAGAGACCCTGCAGATCGTACGGGA
                     TCCGGTCTCTGTATATCGGCAGGTGCTCGAGC"
                     /note="Geneious type: Editing History Replacement"
     GG              complement(2625..>2628)
                     /modified_by="wacae"
                     /Transferred_From="A"
                     /Transferred_Similarity="100.00%"
                     /label="A"
     misc_feature    complement(2625..>2628)
                     /created_by="User"
                     /label="GG-overhang"
     misc_feature    2625..2628
                     /created_by="maizel"
                     /label="GG-A"
     ligation        2625..2628
                     /label="Ligation"
     ligation        complement(2625..2628)
                     /label="Ligation"
     misc_feature    2625..31
                     /Source="referenceToDocument:
                     urn:local:maizellab14:cc-fv4fa1l"
                     /label="pGBZ2_pMP052 (concatenated sequence 1)"
                     /note="Geneious type: Concatenated sequence"
     misc_feature    complement(<2625..>2632)
                     /Source="referenceToDocument: urn:local:.:ee-gganffl"
                     /label="PCR_alpha1_eco_mutated (concatenated sequence 2)"
                     /note="Geneious type: Concatenated sequence"
     misc_feature    2629..2632
                     /created_by="maizel"
                     /label="GB-C"
     misc_feature    complement(<2629..>2632)
                     /Source="referenceToDocument: urn:local:.:ee-gganffl"
                     /label="PCR_alpha1_eco_mutated (concatenated sequence 2)"
                     /note="Geneious type: Concatenated sequence"
     misc_feature    2633
                     /Source="referenceToDocument: urn:local:.:ee-gganffl"
                     /label="PCR_alpha1_eco_mutated (concatenated sequence 2)"
                     /note="Geneious type: Concatenated sequence"
     misc_feature    2656..2680
                     /note="right border repeat from nopaline C58 T-DNA"
                     /label="RB T-DNA repeat"
     primer_bind     2670..2696
                     /Hairpin="4.0"
                     /Primer-Dimer="2.0"
                     /Monovalent_Salt_Concentration="50.0"
                     /Divalent_Salt_Concentration="0.0"
                     /DNTP_Concentration="0.0"
                     /Mismatches=0
                     /%GC="51.9"
                     /Hairpin_Tm="37.0"
                     /Self_Dimer_Tm="None"
                     /Tm="65.6"
                     /annotation_group="2581814495431f15722ea-6a86-4e5d-86fe-6b
                     775e97acc7"
                     /Sequence="GGCGGGTAAACCTAAGAGAAAAGAGCG"
                     /created_by="primer3"
                     /label="P-0434"
     primer_bind     2670..2696
                     /Hairpin="4.0"
                     /Primer-Dimer="2.0"
                     /Monovalent_Salt_Concentration="50.0"
                     /Divalent_Salt_Concentration="0.0"
                     /DNTP_Concentration="0.0"
                     /Mismatches=0
                     /%GC="51.9"
                     /Hairpin_Tm="37.0"
                     /Self_Dimer_Tm="None"
                     /Tm="65.6"
                     /annotation_group="108830144721682caa558e8-6413-4d6c-b56b-
                     672ce6b64fb9"
                     /Sequence="GGCGGGTAAACCTAAGAGAAAAGAGCG"
                     /created_by="primer3"
                     /label="P-0434"
     primer_bind     2680..2703
                     /Hairpin="4.0"
                     /Primer-Dimer="3.0"
                     /Monovalent_Salt_Concentration="50.0"
                     /Divalent_Salt_Concentration="0.0"
                     /DNTP_Concentration="0.0"
                     /Mismatches=0
                     /%GC="33.3"
                     /Hairpin_Tm="None"
                     /Self_Dimer_Tm="None"
                     /Tm="54.7"
                     /annotation_group="2581848380249b9a8fe01-8172-416f-85d4-53
                     e94e54a78e"
                     /Sequence="CCTAAGAGAAAAGAGCGTTTATTA"
                     /created_by="primer3"
                     /label="P-0435"
     primer_bind     2680..2703
                     /Hairpin="4.0"
                     /Primer-Dimer="3.0"
                     /Monovalent_Salt_Concentration="50.0"
                     /Divalent_Salt_Concentration="0.0"
                     /DNTP_Concentration="0.0"
                     /Mismatches=0
                     /%GC="33.3"
                     /Hairpin_Tm="None"
                     /Self_Dimer_Tm="None"
                     /Tm="54.7"
                     /annotation_group="1088301845726300c29edbb-13de-41c3-b5a4-
                     30cf2b273fde"
                     /Sequence="CCTAAGAGAAAAGAGCGTTTATTA"
                     /created_by="primer3"
                     /label="P-0435"
     misc_feature    complement(2765..2785)
                     /Hairpin="5.0"
                     /Primer-Dimer="3.0"
                     /Monovalent_Salt_Concentration="50.0"
                     /Divalent_Salt_Concentration="0.0"
                     /DNTP_Concentration="0.0"
                     /Mismatches=0
                     /%GC="61.9"
                     /Hairpin_Tm="82.9"
                     /Self_Dimer_Tm="5.9"
                     /Tm="66.1"
                     /annotation_group="10487921417927694b1a738-5399-4d9a-aeb1-
                     112011b5b7f6"
                     /Sequence="AGGGGAACCCTGTGGTTGGCA"
                     /created_by="primer3"
                     /label="P-0045"
                     /note="Geneious type: primer_bind_reverse"
     misc_feature    complement(2765..2785)
                     /Hairpin="5.0"
                     /Primer-Dimer="3.0"
                     /Monovalent_Salt_Concentration="50.0"
                     /Divalent_Salt_Concentration="0.0"
                     /DNTP_Concentration="0.0"
                     /Mismatches=0
                     /%GC="61.9"
                     /Hairpin_Tm="82.9"
                     /Self_Dimer_Tm="5.9"
                     /Tm="66.1"
                     /annotation_group="2581591347419a5c8288a-e924-4126-ba02-b2
                     586995ede3"
                     /Sequence="AGGGGAACCCTGTGGTTGGCA"
                     /created_by="primer3"
                     /label="P-0045"
                     /note="Geneious type: primer_bind_reverse"
     misc_feature    complement(2765..2785)
                     /Hairpin="5.0"
                     /Primer-Dimer="3.0"
                     /Monovalent_Salt_Concentration="50.0"
                     /Divalent_Salt_Concentration="0.0"
                     /DNTP_Concentration="0.0"
                     /Mismatches=0
                     /%GC="61.9"
                     /Hairpin_Tm="82.9"
                     /Self_Dimer_Tm="5.9"
                     /Tm="66.1"
                     /annotation_group="10882991192178445ca8b82-291d-4d49-9f39-
                     f9ad834196e7"
                     /Sequence="AGGGGAACCCTGTGGTTGGCA"
                     /created_by="primer3"
                     /label="P-0045"
                     /note="Geneious type: primer_bind_reverse"
     misc_feature    complement(2807..2826)
                     /Mismatches=0
                     /%GC="60.0"
                     /Hairpin_Tm="None"
                     /Self_Dimer_Tm="None"
                     /Tm="60.0"
                     /annotation_group="2582467580825bdfffdae-ec02-48e1-9c40-7e
                     8e5bd284d0"
                     /Sequence="CTATAGCAGCGGAGGGGTTG"
                     /created_by="primer3"
                     /label="P-3049"
                     /note="Geneious type: primer_bind_reverse"
     misc_feature    complement(2807..2826)
                     /Mismatches=0
                     /%GC="60.0"
                     /Hairpin_Tm="None"
                     /Self_Dimer_Tm="None"
                     /Tm="60.0"
                     /annotation_group="108830825031582857c6a25-a1a1-4133-96fb-
                     b2b16bc27a20"
                     /Sequence="CTATAGCAGCGGAGGGGTTG"
                     /created_by="primer3"
                     /label="P-3049"
                     /note="Geneious type: primer_bind_reverse"
     misc_feature    complement(2934..2953)
                     /Mismatches=0
                     /%GC="50.0"
                     /Hairpin_Tm="42.7"
                     /Self_Dimer_Tm="15.9"
                     /Tm="59.8"
                     /annotation_group="25822958965839dfafd7e-0f23-4d9e-b0a8-4f
                     a367977afd"
                     /Sequence="GCGACTAAAACACGCGACAA"
                     /created_by="primer3"
                     /label="P-2529"
                     /note="Geneious type: primer_bind_reverse"
     misc_feature    complement(2934..2953)
                     /Mismatches=0
                     /%GC="50.0"
                     /Hairpin_Tm="42.7"
                     /Self_Dimer_Tm="15.9"
                     /Tm="59.8"
                     /annotation_group="1088306393143408fa944f0-3654-45cf-af96-
                     d6f79edc7198"
                     /Sequence="GCGACTAAAACACGCGACAA"
                     /created_by="primer3"
                     /label="P-2529"
                     /note="Geneious type: primer_bind_reverse"
     CDS             3981..4610
                     /codon_start=1
                     /product="stability protein from the Pseudomonas plasmid 
                     pVS1 (Heeb et al., 2000)"
                     /translation="MKVIAVLNQKGGSGKTTIATHLARALQLAGADVLLVDSDPQGSA
                     RDWAAVREDQPLTVVGIDRPTIDRDVKAIGRRDFVVIDGAPQAADLAVSAIKAADFVL
                     IPVQPSPYDIWATADLVELVKQRIEVTDGRLQAAFVVSRAIKGTRIGGEVAEALAGYE
                     LPILESRITQRVSYPGTAAAGTTVLESEPEGDAAREVQALAAEIKSKLI"
                     /label="pVS1 StaA"
     misc_feature    4571..4581
                     /Recognition_pattern="CCANNNN^NTGG"
                     /annotation_group="CCANNNNNTGG"
                     /label="PflMI"
                     /note="Geneious type: restriction site"
     CDS             5044..6111
                     /codon_start=1
                     /product="replication protein from the Pseudomonas plasmid
                      pVS1 (Heeb et al., 2000)"
                     /translation="GRKPSGPVQIGAALGDDLVEKLKAAQAAQRQRIEAEARPGESWQ
                     AAADRIRKESRQPPAAGAPSIRKPPKGDEQPDFFVPMLYDVGTRDSRSIMDVAVFRLS
                     KRDRRAGEVIRYELPDGHVEVSAGPAGMASVWDYDLVLMAVSHLTESMNRYREGKGDK
                     PGRVFRPHVADVLKFCRRADGGKQKDDLVETCIRLNTTHVAMQRTKKAKNGRLVTVSE
                     GEALISRYKIVKSETGRPEYIEIELADWMYREITEGKNPDVLTVHPDYFLIDPGIGRF
                     LYRLARRAAGKAEARWLFKTIYERSGSAGEFKKFCFTVRKLIGSNDLPEYDLKEEAGQ
                     AGPILVMRYRNLIEGEASAGS"
                     /label="pVS1 RepA"
     misc_feature    5435..5445
                     /Recognition_pattern="CCANNNN^NTGG"
                     /annotation_group="CCANNNNNTGG"
                     /label="PflMI"
                     /note="Geneious type: restriction site"
     rep_origin      6177..6371
                     /note="origin of replication for the Pseudomonas plasmid 
                     pVS1 (Heeb et al., 2000)"
                     /label="pVS1 oriV"
     misc_feature    complement(6607..6625)
                     /Mismatches=0
                     /%GC="57.9"
                     /Hairpin_Tm="33.5"
                     /Self_Dimer_Tm="1.0"
                     /Tm="58.2"
                     /annotation_group="2582147602549edaf1187-c0f7-400a-9f4d-a1
                     3f675d3995"
                     /Sequence="GAGCTGCATGTGTCAGAGG"
                     /created_by="primer3"
                     /label="pGex_rev"
                     /note="Geneious type: primer_bind_reverse"
     primer_bind     complement(6607..6629)
                     /note="pGEX vectors, reverse primer"
                     /label="pGEX 3'"
     misc_feature    complement(6607..6625)
                     /Mismatches=0
                     /%GC="57.9"
                     /Hairpin_Tm="33.5"
                     /Self_Dimer_Tm="1.0"
                     /Tm="58.2"
                     /annotation_group="1088304863323770ce127f8-014e-452a-afab-
                     28308904abd5"
                     /Sequence="GAGCTGCATGTGTCAGAGG"
                     /created_by="primer3"
                     /label="pGex_rev"
                     /note="Geneious type: primer_bind_reverse"
     primer_bind     6663..6683
                     /Mismatches=0
                     /%GC="66.7"
                     /Hairpin_Tm="38.4"
                     /Self_Dimer_Tm="6.0"
                     /Tm="65.3"
                     /annotation_group="2582111820488d5c8713b-3556-470d-9900-95
                     556157ec8d"
                     /Sequence="GGAGCAGACAAGCCCGTCAGG"
                     /created_by="primer3"
                     /label="pEX-For"
     primer_bind     6663..6683
                     /Mismatches=0
                     /%GC="66.7"
                     /Hairpin_Tm="38.4"
                     /Self_Dimer_Tm="6.0"
                     /Tm="65.3"
                     /annotation_group="1088304471689940aa01513-f3b4-4c81-a695-
                     725aab68c4dc"
                     /Sequence="GGAGCAGACAAGCCCGTCAGG"
                     /created_by="primer3"
                     /label="pEX-For"
     misc_feature    6715..6855
                     /note="basis of mobility region from pBR322"
                     /label="bom"
     primer_bind     6809..6828
                     /Mismatches=0
                     /%GC="50.0"
                     /Hairpin_Tm="46.3"
                     /Self_Dimer_Tm="9.4"
                     /Tm="58.2"
                     /annotation_group="2582331555532d3e9b16a-3879-4461-85b0-6e
                     b4c304555b"
                     /Sequence="GGTGTGAAATACCGCACAGA"
                     /created_by="primer3"
                     /label="P-2551"
     primer_bind     6809..6828
                     /Mismatches=0
                     /%GC="50.0"
                     /Hairpin_Tm="46.3"
                     /Self_Dimer_Tm="9.4"
                     /Tm="58.2"
                     /annotation_group="10883067674521920d27820-4c84-4656-8eb2-
                     a0bfb5c5e77f"
                     /Sequence="GGTGTGAAATACCGCACAGA"
                     /created_by="primer3"
                     /label="P-2551"
     primer_bind     complement(6870..6887)
                     /note="L4440 vector, forward primer"
                     /label="L4440"
     rep_origin      complement(7041..7629)
                     /direction="LEFT"
                     /note="high-copy-number ColE1/pMB1/pBR322/pUC origin of 
                     replication"
                     /label="ori"
     primer_bind     7104..7124
                     /Hairpin="4.0"
                     /Primer-Dimer="4.0"
                     /Monovalent_Salt_Concentration="50.0"
                     /Divalent_Salt_Concentration="0.0"
                     /DNTP_Concentration="0.0"
                     /Mismatches=0
                     /%GC="42.9"
                     /Hairpin_Tm="41.0"
                     /Self_Dimer_Tm="None"
                     /Tm="55.0"
                     /annotation_group="2581887404795cc4cdc32-69ef-4aba-9957-5b
                     5182af4929"
                     /Sequence="AAACCCGACAGGACTATAAAG"
                     /created_by="primer3"
                     /label="P-0861"
     primer_bind     7104..7124
                     /Hairpin="4.0"
                     /Primer-Dimer="4.0"
                     /Monovalent_Salt_Concentration="50.0"
                     /Divalent_Salt_Concentration="0.0"
                     /DNTP_Concentration="0.0"
                     /Mismatches=0
                     /%GC="42.9"
                     /Hairpin_Tm="41.0"
                     /Self_Dimer_Tm="None"
                     /Tm="55.0"
                     /annotation_group="10883022223161269ceaa9e-b2d0-4ae2-89ac-
                     5e13ac240236"
                     /Sequence="AAACCCGACAGGACTATAAAG"
                     /created_by="primer3"
                     /label="P-0861"
     misc_feature    complement(7118..7141)
                     /Mismatches=0
                     /%GC="45.8"
                     /Hairpin_Tm="37.3"
                     /Self_Dimer_Tm="None"
                     /Tm="60.2"
                     /annotation_group="2582569751994fb572ce2-a701-48d2-842f-d0
                     6d94b46205"
                     /Sequence="GGGGAAACGCCTGGTATCTTTATA"
                     /created_by="primer3"
                     /label="P-2405"
                     /note="Geneious type: primer_bind_reverse"
     misc_feature    complement(7118..7141)
                     /Mismatches=0
                     /%GC="45.8"
                     /Hairpin_Tm="37.3"
                     /Self_Dimer_Tm="None"
                     /Tm="60.2"
                     /annotation_group="10883093969002861f250c8-e4aa-48b6-a2ba-
                     e56b9de31973"
                     /Sequence="GGGGAAACGCCTGGTATCTTTATA"
                     /created_by="primer3"
                     /label="P-2405"
                     /note="Geneious type: primer_bind_reverse"
     primer_bind     complement(7121..7140)
                     /note="pBR322 origin, forward primer"
                     /label="pBR322ori-F"
     CDS             complement(7717..8532)
                     /codon_start=1
                     /gene="aph(3')-Ia"
                     /product="aminoglycoside phosphotransferase"
                     /note="confers resistance to kanamycin in bacteria or G418
                      (Geneticin(R)) in eukaryotes"
                     /translation="MSHIQRETSCSRPRLNSNMDADLYGYKWARDNVGQSGATIYRLY
                     GKPDAPELFLKHGKGSVANDVTDEMVRLNWLTEFMPLPTIKHFIRTPDDAWLLTTAIP
                     GKTAFQVLEEYPDSGENIVDALAVFLRRLHSIPVCNCPFNSDRVFRLAQAQSRMNNGL
                     VDASDFDDERNGWPVEQVWKEMHKLLPFSPDSVVTHGDFSLDNLIFDEGKLIGCIDVG
                     RVGIADRYQDLAILWNCLGEFSPSLQKRLFQKYGIDNPDMNKLQFHLMLDEFF"
                     /label="KanR"
     misc_feature    7834..7844
                     /Recognition_pattern="CCANNNN^NTGG"
                     /annotation_group="CCANNNNNTGG"
                     /label="PflMI"
                     /note="Geneious type: restriction site"
     primer_bind     8376..8395
                     /Hairpin="4.0"
                     /Primer-Dimer="2.0"
                     /Monovalent_Salt_Concentration="50.0"
                     /Divalent_Salt_Concentration="0.0"
                     /DNTP_Concentration="0.0"
                     /Mismatches=0
                     /%GC="65.0"
                     /Hairpin_Tm="40.8"
                     /Self_Dimer_Tm="10.8"
                     /Tm="65.8"
                     /annotation_group="2581628685374fbb870d0-8cc2-4718-af92-f2
                     8890c1d3f6"
                     /Sequence="ACAACTCTGGCGCATCGGGC"
                     /created_by="primer3"
                     /label="P-0180"
     primer_bind     8376..8395
                     /Hairpin="4.0"
                     /Primer-Dimer="2.0"
                     /Monovalent_Salt_Concentration="50.0"
                     /Divalent_Salt_Concentration="0.0"
                     /DNTP_Concentration="0.0"
                     /Mismatches=0
                     /%GC="65.0"
                     /Hairpin_Tm="40.8"
                     /Self_Dimer_Tm="10.8"
                     /Tm="65.8"
                     /annotation_group="10882995119036541734b88-33ef-44b9-ab84-
                     92bf404ab334"
                     /Sequence="ACAACTCTGGCGCATCGGGC"
                     /created_by="primer3"
                     /label="P-0180"
     primer_bind     8440..8459
                     /note="Kanamycin resistance gene, reverse primer"
                     /label="Kan-R"
     primer_bind     8613..8633
                     /Mismatches=0
                     /%GC="38.1"
                     /Hairpin_Tm="None"
                     /Self_Dimer_Tm="None"
                     /Tm="55.0"
                     /annotation_group="2582606917642c226f555-5b1f-499d-b1f2-d8
                     12765ee2f4"
                     /Sequence="AATTCACTGTTCCTTGCATTC"
                     /created_by="primer3"
                     /label="P-2031"
     primer_bind     8613..8633
                     /Mismatches=0
                     /%GC="38.1"
                     /Hairpin_Tm="None"
                     /Self_Dimer_Tm="None"
                     /Tm="55.0"
                     /annotation_group="108830980661775079c7d2f-6fa8-45db-839b-
                     241599385fba"
                     /Sequence="AATTCACTGTTCCTTGCATTC"
                     /created_by="primer3"
                     /label="P-2031"
     misc_feature    complement(8852..8872)
                     /Hairpin="4.0"
                     /Primer-Dimer="2.0"
                     /Monovalent_Salt_Concentration="50.0"
                     /Divalent_Salt_Concentration="0.0"
                     /DNTP_Concentration="0.0"
                     /Mismatches=0
                     /%GC="61.9"
                     /Hairpin_Tm="65.0"
                     /Self_Dimer_Tm="26.1"
                     /Tm="65.5"
                     /annotation_group="2581776018900d377e33e-256f-44ac-9749-bb
                     9b5b557d0f"
                     /Sequence="AGCCGTTGTAAGGCGGCAGAC"
                     /created_by="primer3"
                     /label="P-0433"
                     /note="Geneious type: primer_bind_reverse"
     misc_feature    complement(8852..8872)
                     /Hairpin="4.0"
                     /Primer-Dimer="2.0"
                     /Monovalent_Salt_Concentration="50.0"
                     /Divalent_Salt_Concentration="0.0"
                     /DNTP_Concentration="0.0"
                     /Mismatches=0
                     /%GC="61.9"
                     /Hairpin_Tm="65.0"
                     /Self_Dimer_Tm="26.1"
                     /Tm="65.5"
                     /annotation_group="108830105443454eda4f4f8-889e-4255-a65e-
                     9f821dedef19"
                     /Sequence="AGCCGTTGTAAGGCGGCAGAC"
                     /created_by="primer3"
                     /label="P-0433"
                     /note="Geneious type: primer_bind_reverse"
     misc_feature    complement(8858..8878)
                     /Hairpin="4.0"
                     /Primer-Dimer="2.0"
                     /Monovalent_Salt_Concentration="50.0"
                     /Divalent_Salt_Concentration="0.0"
                     /DNTP_Concentration="0.0"
                     /Mismatches=0
                     /%GC="66.7"
                     /Hairpin_Tm="57.3"
                     /Self_Dimer_Tm="1.3"
                     /Tm="65.6"
                     /annotation_group="258174076051315704cd6-4ab7-4e08-9d4e-e7
                     93e3405a4c"
                     /Sequence="CGGGAGAGCCGTTGTAAGGCG"
                     /created_by="primer3"
                     /label="P-0432"
                     /note="Geneious type: primer_bind_reverse"
     misc_feature    complement(8858..8878)
                     /Hairpin="4.0"
                     /Primer-Dimer="2.0"
                     /Monovalent_Salt_Concentration="50.0"
                     /Divalent_Salt_Concentration="0.0"
                     /DNTP_Concentration="0.0"
                     /Mismatches=0
                     /%GC="66.7"
                     /Hairpin_Tm="57.3"
                     /Self_Dimer_Tm="1.3"
                     /Tm="65.6"
                     /annotation_group="10883006816370893cb0db6-870b-4007-afdd-
                     1a8f876bd62b"
                     /Sequence="CGGGAGAGCCGTTGTAAGGCG"
                     /created_by="primer3"
                     /label="P-0432"
                     /note="Geneious type: primer_bind_reverse"
     primer_bind     8922..8942
                     /Hairpin="5.0"
                     /Primer-Dimer="3.0"
                     /Monovalent_Salt_Concentration="50.0"
                     /Divalent_Salt_Concentration="0.0"
                     /DNTP_Concentration="0.0"
                     /Mismatches=0
                     /%GC="57.1"
                     /Hairpin_Tm="50.2"
                     /Self_Dimer_Tm="23.7"
                     /Tm="65.8"
                     /annotation_group="2581551638421b37ec6a8-6dd4-4cbf-9f95-66
                     ccfd150e89"
                     /Sequence="ATTTTGTGCCGAGCTGCCGGT"
                     /created_by="primer3"
                     /label="P-0042"
     primer_bind     8922..8942
                     /Hairpin="5.0"
                     /Primer-Dimer="3.0"
                     /Monovalent_Salt_Concentration="50.0"
                     /Divalent_Salt_Concentration="0.0"
                     /DNTP_Concentration="0.0"
                     /Mismatches=0
                     /%GC="57.1"
                     /Hairpin_Tm="50.2"
                     /Self_Dimer_Tm="23.7"
                     /Tm="65.8"
                     /annotation_group="1088298735951818e82d7e6-f9d9-40dd-b2d8-
                     0a50fe9aaf1a"
                     /Sequence="ATTTTGTGCCGAGCTGCCGGT"
                     /created_by="primer3"
                     /label="P-0042"
     misc_feature    8965..8989
                     /note="left border repeat from nopaline C58 T-DNA"
                     /label="LB T-DNA repeat"
ORIGIN      
        1 taacgaattg ctcgagcacc tgccgatata cgttctccta tggtcatgtg tcacttagtg
       61 aattccttat ctttaatcat attccatagt ccataccata gcacatacag tagttatatg
      121 ctgcagaaga gatccaacaa aacattcaca atggattata gaaacatttg tttattcatt
      181 ataatgagat cttacattca tttaatatta gaaaaagcca caaattcata acacaacaag
      241 ccaagaaaaa aacacaaact taagcacaca agctatttat ttgacacacc aaatatttca
      301 tcttcatctt catatgagct cgcagctact tgtacagctc gtccatgccg agagtgatcc
      361 cggcggcggt cacgaactcc agcaggacca tgtgatcgcg cttctcgttg gggtctttgc
      421 tcagcttgga ctgggtgctc aggtagtggt tgtcgggcag cagcacgggg ccgtcgccga
      481 tgggggtgtt ctgctggtag tggtcggcga gctgcacgcc gccgtcctcg atgttgtggc
      541 ggatcttgaa gttggccttg atgccgttct tctgcttgtc ggcggtgata tagacgttgt
      601 cgctaaagta gttgtactcc agcttgtgcc ccaggatgtt gccgtcctcc ttgaagtcga
      661 tgcccttcag ctcgatgcgg ttcaccaggg tgtcgccctc gaacttcacc tcggcgcggg
      721 tcttgtagtt gccgtcgtcc ttgaagaaga tggtgcgctc ctggacgtag ccttcgggca
      781 tggcggactt gaagaagtcg tgctgcttca tgtggtcggg gtagcgggcg aagcactgca
      841 cgccccagga cagggtggtc acgagggtgg gccagggcac gggcagcttg ccggtggtgc
      901 agatgaactt cagggtcagc ttgccgtagg tggcatcgcc ctcgccctcg ccggacacgc
      961 tgaacttgtg gccgtttacg tcgccgtcca gctcgaccag gatgggcacc accccggtga
     1021 acagctcctc gcccttgctc accatggatc cgcctccacc actagtgcca ccgctgccac
     1081 cgctagcacc tgaactcttg ctcttgaaag gaatcgctct gatgacaatc tggtgatata
     1141 gtgctgctag agctgctcca atgaatggtc caacccagaa aatccaatgg tcatcccaag
     1201 agtggtcctt gttgtagata attgcggctc caagacttct agctgggttg attccggtcc
     1261 cggtgatcgg tattgttgcc aagtgtacca agaacactgc aaatccgatt gggagcggcg
     1321 ccaaaatcgg gacgtgtgag tcacgggcgc ttctcttggc gtcggtggcg gagaagacag
     1381 tgtagacgag aacgaatgtt ccgatgattt cagcaccaag gccagaacct ttggtgtagc
     1441 catgagcaac ggtgttagca ccaccaccga gagtctggta cggcgttggc tggaaacctt
     1501 tgacgactcc ggcaccacag atggctccaa gacattgcat aatcatgtag aacactgctc
     1561 tggtcagaga taacttccga gccaagaaca gaccgaatgt tacagcaggg ttgatgtgtc
     1621 cacctgaaat tccagcagta cagtagacaa gagcaaagat catgccacca aaagcccaag
     1681 cgataccttg gattccaaca gaagcacaca tgtttggtgc tctcttaact cccattacag
     1741 tcaaaacagt gatgtagaga aacaagaaag tagcgataaa ctcagctatt ccggctctgt
     1801 agaaagacca tgagctgagc tcgccgggct cgaacagtgg cgcaggaggt ggctctttgt
     1861 agtccttgtc ggtggactga gccgatgtac cgatgggttg cctctccggg aacttgttag
     1921 ctcccactcg tacatcttct tctttgcctt ccattgttga gcctgttggt accagtcgac
     1981 tgaatactgt ttgttaatca gaaaaactca gattaatcta caaattcgat cgcacaaact
     2041 agaaactaac accagatcta gatagaaatc acaaatcgaa gagtaattat tcgacaaaac
     2101 tcaaattatt tgaacaaatc ggatgatatc tatgaaaccc taatcgagaa ttaagatgat
     2161 atctaacgat caaacccaga aaatcgtctt cgatctaaga ttaacagaat ctaaaccaaa
     2221 gaacatatac gaaattggga tcgaacgaaa acaaaatcga agattttgag agaataagga
     2281 acacagaaat ttaccttgat cacggtagag agaattgaga gaaagttttt aagattttga
     2341 gaaattgaaa tctgaattgt gaagaagaag agctctttgg gtattgtttt atagaagaag
     2401 aagaagaaaa gacgaggacg actaggtcac gagaaagcta aggcggtgaa gcaatagcta
     2461 ataataaaat gacacgtgta ttgagcgttg tttacacgca aagttgtttt tggctaattg
     2521 ccttattttt aggttgagga aaagtatttg tgctttgagt tgataaacac gactcgtgtg
     2581 tgccggctgc aaccactttg acgccgttta ttactgactc gtcgaggttg actgtagcag
     2641 gtgccatggt aattctgaca ggatatattg gcgggtaaac ctaagagaaa agagcgttta
     2701 ttagaataat cggatattta aaagggcgtg aaaaggttta tccgttcgtc catttgtatg
     2761 tgcatgccaa ccacagggtt cccctcggga tcaaagtact ttgatccaac ccctccgctg
     2821 ctatagtgca gtcggcttct gacgttcagt gcagccgtca tctgaaaacg acatgtcgca
     2881 caagtcctaa gttacgcgac aggctgccgc cctgcccttt tcctggcgtt ttcttgtcgc
     2941 gtgttttagt cgcataaagt agaatacttg cgactagaac cggagacatt acgccatgaa
     3001 caagagcgcc gccgctggcc tgctgggcta tgcccgcgtc agcaccgacg accaggactt
     3061 gaccaaccaa cgggccgaac tgcacgcggc cggctgcacc aagctgtttt ccgagaagat
     3121 caccggcacc aggcgcgacc gcccggagct ggccaggatg cttgaccacc tacgccctgg
     3181 cgacgttgtg acagtgacca ggctagaccg cctggcccgc agcacccgcg acctactgga
     3241 cattgccgag cgcatccagg aggccggcgc gggcctgcgt agcctggcag agccgtgggc
     3301 cgacaccacc acgccggccg gccgcatggt gttgaccgtg ttcgccggca ttgccgagtt
     3361 cgagcgttcc ctaatcatcg accgcacccg gagcgggcgc gaggccgcca aggcccgagg
     3421 cgtgaagttt ggcccccgcc ctaccctcac cccggcacag atcgcgcacg cccgcgagct
     3481 gatcgaccag gaaggccgca ccgtgaaaga ggcggctgca ctgcttggcg tgcatcgctc
     3541 gaccctgtac cgcgcacttg agcgcagcga ggaagtgacg cccaccgagg ccaggcggcg
     3601 cggtgccttc cgtgaggacg cattgaccga ggccgacgcc ctggcggccg ccgagaatga
     3661 acgccaagag gaacaagcat gaaaccgcac caggacggcc aggacgaacc gtttttcatt
     3721 accgaagaga tcgaggcgga gatgatcgcg gccgggtacg tgttcgagcc gcccgcgcac
     3781 ctctcaaccg tgcggctgca tgaaatcctg gccggtttgt ctgatgccaa gctggcggcc
     3841 tggccggcca gcttggccgc tgaagaaacc gagcgccgcc gtctaaaaag gtgatgtgta
     3901 tttgagtaaa acagcttgcg tcatgcggtc gctgcgtata tgatgcgatg agtaaataaa
     3961 caaatacgca aggggaacgc atgaaggtta tcgctgtact taaccagaaa ggcgggtcag
     4021 gcaagacgac catcgcaacc catctagccc gcgccctgca actcgccggg gccgatgttc
     4081 tgttagtcga ttccgatccc cagggcagtg cccgcgattg ggcggccgtg cgggaagatc
     4141 aaccgctaac cgttgtcggc atcgaccgcc cgacgattga ccgcgacgtg aaggccatcg
     4201 gccggcgcga cttcgtagtg atcgacggag cgccccaggc ggcggacttg gctgtgtccg
     4261 cgatcaaggc agccgacttc gtgctgattc cggtgcagcc aagcccttac gacatatggg
     4321 ccaccgccga cctggtggag ctggttaagc agcgcattga ggtcacggat ggaaggctac
     4381 aagcggcctt tgtcgtgtcg cgggcgatca aaggcacgcg catcggcggt gaggttgccg
     4441 aggcgctggc cgggtacgag ctgcccattc ttgagtcccg tatcacgcag cgcgtgagct
     4501 acccaggcac tgccgccgcc ggcacaaccg ttcttgaatc agaacccgag ggcgacgctg
     4561 cccgcgaggt ccaggcgctg gccgctgaaa ttaaatcaaa actcatttga gttaatgagg
     4621 taaagagaaa atgagcaaaa gcacaaacac gctaagtgcc ggccgtccga gcgcacgcag
     4681 cagcaaggct gcaacgttgg ccagcctggc agacacgcca gccatgaagc gggtcaactt
     4741 tcagttgccg gcggaggatc acaccaagct gaagatgtac gcggtacgcc aaggcaagac
     4801 cattaccgag ctgctatctg aatacatcgc gcagctacca gagtaaatga gcaaatgaat
     4861 aaatgagtag atgaatttta gcggctaaag gaggcggcat ggaaaatcaa gaacaaccag
     4921 gcaccgacgc cgtggaatgc cccatgtgtg gaggaacggg cggttggcca ggcgtaagcg
     4981 gctgggttgt ctgccggccc tgcaatggca ctggaacccc caagcccgag gaatcggcgt
     5041 gacggtcgca aaccatccgg cccggtacaa atcggcgcgg cgctgggtga tgacctggtg
     5101 gagaagttga aggccgcgca ggccgcccag cggcaacgca tcgaggcaga agcacgcccc
     5161 ggtgaatcgt ggcaagcggc cgctgatcga atccgcaaag aatcccggca accgccggca
     5221 gccggtgcgc cgtcgattag gaagccgccc aagggcgacg agcaaccaga ttttttcgtt
     5281 ccgatgctct atgacgtggg cacccgcgat agtcgcagca tcatggacgt ggccgttttc
     5341 cgtctgtcga agcgtgaccg acgagctggc gaggtgatcc gctacgagct tccagacggg
     5401 cacgtagagg tttccgcagg gccggccggc atggccagtg tgtgggatta cgacctggta
     5461 ctgatggcgg tttcccatct aaccgaatcc atgaaccgat accgggaagg gaagggagac
     5521 aagcccggcc gcgtgttccg tccacacgtt gcggacgtac tcaagttctg ccggcgagcc
     5581 gatggcggaa agcagaaaga cgacctggta gaaacctgca ttcggttaaa caccacgcac
     5641 gttgccatgc agcgtacgaa gaaggccaag aacggccgcc tggtgacggt atccgagggt
     5701 gaagccttga ttagccgcta caagatcgta aagagcgaaa ccgggcggcc ggagtacatc
     5761 gagatcgagc tagctgattg gatgtaccgc gagatcacag aaggcaagaa cccggacgtg
     5821 ctgacggttc accccgatta ctttttgatc gatcccggca tcggccgttt tctctaccgc
     5881 ctggcacgcc gcgccgcagg caaggcagaa gccagatggt tgttcaagac gatctacgaa
     5941 cgcagtggca gcgccggaga gttcaagaag ttctgtttca ccgtgcgcaa gctgatcggg
     6001 tcaaatgacc tgccggagta cgatttgaag gaggaggcgg ggcaggctgg cccgatccta
     6061 gtcatgcgct accgcaacct gatcgagggc gaagcatccg ccggttccta atgtacggag
     6121 cagatgctag ggcaaattgc cctagcaggg gaaaaaggtc gaaaaggact ctttcctgtg
     6181 gatagcacgt acattgggaa cccaaagccg tacattggga accggaaccc gtacattggg
     6241 aacccaaagc cgtacattgg gaaccggtca cacatgtaag tgactgatat aaaagagaaa
     6301 aaaggcgatt tttccgccta aaactcttta aaacttatta aaactcttaa aacccgcctg
     6361 gcctgtgcat aactgtctgg ccagcgcaca gccgaagagc tgcaaaaagc gcctaccctt
     6421 cggtcgctgc gctccctacg ccccgccgct tcgcgtcggc ctatcgcggc cgctggccgc
     6481 tcaaaaatgg ctggcctacg gccaggcaat ctaccagggc gcggacaagc cgcgccgtcg
     6541 ccactcgacc gccggcgccc acatcaaggc accctgcctc gcgcgtttcg gtgatgacgg
     6601 tgaaaacctc tgacacatgc agctcccggt gacggtcaca gcttgtctgt aagcggatgc
     6661 cgggagcaga caagcccgtc agggcgcgtc agcgggtgtt ggcgggtgtc ggggcgcagc
     6721 catgacccag tcacgtagcg atagcggagt gtatactggc ttaactatgc ggcatcagag
     6781 cagattgtac tgagagtgca ccatatgcgg tgtgaaatac cgcacagatg cgtaaggaga
     6841 aaataccgca tcaggcgctc ttccgcttcc tcgctcactg actcgctgcg ctcggtcgtt
     6901 cggctgcggc gagcggtatc agctcactca aaggcggtaa tacggttatc cacagaatca
     6961 ggggataacg caggaaagaa catgtgagca aaaggccagc aaaaggccag gaaccgtaaa
     7021 aaggccgcgt tgctggcgtt tttccatagg ctccgccccc ctgacgagca tcacaaaaat
     7081 cgacgctcaa gtcagaggtg gcgaaacccg acaggactat aaagatacca ggcgtttccc
     7141 cctggaagct ccctcgtgcg ctctcctgtt ccgaccctgc cgcttaccgg atacctgtcc
     7201 gcctttctcc cttcgggaag cgtggcgctt tctcatagct cacgctgtag gtatctcagt
     7261 tcggtgtagg tcgttcgctc caagctgggc tgtgtgcacg aaccccccgt tcagcccgac
     7321 cgctgcgcct tatccggtaa ctatcgtctt gagtccaacc cggtaagaca cgacttatcg
     7381 ccactggcag cagccactgg taacaggatt agcagagcga ggtatgtagg cggtgctaca
     7441 gagttcttga agtggtggcc taactacggc tacactagaa ggacagtatt tggtatctgc
     7501 gctctgctga agccagttac cttcggaaaa agagttggta gctcttgatc cggcaaacaa
     7561 accaccgctg gtagcggtgg tttttttgtt tgcaagcagc agattacgcg cagaaaaaaa
     7621 ggatctcaag aagatccttt gatcttttct acggggtctg acgctcagtg gaacgaaaac
     7681 tcacgttaag ggattttggt catgcattct aggtgattag aaaaactcat cgagcatcaa
     7741 atgaaactgc aatttattca tatcaggatt atcaatacca tatttttgaa aaagccgttt
     7801 ctgtaatgaa ggagaaaact caccgaggca gttccatagg atggcaagat cctggtatcg
     7861 gtctgcgatt ccgactcgtc caacatcaat acaacctatt aatttcccct cgtcaaaaat
     7921 aaggttatca agtgagaaat caccatgagt gacgactgaa tccggtgaga atggcaaaag
     7981 tttatgcatt tctttccaga cttgttcaac aggccagcca ttacgctcgt catcaaaatc
     8041 actcgcatca accaaaccgt tattcattcg tgattgcgcc tgagcgagtc gaaatacgcg
     8101 atcgctgtta aaaggacaat tacaaacagg aatcgaatgc aaccggcgca ggaacactgc
     8161 cagcgcatca acaatatttt cacctgaatc aggatattct tctaatacct ggaatgctgt
     8221 tttccctggg atcgcagtgg tgagtaacca tgcatcatca ggagtacgga taaaatgctt
     8281 gatggtcgga agaggcataa attccgtcag ccagtttagt ctgaccatct catctgtaac
     8341 atcattggca acgctacctt tgccatgttt cagaaacaac tctggcgcat cgggcttccc
     8401 atacaatcgg tagattgtcg cacctgattg cccgacatta tcgcgagccc atttataccc
     8461 atataaatca gcatccatgt tggaatttaa tcgcggcctt gagcaagacg tttcccgttg
     8521 aatatggctc ataacagaac ttattatttc cttcctcttt tctacagtat ttaaagatac
     8581 cccaagaagc taattataac aagacgaact ccaattcact gttccttgca ttctaaaacc
     8641 ttaaatacca gaaaacagct ttttcaaagt tgttttcaaa gttggcgtat aacatagtat
     8701 cgacggagcc gattttgaaa ccgcggtgat cacaggcagc aacgctctgt catcgttaca
     8761 atcaacatgc taccctccgc gagatcatcc gtgtttcaaa cccggcagct tagttgccgt
     8821 tcttccgaat agcatcggta acatgagcaa agtctgccgc cttacaacgg ctctcccgct
     8881 gacgccgtcc cggactgatg ggctgcctgt atcgagtggt gattttgtgc cgagctgccg
     8941 gtcggggagc tgttggctgg ctggtggcag gatatattgt ggtgtaaaca
//
