# Supplementary material for: GreenGate 2.0: Backwards compatible addons for assembly of complex transcriptional units and their stacking with GreenGate
Source: PLoS One. 2023 Sep 8;18(9):e0290097. doi: 10.1371/journal.pone.0290097 (PMC10490876; doi:10.1371/journal.pone.0290097)
Supplement: S1 Dataset — (ZIP) [file pone.0290097.s006.zip › GreenGate2-Vectors/Level 1 and Level 2/Plasma membrane Markers/pMP107.gb]

LOCUS       pMP107                  8969 bp    DNA     circular UNA 20-JUL-2023
DEFINITION  Z1 - Plasma Membrane Marker - PmScarlet-I --- Golden Gate ligation
            product.
ACCESSION   urn.local.maizellab06.y1-ggao7je
VERSION     urn.local.maizellab06.y1-ggao7je
KEYWORDS    .
SOURCE      
  ORGANISM  
            .
FEATURES             Location/Qualifiers
     misc_feature    11..16
                     /Recognition_pattern="C^CATGG"
                     /annotation_group="CCATGG"
                     /label="NcoI"
                     /note="Geneious type: restriction site"
     misc_feature    <27..>31
                     /Source="referenceToDocument: urn:local:.:146-ggao7ll"
                     /label="PCR_alpha1_eco_mutated (concatenated sequence 2)"
                     /note="Geneious type: Concatenated sequence"
     GG              <28..31
                     /modified_by="wacae"
                     /Transferred_From="A"
                     /Transferred_Similarity="100.00%"
                     /label="A"
     misc_feature    <28..31
                     /created_by="User"
                     /label="GG-overhang"
     misc_feature    28..31
                     /created_by="maizel"
                     /label="GG-A"
     ligation        28..31
                     /label="Ligation"
     ligation        28..31
                     /label="Ligation"
     misc_feature    28..668
                     /Source="referenceToDocument: urn:local:.:13z-ggao7ll"
                     /label="pR282_pGGA-pUBQ10 (concatenated sequence 2)"
                     /note="Geneious type: Concatenated sequence"
     promoter        32..664
                     /created_by="User"
                     /label="pUBQ10"
     misc_feature    32..664
                     /Source="referenceToDocument: urn:local:.:140-ggao7ll"
                     /label="Digestion of pGGA-pUBQ10 (pGGA006) - Fragment 2
                     extraction (concatenated sequence 2)"
                     /note="Geneious type: Concatenated sequence"
     misc_feature    complement(233..254)
                     /Mismatches=0
                     /%GC="45.5"
                     /Hairpin_Tm="44.9"
                     /Self_Dimer_Tm="None"
                     /Tm="59.1"
                     /annotation_group="18727317191136b186b630-3669-4163-aa18-4
                     c2d4d87376f"
                     /Sequence="AGAAGAAAAGACGAGGACGACT"
                     /created_by="primer3"
                     /label="P-2527"
                     /note="Geneious type: primer_bind_reverse"
     primer_bind     467..489
                     /Mismatches=0
                     /%GC="43.5"
                     /Hairpin_Tm="41.3"
                     /Self_Dimer_Tm="None"
                     /Tm="59.3"
                     /annotation_group="1872710999056950107b29-2a6a-4ad1-8ff7-1
                     6286e02121f"
                     /Sequence="AGACGATTTTCTGGGTTTGATCG"
                     /created_by="primer3"
                     /label="P-1472"
     primer_bind     467..489
                     /Mismatches=0
                     /%GC="43.5"
                     /Hairpin_Tm="41.3"
                     /Self_Dimer_Tm="None"
                     /Tm="59.3"
                     /annotation_group="54552183718182efa4197a-8290-46bc-8453-0
                     75a60c3316f"
                     /Sequence="AGACGATTTTCTGGGTTTGATCG"
                     /created_by="primer3"
                     /label="P-1472"
     primer_bind     570..604
                     /Hairpin="8.0"
                     /Primer-Dimer="6.0"
                     /Monovalent_Salt_Concentration="50.0"
                     /Divalent_Salt_Concentration="0.0"
                     /DNTP_Concentration="0.0"
                     /Mismatches=0
                     /%GC="34.3"
                     /Hairpin_Tm="31.4"
                     /Self_Dimer_Tm="9.0"
                     /Tm="62.8"
                     /annotation_group="187267050358860e57e887-cf30-4ed5-949c-0
                     5cbdd38d9d4"
                     /Sequence="TTACTCTTCGATTTGTGATTTCTATCTAGATCTGG"
                     /created_by="primer3"
                     /label="P-0334"
     misc_feature    597..602
                     /Recognition_pattern="A^GATCT"
                     /annotation_group="AGATCT"
                     /label="BglII"
                     /note="Geneious type: restriction site"
     primer_bind     601..625
                     /Mismatches=0
                     /%GC="44.0"
                     /Hairpin_Tm="None"
                     /Self_Dimer_Tm="None"
                     /Tm="60.6"
                     /annotation_group="18727007202781a0b311eb-588f-4514-a726-1
                     7c3b3dd435f"
                     /Sequence="CTGGTGTTAGTTTCTAGTTTGTGCG"
                     /created_by="primer3"
                     /label="P-0922"
     CDS             <665..667
                     /label="open reading frame#1"
     GG              complement(665..>668)
                     /created_by="thjac"
                     /modified_by="thjac"
                     /Transferred_From="B"
                     /Transferred_Similarity="100.00%"
                     /label="B"
     GG              <665..668
                     /modified_by="wacae"
                     /Transferred_From="B"
                     /Transferred_Similarity="100.00%"
                     /label="B"
     misc_feature    <665..668
                     /created_by="User"
                     /label="GG-overhang"
     ligation        665..668
                     /label="Ligation"
     ligation        665..668
                     /label="Ligation"
     misc_feature    665..696
                     /Source="referenceToDocument: urn:local:.:143-ggao7ll"
                     /label="pR283_pGGB-dummy (concatenated sequence 3)"
                     /note="Geneious type: Concatenated sequence"
     CDS             669..692
                     /created_by="User"
                     /modified_by="User"
                     /label="N-decoy"
     misc_feature    669..692
                     /Source="referenceToDocument: urn:local:.:145-ggao7ll"
                     /label="Digestion of pGGB-N-decoy - Fragment 2 extraction
                     (concatenated sequence 2)"
                     /note="Geneious type: Concatenated sequence"
     misc_feature    <693..701
                     /Original_Bases
                     /label
                     /note="Geneious type: Editing History Insertion"
     source          join(complement(<1470..>1562),complement(<1329..>1469),
                     complement(<1033..>1328),complement(<693..>1032))
                     /organism="Arabidopsis thaliana"
                     /mol_type="genomic DNA"
                     /db_xref="taxon:3702"
                     /chromosome=4
                     /ecotype="Columbia"
                     /label="source Arabidopsis thaliana"
     GG              complement(693..>696)
                     /created_by="thjac"
                     /modified_by="thjac"
                     /Transferred_From="C"
                     /Transferred_Similarity="100.00%"
                     /label="C"
     ligation        693..696
                     /label="Ligation"
     ligation        693..696
                     /label="Ligation"
     misc_feature    693..1566
                     /Source="referenceToDocument: urn:local:.:13u-ggao7ll"
                     /label="pPVB001_pGGC-PIP1;4 (concatenated sequence 4)"
                     /note="Geneious type: Concatenated sequence"
     misc_feature    697..1562
                     /Source="referenceToDocument: urn:local:.:13v-ggao7ll"
                     /label="Digestion of PIP1;4 CDS after PCR - Fragment 2
                     extraction (concatenated sequence 2)"
                     /note="Geneious type: Concatenated sequence"
     CDS             join(702..1032,1033..1328,1329..1469,1470..>1562)
                     /gene="PIP1;4"
                     /locus_tag="AT4G00430"
                     /gene_synonym="A_IG005I10.2; A_IG005I10_2; F5I10.2;
                     F5I10_2; PIP1;4; PIP1E; plasma membrane intrinsic protein
                     1;4; PLASMA MEMBRANE INTRINSIC PROTEIN 1E; TMP-C;
                     TRANSMEMBRANE PROTEIN C"
                     /inference="Similar to RNA sequence,
                     EST:INSD:AV533763.1,INSD:DR247184.1,INSD:EL976125.1,
                     INSD:EH987340.1,INSD:EL170687.1,INSD:DR247227.1,
                     INSD:EH890324.1,INSD:EH798481.1,INSD:CB264486.1,
                     INSD:DR247117.1,INSD:EL296969.1,INSD:EL141963.1,
                     INSD:EL082052.1,INSD:ES075552.1,INSD:DR247181.1,
                     INSD:DR247204.1,INSD:EL156540.1,INSD:EH797149.1,
                     INSD:EG456158.1,INSD:DR247249.1,INSD:DR247082.1,
                     INSD:EL174351.1,INSD:DR247164.1,INSD:EL143871.1,
                     INSD:BP591542.1,INSD:BP646645.1,INSD:EL073685.1,
                     INSD:DR247139.1,INSD:Z18386.1,INSD:DR247059.1,
                     INSD:EL997504.1,INSD:DR247198.1,INSD:DR247283.1,
                     INSD:DR247219.1,INSD:EH863746.1,INSD:EH933454.1,
                     INSD:DR247201.1,INSD:T13717.1,INSD:EH955401.1,
                     INSD:ES181413.1,INSD:BP630611.1,INSD:EH973904.1,
                     INSD:EH800696.1,INSD:EL317938.1,INSD:EL017949.1,
                     INSD:DR247111.1,INSD:DR247130.1,INSD:EH874901.1,
                     INSD:DR247309.1,INSD:ES013685.1,INSD:DR247239.1,
                     INSD:EL075579.1,INSD:EL981115.1,INSD:EH908623.1,
                     INSD:DR247268.1,INSD:DR358813.1,INSD:CB074464.1,
                     INSD:EL327642.1,INSD:EL021238.1,INSD:EL981956.1,
                     INSD:EH846905.1,INSD:EL246337.1,INSD:EL190081.1,
                     INSD:DR247271.1,INSD:DR247152.1,INSD:DR247255.1,
                     INSD:ES058724.1,INSD:AV794446.1,INSD:EH943371.1,
                     INSD:AV556533.1,INSD:EG500318.1,INSD:DR247214.1,
                     INSD:EL992620.1,INSD:EL309548.1,INSD:DR247138.1,
                     INSD:EL140523.1,INSD:DR247101.1,INSD:DR297675.1,
                     INSD:DR247185.1,INSD:DR247229.1,INSD:DR247223.1,
                     INSD:DR247084.1,INSD:EL132170.1,INSD:ES178975.1,
                     INSD:ES058582.1,INSD:BP641974.1,INSD:DR247292.1,
                     INSD:EL238741.1,INSD:EL227964.1,INSD:EL046013.1,
                     INSD:DR247149.1,INSD:EL088852.1,INSD:DR247153.1,
                     INSD:BP660077.1,INSD:EG450258.1,INSD:EL082906.1,
                     INSD:BP624649.1,INSD:EL337892.1,INSD:DR247241.1,
                     INSD:EL088720.1,INSD:ES012047.1,INSD:EL205146.1,
                     INSD:ES062671.1,INSD:EH831699.1,INSD:EL317817.1,
                     INSD:DR247143.1,INSD:DR247258.1,INSD:DR247235.1,
                     INSD:EH922167.1,INSD:DR247119.1,INSD:CO048572.1,
                     INSD:DR247102.1,INSD:AV538052.1,INSD:DR247073.1,
                     INSD:EL324780.1,INSD:ES181388.1,INSD:DR247159.1,
                     INSD:EL316659.1,INSD:DR247118.1,INSD:DR247107.1,
                     INSD:AV525115.1,INSD:BP667922.1,INSD:EL038957.1,
                     INSD:DR247301.1,INSD:EL272122.1,INSD:DR247250.1,
                     INSD:BP576357.1,INSD:BP862249.1,INSD:BP637133.1,
                     INSD:EL133899.1,INSD:DR247299.1,INSD:EL019237.1,
                     INSD:EL214821.1,INSD:EL202887.1,INSD:BP633533.1,
                     INSD:EG506781.1,INSD:DR247281.1,INSD:ES003351.1,
                     INSD:ES173537.1,INSD:DR247277.1,INSD:EH923943.1,
                     INSD:EH817725.1,INSD:EH798546.1,INSD:DR247142.1,
                     INSD:DR247195.1,INSD:DR247289.1,INSD:ES100751.1,
                     INSD:EH836131.1,INSD:EL152257.1,INSD:EH936952.1,
                     INSD:DR247146.1,INSD:EH920985.1,INSD:DR247305.1,
                     INSD:EL316509.1,INSD:EL116417.1,INSD:EL052927.1,
                     INSD:DR247166.1,INSD:DR247207.1,INSD:N37205.1,
                     INSD:DR247061.1,INSD:ES176389.1,INSD:ES125378.1,
                     INSD:DR247066.1,INSD:ES051454.1,INSD:ES098749.1,
                     INSD:EL302427.1,INSD:EH815248.1,INSD:DR247221.1,
                     INSD:ES144100.1,INSD:EL074095.1,INSD:BP661427.1,
                     INSD:DR247109.1,INSD:EH956252.1,INSD:EL270425.1,
                     INSD:EL335557.1,INSD:EH968985.1,INSD:ES013047.1,
                     INSD:EG506160.1,INSD:EL979838.1,INSD:R84071.1,
                     INSD:AV789717.1,INSD:AV567180.1,INSD:EL980445.1,
                     INSD:DR247151.1,INSD:EL295575.1,INSD:EH958408.1,
                     INSD:DR381318.1,INSD:DR247307.1,INSD:EL069438.1,
                     INSD:ES012100.1,INSD:ES186483.1,INSD:DR247278.1,
                     INSD:EL160527.1,INSD:DR247137.1,INSD:DR247154.1,
                     INSD:ES110468.1,INSD:EH857688.1,INSD:AI993618.1,
                     INSD:ES014653.1,INSD:ES039759.1,INSD:BP650820.1,
                     INSD:AV800590.1,INSD:EL119803.1,INSD:EL228551.1,
                     INSD:EL323361.1,INSD:BP643011.1,INSD:DR247266.1,
                     INSD:EL152142.1,INSD:EH837632.1,INSD:ES150704.1,
                     INSD:EL091750.1,INSD:EH980667.1,INSD:DR247083.1,
                     INSD:DR247276.1,INSD:ES089396.1,INSD:EL997610.1,
                     INSD:DR247104.1,INSD:EL981741.1,INSD:AV567462.1,
                     INSD:EL221806.1,INSD:CO048559.1,INSD:ES138665.1,
                     INSD:EH955939.1,INSD:DR247243.1,INSD:DR247267.1,
                     INSD:DR247264.1,INSD:EH845828.1,INSD:AV804359.1,
                     INSD:DR354975.1,INSD:AV519133.1,INSD:EL203912.1,
                     INSD:EH802797.1,INSD:EL238313.1,INSD:DR247080.1,
                     INSD:EL320507.1,INSD:DR247262.1,INSD:ES089750.1,
                     INSD:BP855206.1,INSD:DR354979.1,INSD:EG492680.1,
                     INSD:DR247076.1,INSD:DR247174.1,INSD:EL212507.1,
                     INSD:EL210743.1,INSD:EH883430.1,INSD:DR247270.1,
                     INSD:ES182705.1,INSD:EL221598.1,INSD:EL986830.1,
                     INSD:DR247081.1,INSD:EL332244.1,INSD:ES016126.1,
                     INSD:DR247234.1,INSD:AV793269.1,INSD:EL062496.1,
                     INSD:DR247120.1,INSD:EL037201.1,INSD:DR247306.1,
                     INSD:EH812004.1,INSD:DR358814.1,INSD:EL976247.1,
                     INSD:EL104218.1,INSD:DR247099.1,INSD:DR247129.1,
                     INSD:BP592671.1,INSD:EH822596.1,INSD:DR247208.1,
                     INSD:ES061646.1,INSD:EH855470.1,INSD:AV552809.1,
                     INSD:DR247078.1,INSD:EL302245.1,INSD:EL337294.1,
                     INSD:EH981680.1,INSD:T75794.1,INSD:EL281188.1,
                     INSD:DR247176.1,INSD:AV558770.1,INSD:CF774367.1,
                     INSD:EH847850.1,INSD:EL073297.1,INSD:DR247279.1,
                     INSD:DR247256.1,INSD:BP814073.1,INSD:DR247064.1,
                     INSD:EH929944.1,INSD:BP646428.1,INSD:EL123815.1,
                     INSD:BP632407.1,INSD:ES205957.1,INSD:AV810231.1,
                     INSD:ES201488.1,INSD:BP828672.2,INSD:DR247090.1,
                     INSD:BP594305.1,INSD:AV541679.1,INSD:EH852996.1,
                     INSD:AJ609311.1,INSD:BP660735.1,INSD:ES046039.1,
                     INSD:EH967129.1,INSD:EL250123.1,INSD:EL100343.1,
                     INSD:EH904326.1,INSD:EL207957.1,INSD:DR247162.1,
                     INSD:EH848350.1,INSD:DR247245.1,INSD:ES030708.1,
                     INSD:DR247191.1,INSD:EL069625.1,INSD:EL989362.1,
                     INSD:DR247211.1,INSD:DR354976.1,INSD:EH928686.1,
                     INSD:ES062900.1,INSD:BP614643.1,INSD:EL290774.1,
                     INSD:DR247055.1,INSD:EL140076.1,INSD:DR247171.1,
                     INSD:BP650632.1,INSD:EL306002.1,INSD:DR247273.1,
                     INSD:EH951449.1,INSD:ES162715.1,INSD:EL010067.1,
                     INSD:DR247157.1,INSD:DR247190.1,INSD:ES047952.1,
                     INSD:EH811940.1,INSD:EH976017.1,INSD:DR247145.1,
                     INSD:EL309240.1,INSD:DR247057.1,INSD:EL041000.1,
                     INSD:AV550479.1,INSD:DR247072.1,INSD:ES077938.1,
                     INSD:EL115268.1,INSD:BP819623.1,INSD:DR247126.1,
                     INSD:DR247150.1,INSD:DR247240.1,INSD:BP638356.1,
                     INSD:EL042052.1,INSD:DR247237.1,INSD:EL253026.1,
                     INSD:DR247302.1,INSD:DR247141.1,INSD:EH963084.1,
                     INSD:BE528754.1,INSD:DR247265.1,INSD:ES059735.1,
                     INSD:BP584368.1,INSD:ES202671.1,INSD:EL249012.1,
                     INSD:EL178826.1,INSD:DR247108.1,INSD:BE039043.1,
                     INSD:ES211851.1,INSD:EH804445.1,INSD:ES017521.1,
                     INSD:DR247122.1,INSD:DR247156.1,INSD:DR383070.1,
                     INSD:EL034920.1,INSD:CB259029.1,INSD:DR247215.1,
                     INSD:BX840069.1,INSD:BP788530.1,INSD:BP642866.1,
                     INSD:EL009648.1,INSD:EL099733.1,INSD:DR247260.1,
                     INSD:EL101413.1,INSD:EL254723.1,INSD:ES188616.1,
                     INSD:DR247232.1,INSD:BP562488.2,INSD:EH834868.1,
                     INSD:EL023876.1,INSD:EH919462.1,INSD:EH898373.1,
                     INSD:EL313951.1,INSD:ES134107.1,INSD:DR247263.1,
                     INSD:DR247259.1,INSD:EL211145.1,INSD:EL223281.1,
                     INSD:DR247128.1,INSD:AV560950.1,INSD:BP588056.1,
                     INSD:DR247127.1,INSD:EL032798.1,INSD:EH826964.1,
                     INSD:DR247113.1,INSD:EL139697.1,INSD:EH934896.1,
                     INSD:EH956072.1,INSD:BP853121.1,INSD:EL191306.1,
                     INSD:CF652102.1,INSD:ES069251.1,INSD:DR247300.1,
                     INSD:DR247093.1,INSD:T43789.1,INSD:DR247286.1,
                     INSD:EL223413.1,INSD:EL141946.1,INSD:DR247071.1,
                     INSD:EH819539.1,INSD:DR247272.1,INSD:EL294795.1,
                     INSD:DR358817.1,INSD:DR247147.1,INSD:ES177731.1,
                     INSD:DR247183.1,INSD:DR247170.1,INSD:EL273429.1,
                     INSD:ES126308.1,INSD:AV560623.1,INSD:ES186121.1,
                     INSD:ES084660.1,INSD:AV806677.1,INSD:AV539357.1,
                     INSD:EL314028.1,INSD:EL339130.1,INSD:DR247275.1,
                     INSD:BP590482.1,INSD:EL080020.1,INSD:AV540978.1,
                     INSD:DR247114.1,INSD:EL101304.1,INSD:EH993055.1,
                     INSD:DR247304.1,INSD:DR247199.1,INSD:EH921732.1,
                     INSD:DR247251.1,INSD:BU635559.1,INSD:DR247216.1,
                     INSD:CF774283.1,INSD:BP627730.1,INSD:CK119580.1,
                     INSD:ES090315.1,INSD:DR247244.1,INSD:ES131646.1,
                     INSD:EL307807.1,INSD:EL207571.1,INSD:DR247105.1,
                     INSD:DR358824.1,INSD:EL230730.1,INSD:EL335413.1,
                     INSD:DR247096.1,INSD:BP575426.1,INSD:ES151068.1,
                     INSD:EH897483.1,INSD:ES127688.1,INSD:DR247252.1,
                     INSD:EL320727.1,INSD:DR247210.1,INSD:ES188615.1,
                     INSD:DR354981.1,INSD:DR358821.1,INSD:EH976696.1,
                     INSD:DR247233.1,INSD:DR247069.1,INSD:EH906828.1,
                     INSD:DR247089.1,INSD:AV784901.1,INSD:EL215195.1,
                     INSD:EL029761.1,INSD:DR247196.1,INSD:DR247095.1,
                     INSD:EL045212.1,INSD:ES133317.1,INSD:DR247087.1,
                     INSD:EL215492.1,INSD:EL229370.1,INSD:ES163304.1,
                     INSD:EH855865.1,INSD:DR247194.1,INSD:DR354977.1,
                     INSD:DR247140.1,INSD:DR247168.1,INSD:EL106892.1,
                     INSD:DR247074.1,INSD:EL106770.1,INSD:EL277498.1,
                     INSD:AV441231.1,INSD:DR247088.1,INSD:DR247226.1,
                     INSD:DR247068.1,INSD:EL146883.1,INSD:AV806035.1,
                     INSD:DR247065.1,INSD:ES105560.1,INSD:EL129553.1,
                     INSD:ES201599.1,INSD:EL330130.1,INSD:DR247136.1,
                     INSD:EH804203.1,INSD:EL090918.1,INSD:EL229599.1,
                     INSD:DR247121.1,INSD:AV556163.1,INSD:DR247284.1,
                     INSD:BP657061.1,INSD:DR247242.1,INSD:BP862717.1,
                     INSD:EH875978.1,INSD:EL005042.1,INSD:DR247163.1,
                     INSD:DR247169.1,INSD:DR247097.1,INSD:DR358818.1,
                     INSD:EH808926.1,INSD:ES094907.1,INSD:EL335888.1,
                     INSD:AV784518.1,INSD:EH890517.1,INSD:AV559687.1,
                     INSD:DR247192.1,INSD:EL254223.1,INSD:ES176795.1,
                     INSD:EH857664.1,INSD:DR247291.1,INSD:DR247086.1,
                     INSD:AV551952.1,INSD:DR247224.1,INSD:EH889522.1,
                     INSD:EL073014.1,INSD:DR247212.1,INSD:ES215122.1,
                     INSD:ES198467.1,INSD:AV820606.1,INSD:EL238991.1,
                     INSD:CF773493.1,INSD:EL283457.1,INSD:EL059381.1,
                     INSD:BP830016.1,INSD:DR247287.1,INSD:DR247261.1,
                     INSD:DR247148.1,INSD:DR247308.1,INSD:EL196403.1,
                     INSD:EH801496.1,INSD:AI099997.1,INSD:EL226194.1,
                     INSD:DR247303.1,INSD:EH880700.1,INSD:DR247297.1,
                     INSD:ES025947.1,INSD:DR358819.1,INSD:EG506780.1,
                     INSD:BP656322.1,INSD:DR247220.1,INSD:DR247180.1,
                     INSD:BP629738.1,INSD:DR247225.1,INSD:EL288137.1,
                     INSD:EL152121.1,INSD:ES104892.1,INSD:EH857860.1,
                     INSD:EG506157.1,INSD:CK119833.1,INSD:EL078021.1,
                     INSD:DR247236.1,INSD:EL327787.1,INSD:ES115949.1,
                     INSD:ES179899.1,INSD:EL280448.1,INSD:BP586036.1,
                     INSD:EH795466.1,INSD:EL324581.1,INSD:EL326382.1,
                     INSD:EH941926.1,INSD:DR247173.1,INSD:DR354980.1,
                     INSD:EL188246.1,INSD:EL076688.1,INSD:DR247295.1,
                     INSD:AV557323.1,INSD:DR247091.1,INSD:DR247231.1,
                     INSD:AV518347.1,INSD:ES105348.1,INSD:BP827850.1,
                     INSD:BP654481.1,INSD:BP845290.1,INSD:DR358810.1,
                     INSD:EL207077.1,INSD:DR247197.1,INSD:EL296033.1,
                     INSD:EL256742.1,INSD:DR358815.1,INSD:EL211198.1,
                     INSD:ES020354.1,INSD:EL176145.1,INSD:EG481336.1,
                     INSD:EH993906.1,INSD:DR358823.1,INSD:BP781035.1,
                     INSD:DR247280.1,INSD:EH802445.1,INSD:AV531014.1,
                     INSD:EH867825.1,INSD:DR247238.1,INSD:DR247067.1,
                     INSD:AV526595.1,INSD:EH930082.1,INSD:DR247172.1,
                     INSD:EH969324.1,INSD:DR247079.1,INSD:EL286783.1,
                     INSD:EH919103.1,INSD:EH987853.1,INSD:DR247288.1,
                     INSD:EH975317.1,INSD:ES122321.1,INSD:EL120615.1,
                     INSD:EL996101.1,INSD:AV823836.1,INSD:EL236918.1,
                     INSD:DR247218.1,INSD:DR247112.1,INSD:DR247175.1,
                     INSD:EG492679.1,INSD:CA782002.1,INSD:DR247206.1,
                     INSD:ES045621.1,INSD:AV550197.1,INSD:EH810928.1,
                     INSD:EL275688.1,INSD:EL038284.1,INSD:ES121416.1,
                     INSD:ES092555.1,INSD:BP853235.1,INSD:DR247070.1,
                     INSD:DR247158.1,INSD:EL198416.1,INSD:EH848415.1,
                     INSD:DR247193.1,INSD:EL131256.1,INSD:DR247160.1,
                     INSD:DR247134.1,INSD:DR247155.1,INSD:DR247200.1,
                     INSD:EL117636.1,INSD:EL970249.1,INSD:EL002561.1,
                     INSD:DR247186.1,INSD:EH974733.1,INSD:EH982669.1,
                     INSD:DR247203.1,INSD:EL194417.1,INSD:ES116202.1,
                     INSD:DR247213.1,INSD:DR247063.1,INSD:EH978783.1,
                     INSD:DR247254.1,INSD:EL273877.1,INSD:T41850.1,
                     INSD:EL089267.1,INSD:DR354978.1,INSD:EG481332.1,
                     INSD:DR247125.1,INSD:DR247177.1,INSD:AV564838.1,
                     INSD:EG476827.1,INSD:ES138620.1,INSD:EH959971.1,
                     INSD:EL093572.1,INSD:EG439449.1,INSD:EL110173.1,
                     INSD:EL061438.1,INSD:EL243186.1,INSD:EL214344.1,
                     INSD:EL108560.1,INSD:EH853413.1,INSD:DR247182.1,
                     INSD:DR247269.1,INSD:DR247124.1,INSD:ES151083.1,
                     INSD:EH908130.1,INSD:T43049.1,INSD:DR247189.1,
                     INSD:BP562606.1,INSD:DR358822.1,INSD:DR247060.1,
                     INSD:EL068097.1,INSD:EL036233.1,INSD:EH987111.1,
                     INSD:DR247092.1,INSD:BP621044.1,INSD:DR247209.1,
                     INSD:DR358812.1,INSD:DR247077.1,INSD:EL202238.1,
                     INSD:EH903973.1,INSD:DR358825.1,INSD:CB185607.1,
                     INSD:DR247056.1,INSD:EL318672.1,INSD:DR247290.1,
                     INSD:DR247247.1,INSD:DR247106.1,INSD:DR358820.1,
                     INSD:EH797739.1,INSD:ES033411.1,INSD:EL126423.1,
                     INSD:DR378148.1,INSD:EL240791.1,INSD:EH859726.1,
                     INSD:EL185957.1,INSD:EH917601.1,INSD:AV557226.1,
                     INSD:ES012488.1,INSD:BP567064.1,INSD:EG486414.1,
                     INSD:ES080142.1,INSD:DR247205.1,INSD:EL210092.1,
                     INSD:EL041909.1,INSD:BP622949.1,INSD:EL296474.1,
                     INSD:DR247085.1,INSD:DR247293.1,INSD:DR247248.1,
                     INSD:EH947602.1,INSD:BP864526.1,INSD:EL078538.1,
                     INSD:ES214898.1,INSD:EH808943.1,INSD:EL191027.1,
                     INSD:DR247222.1,INSD:EL277103.1,INSD:H36862.1,
                     INSD:EL088768.1,INSD:EL287680.1,INSD:EL239840.1,
                     INSD:DR247135.1,INSD:DR247098.1,INSD:EL028114.1,
                     INSD:EL207862.1,INSD:AV530330.1,INSD:EL334993.1,
                     INSD:DR247246.1,INSD:DR247123.1,INSD:EL165351.1,
                     INSD:DR247296.1,INSD:DR247116.1,INSD:ES039642.1,
                     INSD:BP821466.1,INSD:ES113638.1,INSD:EL083742.1,
                     INSD:DR247202.1,INSD:DR247058.1,INSD:ES158880.1,
                     INSD:EL300908.1,INSD:DR247103.1,INSD:EL274413.1,
                     INSD:EH888137.1,INSD:EG500319.1,INSD:EH837490.1,
                     INSD:DR247282.1,INSD:AV810215.1,INSD:BP828729.1,
                     INSD:AV442107.1,INSD:DR247228.1,INSD:AA721872.1,
                     INSD:DR358811.1,INSD:EG486415.1,INSD:EL228719.1,
                     INSD:EL329863.1,INSD:EL001909.1,INSD:AV563055.1,
                     INSD:BP561031.2,INSD:BP659181.1,INSD:EL219395.1,
                     INSD:EL155385.1,INSD:BP825904.1,INSD:BP823642.1,
                     INSD:ES053280.1,INSD:EL014651.1,INSD:EL238314.1,
                     INSD:EL236672.1,INSD:EH873291.1,INSD:DR247131.1,
                     INSD:EL230264.1,INSD:ES101352.1,INSD:DR247230.1,
                     INSD:DR247257.1,INSD:DR247062.1,INSD:EL079929.1,
                     INSD:DR247115.1,INSD:AV550722.1,INSD:DR247285.1,
                     INSD:EL982148.1,INSD:BP637325.1,INSD:ES129323.1,
                     INSD:EH867088.1,INSD:DR247075.1,INSD:DR247294.1,
                     INSD:EL284939.1,INSD:CO048575.1,INSD:AV551779.1,
                     INSD:AV793906.1,INSD:DR247133.1,INSD:DR247165.1,
                     INSD:EL988883.1,INSD:EH797212.1,INSD:DR247179.1,
                     INSD:DR358816.1,INSD:AV562006.1,INSD:EH948813.1,
                     INSD:DR247100.1,INSD:BP601016.1,INSD:ES181240.1,
                     INSD:DR247167.1,INSD:EL319161.1,INSD:BP627344.1,
                     INSD:EL997000.1,INSD:BP827833.1,INSD:EL029898.1,
                     INSD:DR247178.1,INSD:AV560818.1,INSD:DR247187.1,
                     INSD:EL173309.1,INSD:EG476828.1,INSD:ES104273.1,
                     INSD:BP828952.1,INSD:EL023437.1,INSD:EG439445.1,
                     INSD:EL976525.1,INSD:ES196076.1,INSD:DR247253.1,
                     INSD:EL289765.1,INSD:DR247094.1,INSD:AV812529.1,
                     INSD:ES046060.1"
                     /inference="Similar to RNA sequence,
                     mRNA:INSD:AY120785.1,INSD:AY099825.1,INSD:BT000330.1,
                     INSD:D85192.1,INSD:BT006313.1,INSD:D26609.1,
                     INSD:BX829233.1"
                     /note="plasma membrane intrinsic protein 1;4 (PIP1;4);
                     FUNCTIONS IN: water channel activity; INVOLVED IN:
                     response to water deprivation, transport; LOCATED IN:
                     plasma membrane, membrane; EXPRESSED IN: 23 plant
                     structures; EXPRESSED DURING: 13 growth stages; CONTAINS
                     InterPro DOMAIN/s: Major intrinsic protein, conserved site
                     (InterPro:IPR022357), Aquaporin (InterPro:IPR012269),
                     Major intrinsic protein (InterPro:IPR000425); BEST
                     Arabidopsis thaliana protein match is: plasma membrane
                     intrinsic protein 1B (TAIR:AT2G45960.1); Has 10702 Blast
                     hits to 10683 proteins in 2216 species: Archae - 88;
                     Bacteria - 5147; Metazoa - 1472; Fungi - 442; Plants -
                     2512; Viruses - 2; Other Eukaryotes - 1039 (source: NCBI
                     BLink)."
                     /codon_start=1
                     /product="plasma membrane intrinsic protein 1;4"
                     /protein_id="NP_567178.1"
                     /db_xref="GI:18411332"
                     /db_xref="GeneID:827956"
                     /db_xref="TAIR:AT4G00430"
                     /translation="MEGKEEDVRVGANKFPERQPIGTSAQSTDKDYKEPPPAPLFEPG
                     ELSSWSFYRAGIAEFIATFLFLYITVLTVMGVKRAPNMCASVGIQGIAWAFGGMIFAL
                     VYCTAGISGGHINPAVTFGLFLARKLSLTRAVFYMIMQCLGAICGAGVVKGFQPTPYQ
                     TLGGGANTVAHGYTKGSGLGAEIIGTFVLVYTVFSATDAKRSARDSHVPILAPLPIGF
                     AVFLVHLATIPITGTGINPARSLGAAIIYNKDHSWDDHWIFWVGPFIGAALAALYHQI
                     VIRAIPFKSKS"
                     /label="PIP1;4 CDS"
     GG              <1563..1566
                     /modified_by="wacae"
                     /Transferred_From="D"
                     /Transferred_Similarity="100.00%"
                     /label="D"
     ligation        1563..1566
                     /label="Ligation"
     ligation        1563..1566
                     /label="Ligation"
     misc_feature    1563..2313
                     /Source="referenceToDocument: urn:local:.:13w-ggao7ll"
                     /label="pR438_pGGD-GSL-PmScarlet-I (concatenated sequence
                     5)"
                     /note="Geneious type: Concatenated sequence"
     misc_feature    join(2310..>2313,<1563..1566)
                     /Source="referenceToDocument: urn:local:.:13x-ggao7ll"
                     /label="Digestion of pGGD000 - Fragment 2 (concatenated
                     sequence 1)"
                     /note="Geneious type: Concatenated sequence"
     misc_feature    1563..2313
                     /Source="referenceToDocument: urn:local:.:13y-ggao7ll"
                     /label="Digestion of pGGD-GSL-PmScarlet-I - Fragment 2
                     (concatenated sequence 2)"
                     /note="Geneious type: Concatenated sequence"
     misc_feature    1569..1610
                     /created_by="User"
                     /label="GS-linker"
     misc_feature    1609..1614
                     /Recognition_pattern="C^CATGG"
                     /annotation_group="CCATGG"
                     /label="NcoI"
                     /note="Geneious type: restriction site"
     CDS             1611..2306
                     /created_by="User"
                     /label="PmScarlet-I"
     primer_bind     1611..1625
                     /Mismatches=0
                     /%GC="60.0"
                     /Hairpin_Tm="41.6"
                     /Self_Dimer_Tm="None"
                     /Tm="52.6"
                     /annotation_group="18727058361654fc6d9f1e-4772-4697-8678-9
                     371ab2a9e02"
                     /Sequence="ATGGTGAGCAAGGGC"
                     /created_by="primer3"
                     /label="P-1088"
     primer_bind     1777..1800
                     /Mismatches=0
                     /%GC="45.8"
                     /Hairpin_Tm="None"
                     /Self_Dimer_Tm="15.1"
                     /Tm="60.0"
                     /annotation_group="18727468623717fa05835b-7254-4d2e-b6c0-9
                     923e4a42d84"
                     /Sequence="CGTTCAGCTGGGATATTCTTTCAC"
                     /created_by="primer3"
                     /label="P-2217"
     misc_feature    complement(1940..1963)
                     /Mismatches=0
                     /%GC="50.0"
                     /Hairpin_Tm="None"
                     /Self_Dimer_Tm="None"
                     /Tm="60.0"
                     /annotation_group="18727518070707ccf137a0-bcfb-4b9e-ac6c-a
                     f2f4bb3c36d"
                     /Sequence="GTCCCATCCTCAAGAGAAGTATCC"
                     /created_by="primer3"
                     /label="P-2218"
                     /note="Geneious type: primer_bind_reverse"
     misc_feature    2310..2313
                     /created_by="User"
                     /modified_by="User"
                     /label="E-overhang"
                     /note="Geneious type: sequence variant"
     GG              complement(2310..>2313)
                     /created_by="thjac"
                     /modified_by="thjac"
                     /Transferred_From="E"
                     /Transferred_Similarity="100.00%"
                     /label="E"
     GG              <2310..2313
                     /modified_by="wacae"
                     /Transferred_From="E"
                     /Transferred_Similarity="100.00%"
                     /label="E"
     misc_feature    <2310..2313
                     /created_by="User"
                     /label="GG-overhang"
     ligation        2310..2313
                     /label="Ligation"
     ligation        2310..2313
                     /label="Ligation"
     misc_feature    2310..2579
                     /Source="referenceToDocument: urn:local:.:141-ggao7ll"
                     /label="pR439_pGGE-tHSP18.2M (concatenated sequence 6)"
                     /note="Geneious type: Concatenated sequence"
     terminator      2314..2575
                     /created_by="User"
                     /label="tHSP18.2_dHindIII"
     misc_feature    2314..2575
                     /Source="referenceToDocument: urn:local:.:142-ggao7ll"
                     /label="Digestion of pGGE-tHSP18.2M - Fragment 2
                     extraction (concatenated sequence 2)"
                     /note="Geneious type: Concatenated sequence"
     primer_bind     2361..2384
                     /Mismatches=0
                     /%GC="37.5"
                     /Hairpin_Tm="40.9"
                     /Self_Dimer_Tm="4.0"
                     /Tm="60.1"
                     /annotation_group="18727264202311676f4e43-5893-4beb-b384-0
                     6f83b364686"
                     /Sequence="AGCTTGTGTGCTTAAGTTTGTGTT"
                     /created_by="primer3"
                     /label="P-2214"
     misc_feature    2443..2448
                     /Recognition_pattern="A^GATCT"
                     /annotation_group="AGATCT"
                     /label="BglII"
                     /note="Geneious type: restriction site"
     misc_feature    complement(2496..2519)
                     /Mismatches=0
                     /%GC="41.7"
                     /Hairpin_Tm="None"
                     /Self_Dimer_Tm="20.4"
                     /Tm="60.1"
                     /annotation_group="18727368262531d52a23aa-65f3-41de-900a-d
                     976301fe7d0"
                     /Sequence="ATATGCTGCAGAAGAGATCCAACA"
                     /created_by="primer3"
                     /label="P-2215"
                     /note="Geneious type: primer_bind_reverse"
     misc_feature    complement(2496..2519)
                     /Mismatches=0
                     /%GC="41.7"
                     /Hairpin_Tm="None"
                     /Self_Dimer_Tm="20.4"
                     /Tm="60.1"
                     /annotation_group="54565517558172173da194-858d-4059-9898-8
                     bd6395b3b5f"
                     /Sequence="ATATGCTGCAGAAGAGATCCAACA"
                     /created_by="primer3"
                     /label="P-2215"
                     /note="Geneious type: primer_bind_reverse"
     GG              complement(2576..>2579)
                     /created_by="thjac"
                     /modified_by="thjac"
                     /Transferred_From="F"
                     /Transferred_Similarity="100.00%"
                     /label="F"
     ligation        2576..2579
                     /label="Ligation"
     ligation        2576..2579
                     /label="Ligation"
     misc_feature    2576..2607
                     /Source="referenceToDocument: urn:local:.:144-ggao7ll"
                     /label="pMP059_pGGF-dummy (concatenated sequence 7)"
                     /note="Geneious type: Concatenated sequence"
     primer_bind     2576..2603
                     /Sequence="ACTAAGTGACACATGACCATAGGAGAAC"
                     /Hairpin_Tm="None"
                     /Tm="62.4"
                     /Self_Dimer_Tm="8.6"
                     /%GC="42.9"
                     /created_by="primer3"
                     /label="cloning_fw"
     primer_bind     2576..2603
                     /Mismatches=0
                     /%GC="42.9"
                     /Hairpin_Tm="None"
                     /Self_Dimer_Tm="8.6"
                     /Tm="62.4"
                     /annotation_group="187276178417017a02e7a9-1dd4-4d8c-9c22-7
                     0cbd1099fd1"
                     /Sequence="ACTAAGTGACACATGACCATAGGAGAAC"
                     /created_by="primer3"
                     /label="P-2334"
     misc_feature    2580..2602
                     /Original_Bases="GTGGATCCAGTGCTAACATGGTCTAGAAGGAGGTCAGCTAT
                     GGAGAAAAAAATCACTGGATATACCACCGTTGATATATCCCAATGGCATCGTAAAGAA
                     CATTTTGAGGCATTTCAGTCAGTTGCTCAATGTACCTATAACCAGACCGTTCAGCTGG
                     ATATTACGGCCTTTTTAAAGACCGTAAAGAAAAATAAGCACAAGTTTTATCCGGCCTT
                     TATTCACATTCTTGCCCGCCTGATGAATGCTCATCCGGAGTTCCGTATGGCAATGAAA
                     GACGGTGAGCTGGTGATATGGGATAGTGTTCACCCTTGTTACACCGTTTTCCATGAGC
                     AAACTGAAACGTTTTCATCGCTCTGGAGTGAATACCACGACGATTTCCGGCAGTTTCT
                     ACACATATATTCGCAAGATGTGGCGTGTTACGGTGAAAACCTGGCCTATTTCCCTAAA
                     GGGTTTATTGAGAATATGTTTTTCGTCTCAGCCAATCCCTGGGTGAGTTTCACCAGTT
                     TTGATTTAAACGTGGCCAATATGGACAACTTCTTCGCCCCCGTTTTCACCATGGGCAA
                     ATATTATACGCAAGGCGACAAGGTGCTGATGCCGCTGGCGATTCAGGTTCATCATGCC
                     GTTTGTGATGGCTTCCATGTCGGCAGAATGCTTAATGAATTACAACAGTACTGCGATG
                     AGTGGCAGGGCGGGGCGTAAGAGCTCAGGAGGACAGCTATGCAGTTTAAGGTTTACAC
                     CTATAAAAGAGAGAGCCGTTATCGTCTGTTTGTGGATGTACAGAGTGATATTATTGAC
                     ACGCCCGGGCGACGGATGGTGATCCCCCTGGCCAGTGCACGTCTGCTGTCAGATAAAG
                     TCTCCCGTGAACTTTACCCAGTGGTGCATATCGGGGATGAAAGCTGGCGCATGATGAC
                     CACCGATATGGCCAGTGTGCCAGTCTCCGTTATCGGGGAAGAAGTGGCTGATCTCAGC
                     CACCGCGAAAATGACATCAAAAACGCCATTAACCTGATGTTCTGGGGAATATAACTGC
                     AGAGGAGGTAATCAATGCCACAACACTGGTGGTAC"
                     /label="GTGGATCCAGTGCTAACATGGTCTAGAAGGAGGTCAGCTATGGAGAAAAA
                     AATCACTGGATATACCACCGTTGATATATCCCAATGGCATCGTAAAGAACATTTTGAG
                     GCATTTCAGTCAGTTGCTCAATGTACCTATAACCAGACCGTTCAGCTGGATATTACGG
                     CCTTTTTAAAGACCGTAAAGAAAAATAAGCACAAGTTTTATCCGGCCTTTATTCACAT
                     TCTTGCCCGCCTGATGAATGCTCATCCGGAGTTCCGTATGGCAATGAAAGACGGTGAG
                     CTGGTGATATGGGATAGTGTTCACCCTTGTTACACCGTTTTCCATGAGCAAACTGAAA
                     CGTTTTCATCGCTCTGGAGTGAATACCACGACGATTTCCGGCAGTTTCTACACATATA
                     TTCGCAAGATGTGGCGTGTTACGGTGAAAACCTGGCCTATTTCCCTAAAGGGTTTATT
                     GAGAATATGTTTTTCGTCTCAGCCAATCCCTGGGTGAGTTTCACCAGTTTTGATTTAA
                     ACGTGGCCAATATGGACAACTTCTTCGCCCCCGTTTTCACCATGGGCAAATATTATAC
                     GCAAGGCGACAAGGTGCTGATGCCGCTGGCGATTCAGGTTCATCATGCCGTTTGTGAT
                     GGCTTCCATGTCGGCAGAATGCTTAATGAATTACAACAGTACTGCGATGAGTGGCAGG
                     GCGGGGCGTAAGAGCTCAGGAGGACAGCTATGCAGTTTAAGGTTTACACCTATAAAAG
                     AGAGAGCCGTTATCGTCTGTTTGTGGATGTACAGAGTGATATTATTGACACGCCCGGG
                     CGACGGATGGTGATCCCCCTGGCCAGTGCACGTCTGCTGTCAGATAAAGTCTCCCGTG
                     AACTTTACCCAGTGGTGCATATCGGGGATGAAAGCTGGCGCATGATGACCACCGATAT
                     GGCCAGTGTGCCAGTCTCCGTTATCGGGGAAGAAGTGGCTGATCTCAGCCACCGCGAA
                     AATGACATCAAAAACGCCATTAACCTGATGTTCTGGGGAATATAACTGCAGAGGAGGT
                     AATCAATGCCACAACACTGGTGGTAC"
                     /note="Geneious type: Editing History Replacement"
     misc_feature    complement(2580..2607)
                     /Sequence="ATACGTTCTCCTATGGTCATGTGTCACT"
                     /Hairpin_Tm="None"
                     /Tm="63.5"
                     /Self_Dimer_Tm="4.3"
                     /%GC="42.9"
                     /created_by="primer3"
                     /label="cloning_rev"
                     /note="Geneious type: primer_bind_reverse"
     misc_feature    complement(2580..2607)
                     /Mismatches=0
                     /%GC="42.9"
                     /Hairpin_Tm="None"
                     /Self_Dimer_Tm="4.3"
                     /Tm="63.5"
                     /annotation_group="18727673975517832374a7-98ba-4808-9270-5
                     3bb92d023db"
                     /Sequence="ATACGTTCTCCTATGGTCATGTGTCACT"
                     /created_by="primer3"
                     /label="P-2335"
                     /note="Geneious type: primer_bind_reverse"
     misc_feature    2604..2607
                     /created_by="maizel"
                     /label="GG-G"
     ligation        2604..2607
                     /label="Ligation"
     misc_feature    2604..31
                     /Source="referenceToDocument: urn:local:.:13t-ggao7ll"
                     /label="pMP51_pGBZ1 (concatenated sequence 1)"
                     /note="Geneious type: Concatenated sequence"
     misc_feature    <2604..>2612
                     /Source="referenceToDocument: urn:local:.:146-ggao7ll"
                     /label="PCR_alpha1_eco_mutated (concatenated sequence 2)"
                     /note="Geneious type: Concatenated sequence"
     misc_feature    2608..2611
                     /created_by="maizel"
                     /label="GB-C"
     misc_feature    2635..2659
                     /note="right border repeat from nopaline C58 T-DNA"
                     /label="RB T-DNA repeat"
     primer_bind     2649..2675
                     /Hairpin="4.0"
                     /Primer-Dimer="2.0"
                     /Monovalent_Salt_Concentration="50.0"
                     /Divalent_Salt_Concentration="0.0"
                     /DNTP_Concentration="0.0"
                     /Mismatches=0
                     /%GC="51.9"
                     /Hairpin_Tm="37.0"
                     /Self_Dimer_Tm="None"
                     /Tm="65.6"
                     /annotation_group="18726855428806eb34b5fb-6c1a-4a6f-9ce4-2
                     27b3d9588c0"
                     /Sequence="GGCGGGTAAACCTAAGAGAAAAGAGCG"
                     /created_by="primer3"
                     /label="P-0434"
     primer_bind     2659..2682
                     /Hairpin="4.0"
                     /Primer-Dimer="3.0"
                     /Monovalent_Salt_Concentration="50.0"
                     /Divalent_Salt_Concentration="0.0"
                     /DNTP_Concentration="0.0"
                     /Mismatches=0
                     /%GC="33.3"
                     /Hairpin_Tm="None"
                     /Self_Dimer_Tm="None"
                     /Tm="54.7"
                     /annotation_group="18726905363230685d808e-7ce4-4a1d-bfe4-d
                     9a6e57dad5f"
                     /Sequence="CCTAAGAGAAAAGAGCGTTTATTA"
                     /created_by="primer3"
                     /label="P-0435"
     misc_feature    complement(2744..2764)
                     /Hairpin="5.0"
                     /Primer-Dimer="3.0"
                     /Monovalent_Salt_Concentration="50.0"
                     /Divalent_Salt_Concentration="0.0"
                     /DNTP_Concentration="0.0"
                     /Mismatches=0
                     /%GC="61.9"
                     /Hairpin_Tm="82.9"
                     /Self_Dimer_Tm="5.9"
                     /Tm="66.1"
                     /annotation_group="10487921417927694b1a738-5399-4d9a-aeb1-
                     112011b5b7f6"
                     /Sequence="AGGGGAACCCTGTGGTTGGCA"
                     /created_by="primer3"
                     /label="P-0045"
                     /note="Geneious type: primer_bind_reverse"
     misc_feature    complement(2744..2764)
                     /Hairpin="5.0"
                     /Primer-Dimer="3.0"
                     /Monovalent_Salt_Concentration="50.0"
                     /Divalent_Salt_Concentration="0.0"
                     /DNTP_Concentration="0.0"
                     /Mismatches=0
                     /%GC="61.9"
                     /Hairpin_Tm="82.9"
                     /Self_Dimer_Tm="5.9"
                     /Pair_Dimer_Tm="1.8"
                     /Tm="66.1"
                     /annotation_group="16578137094598d4de34ff-a572-4cb0-84bc-0
                     fa1ebee8e85"
                     /Sequence="AGGGGAACCCTGTGGTTGGCA"
                     /created_by="primer3"
                     /Product_Size=295
                     /label="P-0045"
                     /note="Geneious type: primer_bind_reverse"
     misc_feature    complement(2744..2764)
                     /Hairpin="5.0"
                     /Primer-Dimer="3.0"
                     /Monovalent_Salt_Concentration="50.0"
                     /Divalent_Salt_Concentration="0.0"
                     /DNTP_Concentration="0.0"
                     /Mismatches=0
                     /%GC="61.9"
                     /Hairpin_Tm="82.9"
                     /Self_Dimer_Tm="5.9"
                     /Tm="66.1"
                     /annotation_group="187266000838880d567e76-47ce-4c0f-bd6f-f
                     adbffc424c2"
                     /Sequence="AGGGGAACCCTGTGGTTGGCA"
                     /created_by="primer3"
                     /label="P-0045"
                     /note="Geneious type: primer_bind_reverse"
     misc_feature    complement(2913..2932)
                     /Mismatches=0
                     /%GC="50.0"
                     /Hairpin_Tm="42.7"
                     /Self_Dimer_Tm="15.9"
                     /Tm="59.8"
                     /annotation_group="187274175135411704b5e1-7a9e-442c-9dc5-c
                     2dc22118a9f"
                     /Sequence="GCGACTAAAACACGCGACAA"
                     /created_by="primer3"
                     /label="P-2529"
                     /note="Geneious type: primer_bind_reverse"
     CDS             3960..4589
                     /codon_start=1
                     /product="stability protein from the Pseudomonas plasmid 
                     pVS1 (Heeb et al., 2000)"
                     /translation="MKVIAVLNQKGGSGKTTIATHLARALQLAGADVLLVDSDPQGSA
                     RDWAAVREDQPLTVVGIDRPTIDRDVKAIGRRDFVVIDGAPQAADLAVSAIKAADFVL
                     IPVQPSPYDIWATADLVELVKQRIEVTDGRLQAAFVVSRAIKGTRIGGEVAEALAGYE
                     LPILESRITQRVSYPGTAAAGTTVLESEPEGDAAREVQALAAEIKSKLI"
                     /label="pVS1 StaA"
     CDS             5023..6090
                     /codon_start=1
                     /product="replication protein from the Pseudomonas plasmid
                      pVS1 (Heeb et al., 2000)"
                     /translation="GRKPSGPVQIGAALGDDLVEKLKAAQAAQRQRIEAEARPGESWQ
                     AAADRIRKESRQPPAAGAPSIRKPPKGDEQPDFFVPMLYDVGTRDSRSIMDVAVFRLS
                     KRDRRAGEVIRYELPDGHVEVSAGPAGMASVWDYDLVLMAVSHLTESMNRYREGKGDK
                     PGRVFRPHVADVLKFCRRADGGKQKDDLVETCIRLNTTHVAMQRTKKAKNGRLVTVSE
                     GEALISRYKIVKSETGRPEYIEIELADWMYREITEGKNPDVLTVHPDYFLIDPGIGRF
                     LYRLARRAAGKAEARWLFKTIYERSGSAGEFKKFCFTVRKLIGSNDLPEYDLKEEAGQ
                     AGPILVMRYRNLIEGEASAGS"
                     /label="pVS1 RepA"
     rep_origin      6156..6350
                     /note="origin of replication for the Pseudomonas plasmid 
                     pVS1 (Heeb et al., 2000)"
                     /label="pVS1 oriV"
     misc_feature    complement(6586..6604)
                     /Mismatches=0
                     /%GC="57.9"
                     /Hairpin_Tm="33.5"
                     /Self_Dimer_Tm="1.0"
                     /Tm="58.2"
                     /annotation_group="187272137975646c1dacfb-9cef-4370-8958-b
                     9d85b09269a"
                     /Sequence="GAGCTGCATGTGTCAGAGG"
                     /created_by="primer3"
                     /label="pGex_rev"
                     /note="Geneious type: primer_bind_reverse"
     primer_bind     complement(6586..6608)
                     /note="pGEX vectors, reverse primer"
                     /label="pGEX 3'"
     primer_bind     6642..6662
                     /Mismatches=0
                     /%GC="66.7"
                     /Hairpin_Tm="38.4"
                     /Self_Dimer_Tm="6.0"
                     /Tm="65.3"
                     /annotation_group="1872716006517952aa6753-bfa8-486a-938d-b
                     5a94bbbd28c"
                     /Sequence="GGAGCAGACAAGCCCGTCAGG"
                     /created_by="primer3"
                     /label="pEX-For"
     misc_feature    6694..6834
                     /note="basis of mobility region from pBR322"
                     /label="bom"
     primer_bind     6788..6807
                     /Mismatches=0
                     /%GC="50.0"
                     /Hairpin_Tm="46.3"
                     /Self_Dimer_Tm="9.4"
                     /Tm="58.2"
                     /annotation_group="18727567316182507dc33d-303a-4685-b88e-1
                     2da14b63e2c"
                     /Sequence="GGTGTGAAATACCGCACAGA"
                     /created_by="primer3"
                     /label="P-2551"
     primer_bind     complement(6849..6866)
                     /note="L4440 vector, forward primer"
                     /label="L4440"
     rep_origin      complement(7020..7608)
                     /direction="LEFT"
                     /note="high-copy-number ColE1/pMB1/pBR322/pUC origin of 
                     replication"
                     /label="ori"
     primer_bind     7083..7103
                     /Hairpin="4.0"
                     /Primer-Dimer="4.0"
                     /Monovalent_Salt_Concentration="50.0"
                     /Divalent_Salt_Concentration="0.0"
                     /DNTP_Concentration="0.0"
                     /Mismatches=0
                     /%GC="42.9"
                     /Hairpin_Tm="41.0"
                     /Self_Dimer_Tm="None"
                     /Tm="55.0"
                     /annotation_group="187269570383072179f6f6-746f-465c-9335-3
                     8ca04bdf273"
                     /Sequence="AAACCCGACAGGACTATAAAG"
                     /created_by="primer3"
                     /label="P-0861"
     misc_feature    complement(7097..7120)
                     /Mismatches=0
                     /%GC="45.8"
                     /Hairpin_Tm="37.3"
                     /Self_Dimer_Tm="None"
                     /Tm="60.2"
                     /annotation_group="1872771976558602f8a79c-f3a3-4c35-8e3c-4
                     701e4ba609c"
                     /Sequence="GGGGAAACGCCTGGTATCTTTATA"
                     /created_by="primer3"
                     /label="P-2405"
                     /note="Geneious type: primer_bind_reverse"
     primer_bind     complement(7100..7119)
                     /note="pBR322 origin, forward primer"
                     /label="pBR322ori-F"
     CDS             complement(7696..8511)
                     /codon_start=1
                     /gene="aph(3')-Ia"
                     /product="aminoglycoside phosphotransferase"
                     /note="confers resistance to kanamycin in bacteria or G418
                      (Geneticin(R)) in eukaryotes"
                     /translation="MSHIQRETSCSRPRLNSNMDADLYGYKWARDNVGQSGATIYRLY
                     GKPDAPELFLKHGKGSVANDVTDEMVRLNWLTEFMPLPTIKHFIRTPDDAWLLTTAIP
                     GKTAFQVLEEYPDSGENIVDALAVFLRRLHSIPVCNCPFNSDRVFRLAQAQSRMNNGL
                     VDASDFDDERNGWPVEQVWKEMHKLLPFSPDSVVTHGDFSLDNLIFDEGKLIGCIDVG
                     RVGIADRYQDLAILWNCLGEFSPSLQKRLFQKYGIDNPDMNKLQFHLMLDEFF"
                     /label="KanR"
     primer_bind     8355..8374
                     /Hairpin="4.0"
                     /Primer-Dimer="2.0"
                     /Monovalent_Salt_Concentration="50.0"
                     /Divalent_Salt_Concentration="0.0"
                     /DNTP_Concentration="0.0"
                     /Mismatches=0
                     /%GC="65.0"
                     /Hairpin_Tm="40.8"
                     /Self_Dimer_Tm="10.8"
                     /Tm="65.8"
                     /annotation_group="18726649541262f6d48641-0301-49e7-bd9c-5
                     221709792c8"
                     /Sequence="ACAACTCTGGCGCATCGGGC"
                     /created_by="primer3"
                     /label="P-0180"
     primer_bind     8419..8438
                     /note="Kanamycin resistance gene, reverse primer"
                     /label="Kan-R"
     primer_bind     8592..8612
                     /Mismatches=0
                     /%GC="38.1"
                     /Hairpin_Tm="None"
                     /Self_Dimer_Tm="None"
                     /Tm="55.0"
                     /annotation_group="187277709226661c994f2e-3b5e-4722-9a57-9
                     3db2ab6aa65"
                     /Sequence="AATTCACTGTTCCTTGCATTC"
                     /created_by="primer3"
                     /label="P-2031"
     misc_feature    complement(8831..8851)
                     /Hairpin="4.0"
                     /Primer-Dimer="2.0"
                     /Monovalent_Salt_Concentration="50.0"
                     /Divalent_Salt_Concentration="0.0"
                     /DNTP_Concentration="0.0"
                     /Mismatches=0
                     /%GC="61.9"
                     /Hairpin_Tm="65.0"
                     /Self_Dimer_Tm="26.1"
                     /Tm="65.5"
                     /annotation_group="18726807315887ad633c00-a0de-4006-a938-4
                     17ce5aefee3"
                     /Sequence="AGCCGTTGTAAGGCGGCAGAC"
                     /created_by="primer3"
                     /label="P-0433"
                     /note="Geneious type: primer_bind_reverse"
     misc_feature    complement(8837..8857)
                     /Hairpin="4.0"
                     /Primer-Dimer="2.0"
                     /Monovalent_Salt_Concentration="50.0"
                     /Divalent_Salt_Concentration="0.0"
                     /DNTP_Concentration="0.0"
                     /Mismatches=0
                     /%GC="66.7"
                     /Hairpin_Tm="57.3"
                     /Self_Dimer_Tm="1.3"
                     /Tm="65.6"
                     /annotation_group="187267553506744e1dc328-d661-4747-a57d-1
                     6c6c5d1ab73"
                     /Sequence="CGGGAGAGCCGTTGTAAGGCG"
                     /created_by="primer3"
                     /label="P-0432"
                     /note="Geneious type: primer_bind_reverse"
     primer_bind     8901..8921
                     /Hairpin="5.0"
                     /Primer-Dimer="3.0"
                     /Monovalent_Salt_Concentration="50.0"
                     /Divalent_Salt_Concentration="0.0"
                     /DNTP_Concentration="0.0"
                     /Mismatches=0
                     /%GC="57.1"
                     /Hairpin_Tm="50.2"
                     /Self_Dimer_Tm="23.7"
                     /Pair_Dimer_Tm="1.8"
                     /Tm="65.8"
                     /annotation_group="16578137094598d4de34ff-a572-4cb0-84bc-0
                     fa1ebee8e85"
                     /Sequence="ATTTTGTGCCGAGCTGCCGGT"
                     /created_by="primer3"
                     /Product_Size=295
                     /label="P-0042"
     primer_bind     8901..8921
                     /Hairpin="5.0"
                     /Primer-Dimer="3.0"
                     /Monovalent_Salt_Concentration="50.0"
                     /Divalent_Salt_Concentration="0.0"
                     /DNTP_Concentration="0.0"
                     /Mismatches=0
                     /%GC="57.1"
                     /Hairpin_Tm="50.2"
                     /Self_Dimer_Tm="23.7"
                     /Tm="65.8"
                     /annotation_group="187265479087252dd8c899-8ad5-4517-bd41-b
                     98d442d6725"
                     /Sequence="ATTTTGTGCCGAGCTGCCGGT"
                     /created_by="primer3"
                     /label="P-0042"
     misc_feature    8944..8968
                     /note="left border repeat from nopaline C58 T-DNA"
                     /label="LB T-DNA repeat"
ORIGIN      
        1 taacgaatta ccatggcacc tgctgcaacc tcgacgagtc agtaataaac ggcgtcaaag
       61 tggttgcagc cggcacacac gagtcgtgtt tatcaactca aagcacaaat acttttcctc
      121 aacctaaaaa taaggcaatt agccaaaaac aactttgcgt gtaaacaacg ctcaatacac
      181 gtgtcatttt attattagct attgcttcac cgccttagct ttctcgtgac ctagtcgtcc
      241 tcgtcttttc ttcttcttct tctataaaac aatacccaaa gagctcttct tcttcacaat
      301 tcagatttca atttctcaaa atcttaaaaa ctttctctca attctctcta ccgtgatcaa
      361 ggtaaatttc tgtgttcctt attctctcaa aatcttcgat tttgttttcg ttcgatccca
      421 atttcgtata tgttctttgg tttagattct gttaatctta gatcgaagac gattttctgg
      481 gtttgatcgt tagatatcat cttaattctc gattagggtt tcatagatat catccgattt
      541 gttcaaataa tttgagtttt gtcgaataat tactcttcga tttgtgattt ctatctagat
      601 ctggtgttag tttctagttt gtgcgatcga atttgtagat taatctgagt ttttctgatt
      661 aacaaacagt attcagtcga ctggtaccaa caggctcaac aatggaaggc aaagaagaag
      721 atgtacgagt gggagctaac aagttcccgg agaggcaacc catcggtaca tcggctcagt
      781 ccaccgacaa ggactacaaa gagccacctc ctgcgccact gttcgagccc ggcgagctca
      841 gctcatggtc tttctacaga gccggaatag ctgagtttat cgctactttc ttgtttctct
      901 acatcactgt tttgactgta atgggagtta agagagcacc aaacatgtgt gcttctgttg
      961 gaatccaagg tatcgcttgg gcttttggtg gcatgatctt tgctcttgtc tactgtactg
     1021 ctggaatttc aggtggacac atcaaccctg ctgtaacatt cggtctgttc ttggctcgga
     1081 agttatctct gaccagagca gtgttctaca tgattatgca atgtcttgga gccatctgtg
     1141 gtgccggagt cgtcaaaggt ttccagccaa cgccgtacca gactctcggt ggtggtgcta
     1201 acaccgttgc tcatggctac accaaaggtt ctggccttgg tgctgaaatc atcggaacat
     1261 tcgttctcgt ctacactgtc ttctccgcca ccgacgccaa gagaagcgcc cgtgactcac
     1321 acgtcccgat tttggcgccg ctcccaatcg gatttgcagt gttcttggta cacttggcaa
     1381 caataccgat caccgggacc ggaatcaacc cagctagaag tcttggagcc gcaattatct
     1441 acaacaagga ccactcttgg gatgaccatt ggattttctg ggttggacca ttcattggag
     1501 cagctctagc agcactatat caccagattg tcatcagagc gattcctttc aagagcaaga
     1561 gttcaggtgc tagcggtggc agcggtggca ctagtggtgg aggcggatcc atggtgagca
     1621 agggcgaggc agtgatcaaa gagttcatga ggttcaaggt ccacatggaa ggcagcatga
     1681 acggacatga gttcgagatc gaaggtgaag gtgagggtag accttacgag ggaactcaga
     1741 ctgctaagct caaggtgaca aaaggtggac cgcttccgtt cagctgggat attctttcac
     1801 cgcagttcat gtacggcagc agggctttca tcaagcaccc tgctgatatt ccggactact
     1861 acaagcagtc tttcccagag ggattcaagt gggagcgtgt gatgaatttc gaggatggtg
     1921 gtgctgtgac tgtgacccag gatacttctc ttgaggatgg gaccctcatc tacaaggtga
     1981 agctcagggg aactaacttc cctcctgatg gtcctgtgat gcagaaaaag actatgggct
     2041 gggaagcctc taccgagaga ctttatcctg aggacggtgt gcttaagggc gacatcaaga
     2101 tggctcttag gcttaaggac ggtggacgtt acctcgctga tttcaagact acctacaagg
     2161 ccaagaaacc ggtgcaaatg cctggggctt acaacgttga cagaaagctc gacatcacca
     2221 gccacaacga ggattacact gtggttgagc agtacgagag gtctgagggt cgtcattcta
     2281 ctggtggcat ggacgagctg tacaagtagc tgcgagctca tatgaagatg aagatgaaat
     2341 atttggtgtg tcaaataaat agcttgtgtg cttaagtttg tgtttttttc ttggcttgtt
     2401 gtgttatgaa tttgtggctt tttctaatat taaatgaatg taagatctca ttataatgaa
     2461 taaacaaatg tttctataat ccattgtgaa tgttttgttg gatctcttct gcagcatata
     2521 actactgtat gtgctatggt atggactatg gaatatgatt aaagataagg aattcactaa
     2581 gtgacacatg accataggag aacgtatgtc atatggcagg tgctcgagca attctgacag
     2641 gatatattgg cgggtaaacc taagagaaaa gagcgtttat tagaataatc ggatatttaa
     2701 aagggcgtga aaaggtttat ccgttcgtcc atttgtatgt gcatgccaac cacagggttc
     2761 ccctcgggat caaagtactt tgatccaacc cctccgctgc tatagtgcag tcggcttctg
     2821 acgttcagtg cagccgtcat ctgaaaacga catgtcgcac aagtcctaag ttacgcgaca
     2881 ggctgccgcc ctgccctttt cctggcgttt tcttgtcgcg tgttttagtc gcataaagta
     2941 gaatacttgc gactagaacc ggagacatta cgccatgaac aagagcgccg ccgctggcct
     3001 gctgggctat gcccgcgtca gcaccgacga ccaggacttg accaaccaac gggccgaact
     3061 gcacgcggcc ggctgcacca agctgttttc cgagaagatc accggcacca ggcgcgaccg
     3121 cccggagctg gccaggatgc ttgaccacct acgccctggc gacgttgtga cagtgaccag
     3181 gctagaccgc ctggcccgca gcacccgcga cctactggac attgccgagc gcatccagga
     3241 ggccggcgcg ggcctgcgta gcctggcaga gccgtgggcc gacaccacca cgccggccgg
     3301 ccgcatggtg ttgaccgtgt tcgccggcat tgccgagttc gagcgttccc taatcatcga
     3361 ccgcacccgg agcgggcgcg aggccgccaa ggcccgaggc gtgaagtttg gcccccgccc
     3421 taccctcacc ccggcacaga tcgcgcacgc ccgcgagctg atcgaccagg aaggccgcac
     3481 cgtgaaagag gcggctgcac tgcttggcgt gcatcgctcg accctgtacc gcgcacttga
     3541 gcgcagcgag gaagtgacgc ccaccgaggc caggcggcgc ggtgccttcc gtgaggacgc
     3601 attgaccgag gccgacgccc tggcggccgc cgagaatgaa cgccaagagg aacaagcatg
     3661 aaaccgcacc aggacggcca ggacgaaccg tttttcatta ccgaagagat cgaggcggag
     3721 atgatcgcgg ccgggtacgt gttcgagccg cccgcgcacc tctcaaccgt gcggctgcat
     3781 gaaatcctgg ccggtttgtc tgatgccaag ctggcggcct ggccggccag cttggccgct
     3841 gaagaaaccg agcgccgccg tctaaaaagg tgatgtgtat ttgagtaaaa cagcttgcgt
     3901 catgcggtcg ctgcgtatat gatgcgatga gtaaataaac aaatacgcaa ggggaacgca
     3961 tgaaggttat cgctgtactt aaccagaaag gcgggtcagg caagacgacc atcgcaaccc
     4021 atctagcccg cgccctgcaa ctcgccgggg ccgatgttct gttagtcgat tccgatcccc
     4081 agggcagtgc ccgcgattgg gcggccgtgc gggaagatca accgctaacc gttgtcggca
     4141 tcgaccgccc gacgattgac cgcgacgtga aggccatcgg ccggcgcgac ttcgtagtga
     4201 tcgacggagc gccccaggcg gcggacttgg ctgtgtccgc gatcaaggca gccgacttcg
     4261 tgctgattcc ggtgcagcca agcccttacg acatatgggc caccgccgac ctggtggagc
     4321 tggttaagca gcgcattgag gtcacggatg gaaggctaca agcggccttt gtcgtgtcgc
     4381 gggcgatcaa aggcacgcgc atcggcggtg aggttgccga ggcgctggcc gggtacgagc
     4441 tgcccattct tgagtcccgt atcacgcagc gcgtgagcta cccaggcact gccgccgccg
     4501 gcacaaccgt tcttgaatca gaacccgagg gcgacgctgc ccgcgaggtc caggcgctgg
     4561 ccgctgaaat taaatcaaaa ctcatttgag ttaatgaggt aaagagaaaa tgagcaaaag
     4621 cacaaacacg ctaagtgccg gccgtccgag cgcacgcagc agcaaggctg caacgttggc
     4681 cagcctggca gacacgccag ccatgaagcg ggtcaacttt cagttgccgg cggaggatca
     4741 caccaagctg aagatgtacg cggtacgcca aggcaagacc attaccgagc tgctatctga
     4801 atacatcgcg cagctaccag agtaaatgag caaatgaata aatgagtaga tgaattttag
     4861 cggctaaagg aggcggcatg gaaaatcaag aacaaccagg caccgacgcc gtggaatgcc
     4921 ccatgtgtgg aggaacgggc ggttggccag gcgtaagcgg ctgggttgtc tgccggccct
     4981 gcaatggcac tggaaccccc aagcccgagg aatcggcgtg acggtcgcaa accatccggc
     5041 ccggtacaaa tcggcgcggc gctgggtgat gacctggtgg agaagttgaa ggccgcgcag
     5101 gccgcccagc ggcaacgcat cgaggcagaa gcacgccccg gtgaatcgtg gcaagcggcc
     5161 gctgatcgaa tccgcaaaga atcccggcaa ccgccggcag ccggtgcgcc gtcgattagg
     5221 aagccgccca agggcgacga gcaaccagat tttttcgttc cgatgctcta tgacgtgggc
     5281 acccgcgata gtcgcagcat catggacgtg gccgttttcc gtctgtcgaa gcgtgaccga
     5341 cgagctggcg aggtgatccg ctacgagctt ccagacgggc acgtagaggt ttccgcaggg
     5401 ccggccggca tggccagtgt gtgggattac gacctggtac tgatggcggt ttcccatcta
     5461 accgaatcca tgaaccgata ccgggaaggg aagggagaca agcccggccg cgtgttccgt
     5521 ccacacgttg cggacgtact caagttctgc cggcgagccg atggcggaaa gcagaaagac
     5581 gacctggtag aaacctgcat tcggttaaac accacgcacg ttgccatgca gcgtacgaag
     5641 aaggccaaga acggccgcct ggtgacggta tccgagggtg aagccttgat tagccgctac
     5701 aagatcgtaa agagcgaaac cgggcggccg gagtacatcg agatcgagct agctgattgg
     5761 atgtaccgcg agatcacaga aggcaagaac ccggacgtgc tgacggttca ccccgattac
     5821 tttttgatcg atcccggcat cggccgtttt ctctaccgcc tggcacgccg cgccgcaggc
     5881 aaggcagaag ccagatggtt gttcaagacg atctacgaac gcagtggcag cgccggagag
     5941 ttcaagaagt tctgtttcac cgtgcgcaag ctgatcgggt caaatgacct gccggagtac
     6001 gatttgaagg aggaggcggg gcaggctggc ccgatcctag tcatgcgcta ccgcaacctg
     6061 atcgagggcg aagcatccgc cggttcctaa tgtacggagc agatgctagg gcaaattgcc
     6121 ctagcagggg aaaaaggtcg aaaaggactc tttcctgtgg atagcacgta cattgggaac
     6181 ccaaagccgt acattgggaa ccggaacccg tacattggga acccaaagcc gtacattggg
     6241 aaccggtcac acatgtaagt gactgatata aaagagaaaa aaggcgattt ttccgcctaa
     6301 aactctttaa aacttattaa aactcttaaa acccgcctgg cctgtgcata actgtctggc
     6361 cagcgcacag ccgaagagct gcaaaaagcg cctacccttc ggtcgctgcg ctccctacgc
     6421 cccgccgctt cgcgtcggcc tatcgcggcc gctggccgct caaaaatggc tggcctacgg
     6481 ccaggcaatc taccagggcg cggacaagcc gcgccgtcgc cactcgaccg ccggcgccca
     6541 catcaaggca ccctgcctcg cgcgtttcgg tgatgacggt gaaaacctct gacacatgca
     6601 gctcccggtg acggtcacag cttgtctgta agcggatgcc gggagcagac aagcccgtca
     6661 gggcgcgtca gcgggtgttg gcgggtgtcg gggcgcagcc atgacccagt cacgtagcga
     6721 tagcggagtg tatactggct taactatgcg gcatcagagc agattgtact gagagtgcac
     6781 catatgcggt gtgaaatacc gcacagatgc gtaaggagaa aataccgcat caggcgctct
     6841 tccgcttcct cgctcactga ctcgctgcgc tcggtcgttc ggctgcggcg agcggtatca
     6901 gctcactcaa aggcggtaat acggttatcc acagaatcag gggataacgc aggaaagaac
     6961 atgtgagcaa aaggccagca aaaggccagg aaccgtaaaa aggccgcgtt gctggcgttt
     7021 ttccataggc tccgcccccc tgacgagcat cacaaaaatc gacgctcaag tcagaggtgg
     7081 cgaaacccga caggactata aagataccag gcgtttcccc ctggaagctc cctcgtgcgc
     7141 tctcctgttc cgaccctgcc gcttaccgga tacctgtccg cctttctccc ttcgggaagc
     7201 gtggcgcttt ctcatagctc acgctgtagg tatctcagtt cggtgtaggt cgttcgctcc
     7261 aagctgggct gtgtgcacga accccccgtt cagcccgacc gctgcgcctt atccggtaac
     7321 tatcgtcttg agtccaaccc ggtaagacac gacttatcgc cactggcagc agccactggt
     7381 aacaggatta gcagagcgag gtatgtaggc ggtgctacag agttcttgaa gtggtggcct
     7441 aactacggct acactagaag gacagtattt ggtatctgcg ctctgctgaa gccagttacc
     7501 ttcggaaaaa gagttggtag ctcttgatcc ggcaaacaaa ccaccgctgg tagcggtggt
     7561 ttttttgttt gcaagcagca gattacgcgc agaaaaaaag gatctcaaga agatcctttg
     7621 atcttttcta cggggtctga cgctcagtgg aacgaaaact cacgttaagg gattttggtc
     7681 atgcattcta ggtgattaga aaaactcatc gagcatcaaa tgaaactgca atttattcat
     7741 atcaggatta tcaataccat atttttgaaa aagccgtttc tgtaatgaag gagaaaactc
     7801 accgaggcag ttccatagga tggcaagatc ctggtatcgg tctgcgattc cgactcgtcc
     7861 aacatcaata caacctatta atttcccctc gtcaaaaata aggttatcaa gtgagaaatc
     7921 accatgagtg acgactgaat ccggtgagaa tggcaaaagt ttatgcattt ctttccagac
     7981 ttgttcaaca ggccagccat tacgctcgtc atcaaaatca ctcgcatcaa ccaaaccgtt
     8041 attcattcgt gattgcgcct gagcgagtcg aaatacgcga tcgctgttaa aaggacaatt
     8101 acaaacagga atcgaatgca accggcgcag gaacactgcc agcgcatcaa caatattttc
     8161 acctgaatca ggatattctt ctaatacctg gaatgctgtt ttccctggga tcgcagtggt
     8221 gagtaaccat gcatcatcag gagtacggat aaaatgcttg atggtcggaa gaggcataaa
     8281 ttccgtcagc cagtttagtc tgaccatctc atctgtaaca tcattggcaa cgctaccttt
     8341 gccatgtttc agaaacaact ctggcgcatc gggcttccca tacaatcggt agattgtcgc
     8401 acctgattgc ccgacattat cgcgagccca tttataccca tataaatcag catccatgtt
     8461 ggaatttaat cgcggccttg agcaagacgt ttcccgttga atatggctca taacagaact
     8521 tattatttcc ttcctctttt ctacagtatt taaagatacc ccaagaagct aattataaca
     8581 agacgaactc caattcactg ttccttgcat tctaaaacct taaataccag aaaacagctt
     8641 tttcaaagtt gttttcaaag ttggcgtata acatagtatc gacggagccg attttgaaac
     8701 cgcggtgatc acaggcagca acgctctgtc atcgttacaa tcaacatgct accctccgcg
     8761 agatcatccg tgtttcaaac ccggcagctt agttgccgtt cttccgaata gcatcggtaa
     8821 catgagcaaa gtctgccgcc ttacaacggc tctcccgctg acgccgtccc ggactgatgg
     8881 gctgcctgta tcgagtggtg attttgtgcc gagctgccgg tcggggagct gttggctggc
     8941 tggtggcagg atatattgtg gtgtaaaca
//
