# Supplementary material for: GreenGate 2.0: Backwards compatible addons for assembly of complex transcriptional units and their stacking with GreenGate
Source: PLoS One. 2023 Sep 8;18(9):e0290097. doi: 10.1371/journal.pone.0290097 (PMC10490876; doi:10.1371/journal.pone.0290097)
Supplement: S1 Dataset — (ZIP) [file pone.0290097.s006.zip › GreenGate2-Vectors/Level 1 and Level 2/Plasma membrane Markers/pMP86.gb]

LOCUS       pMP86                  12060 bp    DNA     circular UNA 20-JUL-2023
DEFINITION  Z2 - Plasma Membrane Marker - mVenus - FastRed --- Ligation of 7.
            pLB012 (reversed) - 5. pR439_pGGE-tHSP18.2M (reversed) -
            pR477_pGGD-GSL-mVenus (reversed) - 3. pPVB001_pGGC-PIP1;4
            (reversed) - 2. pR283_pGGB-dummy (reversed) - 1. pR282_pGGA-pUBQ10
            (reversed) into pMP052.
ACCESSION   urn.local.maizellab06.f-gj4azge
VERSION     urn.local.maizellab06.f-gj4azge
KEYWORDS    .
SOURCE      
  ORGANISM  
            .
FEATURES             Location/Qualifiers
     misc_feature    10..>31
                     /Original_Bases="ACCATGGCACCTGCTACAGTCAACCTAGAGACCCTGCAGAT
                     CGTACGGGATCCGGTCTCTGTATATCGGCAGGTGCTCGAGC"
                     /label="ACCATGGCACCTGCTACAGTCAACCTAGAGACCCTGCAGATCGTACGGGA
                     TCCGGTCTCTGTATATCGGCAGGTGCTCGAGC"
                     /note="Geneious type: Editing History Replacement"
     misc_feature    11..16
                     /Recognition_pattern="C^TCGAG"
                     /annotation_group="CTCGAG"
                     /label="XhoI"
                     /note="Geneious type: restriction site"
     misc_feature    17..23
                     /Recognition_pattern="CACCTGC(4/8)"
                     /annotation_group="CACCTGC"
                     /label="AarI"
                     /note="Geneious type: restriction site"
     misc_feature    complement(28..3129)
                     /Source="referenceToDocument:
                     urn:local:maizellab06:1j-gj4azgs"
                     /label="7. pLB012 (concatenated sequence 2) (reversed)"
                     /note="Geneious type: Concatenated sequence"
     ligation        28..31
                     /label="Ligation"
     misc_feature    complement(<28..>31)
                     /Source="referenceToDocument: urn:local:.:1g-gj4azgq"
                     /label="PCR_alpha1_eco_mutated (concatenated sequence 2)"
                     /note="Geneious type: Concatenated sequence"
     misc_feature    28..31
                     /created_by="maizel"
                     /label="GG-G"
     terminator      complement(32..263)
                     /modified_by="User"
                     /label="NOS terminator"
     misc_feature    complement(32..263)
                     /Source="referenceToDocument: urn:local:.:14-gj4azgq"
                     /label="Digestion of pGGF007 (modified) PCR Product -
                     Fragment 2 extraction (concatenated sequence 3)"
                     /note="Geneious type: Concatenated sequence"
     misc_feature    264..>267
                     /Original_Bases
                     /label
                     /note="Geneious type: Editing History Insertion"
     ligation        264..267
                     /label="Ligation"
     CDS             complement(268..984)
                     /created_by="User"
                     /label="mCherry"
     misc_feature    complement(268..3125)
                     /Source="referenceToDocument: urn:local:.:13-gj4azgq"
                     /label="F-FastRed as received extraction (concatenated
                     sequence 2)"
                     /note="Geneious type: Concatenated sequence"
     misc_difference complement(271..276)
                     /created_by="User"
                     /modified_by="User"
                     /label="+H+M"
     misc_difference 981
                     /created_by="User"
                     /modified_by="User"
                     /label="V->L"
     CDS             complement(985..1743)
                     /created_by="User"
                     /label="OLE1"
     intron          complement(1151..1390)
                     /created_by="User"
                     /label
     modified_base   1666
                     /created_by="User"
                     /label="C->T"
     modified_base   1672
                     /created_by="User"
                     /label="C->T"
     modified_base   1699
                     /created_by="User"
                     /label="A->G "
     promoter        complement(1744..3125)
                     /created_by="User"
                     /label="OLE1"
     modified_base   2438
                     /created_by="User"
                     /label="G->C"
     ligation        3126..3129
                     /label="Ligation"
     misc_feature    complement(3126..3395)
                     /Source="referenceToDocument:
                     urn:local:maizellab06:1k-gj4azgs"
                     /label="5. pR439_pGGE-tHSP18.2M (concatenated sequence 3)
                     (reversed)"
                     /note="Geneious type: Concatenated sequence"
     GG              <3126..3129
                     /created_by="thjac"
                     /modified_by="thjac"
                     /Transferred_From="F"
                     /Transferred_Similarity="100.00%"
                     /label="F"
     ligation        complement(3126..3129)
                     /label="Ligation"
     terminator      complement(3130..3391)
                     /created_by="User"
                     /label="tHSP18.2_dHindIII"
     misc_feature    complement(3130..3391)
                     /Source="referenceToDocument: urn:local:.:16-gj4azgq"
                     /label="Digestion of pGGE-tHSP18.2M - Fragment 2
                     extraction (concatenated sequence 2)"
                     /note="Geneious type: Concatenated sequence"
     ligation        3392..3395
                     /label="Ligation"
     GG              complement(3392..>3395)
                     /modified_by="wacae"
                     /Transferred_From="E"
                     /Transferred_Similarity="100.00%"
                     /label="E"
     ligation        complement(3392..3395)
                     /label="Ligation"
     misc_feature    complement(3392..>3395)
                     /created_by="User"
                     /label="GG-overhang"
     misc_feature    complement(3392..4163)
                     /Source="referenceToDocument:
                     urn:local:maizellab06:1l-gj4azgs"
                     /label="pR477_pGGD-GSL-mVenus (concatenated sequence 4)
                     (reversed)"
                     /note="Geneious type: Concatenated sequence"
     misc_feature    complement(3392..3395)
                     /created_by="User"
                     /modified_by="User"
                     /label="E-overhang"
                     /note="Geneious type: sequence variant"
     GG              <3392..3395
                     /created_by="thjac"
                     /modified_by="thjac"
                     /Transferred_From="E"
                     /Transferred_Similarity="100.00%"
                     /label="E"
     misc_feature    complement(3396..4159)
                     /Source="referenceToDocument: urn:local:.:18-gj4azgq"
                     /label="Digestion of pGGD-GSL-mVenus - Fragment 2
                     extraction (concatenated sequence 2)"
                     /note="Geneious type: Concatenated sequence"
     CDS             complement(3399..4115)
                     /created_by="User"
                     /label="mVenus"
     misc_feature    complement(4116..4157)
                     /created_by="User"
                     /label="GS-linker"
     misc_feature    complement(4158..>4163)
                     /created_by="User"
                     /label="GG-overgang"
     ligation        4160..4163
                     /label="Ligation"
     ligation        complement(4160..4163)
                     /label="Ligation"
     GG              complement(4160..>4163)
                     /modified_by="wacae"
                     /Transferred_From="D"
                     /Transferred_Similarity="100.00%"
                     /label="D"
     misc_feature    complement(4160..5033)
                     /Source="referenceToDocument:
                     urn:local:maizellab06:1m-gj4azgs"
                     /label="3. pPVB001_pGGC-PIP1;4 (concatenated sequence 5)
                     (reversed)"
                     /note="Geneious type: Concatenated sequence"
     CDS             join(complement(4694..5024),complement(4398..4693),
                     complement(4257..4397),complement(<4164..4256))
                     /gene="PIP1;4"
                     /locus_tag="AT4G00430"
                     /gene_synonym="A_IG005I10.2; A_IG005I10_2; F5I10.2;
                     F5I10_2; PIP1;4; PIP1E; plasma membrane intrinsic protein
                     1;4; PLASMA MEMBRANE INTRINSIC PROTEIN 1E; TMP-C;
                     TRANSMEMBRANE PROTEIN C"
                     /inference="Similar to RNA sequence,
                     EST:INSD:AV533763.1,INSD:DR247184.1,INSD:EL976125.1,
                     INSD:EH987340.1,INSD:EL170687.1,INSD:DR247227.1,
                     INSD:EH890324.1,INSD:EH798481.1,INSD:CB264486.1,
                     INSD:DR247117.1,INSD:EL296969.1,INSD:EL141963.1,
                     INSD:EL082052.1,INSD:ES075552.1,INSD:DR247181.1,
                     INSD:DR247204.1,INSD:EL156540.1,INSD:EH797149.1,
                     INSD:EG456158.1,INSD:DR247249.1,INSD:DR247082.1,
                     INSD:EL174351.1,INSD:DR247164.1,INSD:EL143871.1,
                     INSD:BP591542.1,INSD:BP646645.1,INSD:EL073685.1,
                     INSD:DR247139.1,INSD:Z18386.1,INSD:DR247059.1,
                     INSD:EL997504.1,INSD:DR247198.1,INSD:DR247283.1,
                     INSD:DR247219.1,INSD:EH863746.1,INSD:EH933454.1,
                     INSD:DR247201.1,INSD:T13717.1,INSD:EH955401.1,
                     INSD:ES181413.1,INSD:BP630611.1,INSD:EH973904.1,
                     INSD:EH800696.1,INSD:EL317938.1,INSD:EL017949.1,
                     INSD:DR247111.1,INSD:DR247130.1,INSD:EH874901.1,
                     INSD:DR247309.1,INSD:ES013685.1,INSD:DR247239.1,
                     INSD:EL075579.1,INSD:EL981115.1,INSD:EH908623.1,
                     INSD:DR247268.1,INSD:DR358813.1,INSD:CB074464.1,
                     INSD:EL327642.1,INSD:EL021238.1,INSD:EL981956.1,
                     INSD:EH846905.1,INSD:EL246337.1,INSD:EL190081.1,
                     INSD:DR247271.1,INSD:DR247152.1,INSD:DR247255.1,
                     INSD:ES058724.1,INSD:AV794446.1,INSD:EH943371.1,
                     INSD:AV556533.1,INSD:EG500318.1,INSD:DR247214.1,
                     INSD:EL992620.1,INSD:EL309548.1,INSD:DR247138.1,
                     INSD:EL140523.1,INSD:DR247101.1,INSD:DR297675.1,
                     INSD:DR247185.1,INSD:DR247229.1,INSD:DR247223.1,
                     INSD:DR247084.1,INSD:EL132170.1,INSD:ES178975.1,
                     INSD:ES058582.1,INSD:BP641974.1,INSD:DR247292.1,
                     INSD:EL238741.1,INSD:EL227964.1,INSD:EL046013.1,
                     INSD:DR247149.1,INSD:EL088852.1,INSD:DR247153.1,
                     INSD:BP660077.1,INSD:EG450258.1,INSD:EL082906.1,
                     INSD:BP624649.1,INSD:EL337892.1,INSD:DR247241.1,
                     INSD:EL088720.1,INSD:ES012047.1,INSD:EL205146.1,
                     INSD:ES062671.1,INSD:EH831699.1,INSD:EL317817.1,
                     INSD:DR247143.1,INSD:DR247258.1,INSD:DR247235.1,
                     INSD:EH922167.1,INSD:DR247119.1,INSD:CO048572.1,
                     INSD:DR247102.1,INSD:AV538052.1,INSD:DR247073.1,
                     INSD:EL324780.1,INSD:ES181388.1,INSD:DR247159.1,
                     INSD:EL316659.1,INSD:DR247118.1,INSD:DR247107.1,
                     INSD:AV525115.1,INSD:BP667922.1,INSD:EL038957.1,
                     INSD:DR247301.1,INSD:EL272122.1,INSD:DR247250.1,
                     INSD:BP576357.1,INSD:BP862249.1,INSD:BP637133.1,
                     INSD:EL133899.1,INSD:DR247299.1,INSD:EL019237.1,
                     INSD:EL214821.1,INSD:EL202887.1,INSD:BP633533.1,
                     INSD:EG506781.1,INSD:DR247281.1,INSD:ES003351.1,
                     INSD:ES173537.1,INSD:DR247277.1,INSD:EH923943.1,
                     INSD:EH817725.1,INSD:EH798546.1,INSD:DR247142.1,
                     INSD:DR247195.1,INSD:DR247289.1,INSD:ES100751.1,
                     INSD:EH836131.1,INSD:EL152257.1,INSD:EH936952.1,
                     INSD:DR247146.1,INSD:EH920985.1,INSD:DR247305.1,
                     INSD:EL316509.1,INSD:EL116417.1,INSD:EL052927.1,
                     INSD:DR247166.1,INSD:DR247207.1,INSD:N37205.1,
                     INSD:DR247061.1,INSD:ES176389.1,INSD:ES125378.1,
                     INSD:DR247066.1,INSD:ES051454.1,INSD:ES098749.1,
                     INSD:EL302427.1,INSD:EH815248.1,INSD:DR247221.1,
                     INSD:ES144100.1,INSD:EL074095.1,INSD:BP661427.1,
                     INSD:DR247109.1,INSD:EH956252.1,INSD:EL270425.1,
                     INSD:EL335557.1,INSD:EH968985.1,INSD:ES013047.1,
                     INSD:EG506160.1,INSD:EL979838.1,INSD:R84071.1,
                     INSD:AV789717.1,INSD:AV567180.1,INSD:EL980445.1,
                     INSD:DR247151.1,INSD:EL295575.1,INSD:EH958408.1,
                     INSD:DR381318.1,INSD:DR247307.1,INSD:EL069438.1,
                     INSD:ES012100.1,INSD:ES186483.1,INSD:DR247278.1,
                     INSD:EL160527.1,INSD:DR247137.1,INSD:DR247154.1,
                     INSD:ES110468.1,INSD:EH857688.1,INSD:AI993618.1,
                     INSD:ES014653.1,INSD:ES039759.1,INSD:BP650820.1,
                     INSD:AV800590.1,INSD:EL119803.1,INSD:EL228551.1,
                     INSD:EL323361.1,INSD:BP643011.1,INSD:DR247266.1,
                     INSD:EL152142.1,INSD:EH837632.1,INSD:ES150704.1,
                     INSD:EL091750.1,INSD:EH980667.1,INSD:DR247083.1,
                     INSD:DR247276.1,INSD:ES089396.1,INSD:EL997610.1,
                     INSD:DR247104.1,INSD:EL981741.1,INSD:AV567462.1,
                     INSD:EL221806.1,INSD:CO048559.1,INSD:ES138665.1,
                     INSD:EH955939.1,INSD:DR247243.1,INSD:DR247267.1,
                     INSD:DR247264.1,INSD:EH845828.1,INSD:AV804359.1,
                     INSD:DR354975.1,INSD:AV519133.1,INSD:EL203912.1,
                     INSD:EH802797.1,INSD:EL238313.1,INSD:DR247080.1,
                     INSD:EL320507.1,INSD:DR247262.1,INSD:ES089750.1,
                     INSD:BP855206.1,INSD:DR354979.1,INSD:EG492680.1,
                     INSD:DR247076.1,INSD:DR247174.1,INSD:EL212507.1,
                     INSD:EL210743.1,INSD:EH883430.1,INSD:DR247270.1,
                     INSD:ES182705.1,INSD:EL221598.1,INSD:EL986830.1,
                     INSD:DR247081.1,INSD:EL332244.1,INSD:ES016126.1,
                     INSD:DR247234.1,INSD:AV793269.1,INSD:EL062496.1,
                     INSD:DR247120.1,INSD:EL037201.1,INSD:DR247306.1,
                     INSD:EH812004.1,INSD:DR358814.1,INSD:EL976247.1,
                     INSD:EL104218.1,INSD:DR247099.1,INSD:DR247129.1,
                     INSD:BP592671.1,INSD:EH822596.1,INSD:DR247208.1,
                     INSD:ES061646.1,INSD:EH855470.1,INSD:AV552809.1,
                     INSD:DR247078.1,INSD:EL302245.1,INSD:EL337294.1,
                     INSD:EH981680.1,INSD:T75794.1,INSD:EL281188.1,
                     INSD:DR247176.1,INSD:AV558770.1,INSD:CF774367.1,
                     INSD:EH847850.1,INSD:EL073297.1,INSD:DR247279.1,
                     INSD:DR247256.1,INSD:BP814073.1,INSD:DR247064.1,
                     INSD:EH929944.1,INSD:BP646428.1,INSD:EL123815.1,
                     INSD:BP632407.1,INSD:ES205957.1,INSD:AV810231.1,
                     INSD:ES201488.1,INSD:BP828672.2,INSD:DR247090.1,
                     INSD:BP594305.1,INSD:AV541679.1,INSD:EH852996.1,
                     INSD:AJ609311.1,INSD:BP660735.1,INSD:ES046039.1,
                     INSD:EH967129.1,INSD:EL250123.1,INSD:EL100343.1,
                     INSD:EH904326.1,INSD:EL207957.1,INSD:DR247162.1,
                     INSD:EH848350.1,INSD:DR247245.1,INSD:ES030708.1,
                     INSD:DR247191.1,INSD:EL069625.1,INSD:EL989362.1,
                     INSD:DR247211.1,INSD:DR354976.1,INSD:EH928686.1,
                     INSD:ES062900.1,INSD:BP614643.1,INSD:EL290774.1,
                     INSD:DR247055.1,INSD:EL140076.1,INSD:DR247171.1,
                     INSD:BP650632.1,INSD:EL306002.1,INSD:DR247273.1,
                     INSD:EH951449.1,INSD:ES162715.1,INSD:EL010067.1,
                     INSD:DR247157.1,INSD:DR247190.1,INSD:ES047952.1,
                     INSD:EH811940.1,INSD:EH976017.1,INSD:DR247145.1,
                     INSD:EL309240.1,INSD:DR247057.1,INSD:EL041000.1,
                     INSD:AV550479.1,INSD:DR247072.1,INSD:ES077938.1,
                     INSD:EL115268.1,INSD:BP819623.1,INSD:DR247126.1,
                     INSD:DR247150.1,INSD:DR247240.1,INSD:BP638356.1,
                     INSD:EL042052.1,INSD:DR247237.1,INSD:EL253026.1,
                     INSD:DR247302.1,INSD:DR247141.1,INSD:EH963084.1,
                     INSD:BE528754.1,INSD:DR247265.1,INSD:ES059735.1,
                     INSD:BP584368.1,INSD:ES202671.1,INSD:EL249012.1,
                     INSD:EL178826.1,INSD:DR247108.1,INSD:BE039043.1,
                     INSD:ES211851.1,INSD:EH804445.1,INSD:ES017521.1,
                     INSD:DR247122.1,INSD:DR247156.1,INSD:DR383070.1,
                     INSD:EL034920.1,INSD:CB259029.1,INSD:DR247215.1,
                     INSD:BX840069.1,INSD:BP788530.1,INSD:BP642866.1,
                     INSD:EL009648.1,INSD:EL099733.1,INSD:DR247260.1,
                     INSD:EL101413.1,INSD:EL254723.1,INSD:ES188616.1,
                     INSD:DR247232.1,INSD:BP562488.2,INSD:EH834868.1,
                     INSD:EL023876.1,INSD:EH919462.1,INSD:EH898373.1,
                     INSD:EL313951.1,INSD:ES134107.1,INSD:DR247263.1,
                     INSD:DR247259.1,INSD:EL211145.1,INSD:EL223281.1,
                     INSD:DR247128.1,INSD:AV560950.1,INSD:BP588056.1,
                     INSD:DR247127.1,INSD:EL032798.1,INSD:EH826964.1,
                     INSD:DR247113.1,INSD:EL139697.1,INSD:EH934896.1,
                     INSD:EH956072.1,INSD:BP853121.1,INSD:EL191306.1,
                     INSD:CF652102.1,INSD:ES069251.1,INSD:DR247300.1,
                     INSD:DR247093.1,INSD:T43789.1,INSD:DR247286.1,
                     INSD:EL223413.1,INSD:EL141946.1,INSD:DR247071.1,
                     INSD:EH819539.1,INSD:DR247272.1,INSD:EL294795.1,
                     INSD:DR358817.1,INSD:DR247147.1,INSD:ES177731.1,
                     INSD:DR247183.1,INSD:DR247170.1,INSD:EL273429.1,
                     INSD:ES126308.1,INSD:AV560623.1,INSD:ES186121.1,
                     INSD:ES084660.1,INSD:AV806677.1,INSD:AV539357.1,
                     INSD:EL314028.1,INSD:EL339130.1,INSD:DR247275.1,
                     INSD:BP590482.1,INSD:EL080020.1,INSD:AV540978.1,
                     INSD:DR247114.1,INSD:EL101304.1,INSD:EH993055.1,
                     INSD:DR247304.1,INSD:DR247199.1,INSD:EH921732.1,
                     INSD:DR247251.1,INSD:BU635559.1,INSD:DR247216.1,
                     INSD:CF774283.1,INSD:BP627730.1,INSD:CK119580.1,
                     INSD:ES090315.1,INSD:DR247244.1,INSD:ES131646.1,
                     INSD:EL307807.1,INSD:EL207571.1,INSD:DR247105.1,
                     INSD:DR358824.1,INSD:EL230730.1,INSD:EL335413.1,
                     INSD:DR247096.1,INSD:BP575426.1,INSD:ES151068.1,
                     INSD:EH897483.1,INSD:ES127688.1,INSD:DR247252.1,
                     INSD:EL320727.1,INSD:DR247210.1,INSD:ES188615.1,
                     INSD:DR354981.1,INSD:DR358821.1,INSD:EH976696.1,
                     INSD:DR247233.1,INSD:DR247069.1,INSD:EH906828.1,
                     INSD:DR247089.1,INSD:AV784901.1,INSD:EL215195.1,
                     INSD:EL029761.1,INSD:DR247196.1,INSD:DR247095.1,
                     INSD:EL045212.1,INSD:ES133317.1,INSD:DR247087.1,
                     INSD:EL215492.1,INSD:EL229370.1,INSD:ES163304.1,
                     INSD:EH855865.1,INSD:DR247194.1,INSD:DR354977.1,
                     INSD:DR247140.1,INSD:DR247168.1,INSD:EL106892.1,
                     INSD:DR247074.1,INSD:EL106770.1,INSD:EL277498.1,
                     INSD:AV441231.1,INSD:DR247088.1,INSD:DR247226.1,
                     INSD:DR247068.1,INSD:EL146883.1,INSD:AV806035.1,
                     INSD:DR247065.1,INSD:ES105560.1,INSD:EL129553.1,
                     INSD:ES201599.1,INSD:EL330130.1,INSD:DR247136.1,
                     INSD:EH804203.1,INSD:EL090918.1,INSD:EL229599.1,
                     INSD:DR247121.1,INSD:AV556163.1,INSD:DR247284.1,
                     INSD:BP657061.1,INSD:DR247242.1,INSD:BP862717.1,
                     INSD:EH875978.1,INSD:EL005042.1,INSD:DR247163.1,
                     INSD:DR247169.1,INSD:DR247097.1,INSD:DR358818.1,
                     INSD:EH808926.1,INSD:ES094907.1,INSD:EL335888.1,
                     INSD:AV784518.1,INSD:EH890517.1,INSD:AV559687.1,
                     INSD:DR247192.1,INSD:EL254223.1,INSD:ES176795.1,
                     INSD:EH857664.1,INSD:DR247291.1,INSD:DR247086.1,
                     INSD:AV551952.1,INSD:DR247224.1,INSD:EH889522.1,
                     INSD:EL073014.1,INSD:DR247212.1,INSD:ES215122.1,
                     INSD:ES198467.1,INSD:AV820606.1,INSD:EL238991.1,
                     INSD:CF773493.1,INSD:EL283457.1,INSD:EL059381.1,
                     INSD:BP830016.1,INSD:DR247287.1,INSD:DR247261.1,
                     INSD:DR247148.1,INSD:DR247308.1,INSD:EL196403.1,
                     INSD:EH801496.1,INSD:AI099997.1,INSD:EL226194.1,
                     INSD:DR247303.1,INSD:EH880700.1,INSD:DR247297.1,
                     INSD:ES025947.1,INSD:DR358819.1,INSD:EG506780.1,
                     INSD:BP656322.1,INSD:DR247220.1,INSD:DR247180.1,
                     INSD:BP629738.1,INSD:DR247225.1,INSD:EL288137.1,
                     INSD:EL152121.1,INSD:ES104892.1,INSD:EH857860.1,
                     INSD:EG506157.1,INSD:CK119833.1,INSD:EL078021.1,
                     INSD:DR247236.1,INSD:EL327787.1,INSD:ES115949.1,
                     INSD:ES179899.1,INSD:EL280448.1,INSD:BP586036.1,
                     INSD:EH795466.1,INSD:EL324581.1,INSD:EL326382.1,
                     INSD:EH941926.1,INSD:DR247173.1,INSD:DR354980.1,
                     INSD:EL188246.1,INSD:EL076688.1,INSD:DR247295.1,
                     INSD:AV557323.1,INSD:DR247091.1,INSD:DR247231.1,
                     INSD:AV518347.1,INSD:ES105348.1,INSD:BP827850.1,
                     INSD:BP654481.1,INSD:BP845290.1,INSD:DR358810.1,
                     INSD:EL207077.1,INSD:DR247197.1,INSD:EL296033.1,
                     INSD:EL256742.1,INSD:DR358815.1,INSD:EL211198.1,
                     INSD:ES020354.1,INSD:EL176145.1,INSD:EG481336.1,
                     INSD:EH993906.1,INSD:DR358823.1,INSD:BP781035.1,
                     INSD:DR247280.1,INSD:EH802445.1,INSD:AV531014.1,
                     INSD:EH867825.1,INSD:DR247238.1,INSD:DR247067.1,
                     INSD:AV526595.1,INSD:EH930082.1,INSD:DR247172.1,
                     INSD:EH969324.1,INSD:DR247079.1,INSD:EL286783.1,
                     INSD:EH919103.1,INSD:EH987853.1,INSD:DR247288.1,
                     INSD:EH975317.1,INSD:ES122321.1,INSD:EL120615.1,
                     INSD:EL996101.1,INSD:AV823836.1,INSD:EL236918.1,
                     INSD:DR247218.1,INSD:DR247112.1,INSD:DR247175.1,
                     INSD:EG492679.1,INSD:CA782002.1,INSD:DR247206.1,
                     INSD:ES045621.1,INSD:AV550197.1,INSD:EH810928.1,
                     INSD:EL275688.1,INSD:EL038284.1,INSD:ES121416.1,
                     INSD:ES092555.1,INSD:BP853235.1,INSD:DR247070.1,
                     INSD:DR247158.1,INSD:EL198416.1,INSD:EH848415.1,
                     INSD:DR247193.1,INSD:EL131256.1,INSD:DR247160.1,
                     INSD:DR247134.1,INSD:DR247155.1,INSD:DR247200.1,
                     INSD:EL117636.1,INSD:EL970249.1,INSD:EL002561.1,
                     INSD:DR247186.1,INSD:EH974733.1,INSD:EH982669.1,
                     INSD:DR247203.1,INSD:EL194417.1,INSD:ES116202.1,
                     INSD:DR247213.1,INSD:DR247063.1,INSD:EH978783.1,
                     INSD:DR247254.1,INSD:EL273877.1,INSD:T41850.1,
                     INSD:EL089267.1,INSD:DR354978.1,INSD:EG481332.1,
                     INSD:DR247125.1,INSD:DR247177.1,INSD:AV564838.1,
                     INSD:EG476827.1,INSD:ES138620.1,INSD:EH959971.1,
                     INSD:EL093572.1,INSD:EG439449.1,INSD:EL110173.1,
                     INSD:EL061438.1,INSD:EL243186.1,INSD:EL214344.1,
                     INSD:EL108560.1,INSD:EH853413.1,INSD:DR247182.1,
                     INSD:DR247269.1,INSD:DR247124.1,INSD:ES151083.1,
                     INSD:EH908130.1,INSD:T43049.1,INSD:DR247189.1,
                     INSD:BP562606.1,INSD:DR358822.1,INSD:DR247060.1,
                     INSD:EL068097.1,INSD:EL036233.1,INSD:EH987111.1,
                     INSD:DR247092.1,INSD:BP621044.1,INSD:DR247209.1,
                     INSD:DR358812.1,INSD:DR247077.1,INSD:EL202238.1,
                     INSD:EH903973.1,INSD:DR358825.1,INSD:CB185607.1,
                     INSD:DR247056.1,INSD:EL318672.1,INSD:DR247290.1,
                     INSD:DR247247.1,INSD:DR247106.1,INSD:DR358820.1,
                     INSD:EH797739.1,INSD:ES033411.1,INSD:EL126423.1,
                     INSD:DR378148.1,INSD:EL240791.1,INSD:EH859726.1,
                     INSD:EL185957.1,INSD:EH917601.1,INSD:AV557226.1,
                     INSD:ES012488.1,INSD:BP567064.1,INSD:EG486414.1,
                     INSD:ES080142.1,INSD:DR247205.1,INSD:EL210092.1,
                     INSD:EL041909.1,INSD:BP622949.1,INSD:EL296474.1,
                     INSD:DR247085.1,INSD:DR247293.1,INSD:DR247248.1,
                     INSD:EH947602.1,INSD:BP864526.1,INSD:EL078538.1,
                     INSD:ES214898.1,INSD:EH808943.1,INSD:EL191027.1,
                     INSD:DR247222.1,INSD:EL277103.1,INSD:H36862.1,
                     INSD:EL088768.1,INSD:EL287680.1,INSD:EL239840.1,
                     INSD:DR247135.1,INSD:DR247098.1,INSD:EL028114.1,
                     INSD:EL207862.1,INSD:AV530330.1,INSD:EL334993.1,
                     INSD:DR247246.1,INSD:DR247123.1,INSD:EL165351.1,
                     INSD:DR247296.1,INSD:DR247116.1,INSD:ES039642.1,
                     INSD:BP821466.1,INSD:ES113638.1,INSD:EL083742.1,
                     INSD:DR247202.1,INSD:DR247058.1,INSD:ES158880.1,
                     INSD:EL300908.1,INSD:DR247103.1,INSD:EL274413.1,
                     INSD:EH888137.1,INSD:EG500319.1,INSD:EH837490.1,
                     INSD:DR247282.1,INSD:AV810215.1,INSD:BP828729.1,
                     INSD:AV442107.1,INSD:DR247228.1,INSD:AA721872.1,
                     INSD:DR358811.1,INSD:EG486415.1,INSD:EL228719.1,
                     INSD:EL329863.1,INSD:EL001909.1,INSD:AV563055.1,
                     INSD:BP561031.2,INSD:BP659181.1,INSD:EL219395.1,
                     INSD:EL155385.1,INSD:BP825904.1,INSD:BP823642.1,
                     INSD:ES053280.1,INSD:EL014651.1,INSD:EL238314.1,
                     INSD:EL236672.1,INSD:EH873291.1,INSD:DR247131.1,
                     INSD:EL230264.1,INSD:ES101352.1,INSD:DR247230.1,
                     INSD:DR247257.1,INSD:DR247062.1,INSD:EL079929.1,
                     INSD:DR247115.1,INSD:AV550722.1,INSD:DR247285.1,
                     INSD:EL982148.1,INSD:BP637325.1,INSD:ES129323.1,
                     INSD:EH867088.1,INSD:DR247075.1,INSD:DR247294.1,
                     INSD:EL284939.1,INSD:CO048575.1,INSD:AV551779.1,
                     INSD:AV793906.1,INSD:DR247133.1,INSD:DR247165.1,
                     INSD:EL988883.1,INSD:EH797212.1,INSD:DR247179.1,
                     INSD:DR358816.1,INSD:AV562006.1,INSD:EH948813.1,
                     INSD:DR247100.1,INSD:BP601016.1,INSD:ES181240.1,
                     INSD:DR247167.1,INSD:EL319161.1,INSD:BP627344.1,
                     INSD:EL997000.1,INSD:BP827833.1,INSD:EL029898.1,
                     INSD:DR247178.1,INSD:AV560818.1,INSD:DR247187.1,
                     INSD:EL173309.1,INSD:EG476828.1,INSD:ES104273.1,
                     INSD:BP828952.1,INSD:EL023437.1,INSD:EG439445.1,
                     INSD:EL976525.1,INSD:ES196076.1,INSD:DR247253.1,
                     INSD:EL289765.1,INSD:DR247094.1,INSD:AV812529.1,
                     INSD:ES046060.1"
                     /inference="Similar to RNA sequence,
                     mRNA:INSD:AY120785.1,INSD:AY099825.1,INSD:BT000330.1,
                     INSD:D85192.1,INSD:BT006313.1,INSD:D26609.1,
                     INSD:BX829233.1"
                     /note="plasma membrane intrinsic protein 1;4 (PIP1;4);
                     FUNCTIONS IN: water channel activity; INVOLVED IN:
                     response to water deprivation, transport; LOCATED IN:
                     plasma membrane, membrane; EXPRESSED IN: 23 plant
                     structures; EXPRESSED DURING: 13 growth stages; CONTAINS
                     InterPro DOMAIN/s: Major intrinsic protein, conserved site
                     (InterPro:IPR022357), Aquaporin (InterPro:IPR012269),
                     Major intrinsic protein (InterPro:IPR000425); BEST
                     Arabidopsis thaliana protein match is: plasma membrane
                     intrinsic protein 1B (TAIR:AT2G45960.1); Has 10702 Blast
                     hits to 10683 proteins in 2216 species: Archae - 88;
                     Bacteria - 5147; Metazoa - 1472; Fungi - 442; Plants -
                     2512; Viruses - 2; Other Eukaryotes - 1039 (source: NCBI
                     BLink)."
                     /codon_start=1
                     /product="plasma membrane intrinsic protein 1;4"
                     /protein_id="NP_567178.1"
                     /db_xref="GI:18411332"
                     /db_xref="GeneID:827956"
                     /db_xref="TAIR:AT4G00430"
                     /translation="MEGKEEDVRVGANKFPERQPIGTSAQSTDKDYKEPPPAPLFEPG
                     ELSSWSFYRAGIAEFIATFLFLYITVLTVMGVKRAPNMCASVGIQGIAWAFGGMIFAL
                     VYCTAGISGGHINPAVTFGLFLARKLSLTRAVFYMIMQCLGAICGAGVVKGFQPTPYQ
                     TLGGGANTVAHGYTKGSGLGAEIIGTFVLVYTVFSATDAKRSARDSHVPILAPLPIGF
                     AVFLVHLATIPITGTGINPARSLGAAIIYNKDHSWDDHWIFWVGPFIGAALAALYHQI
                     VIRAIPFKSKS"
                     /label="PIP1;4 CDS"
     source          join(<4164..>4256,<4257..>4397,<4398..>4693,<4694..>5033)
                     /organism="Arabidopsis thaliana"
                     /mol_type="genomic DNA"
                     /db_xref="taxon:3702"
                     /chromosome=4
                     /ecotype="Columbia"
                     /label="source Arabidopsis thaliana"
     misc_feature    complement(4164..5029)
                     /Source="referenceToDocument: urn:local:.:1a-gj4azgq"
                     /label="Digestion of PIP1;4 CDS after PCR - Fragment 2
                     extraction (concatenated sequence 2)"
                     /note="Geneious type: Concatenated sequence"
     misc_feature    5025..>5033
                     /Original_Bases
                     /label
                     /note="Geneious type: Editing History Insertion"
     ligation        5030..5033
                     /label="Ligation"
     ligation        complement(5030..5033)
                     /label="Ligation"
     misc_feature    complement(5030..5061)
                     /Source="referenceToDocument:
                     urn:local:maizellab06:1n-gj4azgs"
                     /label="2. pR283_pGGB-dummy (concatenated sequence 6)
                     (reversed)"
                     /note="Geneious type: Concatenated sequence"
     GG              <5030..5033
                     /created_by="thjac"
                     /modified_by="thjac"
                     /Transferred_From="C"
                     /Transferred_Similarity="100.00%"
                     /label="C"
     CDS             complement(5034..5057)
                     /created_by="User"
                     /modified_by="User"
                     /label="N-decoy"
     misc_feature    complement(5034..5057)
                     /Source="referenceToDocument: urn:local:.:1c-gj4azgq"
                     /label="Digestion of pGGB-N-decoy - Fragment 2 extraction
                     (concatenated sequence 2)"
                     /note="Geneious type: Concatenated sequence"
     ligation        5058..5061
                     /label="Ligation"
     ligation        complement(5058..5061)
                     /label="Ligation"
     misc_feature    complement(5058..>5061)
                     /created_by="User"
                     /label="GG-overhang"
     GG              complement(5058..>5061)
                     /modified_by="wacae"
                     /Transferred_From="B"
                     /Transferred_Similarity="100.00%"
                     /label="B"
     misc_feature    complement(5058..5698)
                     /Source="referenceToDocument:
                     urn:local:maizellab06:1o-gj4azgt"
                     /label="1. pR282_pGGA-pUBQ10 (concatenated sequence 7)
                     (reversed)"
                     /note="Geneious type: Concatenated sequence"
     GG              <5058..5061
                     /created_by="thjac"
                     /modified_by="thjac"
                     /Transferred_From="B"
                     /Transferred_Similarity="100.00%"
                     /label="B"
     CDS             complement(5059..>5061)
                     /label="open reading frame#1"
     misc_feature    complement(5062..5694)
                     /Source="referenceToDocument: urn:local:.:1e-gj4azgq"
                     /label="Digestion of pGGA-pUBQ10 (pGGA006) - Fragment 2
                     extraction (concatenated sequence 2)"
                     /note="Geneious type: Concatenated sequence"
     promoter        complement(5062..5694)
                     /created_by="User"
                     /label="pUBQ10"
     ligation        5695..5698
                     /label="Ligation"
     ligation        complement(5695..5698)
                     /label="Ligation"
     misc_feature    complement(5695..>5698)
                     /created_by="User"
                     /label="GG-overhang"
     GG              complement(5695..>5698)
                     /modified_by="wacae"
                     /Transferred_From="A"
                     /Transferred_Similarity="100.00%"
                     /label="A"
     misc_feature    5695..31
                     /Source="referenceToDocument:
                     urn:local:maizellab06:1p-gj4azgt"
                     /label="pMP052 (concatenated sequence 1)"
                     /note="Geneious type: Concatenated sequence"
     misc_feature    <5695..5720
                     /Original_Bases="ACCATGGCACCTGCTACAGTCAACCTAGAGACCCTGCAGAT
                     CGTACGGGATCCGGTCTCTGTATATCGGCAGGTGCTCGAGC"
                     /label="ACCATGGCACCTGCTACAGTCAACCTAGAGACCCTGCAGATCGTACGGGA
                     TCCGGTCTCTGTATATCGGCAGGTGCTCGAGC"
                     /note="Geneious type: Editing History Replacement"
     misc_feature    complement(<5695..>5702)
                     /Source="referenceToDocument: urn:local:.:1g-gj4azgq"
                     /label="PCR_alpha1_eco_mutated (concatenated sequence 2)"
                     /note="Geneious type: Concatenated sequence"
     misc_feature    5695..5698
                     /created_by="maizel"
                     /label="GG-A"
     misc_feature    complement(<5699..>5702)
                     /Source="referenceToDocument: urn:local:.:1g-gj4azgq"
                     /label="PCR_alpha1_eco_mutated (concatenated sequence 2)"
                     /note="Geneious type: Concatenated sequence"
     misc_feature    5699..5702
                     /created_by="maizel"
                     /label="GB-C"
     misc_feature    5703
                     /Source="referenceToDocument: urn:local:.:1g-gj4azgq"
                     /label="PCR_alpha1_eco_mutated (concatenated sequence 2)"
                     /note="Geneious type: Concatenated sequence"
     misc_feature    complement(5707..5713)
                     /Recognition_pattern="CACCTGC(4/8)"
                     /annotation_group="CACCTGC"
                     /label="AarI"
                     /note="Geneious type: restriction site"
     misc_feature    5714..5719
                     /Recognition_pattern="C^CATGG"
                     /annotation_group="CCATGG"
                     /label="NcoI"
                     /note="Geneious type: restriction site"
     misc_feature    5726..5750
                     /note="right border repeat from nopaline C58 T-DNA"
                     /label="RB T-DNA repeat"
     misc_feature    complement(5835..5855)
                     /Hairpin="5.0"
                     /Primer-Dimer="3.0"
                     /Monovalent_Salt_Concentration="50.0"
                     /Divalent_Salt_Concentration="0.0"
                     /DNTP_Concentration="0.0"
                     /Mismatches=0
                     /%GC="61.9"
                     /Hairpin_Tm="82.9"
                     /Self_Dimer_Tm="5.9"
                     /Tm="66.1"
                     /annotation_group="10487921417927694b1a738-5399-4d9a-aeb1-
                     112011b5b7f6"
                     /Sequence="AGGGGAACCCTGTGGTTGGCA"
                     /created_by="primer3"
                     /label="P-0045"
                     /note="Geneious type: primer_bind_reverse"
     CDS             7051..7680
                     /codon_start=1
                     /product="stability protein from the Pseudomonas plasmid 
                     pVS1 (Heeb et al., 2000)"
                     /translation="MKVIAVLNQKGGSGKTTIATHLARALQLAGADVLLVDSDPQGSA
                     RDWAAVREDQPLTVVGIDRPTIDRDVKAIGRRDFVVIDGAPQAADLAVSAIKAADFVL
                     IPVQPSPYDIWATADLVELVKQRIEVTDGRLQAAFVVSRAIKGTRIGGEVAEALAGYE
                     LPILESRITQRVSYPGTAAAGTTVLESEPEGDAAREVQALAAEIKSKLI"
                     /label="pVS1 StaA"
     CDS             8114..9181
                     /codon_start=1
                     /product="replication protein from the Pseudomonas plasmid
                      pVS1 (Heeb et al., 2000)"
                     /translation="GRKPSGPVQIGAALGDDLVEKLKAAQAAQRQRIEAEARPGESWQ
                     AAADRIRKESRQPPAAGAPSIRKPPKGDEQPDFFVPMLYDVGTRDSRSIMDVAVFRLS
                     KRDRRAGEVIRYELPDGHVEVSAGPAGMASVWDYDLVLMAVSHLTESMNRYREGKGDK
                     PGRVFRPHVADVLKFCRRADGGKQKDDLVETCIRLNTTHVAMQRTKKAKNGRLVTVSE
                     GEALISRYKIVKSETGRPEYIEIELADWMYREITEGKNPDVLTVHPDYFLIDPGIGRF
                     LYRLARRAAGKAEARWLFKTIYERSGSAGEFKKFCFTVRKLIGSNDLPEYDLKEEAGQ
                     AGPILVMRYRNLIEGEASAGS"
                     /label="pVS1 RepA"
     rep_origin      9247..9441
                     /note="origin of replication for the Pseudomonas plasmid 
                     pVS1 (Heeb et al., 2000)"
                     /label="pVS1 oriV"
     primer_bind     complement(9677..9699)
                     /note="pGEX vectors, reverse primer"
                     /label="pGEX 3'"
     misc_feature    9785..9925
                     /note="basis of mobility region from pBR322"
                     /label="bom"
     primer_bind     complement(9940..9957)
                     /note="L4440 vector, forward primer"
                     /label="L4440"
     rep_origin      complement(10111..10699)
                     /direction="LEFT"
                     /note="high-copy-number ColE1/pMB1/pBR322/pUC origin of 
                     replication"
                     /label="ori"
     primer_bind     complement(10191..10210)
                     /note="pBR322 origin, forward primer"
                     /label="pBR322ori-F"
     CDS             complement(10787..11602)
                     /codon_start=1
                     /gene="aph(3')-Ia"
                     /product="aminoglycoside phosphotransferase"
                     /note="confers resistance to kanamycin in bacteria or G418
                      (Geneticin(R)) in eukaryotes"
                     /translation="MSHIQRETSCSRPRLNSNMDADLYGYKWARDNVGQSGATIYRLY
                     GKPDAPELFLKHGKGSVANDVTDEMVRLNWLTEFMPLPTIKHFIRTPDDAWLLTTAIP
                     GKTAFQVLEEYPDSGENIVDALAVFLRRLHSIPVCNCPFNSDRVFRLAQAQSRMNNGL
                     VDASDFDDERNGWPVEQVWKEMHKLLPFSPDSVVTHGDFSLDNLIFDEGKLIGCIDVG
                     RVGIADRYQDLAILWNCLGEFSPSLQKRLFQKYGIDNPDMNKLQFHLMLDEFF"
                     /label="KanR"
     misc_feature    11169..11174
                     /Recognition_pattern="CGAT^CG"
                     /annotation_group="CGATCG"
                     /label="PvuI"
                     /note="Geneious type: restriction site"
     primer_bind     11510..11529
                     /note="Kanamycin resistance gene, reverse primer"
                     /label="Kan-R"
     misc_feature    12035..12059
                     /note="left border repeat from nopaline C58 T-DNA"
                     /label="LB T-DNA repeat"
ORIGIN      
        1 taacgaattg ctcgagcacc tgccgatata ctttatccta gtttgcgcgc tatattttgt
       61 tttctatcgc gtattaaatg tataattgcg ggactctaat cataaaaacc catctcataa
      121 ataacgtcat gcattacatg ttaattatta catgcttaac gtaattcaac agaaattata
      181 tgataatcat cgcaagaccg gcaacaggat tcaatcttaa gaaactttat tgccaaatgt
      241 ttgaacgatc tgcttgactc tagatactca catatgcttg tacagctcgt ccatgccgcc
      301 ggtggagtgg cggccctcgg cgcgttcgta ctgttccacg atggtgtagt cctcgttgtg
      361 ggaggtgatg tccaacttga tgttgacgtt gtaggcgccg ggcagctgca cgggcttctt
      421 ggccttgtag gtggtcttga cctcagcgtc gtagtggccg ccgtccttca gcttcagcct
      481 ctgcttgatc tcgcccttca gggcgccgtc ctcggggtac atccgctcgg aggaggcctc
      541 ccagcccatg gtcttcttct gcattacggg gccgtcggag gggaagttgg tgccgcgcag
      601 cttcaccttg tagatgaact cgccgtcctg cagggaggag tcctgggtca cggtcaccac
      661 gccgccgtcc tcgaagttca tcacgcgctc ccacttgaag ccctcgggga aggacagctt
      721 caagtagtcg gggatgtcgg cggggtgctt cacgtaggcc ttggagccgt acatgaactg
      781 aggggacagg atgtcccagg cgaagggcag ggggccaccc ttggtcacct tcagcttggc
      841 ggtctgggtg ccctcgtagg ggcggccctc gccctcgccc tcgatctcga actcgtggcc
      901 gttcacggag ccctccatgt gcaccttgaa gcgcatgaac tccttgatga tggccatgtt
      961 atcctcctcg cccttgctca acatagtagt gtgctggcca ccacgagtac ggtcacggtc
     1021 atgttcccca ccagtatgtt gctgtccgta gtactgagct ctgtctttca gatcctgagc
     1081 tttgcttccc aacttcatcc ttgcactgtc caacttgtct gatccctgtg ggtgctctcc
     1141 cgttgcgtac ctattcacaa tcaataggta tcataccaag cattttacct atatagatga
     1201 tatacacaga cacattcaag ctagctaggt caaatttcgt atttagttaa ccaaatgttc
     1261 cctagaattt gcaatttctt attgttacat ttgttattcg accaaaaaaa ttgatccaaa
     1321 gctactggct caacacatgc atgcacatat tgcacaaaat tatgaagtaa gatgataaat
     1381 gtgtgcttac ttgtaaatcc aagagaaaac ggttatagcg gcaatgccaa accctccaga
     1441 ggaaagaaaa ccggtgatga ggagtgcaac tgtgatgaga gccgggacaa ggattgggct
     1501 gaagataacg agcagaggtg ttgcaacagt caaagctatg acagttccaa caagggtaag
     1561 gctggagaga acaaggaggg aaccaccagc tgtgacagca gttgcagctt tagcaatctg
     1621 cctagacttg gagtagtcag atcctcgtcc ggacatctgg tactgatctc gatctcggcc
     1681 catcatcggg tactggtccc tgccgatgat atcgtgatgg gttcctctag ctgtatccgc
     1741 catttttttg ttcttgttta ctagagagaa tgagattttg aatgagagat tgatcaaaaa
     1801 gatgtgtata tattttggaa gaggtaggag tgtttgttag atatattaag aaaggagacg
     1861 agaagtcacg tgtcaatgga gacatcatgc aattgtaggc cacgtgttaa tggcgtcacc
     1921 atgcagccgc tgcatgtgtt aacgagagga gtctattcaa agacacgttt gttttttgcc
     1981 tagctcagaa tgtggcgttg gcatcgaacc gaaacataaa acgcaaaacg aacctttggg
     2041 ctcgtcagta tgggtttggg ccttcaatag attccttcta tacggcccac atatccacta
     2101 ttggcaacaa aattagaaaa atttaggatt tagttttaaa atttgttccg cgacattcta
     2161 gaacaatgaa gaaaatggat acaaataata aatctatctg cctcttaaaa gttccaaatt
     2221 tcaccacgtc actgctttga taatgcaggt cctcgtcgtc tctcctccgc tcatcgccgc
     2281 cgcatctctc tctaaacctc tcaattctct ctctaaagcc gcactctctt tctccagagc
     2341 caaacccatt tgtcctttcc ctcaaacctc tcgacgacca atctccgtat acaaatcccc
     2401 aatgaacaac cttttcaaca gactcggatt cgggtctggt cctcaagccc aagctgaccc
     2461 atcttccgcc gcaatcgccc aaggacccga cgatgatgtt ccgtcttcag gtcagcaatt
     2521 cgcgcaattt ggcgccggtt gtttctgggg agtggagcta gcttaccaga gagttcctgg
     2581 tgtgaccaag accgaggttg ggtatagcca tggcatcgtg cacaatccga gttacgagga
     2641 tgtctgtact ggcactacgg gacataacga ggttgttaga gttcagtatg atcccaaaga
     2701 gtgtagcttt gagagcttgc ttgatgtttt ctggaatcgt catgatccaa ccaccttgaa
     2761 tcgtcaggtg attgattgct ttaaccctaa aaatctagac gttatcagta tcagatcgta
     2821 atttgaatca atagagagct ctatgtgtgt tctgcatttg gggctgaatt gtttattaga
     2881 taacaacgac tagattcacc tgtttagacg aactctctgt cccttagtct ttagttctac
     2941 atacatttgg tagtctcaag taactattgg ctaagttgtt atgagctagt tagaatctca
     3001 ggccttgttg atatgaggat tcgtgtttga ttatgtggaa gtgacattgc catttccatt
     3061 ttcgtatgcg atcttgtact tgagtctgtt cttgttcatg ttactatacc tacatacact
     3121 tgaagtagtg aattccttat ctttaatcat attccatagt ccataccata gcacatacag
     3181 tagttatatg ctgcagaaga gatccaacaa aacattcaca atggattata gaaacatttg
     3241 tttattcatt ataatgagat cttacattca tttaatatta gaaaaagcca caaattcata
     3301 acacaacaag ccaagaaaaa aacacaaact taagcacaca agctatttat ttgacacacc
     3361 aaatatttca tcttcatctt catatgagct cgcagctact tgtacagctc gtccatgccg
     3421 agagtgatcc cggcggcggt cacgaactcc agcaggacca tgtgatcgcg cttctcgttg
     3481 gggtctttgc tcagcttgga ctggtagctc aggtagtggt tgtcgggcag cagcacgggg
     3541 ccgtcgccga tgggggtgtt ctgctggtag tggtcggcga gctgcacgcc gccgtcctcg
     3601 atgttgtggc ggatcttgaa gttggccttg atgccgttct tctgcttgtc ggcggtgata
     3661 tagacgttgt ggctgttgta gttgtactcc agcttgtgcc ccaggatgtt gccgtcctcc
     3721 ttgaagtcga tgcccttcag ctcgatgcgg ttcaccaggg tgtcgccctc gaacttcacc
     3781 tcggcgcggg tcttgtagtt gccgtcgtcc ttgaagaaga tggtgcgctc ctggacgtag
     3841 ccttcgggca tggcggactt gaagaagtcg tgctgcttca tgtggtcggg gtagcgggcg
     3901 aagcactgca ggccgtagcc cagggtggtc acgagggtgg gccagggcac gggcagcttg
     3961 ccggtggtgc agatcagctt cagggtcagc ttgccgtagg tggcatcgcc ctcgccctcg
     4021 ccggacacgc tgaacttgtg gccgtttacg tcgccgtcca gctcgaccag gatgggcacc
     4081 accccggtga acagctcctc gcccttgctc accatggatc cgcctccacc actagtgcca
     4141 ccgctgccac cgctagcacc tgaactcttg ctcttgaaag gaatcgctct gatgacaatc
     4201 tggtgatata gtgctgctag agctgctcca atgaatggtc caacccagaa aatccaatgg
     4261 tcatcccaag agtggtcctt gttgtagata attgcggctc caagacttct agctgggttg
     4321 attccggtcc cggtgatcgg tattgttgcc aagtgtacca agaacactgc aaatccgatt
     4381 gggagcggcg ccaaaatcgg gacgtgtgag tcacgggcgc ttctcttggc gtcggtggcg
     4441 gagaagacag tgtagacgag aacgaatgtt ccgatgattt cagcaccaag gccagaacct
     4501 ttggtgtagc catgagcaac ggtgttagca ccaccaccga gagtctggta cggcgttggc
     4561 tggaaacctt tgacgactcc ggcaccacag atggctccaa gacattgcat aatcatgtag
     4621 aacactgctc tggtcagaga taacttccga gccaagaaca gaccgaatgt tacagcaggg
     4681 ttgatgtgtc cacctgaaat tccagcagta cagtagacaa gagcaaagat catgccacca
     4741 aaagcccaag cgataccttg gattccaaca gaagcacaca tgtttggtgc tctcttaact
     4801 cccattacag tcaaaacagt gatgtagaga aacaagaaag tagcgataaa ctcagctatt
     4861 ccggctctgt agaaagacca tgagctgagc tcgccgggct cgaacagtgg cgcaggaggt
     4921 ggctctttgt agtccttgtc ggtggactga gccgatgtac cgatgggttg cctctccggg
     4981 aacttgttag ctcccactcg tacatcttct tctttgcctt ccattgttga gcctgttggt
     5041 accagtcgac tgaatactgt ttgttaatca gaaaaactca gattaatcta caaattcgat
     5101 cgcacaaact agaaactaac accagatcta gatagaaatc acaaatcgaa gagtaattat
     5161 tcgacaaaac tcaaattatt tgaacaaatc ggatgatatc tatgaaaccc taatcgagaa
     5221 ttaagatgat atctaacgat caaacccaga aaatcgtctt cgatctaaga ttaacagaat
     5281 ctaaaccaaa gaacatatac gaaattggga tcgaacgaaa acaaaatcga agattttgag
     5341 agaataagga acacagaaat ttaccttgat cacggtagag agaattgaga gaaagttttt
     5401 aagattttga gaaattgaaa tctgaattgt gaagaagaag agctctttgg gtattgtttt
     5461 atagaagaag aagaagaaaa gacgaggacg actaggtcac gagaaagcta aggcggtgaa
     5521 gcaatagcta ataataaaat gacacgtgta ttgagcgttg tttacacgca aagttgtttt
     5581 tggctaattg ccttattttt aggttgagga aaagtatttg tgctttgagt tgataaacac
     5641 gactcgtgtg tgccggctgc aaccactttg acgccgttta ttactgactc gtcgaggttg
     5701 actgtagcag gtgccatggt aattctgaca ggatatattg gcgggtaaac ctaagagaaa
     5761 agagcgttta ttagaataat cggatattta aaagggcgtg aaaaggttta tccgttcgtc
     5821 catttgtatg tgcatgccaa ccacagggtt cccctcggga tcaaagtact ttgatccaac
     5881 ccctccgctg ctatagtgca gtcggcttct gacgttcagt gcagccgtca tctgaaaacg
     5941 acatgtcgca caagtcctaa gttacgcgac aggctgccgc cctgcccttt tcctggcgtt
     6001 ttcttgtcgc gtgttttagt cgcataaagt agaatacttg cgactagaac cggagacatt
     6061 acgccatgaa caagagcgcc gccgctggcc tgctgggcta tgcccgcgtc agcaccgacg
     6121 accaggactt gaccaaccaa cgggccgaac tgcacgcggc cggctgcacc aagctgtttt
     6181 ccgagaagat caccggcacc aggcgcgacc gcccggagct ggccaggatg cttgaccacc
     6241 tacgccctgg cgacgttgtg acagtgacca ggctagaccg cctggcccgc agcacccgcg
     6301 acctactgga cattgccgag cgcatccagg aggccggcgc gggcctgcgt agcctggcag
     6361 agccgtgggc cgacaccacc acgccggccg gccgcatggt gttgaccgtg ttcgccggca
     6421 ttgccgagtt cgagcgttcc ctaatcatcg accgcacccg gagcgggcgc gaggccgcca
     6481 aggcccgagg cgtgaagttt ggcccccgcc ctaccctcac cccggcacag atcgcgcacg
     6541 cccgcgagct gatcgaccag gaaggccgca ccgtgaaaga ggcggctgca ctgcttggcg
     6601 tgcatcgctc gaccctgtac cgcgcacttg agcgcagcga ggaagtgacg cccaccgagg
     6661 ccaggcggcg cggtgccttc cgtgaggacg cattgaccga ggccgacgcc ctggcggccg
     6721 ccgagaatga acgccaagag gaacaagcat gaaaccgcac caggacggcc aggacgaacc
     6781 gtttttcatt accgaagaga tcgaggcgga gatgatcgcg gccgggtacg tgttcgagcc
     6841 gcccgcgcac ctctcaaccg tgcggctgca tgaaatcctg gccggtttgt ctgatgccaa
     6901 gctggcggcc tggccggcca gcttggccgc tgaagaaacc gagcgccgcc gtctaaaaag
     6961 gtgatgtgta tttgagtaaa acagcttgcg tcatgcggtc gctgcgtata tgatgcgatg
     7021 agtaaataaa caaatacgca aggggaacgc atgaaggtta tcgctgtact taaccagaaa
     7081 ggcgggtcag gcaagacgac catcgcaacc catctagccc gcgccctgca actcgccggg
     7141 gccgatgttc tgttagtcga ttccgatccc cagggcagtg cccgcgattg ggcggccgtg
     7201 cgggaagatc aaccgctaac cgttgtcggc atcgaccgcc cgacgattga ccgcgacgtg
     7261 aaggccatcg gccggcgcga cttcgtagtg atcgacggag cgccccaggc ggcggacttg
     7321 gctgtgtccg cgatcaaggc agccgacttc gtgctgattc cggtgcagcc aagcccttac
     7381 gacatatggg ccaccgccga cctggtggag ctggttaagc agcgcattga ggtcacggat
     7441 ggaaggctac aagcggcctt tgtcgtgtcg cgggcgatca aaggcacgcg catcggcggt
     7501 gaggttgccg aggcgctggc cgggtacgag ctgcccattc ttgagtcccg tatcacgcag
     7561 cgcgtgagct acccaggcac tgccgccgcc ggcacaaccg ttcttgaatc agaacccgag
     7621 ggcgacgctg cccgcgaggt ccaggcgctg gccgctgaaa ttaaatcaaa actcatttga
     7681 gttaatgagg taaagagaaa atgagcaaaa gcacaaacac gctaagtgcc ggccgtccga
     7741 gcgcacgcag cagcaaggct gcaacgttgg ccagcctggc agacacgcca gccatgaagc
     7801 gggtcaactt tcagttgccg gcggaggatc acaccaagct gaagatgtac gcggtacgcc
     7861 aaggcaagac cattaccgag ctgctatctg aatacatcgc gcagctacca gagtaaatga
     7921 gcaaatgaat aaatgagtag atgaatttta gcggctaaag gaggcggcat ggaaaatcaa
     7981 gaacaaccag gcaccgacgc cgtggaatgc cccatgtgtg gaggaacggg cggttggcca
     8041 ggcgtaagcg gctgggttgt ctgccggccc tgcaatggca ctggaacccc caagcccgag
     8101 gaatcggcgt gacggtcgca aaccatccgg cccggtacaa atcggcgcgg cgctgggtga
     8161 tgacctggtg gagaagttga aggccgcgca ggccgcccag cggcaacgca tcgaggcaga
     8221 agcacgcccc ggtgaatcgt ggcaagcggc cgctgatcga atccgcaaag aatcccggca
     8281 accgccggca gccggtgcgc cgtcgattag gaagccgccc aagggcgacg agcaaccaga
     8341 ttttttcgtt ccgatgctct atgacgtggg cacccgcgat agtcgcagca tcatggacgt
     8401 ggccgttttc cgtctgtcga agcgtgaccg acgagctggc gaggtgatcc gctacgagct
     8461 tccagacggg cacgtagagg tttccgcagg gccggccggc atggccagtg tgtgggatta
     8521 cgacctggta ctgatggcgg tttcccatct aaccgaatcc atgaaccgat accgggaagg
     8581 gaagggagac aagcccggcc gcgtgttccg tccacacgtt gcggacgtac tcaagttctg
     8641 ccggcgagcc gatggcggaa agcagaaaga cgacctggta gaaacctgca ttcggttaaa
     8701 caccacgcac gttgccatgc agcgtacgaa gaaggccaag aacggccgcc tggtgacggt
     8761 atccgagggt gaagccttga ttagccgcta caagatcgta aagagcgaaa ccgggcggcc
     8821 ggagtacatc gagatcgagc tagctgattg gatgtaccgc gagatcacag aaggcaagaa
     8881 cccggacgtg ctgacggttc accccgatta ctttttgatc gatcccggca tcggccgttt
     8941 tctctaccgc ctggcacgcc gcgccgcagg caaggcagaa gccagatggt tgttcaagac
     9001 gatctacgaa cgcagtggca gcgccggaga gttcaagaag ttctgtttca ccgtgcgcaa
     9061 gctgatcggg tcaaatgacc tgccggagta cgatttgaag gaggaggcgg ggcaggctgg
     9121 cccgatccta gtcatgcgct accgcaacct gatcgagggc gaagcatccg ccggttccta
     9181 atgtacggag cagatgctag ggcaaattgc cctagcaggg gaaaaaggtc gaaaaggact
     9241 ctttcctgtg gatagcacgt acattgggaa cccaaagccg tacattggga accggaaccc
     9301 gtacattggg aacccaaagc cgtacattgg gaaccggtca cacatgtaag tgactgatat
     9361 aaaagagaaa aaaggcgatt tttccgccta aaactcttta aaacttatta aaactcttaa
     9421 aacccgcctg gcctgtgcat aactgtctgg ccagcgcaca gccgaagagc tgcaaaaagc
     9481 gcctaccctt cggtcgctgc gctccctacg ccccgccgct tcgcgtcggc ctatcgcggc
     9541 cgctggccgc tcaaaaatgg ctggcctacg gccaggcaat ctaccagggc gcggacaagc
     9601 cgcgccgtcg ccactcgacc gccggcgccc acatcaaggc accctgcctc gcgcgtttcg
     9661 gtgatgacgg tgaaaacctc tgacacatgc agctcccggt gacggtcaca gcttgtctgt
     9721 aagcggatgc cgggagcaga caagcccgtc agggcgcgtc agcgggtgtt ggcgggtgtc
     9781 ggggcgcagc catgacccag tcacgtagcg atagcggagt gtatactggc ttaactatgc
     9841 ggcatcagag cagattgtac tgagagtgca ccatatgcgg tgtgaaatac cgcacagatg
     9901 cgtaaggaga aaataccgca tcaggcgctc ttccgcttcc tcgctcactg actcgctgcg
     9961 ctcggtcgtt cggctgcggc gagcggtatc agctcactca aaggcggtaa tacggttatc
    10021 cacagaatca ggggataacg caggaaagaa catgtgagca aaaggccagc aaaaggccag
    10081 gaaccgtaaa aaggccgcgt tgctggcgtt tttccatagg ctccgccccc ctgacgagca
    10141 tcacaaaaat cgacgctcaa gtcagaggtg gcgaaacccg acaggactat aaagatacca
    10201 ggcgtttccc cctggaagct ccctcgtgcg ctctcctgtt ccgaccctgc cgcttaccgg
    10261 atacctgtcc gcctttctcc cttcgggaag cgtggcgctt tctcatagct cacgctgtag
    10321 gtatctcagt tcggtgtagg tcgttcgctc caagctgggc tgtgtgcacg aaccccccgt
    10381 tcagcccgac cgctgcgcct tatccggtaa ctatcgtctt gagtccaacc cggtaagaca
    10441 cgacttatcg ccactggcag cagccactgg taacaggatt agcagagcga ggtatgtagg
    10501 cggtgctaca gagttcttga agtggtggcc taactacggc tacactagaa ggacagtatt
    10561 tggtatctgc gctctgctga agccagttac cttcggaaaa agagttggta gctcttgatc
    10621 cggcaaacaa accaccgctg gtagcggtgg tttttttgtt tgcaagcagc agattacgcg
    10681 cagaaaaaaa ggatctcaag aagatccttt gatcttttct acggggtctg acgctcagtg
    10741 gaacgaaaac tcacgttaag ggattttggt catgcattct aggtgattag aaaaactcat
    10801 cgagcatcaa atgaaactgc aatttattca tatcaggatt atcaatacca tatttttgaa
    10861 aaagccgttt ctgtaatgaa ggagaaaact caccgaggca gttccatagg atggcaagat
    10921 cctggtatcg gtctgcgatt ccgactcgtc caacatcaat acaacctatt aatttcccct
    10981 cgtcaaaaat aaggttatca agtgagaaat caccatgagt gacgactgaa tccggtgaga
    11041 atggcaaaag tttatgcatt tctttccaga cttgttcaac aggccagcca ttacgctcgt
    11101 catcaaaatc actcgcatca accaaaccgt tattcattcg tgattgcgcc tgagcgagtc
    11161 gaaatacgcg atcgctgtta aaaggacaat tacaaacagg aatcgaatgc aaccggcgca
    11221 ggaacactgc cagcgcatca acaatatttt cacctgaatc aggatattct tctaatacct
    11281 ggaatgctgt tttccctggg atcgcagtgg tgagtaacca tgcatcatca ggagtacgga
    11341 taaaatgctt gatggtcgga agaggcataa attccgtcag ccagtttagt ctgaccatct
    11401 catctgtaac atcattggca acgctacctt tgccatgttt cagaaacaac tctggcgcat
    11461 cgggcttccc atacaatcgg tagattgtcg cacctgattg cccgacatta tcgcgagccc
    11521 atttataccc atataaatca gcatccatgt tggaatttaa tcgcggcctt gagcaagacg
    11581 tttcccgttg aatatggctc ataacagaac ttattatttc cttcctcttt tctacagtat
    11641 ttaaagatac cccaagaagc taattataac aagacgaact ccaattcact gttccttgca
    11701 ttctaaaacc ttaaatacca gaaaacagct ttttcaaagt tgttttcaaa gttggcgtat
    11761 aacatagtat cgacggagcc gattttgaaa ccgcggtgat cacaggcagc aacgctctgt
    11821 catcgttaca atcaacatgc taccctccgc gagatcatcc gtgtttcaaa cccggcagct
    11881 tagttgccgt tcttccgaat agcatcggta acatgagcaa agtctgccgc cttacaacgg
    11941 ctctcccgct gacgccgtcc cggactgatg ggctgcctgt atcgagtggt gattttgtgc
    12001 cgagctgccg gtcggggagc tgttggctgg ctggtggcag gatatattgt ggtgtaaaca
//
