# Supplementary material for: GreenGate 2.0: Backwards compatible addons for assembly of complex transcriptional units and their stacking with GreenGate
Source: PLoS One. 2023 Sep 8;18(9):e0290097. doi: 10.1371/journal.pone.0290097 (PMC10490876; doi:10.1371/journal.pone.0290097)
Supplement: S1 Dataset — (ZIP) [file pone.0290097.s006.zip › GreenGate2-Vectors/Level 1 and Level 2/Plasma membrane Markers/pKD016.gb]

LOCUS       pKD016                 12060 bp    DNA     circular UNA 20-JUL-2023
DEFINITION  Z1 - Plasma Membrane Marker - mTurquoise2 - FastRed --- Ligation of
            1. pR282_pGGA-pUBQ10 - 2. pR283_pGGB-dummy - 3. pPVB001_pGGC-PIP1;4
            - 4. pR557 - pGGD-GSL-mTurquoise2 - 5. pR439_pGGE-tHSP18.2M - 7.
            pLB012 into pGBZ1_pMP051.
ACCESSION   urn.local.maizellab06.e2-gganfc6
VERSION     urn.local.maizellab06.e2-gganfc6
KEYWORDS    .
SOURCE      
  ORGANISM  
            .
FEATURES             Location/Qualifiers
     misc_feature    <27..>31
                     /Source="referenceToDocument: urn:local:.:eb-gganff5"
                     /label="PCR_alpha1_eco_mutated (concatenated sequence 2)"
                     /note="Geneious type: Concatenated sequence"
     GG              <28..31
                     /modified_by="wacae"
                     /Transferred_From="A"
                     /Transferred_Similarity="100.00%"
                     /label="A"
     misc_feature    <28..31
                     /created_by="User"
                     /label="GG-overhang"
     misc_feature    28..31
                     /created_by="maizel"
                     /label="GG-A"
     ligation        28..31
                     /label="Ligation"
     ligation        28..31
                     /label="Ligation"
     misc_feature    28..668
                     /Source="referenceToDocument:
                     urn:local:maizellab06:6p-fx9wyth"
                     /label="1. pR282_pGGA-pUBQ10 (concatenated sequence 2)"
                     /note="Geneious type: Concatenated sequence"
     promoter        32..664
                     /created_by="User"
                     /label="pUBQ10"
     misc_feature    32..664
                     /Source="referenceToDocument: urn:local:.:e8-gganff5"
                     /label="Digestion of pGGA-pUBQ10 (pGGA006) - Fragment 2
                     extraction (concatenated sequence 2)"
                     /note="Geneious type: Concatenated sequence"
     misc_feature    complement(233..254)
                     /Mismatches=0
                     /%GC="45.5"
                     /Hairpin_Tm="44.9"
                     /Self_Dimer_Tm="None"
                     /Tm="59.1"
                     /annotation_group="2771439112420189be6f9-ec67-4a77-8225-9c
                     5083f72c56"
                     /Sequence="AGAAGAAAAGACGAGGACGACT"
                     /created_by="primer3"
                     /label="P-2527"
                     /note="Geneious type: primer_bind_reverse"
     primer_bind     467..489
                     /Mismatches=0
                     /%GC="43.5"
                     /Hairpin_Tm="41.3"
                     /Self_Dimer_Tm="None"
                     /Tm="59.3"
                     /annotation_group="27711517712157429ffdd-e2d3-4acc-8362-c6
                     27cf7df820"
                     /Sequence="AGACGATTTTCTGGGTTTGATCG"
                     /created_by="primer3"
                     /label="P-1472"
     primer_bind     570..604
                     /Hairpin="8.0"
                     /Primer-Dimer="6.0"
                     /Monovalent_Salt_Concentration="50.0"
                     /Divalent_Salt_Concentration="0.0"
                     /DNTP_Concentration="0.0"
                     /Mismatches=0
                     /%GC="34.3"
                     /Hairpin_Tm="31.4"
                     /Self_Dimer_Tm="9.0"
                     /Tm="62.8"
                     /annotation_group="277086706712194495e68-c6c9-47ca-bc69-28
                     8fd7aa8012"
                     /Sequence="TTACTCTTCGATTTGTGATTTCTATCTAGATCTGG"
                     /created_by="primer3"
                     /label="P-0334"
     primer_bind     601..625
                     /Mismatches=0
                     /%GC="44.0"
                     /Hairpin_Tm="None"
                     /Self_Dimer_Tm="None"
                     /Tm="60.6"
                     /annotation_group="2771075564807d48454d6-3fdc-491c-8382-9a
                     c6c7832e3e"
                     /Sequence="CTGGTGTTAGTTTCTAGTTTGTGCG"
                     /created_by="primer3"
                     /label="P-0922"
     GG              complement(665..>668)
                     /created_by="thjac"
                     /modified_by="thjac"
                     /Transferred_From="B"
                     /Transferred_Similarity="100.00%"
                     /label="B"
     GG              <665..668
                     /modified_by="wacae"
                     /Transferred_From="B"
                     /Transferred_Similarity="100.00%"
                     /label="B"
     CDS             <665..667
                     /label="open reading frame#1"
     misc_feature    <665..668
                     /created_by="User"
                     /label="GG-overhang"
     ligation        665..668
                     /label="Ligation"
     ligation        665..668
                     /label="Ligation"
     misc_feature    665..696
                     /Source="referenceToDocument:
                     urn:local:maizellab06:6q-fx9wyti"
                     /label="2. pR283_pGGB-dummy (concatenated sequence 3)"
                     /note="Geneious type: Concatenated sequence"
     CDS             669..692
                     /created_by="User"
                     /modified_by="User"
                     /label="N-decoy"
     misc_feature    669..692
                     /Source="referenceToDocument: urn:local:.:ea-gganff5"
                     /label="Digestion of pGGB-N-decoy - Fragment 2 extraction
                     (concatenated sequence 2)"
                     /note="Geneious type: Concatenated sequence"
     source          join(complement(<1470..>1562),complement(<1329..>1469),
                     complement(<1033..>1328),complement(<693..>1032))
                     /organism="Arabidopsis thaliana"
                     /mol_type="genomic DNA"
                     /db_xref="taxon:3702"
                     /chromosome=4
                     /ecotype="Columbia"
                     /label="source Arabidopsis thaliana"
     misc_feature    <693..701
                     /Original_Bases
                     /label
                     /note="Geneious type: Editing History Insertion"
     GG              complement(693..>696)
                     /created_by="thjac"
                     /modified_by="thjac"
                     /Transferred_From="C"
                     /Transferred_Similarity="100.00%"
                     /label="C"
     ligation        693..696
                     /label="Ligation"
     ligation        693..696
                     /label="Ligation"
     misc_feature    693..1566
                     /Source="referenceToDocument:
                     urn:local:maizellab06:6u-fx9wyti"
                     /label="3. pPVB001_pGGC-PIP1;4 (concatenated sequence 4)"
                     /note="Geneious type: Concatenated sequence"
     misc_feature    697..1562
                     /Source="referenceToDocument: urn:local:.:e7-gganff5"
                     /label="Digestion of PIP1;4 CDS after PCR - Fragment 2
                     extraction (concatenated sequence 2)"
                     /note="Geneious type: Concatenated sequence"
     CDS             join(702..1032,1033..1328,1329..1469,1470..>1562)
                     /gene="PIP1;4"
                     /locus_tag="AT4G00430"
                     /gene_synonym="A_IG005I10.2; A_IG005I10_2; F5I10.2;
                     F5I10_2; PIP1;4; PIP1E; plasma membrane intrinsic protein
                     1;4; PLASMA MEMBRANE INTRINSIC PROTEIN 1E; TMP-C;
                     TRANSMEMBRANE PROTEIN C"
                     /inference="Similar to RNA sequence,
                     EST:INSD:AV533763.1,INSD:DR247184.1,INSD:EL976125.1,
                     INSD:EH987340.1,INSD:EL170687.1,INSD:DR247227.1,
                     INSD:EH890324.1,INSD:EH798481.1,INSD:CB264486.1,
                     INSD:DR247117.1,INSD:EL296969.1,INSD:EL141963.1,
                     INSD:EL082052.1,INSD:ES075552.1,INSD:DR247181.1,
                     INSD:DR247204.1,INSD:EL156540.1,INSD:EH797149.1,
                     INSD:EG456158.1,INSD:DR247249.1,INSD:DR247082.1,
                     INSD:EL174351.1,INSD:DR247164.1,INSD:EL143871.1,
                     INSD:BP591542.1,INSD:BP646645.1,INSD:EL073685.1,
                     INSD:DR247139.1,INSD:Z18386.1,INSD:DR247059.1,
                     INSD:EL997504.1,INSD:DR247198.1,INSD:DR247283.1,
                     INSD:DR247219.1,INSD:EH863746.1,INSD:EH933454.1,
                     INSD:DR247201.1,INSD:T13717.1,INSD:EH955401.1,
                     INSD:ES181413.1,INSD:BP630611.1,INSD:EH973904.1,
                     INSD:EH800696.1,INSD:EL317938.1,INSD:EL017949.1,
                     INSD:DR247111.1,INSD:DR247130.1,INSD:EH874901.1,
                     INSD:DR247309.1,INSD:ES013685.1,INSD:DR247239.1,
                     INSD:EL075579.1,INSD:EL981115.1,INSD:EH908623.1,
                     INSD:DR247268.1,INSD:DR358813.1,INSD:CB074464.1,
                     INSD:EL327642.1,INSD:EL021238.1,INSD:EL981956.1,
                     INSD:EH846905.1,INSD:EL246337.1,INSD:EL190081.1,
                     INSD:DR247271.1,INSD:DR247152.1,INSD:DR247255.1,
                     INSD:ES058724.1,INSD:AV794446.1,INSD:EH943371.1,
                     INSD:AV556533.1,INSD:EG500318.1,INSD:DR247214.1,
                     INSD:EL992620.1,INSD:EL309548.1,INSD:DR247138.1,
                     INSD:EL140523.1,INSD:DR247101.1,INSD:DR297675.1,
                     INSD:DR247185.1,INSD:DR247229.1,INSD:DR247223.1,
                     INSD:DR247084.1,INSD:EL132170.1,INSD:ES178975.1,
                     INSD:ES058582.1,INSD:BP641974.1,INSD:DR247292.1,
                     INSD:EL238741.1,INSD:EL227964.1,INSD:EL046013.1,
                     INSD:DR247149.1,INSD:EL088852.1,INSD:DR247153.1,
                     INSD:BP660077.1,INSD:EG450258.1,INSD:EL082906.1,
                     INSD:BP624649.1,INSD:EL337892.1,INSD:DR247241.1,
                     INSD:EL088720.1,INSD:ES012047.1,INSD:EL205146.1,
                     INSD:ES062671.1,INSD:EH831699.1,INSD:EL317817.1,
                     INSD:DR247143.1,INSD:DR247258.1,INSD:DR247235.1,
                     INSD:EH922167.1,INSD:DR247119.1,INSD:CO048572.1,
                     INSD:DR247102.1,INSD:AV538052.1,INSD:DR247073.1,
                     INSD:EL324780.1,INSD:ES181388.1,INSD:DR247159.1,
                     INSD:EL316659.1,INSD:DR247118.1,INSD:DR247107.1,
                     INSD:AV525115.1,INSD:BP667922.1,INSD:EL038957.1,
                     INSD:DR247301.1,INSD:EL272122.1,INSD:DR247250.1,
                     INSD:BP576357.1,INSD:BP862249.1,INSD:BP637133.1,
                     INSD:EL133899.1,INSD:DR247299.1,INSD:EL019237.1,
                     INSD:EL214821.1,INSD:EL202887.1,INSD:BP633533.1,
                     INSD:EG506781.1,INSD:DR247281.1,INSD:ES003351.1,
                     INSD:ES173537.1,INSD:DR247277.1,INSD:EH923943.1,
                     INSD:EH817725.1,INSD:EH798546.1,INSD:DR247142.1,
                     INSD:DR247195.1,INSD:DR247289.1,INSD:ES100751.1,
                     INSD:EH836131.1,INSD:EL152257.1,INSD:EH936952.1,
                     INSD:DR247146.1,INSD:EH920985.1,INSD:DR247305.1,
                     INSD:EL316509.1,INSD:EL116417.1,INSD:EL052927.1,
                     INSD:DR247166.1,INSD:DR247207.1,INSD:N37205.1,
                     INSD:DR247061.1,INSD:ES176389.1,INSD:ES125378.1,
                     INSD:DR247066.1,INSD:ES051454.1,INSD:ES098749.1,
                     INSD:EL302427.1,INSD:EH815248.1,INSD:DR247221.1,
                     INSD:ES144100.1,INSD:EL074095.1,INSD:BP661427.1,
                     INSD:DR247109.1,INSD:EH956252.1,INSD:EL270425.1,
                     INSD:EL335557.1,INSD:EH968985.1,INSD:ES013047.1,
                     INSD:EG506160.1,INSD:EL979838.1,INSD:R84071.1,
                     INSD:AV789717.1,INSD:AV567180.1,INSD:EL980445.1,
                     INSD:DR247151.1,INSD:EL295575.1,INSD:EH958408.1,
                     INSD:DR381318.1,INSD:DR247307.1,INSD:EL069438.1,
                     INSD:ES012100.1,INSD:ES186483.1,INSD:DR247278.1,
                     INSD:EL160527.1,INSD:DR247137.1,INSD:DR247154.1,
                     INSD:ES110468.1,INSD:EH857688.1,INSD:AI993618.1,
                     INSD:ES014653.1,INSD:ES039759.1,INSD:BP650820.1,
                     INSD:AV800590.1,INSD:EL119803.1,INSD:EL228551.1,
                     INSD:EL323361.1,INSD:BP643011.1,INSD:DR247266.1,
                     INSD:EL152142.1,INSD:EH837632.1,INSD:ES150704.1,
                     INSD:EL091750.1,INSD:EH980667.1,INSD:DR247083.1,
                     INSD:DR247276.1,INSD:ES089396.1,INSD:EL997610.1,
                     INSD:DR247104.1,INSD:EL981741.1,INSD:AV567462.1,
                     INSD:EL221806.1,INSD:CO048559.1,INSD:ES138665.1,
                     INSD:EH955939.1,INSD:DR247243.1,INSD:DR247267.1,
                     INSD:DR247264.1,INSD:EH845828.1,INSD:AV804359.1,
                     INSD:DR354975.1,INSD:AV519133.1,INSD:EL203912.1,
                     INSD:EH802797.1,INSD:EL238313.1,INSD:DR247080.1,
                     INSD:EL320507.1,INSD:DR247262.1,INSD:ES089750.1,
                     INSD:BP855206.1,INSD:DR354979.1,INSD:EG492680.1,
                     INSD:DR247076.1,INSD:DR247174.1,INSD:EL212507.1,
                     INSD:EL210743.1,INSD:EH883430.1,INSD:DR247270.1,
                     INSD:ES182705.1,INSD:EL221598.1,INSD:EL986830.1,
                     INSD:DR247081.1,INSD:EL332244.1,INSD:ES016126.1,
                     INSD:DR247234.1,INSD:AV793269.1,INSD:EL062496.1,
                     INSD:DR247120.1,INSD:EL037201.1,INSD:DR247306.1,
                     INSD:EH812004.1,INSD:DR358814.1,INSD:EL976247.1,
                     INSD:EL104218.1,INSD:DR247099.1,INSD:DR247129.1,
                     INSD:BP592671.1,INSD:EH822596.1,INSD:DR247208.1,
                     INSD:ES061646.1,INSD:EH855470.1,INSD:AV552809.1,
                     INSD:DR247078.1,INSD:EL302245.1,INSD:EL337294.1,
                     INSD:EH981680.1,INSD:T75794.1,INSD:EL281188.1,
                     INSD:DR247176.1,INSD:AV558770.1,INSD:CF774367.1,
                     INSD:EH847850.1,INSD:EL073297.1,INSD:DR247279.1,
                     INSD:DR247256.1,INSD:BP814073.1,INSD:DR247064.1,
                     INSD:EH929944.1,INSD:BP646428.1,INSD:EL123815.1,
                     INSD:BP632407.1,INSD:ES205957.1,INSD:AV810231.1,
                     INSD:ES201488.1,INSD:BP828672.2,INSD:DR247090.1,
                     INSD:BP594305.1,INSD:AV541679.1,INSD:EH852996.1,
                     INSD:AJ609311.1,INSD:BP660735.1,INSD:ES046039.1,
                     INSD:EH967129.1,INSD:EL250123.1,INSD:EL100343.1,
                     INSD:EH904326.1,INSD:EL207957.1,INSD:DR247162.1,
                     INSD:EH848350.1,INSD:DR247245.1,INSD:ES030708.1,
                     INSD:DR247191.1,INSD:EL069625.1,INSD:EL989362.1,
                     INSD:DR247211.1,INSD:DR354976.1,INSD:EH928686.1,
                     INSD:ES062900.1,INSD:BP614643.1,INSD:EL290774.1,
                     INSD:DR247055.1,INSD:EL140076.1,INSD:DR247171.1,
                     INSD:BP650632.1,INSD:EL306002.1,INSD:DR247273.1,
                     INSD:EH951449.1,INSD:ES162715.1,INSD:EL010067.1,
                     INSD:DR247157.1,INSD:DR247190.1,INSD:ES047952.1,
                     INSD:EH811940.1,INSD:EH976017.1,INSD:DR247145.1,
                     INSD:EL309240.1,INSD:DR247057.1,INSD:EL041000.1,
                     INSD:AV550479.1,INSD:DR247072.1,INSD:ES077938.1,
                     INSD:EL115268.1,INSD:BP819623.1,INSD:DR247126.1,
                     INSD:DR247150.1,INSD:DR247240.1,INSD:BP638356.1,
                     INSD:EL042052.1,INSD:DR247237.1,INSD:EL253026.1,
                     INSD:DR247302.1,INSD:DR247141.1,INSD:EH963084.1,
                     INSD:BE528754.1,INSD:DR247265.1,INSD:ES059735.1,
                     INSD:BP584368.1,INSD:ES202671.1,INSD:EL249012.1,
                     INSD:EL178826.1,INSD:DR247108.1,INSD:BE039043.1,
                     INSD:ES211851.1,INSD:EH804445.1,INSD:ES017521.1,
                     INSD:DR247122.1,INSD:DR247156.1,INSD:DR383070.1,
                     INSD:EL034920.1,INSD:CB259029.1,INSD:DR247215.1,
                     INSD:BX840069.1,INSD:BP788530.1,INSD:BP642866.1,
                     INSD:EL009648.1,INSD:EL099733.1,INSD:DR247260.1,
                     INSD:EL101413.1,INSD:EL254723.1,INSD:ES188616.1,
                     INSD:DR247232.1,INSD:BP562488.2,INSD:EH834868.1,
                     INSD:EL023876.1,INSD:EH919462.1,INSD:EH898373.1,
                     INSD:EL313951.1,INSD:ES134107.1,INSD:DR247263.1,
                     INSD:DR247259.1,INSD:EL211145.1,INSD:EL223281.1,
                     INSD:DR247128.1,INSD:AV560950.1,INSD:BP588056.1,
                     INSD:DR247127.1,INSD:EL032798.1,INSD:EH826964.1,
                     INSD:DR247113.1,INSD:EL139697.1,INSD:EH934896.1,
                     INSD:EH956072.1,INSD:BP853121.1,INSD:EL191306.1,
                     INSD:CF652102.1,INSD:ES069251.1,INSD:DR247300.1,
                     INSD:DR247093.1,INSD:T43789.1,INSD:DR247286.1,
                     INSD:EL223413.1,INSD:EL141946.1,INSD:DR247071.1,
                     INSD:EH819539.1,INSD:DR247272.1,INSD:EL294795.1,
                     INSD:DR358817.1,INSD:DR247147.1,INSD:ES177731.1,
                     INSD:DR247183.1,INSD:DR247170.1,INSD:EL273429.1,
                     INSD:ES126308.1,INSD:AV560623.1,INSD:ES186121.1,
                     INSD:ES084660.1,INSD:AV806677.1,INSD:AV539357.1,
                     INSD:EL314028.1,INSD:EL339130.1,INSD:DR247275.1,
                     INSD:BP590482.1,INSD:EL080020.1,INSD:AV540978.1,
                     INSD:DR247114.1,INSD:EL101304.1,INSD:EH993055.1,
                     INSD:DR247304.1,INSD:DR247199.1,INSD:EH921732.1,
                     INSD:DR247251.1,INSD:BU635559.1,INSD:DR247216.1,
                     INSD:CF774283.1,INSD:BP627730.1,INSD:CK119580.1,
                     INSD:ES090315.1,INSD:DR247244.1,INSD:ES131646.1,
                     INSD:EL307807.1,INSD:EL207571.1,INSD:DR247105.1,
                     INSD:DR358824.1,INSD:EL230730.1,INSD:EL335413.1,
                     INSD:DR247096.1,INSD:BP575426.1,INSD:ES151068.1,
                     INSD:EH897483.1,INSD:ES127688.1,INSD:DR247252.1,
                     INSD:EL320727.1,INSD:DR247210.1,INSD:ES188615.1,
                     INSD:DR354981.1,INSD:DR358821.1,INSD:EH976696.1,
                     INSD:DR247233.1,INSD:DR247069.1,INSD:EH906828.1,
                     INSD:DR247089.1,INSD:AV784901.1,INSD:EL215195.1,
                     INSD:EL029761.1,INSD:DR247196.1,INSD:DR247095.1,
                     INSD:EL045212.1,INSD:ES133317.1,INSD:DR247087.1,
                     INSD:EL215492.1,INSD:EL229370.1,INSD:ES163304.1,
                     INSD:EH855865.1,INSD:DR247194.1,INSD:DR354977.1,
                     INSD:DR247140.1,INSD:DR247168.1,INSD:EL106892.1,
                     INSD:DR247074.1,INSD:EL106770.1,INSD:EL277498.1,
                     INSD:AV441231.1,INSD:DR247088.1,INSD:DR247226.1,
                     INSD:DR247068.1,INSD:EL146883.1,INSD:AV806035.1,
                     INSD:DR247065.1,INSD:ES105560.1,INSD:EL129553.1,
                     INSD:ES201599.1,INSD:EL330130.1,INSD:DR247136.1,
                     INSD:EH804203.1,INSD:EL090918.1,INSD:EL229599.1,
                     INSD:DR247121.1,INSD:AV556163.1,INSD:DR247284.1,
                     INSD:BP657061.1,INSD:DR247242.1,INSD:BP862717.1,
                     INSD:EH875978.1,INSD:EL005042.1,INSD:DR247163.1,
                     INSD:DR247169.1,INSD:DR247097.1,INSD:DR358818.1,
                     INSD:EH808926.1,INSD:ES094907.1,INSD:EL335888.1,
                     INSD:AV784518.1,INSD:EH890517.1,INSD:AV559687.1,
                     INSD:DR247192.1,INSD:EL254223.1,INSD:ES176795.1,
                     INSD:EH857664.1,INSD:DR247291.1,INSD:DR247086.1,
                     INSD:AV551952.1,INSD:DR247224.1,INSD:EH889522.1,
                     INSD:EL073014.1,INSD:DR247212.1,INSD:ES215122.1,
                     INSD:ES198467.1,INSD:AV820606.1,INSD:EL238991.1,
                     INSD:CF773493.1,INSD:EL283457.1,INSD:EL059381.1,
                     INSD:BP830016.1,INSD:DR247287.1,INSD:DR247261.1,
                     INSD:DR247148.1,INSD:DR247308.1,INSD:EL196403.1,
                     INSD:EH801496.1,INSD:AI099997.1,INSD:EL226194.1,
                     INSD:DR247303.1,INSD:EH880700.1,INSD:DR247297.1,
                     INSD:ES025947.1,INSD:DR358819.1,INSD:EG506780.1,
                     INSD:BP656322.1,INSD:DR247220.1,INSD:DR247180.1,
                     INSD:BP629738.1,INSD:DR247225.1,INSD:EL288137.1,
                     INSD:EL152121.1,INSD:ES104892.1,INSD:EH857860.1,
                     INSD:EG506157.1,INSD:CK119833.1,INSD:EL078021.1,
                     INSD:DR247236.1,INSD:EL327787.1,INSD:ES115949.1,
                     INSD:ES179899.1,INSD:EL280448.1,INSD:BP586036.1,
                     INSD:EH795466.1,INSD:EL324581.1,INSD:EL326382.1,
                     INSD:EH941926.1,INSD:DR247173.1,INSD:DR354980.1,
                     INSD:EL188246.1,INSD:EL076688.1,INSD:DR247295.1,
                     INSD:AV557323.1,INSD:DR247091.1,INSD:DR247231.1,
                     INSD:AV518347.1,INSD:ES105348.1,INSD:BP827850.1,
                     INSD:BP654481.1,INSD:BP845290.1,INSD:DR358810.1,
                     INSD:EL207077.1,INSD:DR247197.1,INSD:EL296033.1,
                     INSD:EL256742.1,INSD:DR358815.1,INSD:EL211198.1,
                     INSD:ES020354.1,INSD:EL176145.1,INSD:EG481336.1,
                     INSD:EH993906.1,INSD:DR358823.1,INSD:BP781035.1,
                     INSD:DR247280.1,INSD:EH802445.1,INSD:AV531014.1,
                     INSD:EH867825.1,INSD:DR247238.1,INSD:DR247067.1,
                     INSD:AV526595.1,INSD:EH930082.1,INSD:DR247172.1,
                     INSD:EH969324.1,INSD:DR247079.1,INSD:EL286783.1,
                     INSD:EH919103.1,INSD:EH987853.1,INSD:DR247288.1,
                     INSD:EH975317.1,INSD:ES122321.1,INSD:EL120615.1,
                     INSD:EL996101.1,INSD:AV823836.1,INSD:EL236918.1,
                     INSD:DR247218.1,INSD:DR247112.1,INSD:DR247175.1,
                     INSD:EG492679.1,INSD:CA782002.1,INSD:DR247206.1,
                     INSD:ES045621.1,INSD:AV550197.1,INSD:EH810928.1,
                     INSD:EL275688.1,INSD:EL038284.1,INSD:ES121416.1,
                     INSD:ES092555.1,INSD:BP853235.1,INSD:DR247070.1,
                     INSD:DR247158.1,INSD:EL198416.1,INSD:EH848415.1,
                     INSD:DR247193.1,INSD:EL131256.1,INSD:DR247160.1,
                     INSD:DR247134.1,INSD:DR247155.1,INSD:DR247200.1,
                     INSD:EL117636.1,INSD:EL970249.1,INSD:EL002561.1,
                     INSD:DR247186.1,INSD:EH974733.1,INSD:EH982669.1,
                     INSD:DR247203.1,INSD:EL194417.1,INSD:ES116202.1,
                     INSD:DR247213.1,INSD:DR247063.1,INSD:EH978783.1,
                     INSD:DR247254.1,INSD:EL273877.1,INSD:T41850.1,
                     INSD:EL089267.1,INSD:DR354978.1,INSD:EG481332.1,
                     INSD:DR247125.1,INSD:DR247177.1,INSD:AV564838.1,
                     INSD:EG476827.1,INSD:ES138620.1,INSD:EH959971.1,
                     INSD:EL093572.1,INSD:EG439449.1,INSD:EL110173.1,
                     INSD:EL061438.1,INSD:EL243186.1,INSD:EL214344.1,
                     INSD:EL108560.1,INSD:EH853413.1,INSD:DR247182.1,
                     INSD:DR247269.1,INSD:DR247124.1,INSD:ES151083.1,
                     INSD:EH908130.1,INSD:T43049.1,INSD:DR247189.1,
                     INSD:BP562606.1,INSD:DR358822.1,INSD:DR247060.1,
                     INSD:EL068097.1,INSD:EL036233.1,INSD:EH987111.1,
                     INSD:DR247092.1,INSD:BP621044.1,INSD:DR247209.1,
                     INSD:DR358812.1,INSD:DR247077.1,INSD:EL202238.1,
                     INSD:EH903973.1,INSD:DR358825.1,INSD:CB185607.1,
                     INSD:DR247056.1,INSD:EL318672.1,INSD:DR247290.1,
                     INSD:DR247247.1,INSD:DR247106.1,INSD:DR358820.1,
                     INSD:EH797739.1,INSD:ES033411.1,INSD:EL126423.1,
                     INSD:DR378148.1,INSD:EL240791.1,INSD:EH859726.1,
                     INSD:EL185957.1,INSD:EH917601.1,INSD:AV557226.1,
                     INSD:ES012488.1,INSD:BP567064.1,INSD:EG486414.1,
                     INSD:ES080142.1,INSD:DR247205.1,INSD:EL210092.1,
                     INSD:EL041909.1,INSD:BP622949.1,INSD:EL296474.1,
                     INSD:DR247085.1,INSD:DR247293.1,INSD:DR247248.1,
                     INSD:EH947602.1,INSD:BP864526.1,INSD:EL078538.1,
                     INSD:ES214898.1,INSD:EH808943.1,INSD:EL191027.1,
                     INSD:DR247222.1,INSD:EL277103.1,INSD:H36862.1,
                     INSD:EL088768.1,INSD:EL287680.1,INSD:EL239840.1,
                     INSD:DR247135.1,INSD:DR247098.1,INSD:EL028114.1,
                     INSD:EL207862.1,INSD:AV530330.1,INSD:EL334993.1,
                     INSD:DR247246.1,INSD:DR247123.1,INSD:EL165351.1,
                     INSD:DR247296.1,INSD:DR247116.1,INSD:ES039642.1,
                     INSD:BP821466.1,INSD:ES113638.1,INSD:EL083742.1,
                     INSD:DR247202.1,INSD:DR247058.1,INSD:ES158880.1,
                     INSD:EL300908.1,INSD:DR247103.1,INSD:EL274413.1,
                     INSD:EH888137.1,INSD:EG500319.1,INSD:EH837490.1,
                     INSD:DR247282.1,INSD:AV810215.1,INSD:BP828729.1,
                     INSD:AV442107.1,INSD:DR247228.1,INSD:AA721872.1,
                     INSD:DR358811.1,INSD:EG486415.1,INSD:EL228719.1,
                     INSD:EL329863.1,INSD:EL001909.1,INSD:AV563055.1,
                     INSD:BP561031.2,INSD:BP659181.1,INSD:EL219395.1,
                     INSD:EL155385.1,INSD:BP825904.1,INSD:BP823642.1,
                     INSD:ES053280.1,INSD:EL014651.1,INSD:EL238314.1,
                     INSD:EL236672.1,INSD:EH873291.1,INSD:DR247131.1,
                     INSD:EL230264.1,INSD:ES101352.1,INSD:DR247230.1,
                     INSD:DR247257.1,INSD:DR247062.1,INSD:EL079929.1,
                     INSD:DR247115.1,INSD:AV550722.1,INSD:DR247285.1,
                     INSD:EL982148.1,INSD:BP637325.1,INSD:ES129323.1,
                     INSD:EH867088.1,INSD:DR247075.1,INSD:DR247294.1,
                     INSD:EL284939.1,INSD:CO048575.1,INSD:AV551779.1,
                     INSD:AV793906.1,INSD:DR247133.1,INSD:DR247165.1,
                     INSD:EL988883.1,INSD:EH797212.1,INSD:DR247179.1,
                     INSD:DR358816.1,INSD:AV562006.1,INSD:EH948813.1,
                     INSD:DR247100.1,INSD:BP601016.1,INSD:ES181240.1,
                     INSD:DR247167.1,INSD:EL319161.1,INSD:BP627344.1,
                     INSD:EL997000.1,INSD:BP827833.1,INSD:EL029898.1,
                     INSD:DR247178.1,INSD:AV560818.1,INSD:DR247187.1,
                     INSD:EL173309.1,INSD:EG476828.1,INSD:ES104273.1,
                     INSD:BP828952.1,INSD:EL023437.1,INSD:EG439445.1,
                     INSD:EL976525.1,INSD:ES196076.1,INSD:DR247253.1,
                     INSD:EL289765.1,INSD:DR247094.1,INSD:AV812529.1,
                     INSD:ES046060.1"
                     /inference="Similar to RNA sequence,
                     mRNA:INSD:AY120785.1,INSD:AY099825.1,INSD:BT000330.1,
                     INSD:D85192.1,INSD:BT006313.1,INSD:D26609.1,
                     INSD:BX829233.1"
                     /note="plasma membrane intrinsic protein 1;4 (PIP1;4);
                     FUNCTIONS IN: water channel activity; INVOLVED IN:
                     response to water deprivation, transport; LOCATED IN:
                     plasma membrane, membrane; EXPRESSED IN: 23 plant
                     structures; EXPRESSED DURING: 13 growth stages; CONTAINS
                     InterPro DOMAIN/s: Major intrinsic protein, conserved site
                     (InterPro:IPR022357), Aquaporin (InterPro:IPR012269),
                     Major intrinsic protein (InterPro:IPR000425); BEST
                     Arabidopsis thaliana protein match is: plasma membrane
                     intrinsic protein 1B (TAIR:AT2G45960.1); Has 10702 Blast
                     hits to 10683 proteins in 2216 species: Archae - 88;
                     Bacteria - 5147; Metazoa - 1472; Fungi - 442; Plants -
                     2512; Viruses - 2; Other Eukaryotes - 1039 (source: NCBI
                     BLink)."
                     /codon_start=1
                     /product="plasma membrane intrinsic protein 1;4"
                     /protein_id="NP_567178.1"
                     /db_xref="GI:18411332"
                     /db_xref="GeneID:827956"
                     /db_xref="TAIR:AT4G00430"
                     /translation="MEGKEEDVRVGANKFPERQPIGTSAQSTDKDYKEPPPAPLFEPG
                     ELSSWSFYRAGIAEFIATFLFLYITVLTVMGVKRAPNMCASVGIQGIAWAFGGMIFAL
                     VYCTAGISGGHINPAVTFGLFLARKLSLTRAVFYMIMQCLGAICGAGVVKGFQPTPYQ
                     TLGGGANTVAHGYTKGSGLGAEIIGTFVLVYTVFSATDAKRSARDSHVPILAPLPIGF
                     AVFLVHLATIPITGTGINPARSLGAAIIYNKDHSWDDHWIFWVGPFIGAALAALYHQI
                     VIRAIPFKSKS"
                     /label="PIP1;4 CDS"
     Linker          1563..1610
                     /modified_by="Melanie Krebs"
                     /label="GSL"
     misc_feature    1563..1566
                     /label="02 DE_Oligopaar"
     ligation        1563..1566
                     /label="Ligation"
     misc_feature    1563..2334
                     /Source="referenceToDocument:
                     urn:local:maizellab06:1l-gc4l5u0"
                     /label="4. pR557 - pGGD-GSL-mTurquoise2 (concatenated
                     sequence 5)"
                     /note="Geneious type: Concatenated sequence"
     CDS             1611..2327
                     /Imported_from="<a
                     href=""http://wishart.biology.ualberta.ca/PlasMapper"">Pla
                     sMapper</a>"
                     /Transferred_From="EGFP reporter"
                     /Transferred_Similarity="95.99%"
                     /modified_by="User"
                     /modified_by="Melanie Krebs"
                     /label="mTurquoise2"
     primer_bind     1611..1629
                     /Mismatches=0
                     /Extension="AACAGGTCTCATCAGGTGCTAGCGGTGGCAGCGGTGGCACTAGTGG
                     TGGAGGCGGATCC"
                     /%GC="63.2"
                     /Hairpin_Tm="47.5"
                     /Self_Dimer_Tm="None"
                     /Pair_Dimer_Tm="13.0"
                     /Tm="62.3"
                     /annotation_group="227366024559753310db91-55ca-4e1e-aebc-9
                     4299d6da125"
                     /Sequence="ATGGTGAGCAAGGGCGAGG"
                     /created_by="primer3"
                     /Product_Size=717
                     /label="GGD_GSL-XFP_F"
     primer_bind     1611..1625
                     /Mismatches=0
                     /%GC="60.0"
                     /Hairpin_Tm="41.6"
                     /Self_Dimer_Tm="None"
                     /Tm="52.6"
                     /annotation_group="2771117023328736ab137-4714-4b49-a54d-e3
                     9dc00121b0"
                     /Sequence="ATGGTGAGCAAGGGC"
                     /created_by="primer3"
                     /label="P-1088"
     misc_feature    complement(1652..1670)
                     /Mismatches=0
                     /%GC="63.2"
                     /Hairpin_Tm="31.9"
                     /Self_Dimer_Tm="None"
                     /Tm="59.9"
                     /annotation_group="2771293469754799cb736-8ab2-4118-b73c-66
                     c53fb4d5d5"
                     /Sequence="GTCCAGCTCGACCAGGATG"
                     /created_by="primer3"
                     /label="pEGFPN1rev"
                     /note="Geneious type: primer_bind_reverse"
     misc_feature    complement(1678..1697)
                     /Hairpin="4.0"
                     /Primer-Dimer="2.0"
                     /Monovalent_Salt_Concentration="50.0"
                     /Divalent_Salt_Concentration="0.0"
                     /DNTP_Concentration="0.0"
                     /Mismatches=0
                     /%GC="50.0"
                     /Hairpin_Tm="None"
                     /Self_Dimer_Tm="None"
                     /Tm="59.1"
                     /annotation_group="277064231196305c00df2-8baf-41d8-831c-93
                     c27aeff2ee"
                     /Sequence="GCTGAACTTGTGGCCGTTTA"
                     /created_by="primer3"
                     /label="P-0010"
                     /note="Geneious type: primer_bind_reverse"
     primer_bind     1847..1868
                     /Mismatches=0
                     /%GC="50.0"
                     /Hairpin_Tm="45.0"
                     /Self_Dimer_Tm="14.0"
                     /Tm="60.1"
                     /annotation_group="277162772195395b05a18-aec0-4db2-8252-3a
                     a6920d2c64"
                     /Sequence="GAAGCAGCACGACTTCTTCAAG"
                     /created_by="primer3"
                     /label="P-2403"
     misc_feature    complement(1859..1878)
                     /Mismatches=0
                     /%GC="55.0"
                     /Hairpin_Tm="35.1"
                     /Self_Dimer_Tm="None"
                     /Tm="59.6"
                     /annotation_group="2771737315817bae93ea3-db16-44e7-a32f-2a
                     4c06660441"
                     /Sequence="GCATGGCGGACTTGAAGAAG"
                     /created_by="primer3"
                     /label="P-2450"
                     /note="Geneious type: primer_bind_reverse"
     misc_feature    complement(2033..2056)
                     /Mismatches=0
                     /%GC="45.8"
                     /Hairpin_Tm="38.7"
                     /Self_Dimer_Tm="7.7"
                     /Tm="60.4"
                     /annotation_group="2771698527416e3d1e835-31ff-466a-ad8a-31
                     83a348820b"
                     /Sequence="TCGCTAAAGTAGTTGTACTCCAGC"
                     /created_by="primer3"
                     /label="P-2404"
                     /note="Geneious type: primer_bind_reverse"
     misc_feature    complement(2160..2180)
                     /Hairpin="4.0"
                     /Primer-Dimer="2.0"
                     /Monovalent_Salt_Concentration="50.0"
                     /Divalent_Salt_Concentration="0.0"
                     /DNTP_Concentration="0.0"
                     /Mismatches=0
                     /%GC="66.7"
                     /Hairpin_Tm="35.8"
                     /Self_Dimer_Tm="None"
                     /Tm="65.9"
                     /annotation_group="2770833528049c4a4a9ee-3e98-4b5c-9110-47
                     178585230d"
                     /Sequence="GCCGATGGGGGTGTTCTGCTG"
                     /created_by="primer3"
                     /label="P-0212"
                     /note="Geneious type: primer_bind_reverse"
     primer_bind     2263..2282
                     /Hairpin="6.0"
                     /Primer-Dimer="2.0"
                     /Monovalent_Salt_Concentration="50.0"
                     /Divalent_Salt_Concentration="0.0"
                     /DNTP_Concentration="0.0"
                     /Mismatches=0
                     /%GC="55.0"
                     /Hairpin_Tm="44.2"
                     /Self_Dimer_Tm="13.4"
                     /Tm="59.7"
                     /annotation_group="2770605996869d668c859-c096-4b31-8e28-86
                     63e071e911"
                     /Sequence="ACATGGTCCTGCTGGAGTTC"
                     /created_by="primer3"
                     /label="P-0009"
     primer_bind     2297..2315
                     /Mismatches=0
                     /%GC="57.9"
                     /Hairpin_Tm="None"
                     /Self_Dimer_Tm="None"
                     /Tm="57.7"
                     /annotation_group="27712582717161cb51d9d-b046-430f-bd4c-0b
                     b617ce4894"
                     /Sequence="GATCACTCTCGGCATGGAC"
                     /created_by="primer3"
                     /label="pEGFPC1for"
     misc_feature    complement(2309..2327)
                     /modified_by="Melanie Krebs"
                     /Mismatches=0
                     /Extension="AACAGGTCTCTGCAGCTA"
                     /%GC="52.6"
                     /Hairpin_Tm="None"
                     /Self_Dimer_Tm="None"
                     /Pair_Dimer_Tm="13.0"
                     /Tm="55.8"
                     /annotation_group="227366024559753310db91-55ca-4e1e-aebc-9
                     4299d6da125"
                     /Sequence="CTTGTACAGCTCGTCCATG"
                     /created_by="primer3"
                     /Product_Size=717
                     /label="GGE_XFP_R "
                     /note="Geneious type: primer_bind_reverse"
     misc_feature    complement(2328..>2334)
                     /label="E-Overhang"
     GG              <2331..2334
                     /modified_by="wacae"
                     /Transferred_From="E"
                     /Transferred_Similarity="100.00%"
                     /label="E"
     misc_feature    <2331..2334
                     /created_by="User"
                     /label="GG-overhang"
     ligation        2331..2334
                     /label="Ligation"
     ligation        2331..2334
                     /label="Ligation"
     misc_feature    2331..2600
                     /Source="referenceToDocument:
                     urn:local:maizellab06:6s-fx9wyti"
                     /label="5. pR439_pGGE-tHSP18.2M (concatenated sequence 6)"
                     /note="Geneious type: Concatenated sequence"
     terminator      2335..2596
                     /created_by="User"
                     /label="tHSP18.2_dHindIII"
     misc_feature    2335..2596
                     /Source="referenceToDocument: urn:local:.:e9-gganff5"
                     /label="Digestion of pGGE-tHSP18.2M - Fragment 2
                     extraction (concatenated sequence 2)"
                     /note="Geneious type: Concatenated sequence"
     primer_bind     2382..2405
                     /Mismatches=0
                     /%GC="37.5"
                     /Hairpin_Tm="40.9"
                     /Self_Dimer_Tm="4.0"
                     /Tm="60.1"
                     /annotation_group="2771399468814cd3b712c-71f7-4171-a1d8-fe
                     bc060f5cfd"
                     /Sequence="AGCTTGTGTGCTTAAGTTTGTGTT"
                     /created_by="primer3"
                     /label="P-2214"
     misc_feature    complement(2517..2540)
                     /Mismatches=0
                     /%GC="41.7"
                     /Hairpin_Tm="None"
                     /Self_Dimer_Tm="20.4"
                     /Tm="60.1"
                     /annotation_group="27714763531961132367b-574c-4658-b6dd-0d
                     cd155d061e"
                     /Sequence="ATATGCTGCAGAAGAGATCCAACA"
                     /created_by="primer3"
                     /label="P-2215"
                     /note="Geneious type: primer_bind_reverse"
     misc_feature    2530..2535
                     /Recognition_pattern="CTGCA^G"
                     /annotation_group="CTGCAG"
                     /label="PstI"
                     /note="Geneious type: restriction site"
     GG              complement(2597..>2600)
                     /created_by="thjac"
                     /modified_by="thjac"
                     /Transferred_From="F"
                     /Transferred_Similarity="100.00%"
                     /label="F"
     ligation        2597..2600
                     /label="Ligation"
     ligation        2597..2600
                     /label="Ligation"
     misc_feature    2597..5698
                     /Source="referenceToDocument:
                     urn:local:maizellab06:7r-fx9x0it"
                     /label="7. pLB012 (concatenated sequence 7)"
                     /note="Geneious type: Concatenated sequence"
     promoter        2601..3982
                     /created_by="User"
                     /label="OLE1"
     misc_feature    2601..5458
                     /Source="referenceToDocument: urn:local:.:eh-gganfg4"
                     /label="F-FastRed as received extraction (concatenated
                     sequence 2)"
                     /note="Geneious type: Concatenated sequence"
     misc_feature    complement(2850..2873)
                     /Mismatches=0
                     /%GC="37.5"
                     /Hairpin_Tm="None"
                     /Self_Dimer_Tm="None"
                     /Tm="60.0"
                     /annotation_group="2771510262087badb4dc9-6634-4efb-9703-89
                     93e184e8e9"
                     /Sequence="TGCATTTGGGGCTGAATTGTTTAT"
                     /created_by="primer3"
                     /label="P-2216"
                     /note="Geneious type: primer_bind_reverse"
     modified_base   3288
                     /created_by="User"
                     /label="G->C"
     primer_bind     3339..3358
                     /Mismatches=0
                     /%GC="60.0"
                     /Hairpin_Tm="None"
                     /Self_Dimer_Tm="None"
                     /Tm="60.0"
                     /annotation_group="2771186998792e247e2f6-ee77-4737-8647-d0
                     bc5f6fca8c"
                     /Sequence="CGGAGATTGGTCGTCGAGAG"
                     /created_by="primer3"
                     /label="P-1558"
     CDS             3983..4741
                     /created_by="User"
                     /label="OLE1"
     modified_base   4027
                     /created_by="User"
                     /label="A->G "
     modified_base   4054
                     /created_by="User"
                     /label="C->T"
     modified_base   4060
                     /created_by="User"
                     /label="C->T"
     misc_feature    4134..4139
                     /Recognition_pattern="CAG^CTG"
                     /annotation_group="CAGCTG"
                     /label="PvuII"
                     /note="Geneious type: restriction site"
     intron          4336..4575
                     /created_by="User"
                     /label
     misc_feature    complement(4633..4652)
                     /Mismatches=0
                     /%GC="55.0"
                     /Hairpin_Tm="39.9"
                     /Self_Dimer_Tm="None"
                     /Tm="59.4"
                     /annotation_group="2771223411831e165ae59-68df-487f-a49f-ed
                     ccde536481"
                     /Sequence="CCTGAGCTTTGCTTCCCAAC"
                     /created_by="primer3"
                     /label="P-1559"
                     /note="Geneious type: primer_bind_reverse"
     CDS             4742..5458
                     /created_by="User"
                     /label="mCherry"
     misc_difference 4745
                     /created_by="User"
                     /modified_by="User"
                     /label="V->L"
     misc_feature    5093..5098
                     /Recognition_pattern="CTGCA^G"
                     /annotation_group="CTGCAG"
                     /label="PstI"
                     /note="Geneious type: restriction site"
     misc_feature    5318..5323
                     /Recognition_pattern="CAG^CTG"
                     /annotation_group="CAGCTG"
                     /label="PvuII"
                     /note="Geneious type: restriction site"
     misc_difference 5450..5455
                     /created_by="User"
                     /modified_by="User"
                     /label="+H+M"
     misc_feature    <5459..5462
                     /Original_Bases
                     /label
                     /note="Geneious type: Editing History Insertion"
     ligation        5459..5462
                     /label="Ligation"
     terminator      5463..5694
                     /modified_by="User"
                     /label="NOS terminator"
     misc_feature    5463..5694
                     /Source="referenceToDocument: urn:local:.:ei-gganfg4"
                     /label="Digestion of pGGF007 (modified) PCR Product -
                     Fragment 2 extraction (concatenated sequence 3)"
                     /note="Geneious type: Concatenated sequence"
     misc_feature    complement(5517..5537)
                     /Hairpin="4.0"
                     /Primer-Dimer="0.0"
                     /Monovalent_Salt_Concentration="50.0"
                     /Divalent_Salt_Concentration="0.0"
                     /DNTP_Concentration="0.0"
                     /Mismatches=0
                     /%GC="57.1"
                     /Hairpin_Tm="57.7"
                     /Self_Dimer_Tm="None"
                     /Tm="64.7"
                     /annotation_group="2770680949178baa76e3e-470b-4ba7-afd3-bd
                     0598fc8426"
                     /Sequence="ATCGCAAGACCGGCAACAGGA"
                     /created_by="primer3"
                     /label="P-0039"
                     /note="Geneious type: primer_bind_reverse"
     primer_bind     5523..5542
                     /Mismatches=0
                     /%GC="50.0"
                     /Hairpin_Tm="None"
                     /Self_Dimer_Tm="1.9"
                     /Tm="59.8"
                     /annotation_group="27717730838739ff8bc91-3a93-4013-8529-3c
                     abdc24c466"
                     /Sequence="TGCCGGTCTTGCGATGATTA"
                     /created_by="primer3"
                     /label="P-2671"
     misc_feature    5695..5698
                     /created_by="maizel"
                     /label="GG-G"
     ligation        5695..5698
                     /label="Ligation"
     misc_feature    5695..31
                     /Source="referenceToDocument:
                     urn:local:maizellab14:cb-fv4fa1l"
                     /label="pGBZ1_pMP051 (concatenated sequence 1)"
                     /note="Geneious type: Concatenated sequence"
     misc_feature    <5695..>5703
                     /Source="referenceToDocument: urn:local:.:eb-gganff5"
                     /label="PCR_alpha1_eco_mutated (concatenated sequence 2)"
                     /note="Geneious type: Concatenated sequence"
     misc_feature    5699..5702
                     /created_by="maizel"
                     /label="GB-C"
     misc_feature    5726..5750
                     /note="right border repeat from nopaline C58 T-DNA"
                     /label="RB T-DNA repeat"
     primer_bind     5740..5766
                     /Hairpin="4.0"
                     /Primer-Dimer="2.0"
                     /Monovalent_Salt_Concentration="50.0"
                     /Divalent_Salt_Concentration="0.0"
                     /DNTP_Concentration="0.0"
                     /Mismatches=0
                     /%GC="51.9"
                     /Hairpin_Tm="37.0"
                     /Self_Dimer_Tm="None"
                     /Tm="65.6"
                     /annotation_group="277097224779429a106be-e8fd-4b18-8034-45
                     acb0c19e9d"
                     /Sequence="GGCGGGTAAACCTAAGAGAAAAGAGCG"
                     /created_by="primer3"
                     /label="P-0434"
     primer_bind     5750..5773
                     /Hairpin="4.0"
                     /Primer-Dimer="3.0"
                     /Monovalent_Salt_Concentration="50.0"
                     /Divalent_Salt_Concentration="0.0"
                     /DNTP_Concentration="0.0"
                     /Mismatches=0
                     /%GC="33.3"
                     /Hairpin_Tm="None"
                     /Self_Dimer_Tm="None"
                     /Tm="54.7"
                     /annotation_group="2771005775599d4f9bf6d-1ea7-4fcf-9d5c-58
                     6273c15cc8"
                     /Sequence="CCTAAGAGAAAAGAGCGTTTATTA"
                     /created_by="primer3"
                     /label="P-0435"
     misc_feature    complement(5835..5855)
                     /Hairpin="5.0"
                     /Primer-Dimer="3.0"
                     /Monovalent_Salt_Concentration="50.0"
                     /Divalent_Salt_Concentration="0.0"
                     /DNTP_Concentration="0.0"
                     /Mismatches=0
                     /%GC="61.9"
                     /Hairpin_Tm="82.9"
                     /Self_Dimer_Tm="5.9"
                     /Tm="66.1"
                     /annotation_group="10487921417927694b1a738-5399-4d9a-aeb1-
                     112011b5b7f6"
                     /Sequence="AGGGGAACCCTGTGGTTGGCA"
                     /created_by="primer3"
                     /label="P-0045"
                     /note="Geneious type: primer_bind_reverse"
     misc_feature    complement(5835..5855)
                     /Hairpin="5.0"
                     /Primer-Dimer="3.0"
                     /Monovalent_Salt_Concentration="50.0"
                     /Divalent_Salt_Concentration="0.0"
                     /DNTP_Concentration="0.0"
                     /Mismatches=0
                     /%GC="61.9"
                     /Hairpin_Tm="82.9"
                     /Self_Dimer_Tm="5.9"
                     /Pair_Dimer_Tm="1.8"
                     /Tm="66.1"
                     /annotation_group="16578137094598d4de34ff-a572-4cb0-84bc-0
                     fa1ebee8e85"
                     /Sequence="AGGGGAACCCTGTGGTTGGCA"
                     /created_by="primer3"
                     /Product_Size=295
                     /label="P-0045"
                     /note="Geneious type: primer_bind_reverse"
     misc_feature    complement(5835..5855)
                     /Hairpin="5.0"
                     /Primer-Dimer="3.0"
                     /Monovalent_Salt_Concentration="50.0"
                     /Divalent_Salt_Concentration="0.0"
                     /DNTP_Concentration="0.0"
                     /Mismatches=0
                     /%GC="61.9"
                     /Hairpin_Tm="82.9"
                     /Self_Dimer_Tm="5.9"
                     /Tm="66.1"
                     /annotation_group="2770760819915e8c46c57-65d0-40ce-b035-a3
                     ec0c4e0d02"
                     /Sequence="AGGGGAACCCTGTGGTTGGCA"
                     /created_by="primer3"
                     /label="P-0045"
                     /note="Geneious type: primer_bind_reverse"
     misc_feature    complement(5877..5896)
                     /Mismatches=0
                     /%GC="60.0"
                     /Hairpin_Tm="None"
                     /Self_Dimer_Tm="None"
                     /Tm="60.0"
                     /annotation_group="277166315045331b833ac-5926-4879-bd32-cf
                     0cc330be7d"
                     /Sequence="CTATAGCAGCGGAGGGGTTG"
                     /created_by="primer3"
                     /label="P-3049"
                     /note="Geneious type: primer_bind_reverse"
     misc_feature    complement(6004..6023)
                     /Mismatches=0
                     /%GC="50.0"
                     /Hairpin_Tm="42.7"
                     /Self_Dimer_Tm="15.9"
                     /Tm="59.8"
                     /annotation_group="2771549824902c97ef80c-dcdc-4d0d-a213-fb
                     6b377f7000"
                     /Sequence="GCGACTAAAACACGCGACAA"
                     /created_by="primer3"
                     /label="P-2529"
                     /note="Geneious type: primer_bind_reverse"
     CDS             7051..7680
                     /codon_start=1
                     /product="stability protein from the Pseudomonas plasmid 
                     pVS1 (Heeb et al., 2000)"
                     /translation="MKVIAVLNQKGGSGKTTIATHLARALQLAGADVLLVDSDPQGSA
                     RDWAAVREDQPLTVVGIDRPTIDRDVKAIGRRDFVVIDGAPQAADLAVSAIKAADFVL
                     IPVQPSPYDIWATADLVELVKQRIEVTDGRLQAAFVVSRAIKGTRIGGEVAEALAGYE
                     LPILESRITQRVSYPGTAAAGTTVLESEPEGDAAREVQALAAEIKSKLI"
                     /label="pVS1 StaA"
     CDS             8114..9181
                     /codon_start=1
                     /product="replication protein from the Pseudomonas plasmid
                      pVS1 (Heeb et al., 2000)"
                     /translation="GRKPSGPVQIGAALGDDLVEKLKAAQAAQRQRIEAEARPGESWQ
                     AAADRIRKESRQPPAAGAPSIRKPPKGDEQPDFFVPMLYDVGTRDSRSIMDVAVFRLS
                     KRDRRAGEVIRYELPDGHVEVSAGPAGMASVWDYDLVLMAVSHLTESMNRYREGKGDK
                     PGRVFRPHVADVLKFCRRADGGKQKDDLVETCIRLNTTHVAMQRTKKAKNGRLVTVSE
                     GEALISRYKIVKSETGRPEYIEIELADWMYREITEGKNPDVLTVHPDYFLIDPGIGRF
                     LYRLARRAAGKAEARWLFKTIYERSGSAGEFKKFCFTVRKLIGSNDLPEYDLKEEAGQ
                     AGPILVMRYRNLIEGEASAGS"
                     /label="pVS1 RepA"
     rep_origin      9247..9441
                     /note="origin of replication for the Pseudomonas plasmid 
                     pVS1 (Heeb et al., 2000)"
                     /label="pVS1 oriV"
     misc_feature    complement(9677..9695)
                     /Mismatches=0
                     /%GC="57.9"
                     /Hairpin_Tm="33.5"
                     /Self_Dimer_Tm="1.0"
                     /Tm="58.2"
                     /annotation_group="2771364569547a0498f3c-2358-49c2-aae9-d4
                     1ff8b0554b"
                     /Sequence="GAGCTGCATGTGTCAGAGG"
                     /created_by="primer3"
                     /label="pGex_rev"
                     /note="Geneious type: primer_bind_reverse"
     primer_bind     complement(9677..9699)
                     /note="pGEX vectors, reverse primer"
                     /label="pGEX 3'"
     primer_bind     9733..9753
                     /Mismatches=0
                     /%GC="66.7"
                     /Hairpin_Tm="38.4"
                     /Self_Dimer_Tm="6.0"
                     /Tm="65.3"
                     /annotation_group="277132830642486cf1082-b500-4196-af05-db
                     a5accc577c"
                     /Sequence="GGAGCAGACAAGCCCGTCAGG"
                     /created_by="primer3"
                     /label="pEX-For"
     misc_feature    9785..9925
                     /note="basis of mobility region from pBR322"
                     /label="bom"
     primer_bind     9879..9898
                     /Mismatches=0
                     /%GC="50.0"
                     /Hairpin_Tm="46.3"
                     /Self_Dimer_Tm="9.4"
                     /Tm="58.2"
                     /annotation_group="27715895794112e7dfb98-7ebb-43e5-b64e-e8
                     dfc19ddf07"
                     /Sequence="GGTGTGAAATACCGCACAGA"
                     /created_by="primer3"
                     /label="P-2551"
     primer_bind     complement(9940..9957)
                     /note="L4440 vector, forward primer"
                     /label="L4440"
     rep_origin      complement(10111..10699)
                     /direction="LEFT"
                     /note="high-copy-number ColE1/pMB1/pBR322/pUC origin of 
                     replication"
                     /label="ori"
     primer_bind     10174..10194
                     /Hairpin="4.0"
                     /Primer-Dimer="4.0"
                     /Monovalent_Salt_Concentration="50.0"
                     /Divalent_Salt_Concentration="0.0"
                     /DNTP_Concentration="0.0"
                     /Mismatches=0
                     /%GC="42.9"
                     /Hairpin_Tm="41.0"
                     /Self_Dimer_Tm="None"
                     /Tm="55.0"
                     /annotation_group="27710406243816ca0bf76-3bd0-413e-8b47-e8
                     100988bcb4"
                     /Sequence="AAACCCGACAGGACTATAAAG"
                     /created_by="primer3"
                     /label="P-0861"
     misc_feature    complement(10188..10211)
                     /Mismatches=0
                     /%GC="45.8"
                     /Hairpin_Tm="37.3"
                     /Self_Dimer_Tm="None"
                     /Tm="60.2"
                     /annotation_group="2771809130013fa1fcc61-b7c9-4a1d-95ca-c2
                     1a2dec8e5b"
                     /Sequence="GGGGAAACGCCTGGTATCTTTATA"
                     /created_by="primer3"
                     /label="P-2405"
                     /note="Geneious type: primer_bind_reverse"
     primer_bind     complement(10191..10210)
                     /note="pBR322 origin, forward primer"
                     /label="pBR322ori-F"
     CDS             complement(10787..11602)
                     /codon_start=1
                     /gene="aph(3')-Ia"
                     /product="aminoglycoside phosphotransferase"
                     /note="confers resistance to kanamycin in bacteria or G418
                      (Geneticin(R)) in eukaryotes"
                     /translation="MSHIQRETSCSRPRLNSNMDADLYGYKWARDNVGQSGATIYRLY
                     GKPDAPELFLKHGKGSVANDVTDEMVRLNWLTEFMPLPTIKHFIRTPDDAWLLTTAIP
                     GKTAFQVLEEYPDSGENIVDALAVFLRRLHSIPVCNCPFNSDRVFRLAQAQSRMNNGL
                     VDASDFDDERNGWPVEQVWKEMHKLLPFSPDSVVTHGDFSLDNLIFDEGKLIGCIDVG
                     RVGIADRYQDLAILWNCLGEFSPSLQKRLFQKYGIDNPDMNKLQFHLMLDEFF"
                     /label="KanR"
     primer_bind     11446..11465
                     /Hairpin="4.0"
                     /Primer-Dimer="2.0"
                     /Monovalent_Salt_Concentration="50.0"
                     /Divalent_Salt_Concentration="0.0"
                     /DNTP_Concentration="0.0"
                     /Mismatches=0
                     /%GC="65.0"
                     /Hairpin_Tm="40.8"
                     /Self_Dimer_Tm="10.8"
                     /Tm="65.8"
                     /annotation_group="2770795379169d0c0dc0f-6516-4e7a-9526-8d
                     954dd2c3bb"
                     /Sequence="ACAACTCTGGCGCATCGGGC"
                     /created_by="primer3"
                     /label="P-0180"
     primer_bind     11510..11529
                     /note="Kanamycin resistance gene, reverse primer"
                     /label="Kan-R"
     primer_bind     11683..11703
                     /Mismatches=0
                     /%GC="38.1"
                     /Hairpin_Tm="None"
                     /Self_Dimer_Tm="None"
                     /Tm="55.0"
                     /annotation_group="277184661185542722e2a-ab4d-4713-bf7f-a7
                     21aac5e7bf"
                     /Sequence="AATTCACTGTTCCTTGCATTC"
                     /created_by="primer3"
                     /label="P-2031"
     misc_feature    complement(11922..11942)
                     /Hairpin="4.0"
                     /Primer-Dimer="2.0"
                     /Monovalent_Salt_Concentration="50.0"
                     /Divalent_Salt_Concentration="0.0"
                     /DNTP_Concentration="0.0"
                     /Mismatches=0
                     /%GC="61.9"
                     /Hairpin_Tm="65.0"
                     /Self_Dimer_Tm="26.1"
                     /Tm="65.5"
                     /annotation_group="2770936583046f4131a0b-770e-408f-9b25-a7
                     6fa73a9aba"
                     /Sequence="AGCCGTTGTAAGGCGGCAGAC"
                     /created_by="primer3"
                     /label="P-0433"
                     /note="Geneious type: primer_bind_reverse"
     misc_feature    complement(11928..11948)
                     /Hairpin="4.0"
                     /Primer-Dimer="2.0"
                     /Monovalent_Salt_Concentration="50.0"
                     /Divalent_Salt_Concentration="0.0"
                     /DNTP_Concentration="0.0"
                     /Mismatches=0
                     /%GC="66.7"
                     /Hairpin_Tm="57.3"
                     /Self_Dimer_Tm="1.3"
                     /Tm="65.6"
                     /annotation_group="27709002780567528a25b-2c60-4c83-94f3-b2
                     6aa2374fc9"
                     /Sequence="CGGGAGAGCCGTTGTAAGGCG"
                     /created_by="primer3"
                     /label="P-0432"
                     /note="Geneious type: primer_bind_reverse"
     primer_bind     11992..12012
                     /Hairpin="5.0"
                     /Primer-Dimer="3.0"
                     /Monovalent_Salt_Concentration="50.0"
                     /Divalent_Salt_Concentration="0.0"
                     /DNTP_Concentration="0.0"
                     /Mismatches=0
                     /%GC="57.1"
                     /Hairpin_Tm="50.2"
                     /Self_Dimer_Tm="23.7"
                     /Pair_Dimer_Tm="1.8"
                     /Tm="65.8"
                     /annotation_group="16578137094598d4de34ff-a572-4cb0-84bc-0
                     fa1ebee8e85"
                     /Sequence="ATTTTGTGCCGAGCTGCCGGT"
                     /created_by="primer3"
                     /Product_Size=295
                     /label="P-0042"
     primer_bind     11992..12012
                     /Hairpin="5.0"
                     /Primer-Dimer="3.0"
                     /Monovalent_Salt_Concentration="50.0"
                     /Divalent_Salt_Concentration="0.0"
                     /DNTP_Concentration="0.0"
                     /Mismatches=0
                     /%GC="57.1"
                     /Hairpin_Tm="50.2"
                     /Self_Dimer_Tm="23.7"
                     /Tm="65.8"
                     /annotation_group="2770721277649ea8ea977-aa4d-4635-8c8b-18
                     c456056e1c"
                     /Sequence="ATTTTGTGCCGAGCTGCCGGT"
                     /created_by="primer3"
                     /label="P-0042"
     misc_feature    12035..12059
                     /note="left border repeat from nopaline C58 T-DNA"
                     /label="LB T-DNA repeat"
ORIGIN      
        1 taacgaatta ccatggcacc tgctgcaacc tcgacgagtc agtaataaac ggcgtcaaag
       61 tggttgcagc cggcacacac gagtcgtgtt tatcaactca aagcacaaat acttttcctc
      121 aacctaaaaa taaggcaatt agccaaaaac aactttgcgt gtaaacaacg ctcaatacac
      181 gtgtcatttt attattagct attgcttcac cgccttagct ttctcgtgac ctagtcgtcc
      241 tcgtcttttc ttcttcttct tctataaaac aatacccaaa gagctcttct tcttcacaat
      301 tcagatttca atttctcaaa atcttaaaaa ctttctctca attctctcta ccgtgatcaa
      361 ggtaaatttc tgtgttcctt attctctcaa aatcttcgat tttgttttcg ttcgatccca
      421 atttcgtata tgttctttgg tttagattct gttaatctta gatcgaagac gattttctgg
      481 gtttgatcgt tagatatcat cttaattctc gattagggtt tcatagatat catccgattt
      541 gttcaaataa tttgagtttt gtcgaataat tactcttcga tttgtgattt ctatctagat
      601 ctggtgttag tttctagttt gtgcgatcga atttgtagat taatctgagt ttttctgatt
      661 aacaaacagt attcagtcga ctggtaccaa caggctcaac aatggaaggc aaagaagaag
      721 atgtacgagt gggagctaac aagttcccgg agaggcaacc catcggtaca tcggctcagt
      781 ccaccgacaa ggactacaaa gagccacctc ctgcgccact gttcgagccc ggcgagctca
      841 gctcatggtc tttctacaga gccggaatag ctgagtttat cgctactttc ttgtttctct
      901 acatcactgt tttgactgta atgggagtta agagagcacc aaacatgtgt gcttctgttg
      961 gaatccaagg tatcgcttgg gcttttggtg gcatgatctt tgctcttgtc tactgtactg
     1021 ctggaatttc aggtggacac atcaaccctg ctgtaacatt cggtctgttc ttggctcgga
     1081 agttatctct gaccagagca gtgttctaca tgattatgca atgtcttgga gccatctgtg
     1141 gtgccggagt cgtcaaaggt ttccagccaa cgccgtacca gactctcggt ggtggtgcta
     1201 acaccgttgc tcatggctac accaaaggtt ctggccttgg tgctgaaatc atcggaacat
     1261 tcgttctcgt ctacactgtc ttctccgcca ccgacgccaa gagaagcgcc cgtgactcac
     1321 acgtcccgat tttggcgccg ctcccaatcg gatttgcagt gttcttggta cacttggcaa
     1381 caataccgat caccgggacc ggaatcaacc cagctagaag tcttggagcc gcaattatct
     1441 acaacaagga ccactcttgg gatgaccatt ggattttctg ggttggacca ttcattggag
     1501 cagctctagc agcactatat caccagattg tcatcagagc gattcctttc aagagcaaga
     1561 gttcaggtgc tagcggtggc agcggtggca ctagtggtgg aggcggatcc atggtgagca
     1621 agggcgagga gctgttcacc ggggtggtgc ccatcctggt cgagctggac ggcgacgtaa
     1681 acggccacaa gttcagcgtg tccggcgagg gcgagggcga tgccacctac ggcaagctga
     1741 ccctgaagtt catctgcacc accggcaagc tgcccgtgcc ctggcccacc ctcgtgacca
     1801 ccctgtcctg gggcgtgcag tgcttcgccc gctaccccga ccacatgaag cagcacgact
     1861 tcttcaagtc cgccatgccc gaaggctacg tccaggagcg caccatcttc ttcaaggacg
     1921 acggcaacta caagacccgc gccgaggtga agttcgaggg cgacaccctg gtgaaccgca
     1981 tcgagctgaa gggcatcgac ttcaaggagg acggcaacat cctggggcac aagctggagt
     2041 acaactactt tagcgacaac gtctatatca ccgccgacaa gcagaagaac ggcatcaagg
     2101 ccaacttcaa gatccgccac aacatcgagg acggcggcgt gcagctcgcc gaccactacc
     2161 agcagaacac ccccatcggc gacggccccg tgctgctgcc cgacaaccac tacctgagca
     2221 cccagtccaa gctgagcaaa gaccccaacg agaagcgcga tcacatggtc ctgctggagt
     2281 tcgtgaccgc cgccgggatc actctcggca tggacgagct gtacaagtag ctgcgagctc
     2341 atatgaagat gaagatgaaa tatttggtgt gtcaaataaa tagcttgtgt gcttaagttt
     2401 gtgttttttt cttggcttgt tgtgttatga atttgtggct ttttctaata ttaaatgaat
     2461 gtaagatctc attataatga ataaacaaat gtttctataa tccattgtga atgttttgtt
     2521 ggatctcttc tgcagcatat aactactgta tgtgctatgg tatggactat ggaatatgat
     2581 taaagataag gaattcacta cttcaagtgt atgtaggtat agtaacatga acaagaacag
     2641 actcaagtac aagatcgcat acgaaaatgg aaatggcaat gtcacttcca cataatcaaa
     2701 cacgaatcct catatcaaca aggcctgaga ttctaactag ctcataacaa cttagccaat
     2761 agttacttga gactaccaaa tgtatgtaga actaaagact aagggacaga gagttcgtct
     2821 aaacaggtga atctagtcgt tgttatctaa taaacaattc agccccaaat gcagaacaca
     2881 catagagctc tctattgatt caaattacga tctgatactg ataacgtcta gatttttagg
     2941 gttaaagcaa tcaatcacct gacgattcaa ggtggttgga tcatgacgat tccagaaaac
     3001 atcaagcaag ctctcaaagc tacactcttt gggatcatac tgaactctaa caacctcgtt
     3061 atgtcccgta gtgccagtac agacatcctc gtaactcgga ttgtgcacga tgccatggct
     3121 atacccaacc tcggtcttgg tcacaccagg aactctctgg taagctagct ccactcccca
     3181 gaaacaaccg gcgccaaatt gcgcgaattg ctgacctgaa gacggaacat catcgtcggg
     3241 tccttgggcg attgcggcgg aagatgggtc agcttgggct tgaggaccag acccgaatcc
     3301 gagtctgttg aaaaggttgt tcattgggga tttgtatacg gagattggtc gtcgagaggt
     3361 ttgagggaaa ggacaaatgg gtttggctct ggagaaagag agtgcggctt tagagagaga
     3421 attgagaggt ttagagagag atgcggcggc gatgagcgga ggagagacga cgaggacctg
     3481 cattatcaaa gcagtgacgt ggtgaaattt ggaactttta agaggcagat agatttatta
     3541 tttgtatcca ttttcttcat tgttctagaa tgtcgcggaa caaattttaa aactaaatcc
     3601 taaatttttc taattttgtt gccaatagtg gatatgtggg ccgtatagaa ggaatctatt
     3661 gaaggcccaa acccatactg acgagcccaa aggttcgttt tgcgttttat gtttcggttc
     3721 gatgccaacg ccacattctg agctaggcaa aaaacaaacg tgtctttgaa tagactcctc
     3781 tcgttaacac atgcagcggc tgcatggtga cgccattaac acgtggccta caattgcatg
     3841 atgtctccat tgacacgtga cttctcgtct cctttcttaa tatatctaac aaacactcct
     3901 acctcttcca aaatatatac acatcttttt gatcaatctc tcattcaaaa tctcattctc
     3961 tctagtaaac aagaacaaaa aaatggcgga tacagctaga ggaacccatc acgatatcat
     4021 cggcagggac cagtacccga tgatgggccg agatcgagat cagtaccaga tgtccggacg
     4081 aggatctgac tactccaagt ctaggcagat tgctaaagct gcaactgctg tcacagctgg
     4141 tggttccctc cttgttctct ccagccttac ccttgttgga actgtcatag ctttgactgt
     4201 tgcaacacct ctgctcgtta tcttcagccc aatccttgtc ccggctctca tcacagttgc
     4261 actcctcatc accggttttc tttcctctgg agggtttggc attgccgcta taaccgtttt
     4321 ctcttggatt tacaagtaag cacacattta tcatcttact tcataatttt gtgcaatatg
     4381 tgcatgcatg tgttgagcca gtagctttgg atcaattttt ttggtcgaat aacaaatgta
     4441 acaataagaa attgcaaatt ctagggaaca tttggttaac taaatacgaa atttgaccta
     4501 gctagcttga atgtgtctgt gtatatcatc tatataggta aaatgcttgg tatgatacct
     4561 attgattgtg aataggtacg caacgggaga gcacccacag ggatcagaca agttggacag
     4621 tgcaaggatg aagttgggaa gcaaagctca ggatctgaaa gacagagctc agtactacgg
     4681 acagcaacat actggtgggg aacatgaccg tgaccgtact cgtggtggcc agcacactac
     4741 tatgttgagc aagggcgagg aggataacat ggccatcatc aaggagttca tgcgcttcaa
     4801 ggtgcacatg gagggctccg tgaacggcca cgagttcgag atcgagggcg agggcgaggg
     4861 ccgcccctac gagggcaccc agaccgccaa gctgaaggtg accaagggtg gccccctgcc
     4921 cttcgcctgg gacatcctgt cccctcagtt catgtacggc tccaaggcct acgtgaagca
     4981 ccccgccgac atccccgact acttgaagct gtccttcccc gagggcttca agtgggagcg
     5041 cgtgatgaac ttcgaggacg gcggcgtggt gaccgtgacc caggactcct ccctgcagga
     5101 cggcgagttc atctacaagg tgaagctgcg cggcaccaac ttcccctccg acggccccgt
     5161 aatgcagaag aagaccatgg gctgggaggc ctcctccgag cggatgtacc ccgaggacgg
     5221 cgccctgaag ggcgagatca agcagaggct gaagctgaag gacggcggcc actacgacgc
     5281 tgaggtcaag accacctaca aggccaagaa gcccgtgcag ctgcccggcg cctacaacgt
     5341 caacatcaag ttggacatca cctcccacaa cgaggactac accatcgtgg aacagtacga
     5401 acgcgccgag ggccgccact ccaccggcgg catggacgag ctgtacaagc atatgtgagt
     5461 atctagagtc aagcagatcg ttcaaacatt tggcaataaa gtttcttaag attgaatcct
     5521 gttgccggtc ttgcgatgat tatcatataa tttctgttga attacgttaa gcatgtaata
     5581 attaacatgt aatgcatgac gttatttatg agatgggttt ttatgattag agtcccgcaa
     5641 ttatacattt aatacgcgat agaaaacaaa atatagcgcg caaactagga taaagtatgt
     5701 catatggcag gtgctcgagc aattctgaca ggatatattg gcgggtaaac ctaagagaaa
     5761 agagcgttta ttagaataat cggatattta aaagggcgtg aaaaggttta tccgttcgtc
     5821 catttgtatg tgcatgccaa ccacagggtt cccctcggga tcaaagtact ttgatccaac
     5881 ccctccgctg ctatagtgca gtcggcttct gacgttcagt gcagccgtca tctgaaaacg
     5941 acatgtcgca caagtcctaa gttacgcgac aggctgccgc cctgcccttt tcctggcgtt
     6001 ttcttgtcgc gtgttttagt cgcataaagt agaatacttg cgactagaac cggagacatt
     6061 acgccatgaa caagagcgcc gccgctggcc tgctgggcta tgcccgcgtc agcaccgacg
     6121 accaggactt gaccaaccaa cgggccgaac tgcacgcggc cggctgcacc aagctgtttt
     6181 ccgagaagat caccggcacc aggcgcgacc gcccggagct ggccaggatg cttgaccacc
     6241 tacgccctgg cgacgttgtg acagtgacca ggctagaccg cctggcccgc agcacccgcg
     6301 acctactgga cattgccgag cgcatccagg aggccggcgc gggcctgcgt agcctggcag
     6361 agccgtgggc cgacaccacc acgccggccg gccgcatggt gttgaccgtg ttcgccggca
     6421 ttgccgagtt cgagcgttcc ctaatcatcg accgcacccg gagcgggcgc gaggccgcca
     6481 aggcccgagg cgtgaagttt ggcccccgcc ctaccctcac cccggcacag atcgcgcacg
     6541 cccgcgagct gatcgaccag gaaggccgca ccgtgaaaga ggcggctgca ctgcttggcg
     6601 tgcatcgctc gaccctgtac cgcgcacttg agcgcagcga ggaagtgacg cccaccgagg
     6661 ccaggcggcg cggtgccttc cgtgaggacg cattgaccga ggccgacgcc ctggcggccg
     6721 ccgagaatga acgccaagag gaacaagcat gaaaccgcac caggacggcc aggacgaacc
     6781 gtttttcatt accgaagaga tcgaggcgga gatgatcgcg gccgggtacg tgttcgagcc
     6841 gcccgcgcac ctctcaaccg tgcggctgca tgaaatcctg gccggtttgt ctgatgccaa
     6901 gctggcggcc tggccggcca gcttggccgc tgaagaaacc gagcgccgcc gtctaaaaag
     6961 gtgatgtgta tttgagtaaa acagcttgcg tcatgcggtc gctgcgtata tgatgcgatg
     7021 agtaaataaa caaatacgca aggggaacgc atgaaggtta tcgctgtact taaccagaaa
     7081 ggcgggtcag gcaagacgac catcgcaacc catctagccc gcgccctgca actcgccggg
     7141 gccgatgttc tgttagtcga ttccgatccc cagggcagtg cccgcgattg ggcggccgtg
     7201 cgggaagatc aaccgctaac cgttgtcggc atcgaccgcc cgacgattga ccgcgacgtg
     7261 aaggccatcg gccggcgcga cttcgtagtg atcgacggag cgccccaggc ggcggacttg
     7321 gctgtgtccg cgatcaaggc agccgacttc gtgctgattc cggtgcagcc aagcccttac
     7381 gacatatggg ccaccgccga cctggtggag ctggttaagc agcgcattga ggtcacggat
     7441 ggaaggctac aagcggcctt tgtcgtgtcg cgggcgatca aaggcacgcg catcggcggt
     7501 gaggttgccg aggcgctggc cgggtacgag ctgcccattc ttgagtcccg tatcacgcag
     7561 cgcgtgagct acccaggcac tgccgccgcc ggcacaaccg ttcttgaatc agaacccgag
     7621 ggcgacgctg cccgcgaggt ccaggcgctg gccgctgaaa ttaaatcaaa actcatttga
     7681 gttaatgagg taaagagaaa atgagcaaaa gcacaaacac gctaagtgcc ggccgtccga
     7741 gcgcacgcag cagcaaggct gcaacgttgg ccagcctggc agacacgcca gccatgaagc
     7801 gggtcaactt tcagttgccg gcggaggatc acaccaagct gaagatgtac gcggtacgcc
     7861 aaggcaagac cattaccgag ctgctatctg aatacatcgc gcagctacca gagtaaatga
     7921 gcaaatgaat aaatgagtag atgaatttta gcggctaaag gaggcggcat ggaaaatcaa
     7981 gaacaaccag gcaccgacgc cgtggaatgc cccatgtgtg gaggaacggg cggttggcca
     8041 ggcgtaagcg gctgggttgt ctgccggccc tgcaatggca ctggaacccc caagcccgag
     8101 gaatcggcgt gacggtcgca aaccatccgg cccggtacaa atcggcgcgg cgctgggtga
     8161 tgacctggtg gagaagttga aggccgcgca ggccgcccag cggcaacgca tcgaggcaga
     8221 agcacgcccc ggtgaatcgt ggcaagcggc cgctgatcga atccgcaaag aatcccggca
     8281 accgccggca gccggtgcgc cgtcgattag gaagccgccc aagggcgacg agcaaccaga
     8341 ttttttcgtt ccgatgctct atgacgtggg cacccgcgat agtcgcagca tcatggacgt
     8401 ggccgttttc cgtctgtcga agcgtgaccg acgagctggc gaggtgatcc gctacgagct
     8461 tccagacggg cacgtagagg tttccgcagg gccggccggc atggccagtg tgtgggatta
     8521 cgacctggta ctgatggcgg tttcccatct aaccgaatcc atgaaccgat accgggaagg
     8581 gaagggagac aagcccggcc gcgtgttccg tccacacgtt gcggacgtac tcaagttctg
     8641 ccggcgagcc gatggcggaa agcagaaaga cgacctggta gaaacctgca ttcggttaaa
     8701 caccacgcac gttgccatgc agcgtacgaa gaaggccaag aacggccgcc tggtgacggt
     8761 atccgagggt gaagccttga ttagccgcta caagatcgta aagagcgaaa ccgggcggcc
     8821 ggagtacatc gagatcgagc tagctgattg gatgtaccgc gagatcacag aaggcaagaa
     8881 cccggacgtg ctgacggttc accccgatta ctttttgatc gatcccggca tcggccgttt
     8941 tctctaccgc ctggcacgcc gcgccgcagg caaggcagaa gccagatggt tgttcaagac
     9001 gatctacgaa cgcagtggca gcgccggaga gttcaagaag ttctgtttca ccgtgcgcaa
     9061 gctgatcggg tcaaatgacc tgccggagta cgatttgaag gaggaggcgg ggcaggctgg
     9121 cccgatccta gtcatgcgct accgcaacct gatcgagggc gaagcatccg ccggttccta
     9181 atgtacggag cagatgctag ggcaaattgc cctagcaggg gaaaaaggtc gaaaaggact
     9241 ctttcctgtg gatagcacgt acattgggaa cccaaagccg tacattggga accggaaccc
     9301 gtacattggg aacccaaagc cgtacattgg gaaccggtca cacatgtaag tgactgatat
     9361 aaaagagaaa aaaggcgatt tttccgccta aaactcttta aaacttatta aaactcttaa
     9421 aacccgcctg gcctgtgcat aactgtctgg ccagcgcaca gccgaagagc tgcaaaaagc
     9481 gcctaccctt cggtcgctgc gctccctacg ccccgccgct tcgcgtcggc ctatcgcggc
     9541 cgctggccgc tcaaaaatgg ctggcctacg gccaggcaat ctaccagggc gcggacaagc
     9601 cgcgccgtcg ccactcgacc gccggcgccc acatcaaggc accctgcctc gcgcgtttcg
     9661 gtgatgacgg tgaaaacctc tgacacatgc agctcccggt gacggtcaca gcttgtctgt
     9721 aagcggatgc cgggagcaga caagcccgtc agggcgcgtc agcgggtgtt ggcgggtgtc
     9781 ggggcgcagc catgacccag tcacgtagcg atagcggagt gtatactggc ttaactatgc
     9841 ggcatcagag cagattgtac tgagagtgca ccatatgcgg tgtgaaatac cgcacagatg
     9901 cgtaaggaga aaataccgca tcaggcgctc ttccgcttcc tcgctcactg actcgctgcg
     9961 ctcggtcgtt cggctgcggc gagcggtatc agctcactca aaggcggtaa tacggttatc
    10021 cacagaatca ggggataacg caggaaagaa catgtgagca aaaggccagc aaaaggccag
    10081 gaaccgtaaa aaggccgcgt tgctggcgtt tttccatagg ctccgccccc ctgacgagca
    10141 tcacaaaaat cgacgctcaa gtcagaggtg gcgaaacccg acaggactat aaagatacca
    10201 ggcgtttccc cctggaagct ccctcgtgcg ctctcctgtt ccgaccctgc cgcttaccgg
    10261 atacctgtcc gcctttctcc cttcgggaag cgtggcgctt tctcatagct cacgctgtag
    10321 gtatctcagt tcggtgtagg tcgttcgctc caagctgggc tgtgtgcacg aaccccccgt
    10381 tcagcccgac cgctgcgcct tatccggtaa ctatcgtctt gagtccaacc cggtaagaca
    10441 cgacttatcg ccactggcag cagccactgg taacaggatt agcagagcga ggtatgtagg
    10501 cggtgctaca gagttcttga agtggtggcc taactacggc tacactagaa ggacagtatt
    10561 tggtatctgc gctctgctga agccagttac cttcggaaaa agagttggta gctcttgatc
    10621 cggcaaacaa accaccgctg gtagcggtgg tttttttgtt tgcaagcagc agattacgcg
    10681 cagaaaaaaa ggatctcaag aagatccttt gatcttttct acggggtctg acgctcagtg
    10741 gaacgaaaac tcacgttaag ggattttggt catgcattct aggtgattag aaaaactcat
    10801 cgagcatcaa atgaaactgc aatttattca tatcaggatt atcaatacca tatttttgaa
    10861 aaagccgttt ctgtaatgaa ggagaaaact caccgaggca gttccatagg atggcaagat
    10921 cctggtatcg gtctgcgatt ccgactcgtc caacatcaat acaacctatt aatttcccct
    10981 cgtcaaaaat aaggttatca agtgagaaat caccatgagt gacgactgaa tccggtgaga
    11041 atggcaaaag tttatgcatt tctttccaga cttgttcaac aggccagcca ttacgctcgt
    11101 catcaaaatc actcgcatca accaaaccgt tattcattcg tgattgcgcc tgagcgagtc
    11161 gaaatacgcg atcgctgtta aaaggacaat tacaaacagg aatcgaatgc aaccggcgca
    11221 ggaacactgc cagcgcatca acaatatttt cacctgaatc aggatattct tctaatacct
    11281 ggaatgctgt tttccctggg atcgcagtgg tgagtaacca tgcatcatca ggagtacgga
    11341 taaaatgctt gatggtcgga agaggcataa attccgtcag ccagtttagt ctgaccatct
    11401 catctgtaac atcattggca acgctacctt tgccatgttt cagaaacaac tctggcgcat
    11461 cgggcttccc atacaatcgg tagattgtcg cacctgattg cccgacatta tcgcgagccc
    11521 atttataccc atataaatca gcatccatgt tggaatttaa tcgcggcctt gagcaagacg
    11581 tttcccgttg aatatggctc ataacagaac ttattatttc cttcctcttt tctacagtat
    11641 ttaaagatac cccaagaagc taattataac aagacgaact ccaattcact gttccttgca
    11701 ttctaaaacc ttaaatacca gaaaacagct ttttcaaagt tgttttcaaa gttggcgtat
    11761 aacatagtat cgacggagcc gattttgaaa ccgcggtgat cacaggcagc aacgctctgt
    11821 catcgttaca atcaacatgc taccctccgc gagatcatcc gtgtttcaaa cccggcagct
    11881 tagttgccgt tcttccgaat agcatcggta acatgagcaa agtctgccgc cttacaacgg
    11941 ctctcccgct gacgccgtcc cggactgatg ggctgcctgt atcgagtggt gattttgtgc
    12001 cgagctgccg gtcggggagc tgttggctgg ctggtggcag gatatattgt ggtgtaaaca
//
