# Supplementary material for: GreenGate 2.0: Backwards compatible addons for assembly of complex transcriptional units and their stacking with GreenGate
Source: PLoS One. 2023 Sep 8;18(9):e0290097. doi: 10.1371/journal.pone.0290097 (PMC10490876; doi:10.1371/journal.pone.0290097)
Supplement: S1 Dataset — (ZIP) [file pone.0290097.s006.zip › GreenGate2-Vectors/Level 1 and Level 2/Plasma membrane Markers/pMP65.gb]

LOCUS       pMP65                   8990 bp    DNA     circular UNA 20-JUL-2023
DEFINITION  Z2 - Plasma Membrane Marker - mVenus --- Golden Gate ligation
            product.
ACCESSION   urn.local.maizellab06.xx-ggao7jc
VERSION     urn.local.maizellab06.xx-ggao7jc
KEYWORDS    .
SOURCE      
  ORGANISM  
            .
FEATURES             Location/Qualifiers
     misc_feature    complement(2..26)
                     /note="left border repeat from nopaline C58 T-DNA"
                     /label="LB T-DNA repeat"
     misc_feature    complement(358..378)
                     /Mismatches=0
                     /%GC="38.1"
                     /Hairpin_Tm="None"
                     /Self_Dimer_Tm="None"
                     /Tm="55.0"
                     /annotation_group="1095614045499e2f42c55-1ff6-4e6f-b299-54
                     1a0f2c9c29"
                     /Sequence="AATTCACTGTTCCTTGCATTC"
                     /created_by="primer3"
                     /label="P-2031"
                     /note="Geneious type: primer_bind_reverse"
     CDS             459..1274
                     /codon_start=1
                     /gene="aph(3')-Ia"
                     /product="aminoglycoside phosphotransferase"
                     /note="confers resistance to kanamycin in bacteria or G418
                      (Geneticin(R)) in eukaryotes"
                     /translation="MSHIQRETSCSRPRLNSNMDADLYGYKWARDNVGQSGATIYRLY
                     GKPDAPELFLKHGKGSVANDVTDEMVRLNWLTEFMPLPTIKHFIRTPDDAWLLTTAIP
                     GKTAFQVLEEYPDSGENIVDALAVFLRRLHSIPVCNCPFNSDRVFRLAQAQSRMNNGL
                     VDASDFDDERNGWPVEQVWKEMHKLLPFSPDSVVTHGDFSLDNLIFDEGKLIGCIDVG
                     RVGIADRYQDLAILWNCLGEFSPSLQKRLFQKYGIDNPDMNKLQFHLMLDEFF"
                     /label="KanR"
     primer_bind     complement(532..551)
                     /note="Kanamycin resistance gene, reverse primer"
                     /label="Kan-R"
     rep_origin      1362..1950
                     /direction="LEFT"
                     /note="high-copy-number ColE1/pMB1/pBR322/pUC origin of 
                     replication"
                     /label="ori"
     primer_bind     1851..1870
                     /note="pBR322 origin, forward primer"
                     /label="pBR322ori-F"
     primer_bind     2104..2121
                     /note="L4440 vector, forward primer"
                     /label="L4440"
     misc_feature    complement(2136..2276)
                     /note="basis of mobility region from pBR322"
                     /label="bom"
     primer_bind     2362..2384
                     /note="pGEX vectors, reverse primer"
                     /label="pGEX 3'"
     rep_origin      complement(2620..2814)
                     /note="origin of replication for the Pseudomonas plasmid 
                     pVS1 (Heeb et al., 2000)"
                     /label="pVS1 oriV"
     CDS             complement(2880..3947)
                     /codon_start=1
                     /product="replication protein from the Pseudomonas plasmid
                      pVS1 (Heeb et al., 2000)"
                     /translation="GRKPSGPVQIGAALGDDLVEKLKAAQAAQRQRIEAEARPGESWQ
                     AAADRIRKESRQPPAAGAPSIRKPPKGDEQPDFFVPMLYDVGTRDSRSIMDVAVFRLS
                     KRDRRAGEVIRYELPDGHVEVSAGPAGMASVWDYDLVLMAVSHLTESMNRYREGKGDK
                     PGRVFRPHVADVLKFCRRADGGKQKDDLVETCIRLNTTHVAMQRTKKAKNGRLVTVSE
                     GEALISRYKIVKSETGRPEYIEIELADWMYREITEGKNPDVLTVHPDYFLIDPGIGRF
                     LYRLARRAAGKAEARWLFKTIYERSGSAGEFKKFCFTVRKLIGSNDLPEYDLKEEAGQ
                     AGPILVMRYRNLIEGEASAGS"
                     /label="pVS1 RepA"
     CDS             complement(4381..5010)
                     /codon_start=1
                     /product="stability protein from the Pseudomonas plasmid 
                     pVS1 (Heeb et al., 2000)"
                     /translation="MKVIAVLNQKGGSGKTTIATHLARALQLAGADVLLVDSDPQGSA
                     RDWAAVREDQPLTVVGIDRPTIDRDVKAIGRRDFVVIDGAPQAADLAVSAIKAADFVL
                     IPVQPSPYDIWATADLVELVKQRIEVTDGRLQAAFVVSRAIKGTRIGGEVAEALAGYE
                     LPILESRITQRVSYPGTAAAGTTVLESEPEGDAAREVQALAAEIKSKLI"
                     /label="pVS1 StaA"
     misc_feature    6206..6226
                     /Hairpin="5.0"
                     /Primer-Dimer="3.0"
                     /Monovalent_Salt_Concentration="50.0"
                     /Divalent_Salt_Concentration="0.0"
                     /DNTP_Concentration="0.0"
                     /Mismatches=0
                     /%GC="61.9"
                     /Hairpin_Tm="82.9"
                     /Self_Dimer_Tm="5.9"
                     /Tm="66.1"
                     /annotation_group="10487921417927694b1a738-5399-4d9a-aeb1-
                     112011b5b7f6"
                     /Sequence="AGGGGAACCCTGTGGTTGGCA"
                     /created_by="primer3"
                     /label="P-0045"
                     /note="Geneious type: primer_bind_reverse"
     misc_feature    complement(6311..6335)
                     /note="right border repeat from nopaline C58 T-DNA"
                     /label="RB T-DNA repeat"
     misc_feature    6341..>6366
                     /Original_Bases="GCTCGAGCACCTGCCGATATACAGAGACCGGATCCCGTACG
                     ATCTGCAGGGTCTCTAGGTTGACTGTAGCAGGTGCCATGGT"
                     /label="GCTCGAGCACCTGCCGATATACAGAGACCGGATCCCGTACGATCTGCAGG
                     GTCTCTAGGTTGACTGTAGCAGGTGCCATGGT"
                     /note="Geneious type: Editing History Replacement"
     misc_feature    6358
                     /Source="referenceToDocument: urn:local:.:11y-ggao7kj"
                     /label="PCR_alpha1_eco_mutated (concatenated sequence 2)"
                     /note="Geneious type: Concatenated sequence"
     misc_feature    6359..6362
                     /created_by="maizel"
                     /label="GB-C"
     misc_feature    <6359..>6366
                     /Source="referenceToDocument: urn:local:.:11y-ggao7kj"
                     /label="PCR_alpha1_eco_mutated (concatenated sequence 2)"
                     /note="Geneious type: Concatenated sequence"
     misc_feature    <6359..>6362
                     /Source="referenceToDocument: urn:local:.:11y-ggao7kj"
                     /label="PCR_alpha1_eco_mutated (concatenated sequence 2)"
                     /note="Geneious type: Concatenated sequence"
     GG              <6363..6366
                     /modified_by="wacae"
                     /Transferred_From="A"
                     /Transferred_Similarity="100.00%"
                     /label="A"
     misc_feature    <6363..6366
                     /created_by="User"
                     /label="GG-overhang"
     misc_feature    6363..6366
                     /created_by="maizel"
                     /label="GG-A"
     ligation        6363..6366
                     /label="Ligation"
     ligation        6363..6366
                     /label="Ligation"
     misc_feature    6363..7003
                     /Source="referenceToDocument:
                     urn:local:maizellab06:123-ggao7kk"
                     /label="pGGA006 (concatenated sequence 2)"
                     /note="Geneious type: Concatenated sequence"
     promoter        6367..6999
                     /created_by="User"
                     /label="pUBQ10"
     misc_feature    6367..6999
                     /Source="referenceToDocument: urn:local:.:11s-ggao7kj"
                     /label="Digestion of pGGA-pUBQ10 (pGGA006) - Fragment 2
                     extraction (concatenated sequence 2)"
                     /note="Geneious type: Concatenated sequence"
     misc_feature    6932..6937
                     /Recognition_pattern="A^GATCT"
                     /annotation_group="AGATCT"
                     /label="BglII"
                     /note="Geneious type: restriction site"
     CDS             <7000..7002
                     /label="open reading frame#1"
     GG              complement(7000..>7003)
                     /created_by="thjac"
                     /modified_by="thjac"
                     /Transferred_From="B"
                     /Transferred_Similarity="100.00%"
                     /label="B"
     GG              <7000..7003
                     /modified_by="wacae"
                     /Transferred_From="B"
                     /Transferred_Similarity="100.00%"
                     /label="B"
     misc_feature    <7000..7003
                     /created_by="User"
                     /label="GG-overhang"
     ligation        7000..7003
                     /label="Ligation"
     ligation        7000..7003
                     /label="Ligation"
     misc_feature    7000..7031
                     /Source="referenceToDocument:
                     urn:local:maizellab06:125-ggao7kl"
                     /label="pGGB003 (concatenated sequence 3)"
                     /note="Geneious type: Concatenated sequence"
     CDS             7004..7027
                     /created_by="User"
                     /modified_by="User"
                     /label="N-decoy"
     misc_feature    7004..7027
                     /Source="referenceToDocument: urn:local:.:11x-ggao7kj"
                     /label="Digestion of pGGB-N-decoy - Fragment 2 extraction
                     (concatenated sequence 2)"
                     /note="Geneious type: Concatenated sequence"
     ORF             7016..8665
                     /Genetic_code="Standard"
                     /Reading_frame=2
                     /created_by="ORF Finder"
                     /label="ORF 2 (frame 2)"
     misc_feature    <7028..7036
                     /Original_Bases
                     /label
                     /note="Geneious type: Editing History Insertion"
     source          join(complement(<7805..>7897),complement(<7664..>7804),
                     complement(<7368..>7663),complement(<7028..>7367))
                     /organism="Arabidopsis thaliana"
                     /mol_type="genomic DNA"
                     /db_xref="taxon:3702"
                     /chromosome=4
                     /ecotype="Columbia"
                     /label="source Arabidopsis thaliana"
     GG              complement(7028..>7031)
                     /created_by="thjac"
                     /modified_by="thjac"
                     /Transferred_From="C"
                     /Transferred_Similarity="100.00%"
                     /label="C"
     GG              <7028..7031
                     /modified_by="wacae"
                     /Transferred_From="C"
                     /Transferred_Similarity="100.00%"
                     /label="C"
     ligation        7028..7031
                     /label="Ligation"
     ligation        7028..7031
                     /label="Ligation"
     misc_feature    7028..7901
                     /Source="referenceToDocument:
                     urn:local:maizellab06:121-ggao7kk"
                     /label="pPVB001 (concatenated sequence 4)"
                     /note="Geneious type: Concatenated sequence"
     misc_feature    7032..7897
                     /Source="referenceToDocument: urn:local:.:11o-ggao7kj"
                     /label="Digestion of PIP1;4 CDS after PCR - Fragment 2
                     extraction (concatenated sequence 2)"
                     /note="Geneious type: Concatenated sequence"
     CDS             join(7037..7367,7368..7663,7664..7804,7805..>7897)
                     /gene="PIP1;4"
                     /locus_tag="AT4G00430"
                     /gene_synonym="A_IG005I10.2; A_IG005I10_2; F5I10.2;
                     F5I10_2; PIP1;4; PIP1E; plasma membrane intrinsic protein
                     1;4; PLASMA MEMBRANE INTRINSIC PROTEIN 1E; TMP-C;
                     TRANSMEMBRANE PROTEIN C"
                     /inference="Similar to RNA sequence,
                     EST:INSD:AV533763.1,INSD:DR247184.1,INSD:EL976125.1,
                     INSD:EH987340.1,INSD:EL170687.1,INSD:DR247227.1,
                     INSD:EH890324.1,INSD:EH798481.1,INSD:CB264486.1,
                     INSD:DR247117.1,INSD:EL296969.1,INSD:EL141963.1,
                     INSD:EL082052.1,INSD:ES075552.1,INSD:DR247181.1,
                     INSD:DR247204.1,INSD:EL156540.1,INSD:EH797149.1,
                     INSD:EG456158.1,INSD:DR247249.1,INSD:DR247082.1,
                     INSD:EL174351.1,INSD:DR247164.1,INSD:EL143871.1,
                     INSD:BP591542.1,INSD:BP646645.1,INSD:EL073685.1,
                     INSD:DR247139.1,INSD:Z18386.1,INSD:DR247059.1,
                     INSD:EL997504.1,INSD:DR247198.1,INSD:DR247283.1,
                     INSD:DR247219.1,INSD:EH863746.1,INSD:EH933454.1,
                     INSD:DR247201.1,INSD:T13717.1,INSD:EH955401.1,
                     INSD:ES181413.1,INSD:BP630611.1,INSD:EH973904.1,
                     INSD:EH800696.1,INSD:EL317938.1,INSD:EL017949.1,
                     INSD:DR247111.1,INSD:DR247130.1,INSD:EH874901.1,
                     INSD:DR247309.1,INSD:ES013685.1,INSD:DR247239.1,
                     INSD:EL075579.1,INSD:EL981115.1,INSD:EH908623.1,
                     INSD:DR247268.1,INSD:DR358813.1,INSD:CB074464.1,
                     INSD:EL327642.1,INSD:EL021238.1,INSD:EL981956.1,
                     INSD:EH846905.1,INSD:EL246337.1,INSD:EL190081.1,
                     INSD:DR247271.1,INSD:DR247152.1,INSD:DR247255.1,
                     INSD:ES058724.1,INSD:AV794446.1,INSD:EH943371.1,
                     INSD:AV556533.1,INSD:EG500318.1,INSD:DR247214.1,
                     INSD:EL992620.1,INSD:EL309548.1,INSD:DR247138.1,
                     INSD:EL140523.1,INSD:DR247101.1,INSD:DR297675.1,
                     INSD:DR247185.1,INSD:DR247229.1,INSD:DR247223.1,
                     INSD:DR247084.1,INSD:EL132170.1,INSD:ES178975.1,
                     INSD:ES058582.1,INSD:BP641974.1,INSD:DR247292.1,
                     INSD:EL238741.1,INSD:EL227964.1,INSD:EL046013.1,
                     INSD:DR247149.1,INSD:EL088852.1,INSD:DR247153.1,
                     INSD:BP660077.1,INSD:EG450258.1,INSD:EL082906.1,
                     INSD:BP624649.1,INSD:EL337892.1,INSD:DR247241.1,
                     INSD:EL088720.1,INSD:ES012047.1,INSD:EL205146.1,
                     INSD:ES062671.1,INSD:EH831699.1,INSD:EL317817.1,
                     INSD:DR247143.1,INSD:DR247258.1,INSD:DR247235.1,
                     INSD:EH922167.1,INSD:DR247119.1,INSD:CO048572.1,
                     INSD:DR247102.1,INSD:AV538052.1,INSD:DR247073.1,
                     INSD:EL324780.1,INSD:ES181388.1,INSD:DR247159.1,
                     INSD:EL316659.1,INSD:DR247118.1,INSD:DR247107.1,
                     INSD:AV525115.1,INSD:BP667922.1,INSD:EL038957.1,
                     INSD:DR247301.1,INSD:EL272122.1,INSD:DR247250.1,
                     INSD:BP576357.1,INSD:BP862249.1,INSD:BP637133.1,
                     INSD:EL133899.1,INSD:DR247299.1,INSD:EL019237.1,
                     INSD:EL214821.1,INSD:EL202887.1,INSD:BP633533.1,
                     INSD:EG506781.1,INSD:DR247281.1,INSD:ES003351.1,
                     INSD:ES173537.1,INSD:DR247277.1,INSD:EH923943.1,
                     INSD:EH817725.1,INSD:EH798546.1,INSD:DR247142.1,
                     INSD:DR247195.1,INSD:DR247289.1,INSD:ES100751.1,
                     INSD:EH836131.1,INSD:EL152257.1,INSD:EH936952.1,
                     INSD:DR247146.1,INSD:EH920985.1,INSD:DR247305.1,
                     INSD:EL316509.1,INSD:EL116417.1,INSD:EL052927.1,
                     INSD:DR247166.1,INSD:DR247207.1,INSD:N37205.1,
                     INSD:DR247061.1,INSD:ES176389.1,INSD:ES125378.1,
                     INSD:DR247066.1,INSD:ES051454.1,INSD:ES098749.1,
                     INSD:EL302427.1,INSD:EH815248.1,INSD:DR247221.1,
                     INSD:ES144100.1,INSD:EL074095.1,INSD:BP661427.1,
                     INSD:DR247109.1,INSD:EH956252.1,INSD:EL270425.1,
                     INSD:EL335557.1,INSD:EH968985.1,INSD:ES013047.1,
                     INSD:EG506160.1,INSD:EL979838.1,INSD:R84071.1,
                     INSD:AV789717.1,INSD:AV567180.1,INSD:EL980445.1,
                     INSD:DR247151.1,INSD:EL295575.1,INSD:EH958408.1,
                     INSD:DR381318.1,INSD:DR247307.1,INSD:EL069438.1,
                     INSD:ES012100.1,INSD:ES186483.1,INSD:DR247278.1,
                     INSD:EL160527.1,INSD:DR247137.1,INSD:DR247154.1,
                     INSD:ES110468.1,INSD:EH857688.1,INSD:AI993618.1,
                     INSD:ES014653.1,INSD:ES039759.1,INSD:BP650820.1,
                     INSD:AV800590.1,INSD:EL119803.1,INSD:EL228551.1,
                     INSD:EL323361.1,INSD:BP643011.1,INSD:DR247266.1,
                     INSD:EL152142.1,INSD:EH837632.1,INSD:ES150704.1,
                     INSD:EL091750.1,INSD:EH980667.1,INSD:DR247083.1,
                     INSD:DR247276.1,INSD:ES089396.1,INSD:EL997610.1,
                     INSD:DR247104.1,INSD:EL981741.1,INSD:AV567462.1,
                     INSD:EL221806.1,INSD:CO048559.1,INSD:ES138665.1,
                     INSD:EH955939.1,INSD:DR247243.1,INSD:DR247267.1,
                     INSD:DR247264.1,INSD:EH845828.1,INSD:AV804359.1,
                     INSD:DR354975.1,INSD:AV519133.1,INSD:EL203912.1,
                     INSD:EH802797.1,INSD:EL238313.1,INSD:DR247080.1,
                     INSD:EL320507.1,INSD:DR247262.1,INSD:ES089750.1,
                     INSD:BP855206.1,INSD:DR354979.1,INSD:EG492680.1,
                     INSD:DR247076.1,INSD:DR247174.1,INSD:EL212507.1,
                     INSD:EL210743.1,INSD:EH883430.1,INSD:DR247270.1,
                     INSD:ES182705.1,INSD:EL221598.1,INSD:EL986830.1,
                     INSD:DR247081.1,INSD:EL332244.1,INSD:ES016126.1,
                     INSD:DR247234.1,INSD:AV793269.1,INSD:EL062496.1,
                     INSD:DR247120.1,INSD:EL037201.1,INSD:DR247306.1,
                     INSD:EH812004.1,INSD:DR358814.1,INSD:EL976247.1,
                     INSD:EL104218.1,INSD:DR247099.1,INSD:DR247129.1,
                     INSD:BP592671.1,INSD:EH822596.1,INSD:DR247208.1,
                     INSD:ES061646.1,INSD:EH855470.1,INSD:AV552809.1,
                     INSD:DR247078.1,INSD:EL302245.1,INSD:EL337294.1,
                     INSD:EH981680.1,INSD:T75794.1,INSD:EL281188.1,
                     INSD:DR247176.1,INSD:AV558770.1,INSD:CF774367.1,
                     INSD:EH847850.1,INSD:EL073297.1,INSD:DR247279.1,
                     INSD:DR247256.1,INSD:BP814073.1,INSD:DR247064.1,
                     INSD:EH929944.1,INSD:BP646428.1,INSD:EL123815.1,
                     INSD:BP632407.1,INSD:ES205957.1,INSD:AV810231.1,
                     INSD:ES201488.1,INSD:BP828672.2,INSD:DR247090.1,
                     INSD:BP594305.1,INSD:AV541679.1,INSD:EH852996.1,
                     INSD:AJ609311.1,INSD:BP660735.1,INSD:ES046039.1,
                     INSD:EH967129.1,INSD:EL250123.1,INSD:EL100343.1,
                     INSD:EH904326.1,INSD:EL207957.1,INSD:DR247162.1,
                     INSD:EH848350.1,INSD:DR247245.1,INSD:ES030708.1,
                     INSD:DR247191.1,INSD:EL069625.1,INSD:EL989362.1,
                     INSD:DR247211.1,INSD:DR354976.1,INSD:EH928686.1,
                     INSD:ES062900.1,INSD:BP614643.1,INSD:EL290774.1,
                     INSD:DR247055.1,INSD:EL140076.1,INSD:DR247171.1,
                     INSD:BP650632.1,INSD:EL306002.1,INSD:DR247273.1,
                     INSD:EH951449.1,INSD:ES162715.1,INSD:EL010067.1,
                     INSD:DR247157.1,INSD:DR247190.1,INSD:ES047952.1,
                     INSD:EH811940.1,INSD:EH976017.1,INSD:DR247145.1,
                     INSD:EL309240.1,INSD:DR247057.1,INSD:EL041000.1,
                     INSD:AV550479.1,INSD:DR247072.1,INSD:ES077938.1,
                     INSD:EL115268.1,INSD:BP819623.1,INSD:DR247126.1,
                     INSD:DR247150.1,INSD:DR247240.1,INSD:BP638356.1,
                     INSD:EL042052.1,INSD:DR247237.1,INSD:EL253026.1,
                     INSD:DR247302.1,INSD:DR247141.1,INSD:EH963084.1,
                     INSD:BE528754.1,INSD:DR247265.1,INSD:ES059735.1,
                     INSD:BP584368.1,INSD:ES202671.1,INSD:EL249012.1,
                     INSD:EL178826.1,INSD:DR247108.1,INSD:BE039043.1,
                     INSD:ES211851.1,INSD:EH804445.1,INSD:ES017521.1,
                     INSD:DR247122.1,INSD:DR247156.1,INSD:DR383070.1,
                     INSD:EL034920.1,INSD:CB259029.1,INSD:DR247215.1,
                     INSD:BX840069.1,INSD:BP788530.1,INSD:BP642866.1,
                     INSD:EL009648.1,INSD:EL099733.1,INSD:DR247260.1,
                     INSD:EL101413.1,INSD:EL254723.1,INSD:ES188616.1,
                     INSD:DR247232.1,INSD:BP562488.2,INSD:EH834868.1,
                     INSD:EL023876.1,INSD:EH919462.1,INSD:EH898373.1,
                     INSD:EL313951.1,INSD:ES134107.1,INSD:DR247263.1,
                     INSD:DR247259.1,INSD:EL211145.1,INSD:EL223281.1,
                     INSD:DR247128.1,INSD:AV560950.1,INSD:BP588056.1,
                     INSD:DR247127.1,INSD:EL032798.1,INSD:EH826964.1,
                     INSD:DR247113.1,INSD:EL139697.1,INSD:EH934896.1,
                     INSD:EH956072.1,INSD:BP853121.1,INSD:EL191306.1,
                     INSD:CF652102.1,INSD:ES069251.1,INSD:DR247300.1,
                     INSD:DR247093.1,INSD:T43789.1,INSD:DR247286.1,
                     INSD:EL223413.1,INSD:EL141946.1,INSD:DR247071.1,
                     INSD:EH819539.1,INSD:DR247272.1,INSD:EL294795.1,
                     INSD:DR358817.1,INSD:DR247147.1,INSD:ES177731.1,
                     INSD:DR247183.1,INSD:DR247170.1,INSD:EL273429.1,
                     INSD:ES126308.1,INSD:AV560623.1,INSD:ES186121.1,
                     INSD:ES084660.1,INSD:AV806677.1,INSD:AV539357.1,
                     INSD:EL314028.1,INSD:EL339130.1,INSD:DR247275.1,
                     INSD:BP590482.1,INSD:EL080020.1,INSD:AV540978.1,
                     INSD:DR247114.1,INSD:EL101304.1,INSD:EH993055.1,
                     INSD:DR247304.1,INSD:DR247199.1,INSD:EH921732.1,
                     INSD:DR247251.1,INSD:BU635559.1,INSD:DR247216.1,
                     INSD:CF774283.1,INSD:BP627730.1,INSD:CK119580.1,
                     INSD:ES090315.1,INSD:DR247244.1,INSD:ES131646.1,
                     INSD:EL307807.1,INSD:EL207571.1,INSD:DR247105.1,
                     INSD:DR358824.1,INSD:EL230730.1,INSD:EL335413.1,
                     INSD:DR247096.1,INSD:BP575426.1,INSD:ES151068.1,
                     INSD:EH897483.1,INSD:ES127688.1,INSD:DR247252.1,
                     INSD:EL320727.1,INSD:DR247210.1,INSD:ES188615.1,
                     INSD:DR354981.1,INSD:DR358821.1,INSD:EH976696.1,
                     INSD:DR247233.1,INSD:DR247069.1,INSD:EH906828.1,
                     INSD:DR247089.1,INSD:AV784901.1,INSD:EL215195.1,
                     INSD:EL029761.1,INSD:DR247196.1,INSD:DR247095.1,
                     INSD:EL045212.1,INSD:ES133317.1,INSD:DR247087.1,
                     INSD:EL215492.1,INSD:EL229370.1,INSD:ES163304.1,
                     INSD:EH855865.1,INSD:DR247194.1,INSD:DR354977.1,
                     INSD:DR247140.1,INSD:DR247168.1,INSD:EL106892.1,
                     INSD:DR247074.1,INSD:EL106770.1,INSD:EL277498.1,
                     INSD:AV441231.1,INSD:DR247088.1,INSD:DR247226.1,
                     INSD:DR247068.1,INSD:EL146883.1,INSD:AV806035.1,
                     INSD:DR247065.1,INSD:ES105560.1,INSD:EL129553.1,
                     INSD:ES201599.1,INSD:EL330130.1,INSD:DR247136.1,
                     INSD:EH804203.1,INSD:EL090918.1,INSD:EL229599.1,
                     INSD:DR247121.1,INSD:AV556163.1,INSD:DR247284.1,
                     INSD:BP657061.1,INSD:DR247242.1,INSD:BP862717.1,
                     INSD:EH875978.1,INSD:EL005042.1,INSD:DR247163.1,
                     INSD:DR247169.1,INSD:DR247097.1,INSD:DR358818.1,
                     INSD:EH808926.1,INSD:ES094907.1,INSD:EL335888.1,
                     INSD:AV784518.1,INSD:EH890517.1,INSD:AV559687.1,
                     INSD:DR247192.1,INSD:EL254223.1,INSD:ES176795.1,
                     INSD:EH857664.1,INSD:DR247291.1,INSD:DR247086.1,
                     INSD:AV551952.1,INSD:DR247224.1,INSD:EH889522.1,
                     INSD:EL073014.1,INSD:DR247212.1,INSD:ES215122.1,
                     INSD:ES198467.1,INSD:AV820606.1,INSD:EL238991.1,
                     INSD:CF773493.1,INSD:EL283457.1,INSD:EL059381.1,
                     INSD:BP830016.1,INSD:DR247287.1,INSD:DR247261.1,
                     INSD:DR247148.1,INSD:DR247308.1,INSD:EL196403.1,
                     INSD:EH801496.1,INSD:AI099997.1,INSD:EL226194.1,
                     INSD:DR247303.1,INSD:EH880700.1,INSD:DR247297.1,
                     INSD:ES025947.1,INSD:DR358819.1,INSD:EG506780.1,
                     INSD:BP656322.1,INSD:DR247220.1,INSD:DR247180.1,
                     INSD:BP629738.1,INSD:DR247225.1,INSD:EL288137.1,
                     INSD:EL152121.1,INSD:ES104892.1,INSD:EH857860.1,
                     INSD:EG506157.1,INSD:CK119833.1,INSD:EL078021.1,
                     INSD:DR247236.1,INSD:EL327787.1,INSD:ES115949.1,
                     INSD:ES179899.1,INSD:EL280448.1,INSD:BP586036.1,
                     INSD:EH795466.1,INSD:EL324581.1,INSD:EL326382.1,
                     INSD:EH941926.1,INSD:DR247173.1,INSD:DR354980.1,
                     INSD:EL188246.1,INSD:EL076688.1,INSD:DR247295.1,
                     INSD:AV557323.1,INSD:DR247091.1,INSD:DR247231.1,
                     INSD:AV518347.1,INSD:ES105348.1,INSD:BP827850.1,
                     INSD:BP654481.1,INSD:BP845290.1,INSD:DR358810.1,
                     INSD:EL207077.1,INSD:DR247197.1,INSD:EL296033.1,
                     INSD:EL256742.1,INSD:DR358815.1,INSD:EL211198.1,
                     INSD:ES020354.1,INSD:EL176145.1,INSD:EG481336.1,
                     INSD:EH993906.1,INSD:DR358823.1,INSD:BP781035.1,
                     INSD:DR247280.1,INSD:EH802445.1,INSD:AV531014.1,
                     INSD:EH867825.1,INSD:DR247238.1,INSD:DR247067.1,
                     INSD:AV526595.1,INSD:EH930082.1,INSD:DR247172.1,
                     INSD:EH969324.1,INSD:DR247079.1,INSD:EL286783.1,
                     INSD:EH919103.1,INSD:EH987853.1,INSD:DR247288.1,
                     INSD:EH975317.1,INSD:ES122321.1,INSD:EL120615.1,
                     INSD:EL996101.1,INSD:AV823836.1,INSD:EL236918.1,
                     INSD:DR247218.1,INSD:DR247112.1,INSD:DR247175.1,
                     INSD:EG492679.1,INSD:CA782002.1,INSD:DR247206.1,
                     INSD:ES045621.1,INSD:AV550197.1,INSD:EH810928.1,
                     INSD:EL275688.1,INSD:EL038284.1,INSD:ES121416.1,
                     INSD:ES092555.1,INSD:BP853235.1,INSD:DR247070.1,
                     INSD:DR247158.1,INSD:EL198416.1,INSD:EH848415.1,
                     INSD:DR247193.1,INSD:EL131256.1,INSD:DR247160.1,
                     INSD:DR247134.1,INSD:DR247155.1,INSD:DR247200.1,
                     INSD:EL117636.1,INSD:EL970249.1,INSD:EL002561.1,
                     INSD:DR247186.1,INSD:EH974733.1,INSD:EH982669.1,
                     INSD:DR247203.1,INSD:EL194417.1,INSD:ES116202.1,
                     INSD:DR247213.1,INSD:DR247063.1,INSD:EH978783.1,
                     INSD:DR247254.1,INSD:EL273877.1,INSD:T41850.1,
                     INSD:EL089267.1,INSD:DR354978.1,INSD:EG481332.1,
                     INSD:DR247125.1,INSD:DR247177.1,INSD:AV564838.1,
                     INSD:EG476827.1,INSD:ES138620.1,INSD:EH959971.1,
                     INSD:EL093572.1,INSD:EG439449.1,INSD:EL110173.1,
                     INSD:EL061438.1,INSD:EL243186.1,INSD:EL214344.1,
                     INSD:EL108560.1,INSD:EH853413.1,INSD:DR247182.1,
                     INSD:DR247269.1,INSD:DR247124.1,INSD:ES151083.1,
                     INSD:EH908130.1,INSD:T43049.1,INSD:DR247189.1,
                     INSD:BP562606.1,INSD:DR358822.1,INSD:DR247060.1,
                     INSD:EL068097.1,INSD:EL036233.1,INSD:EH987111.1,
                     INSD:DR247092.1,INSD:BP621044.1,INSD:DR247209.1,
                     INSD:DR358812.1,INSD:DR247077.1,INSD:EL202238.1,
                     INSD:EH903973.1,INSD:DR358825.1,INSD:CB185607.1,
                     INSD:DR247056.1,INSD:EL318672.1,INSD:DR247290.1,
                     INSD:DR247247.1,INSD:DR247106.1,INSD:DR358820.1,
                     INSD:EH797739.1,INSD:ES033411.1,INSD:EL126423.1,
                     INSD:DR378148.1,INSD:EL240791.1,INSD:EH859726.1,
                     INSD:EL185957.1,INSD:EH917601.1,INSD:AV557226.1,
                     INSD:ES012488.1,INSD:BP567064.1,INSD:EG486414.1,
                     INSD:ES080142.1,INSD:DR247205.1,INSD:EL210092.1,
                     INSD:EL041909.1,INSD:BP622949.1,INSD:EL296474.1,
                     INSD:DR247085.1,INSD:DR247293.1,INSD:DR247248.1,
                     INSD:EH947602.1,INSD:BP864526.1,INSD:EL078538.1,
                     INSD:ES214898.1,INSD:EH808943.1,INSD:EL191027.1,
                     INSD:DR247222.1,INSD:EL277103.1,INSD:H36862.1,
                     INSD:EL088768.1,INSD:EL287680.1,INSD:EL239840.1,
                     INSD:DR247135.1,INSD:DR247098.1,INSD:EL028114.1,
                     INSD:EL207862.1,INSD:AV530330.1,INSD:EL334993.1,
                     INSD:DR247246.1,INSD:DR247123.1,INSD:EL165351.1,
                     INSD:DR247296.1,INSD:DR247116.1,INSD:ES039642.1,
                     INSD:BP821466.1,INSD:ES113638.1,INSD:EL083742.1,
                     INSD:DR247202.1,INSD:DR247058.1,INSD:ES158880.1,
                     INSD:EL300908.1,INSD:DR247103.1,INSD:EL274413.1,
                     INSD:EH888137.1,INSD:EG500319.1,INSD:EH837490.1,
                     INSD:DR247282.1,INSD:AV810215.1,INSD:BP828729.1,
                     INSD:AV442107.1,INSD:DR247228.1,INSD:AA721872.1,
                     INSD:DR358811.1,INSD:EG486415.1,INSD:EL228719.1,
                     INSD:EL329863.1,INSD:EL001909.1,INSD:AV563055.1,
                     INSD:BP561031.2,INSD:BP659181.1,INSD:EL219395.1,
                     INSD:EL155385.1,INSD:BP825904.1,INSD:BP823642.1,
                     INSD:ES053280.1,INSD:EL014651.1,INSD:EL238314.1,
                     INSD:EL236672.1,INSD:EH873291.1,INSD:DR247131.1,
                     INSD:EL230264.1,INSD:ES101352.1,INSD:DR247230.1,
                     INSD:DR247257.1,INSD:DR247062.1,INSD:EL079929.1,
                     INSD:DR247115.1,INSD:AV550722.1,INSD:DR247285.1,
                     INSD:EL982148.1,INSD:BP637325.1,INSD:ES129323.1,
                     INSD:EH867088.1,INSD:DR247075.1,INSD:DR247294.1,
                     INSD:EL284939.1,INSD:CO048575.1,INSD:AV551779.1,
                     INSD:AV793906.1,INSD:DR247133.1,INSD:DR247165.1,
                     INSD:EL988883.1,INSD:EH797212.1,INSD:DR247179.1,
                     INSD:DR358816.1,INSD:AV562006.1,INSD:EH948813.1,
                     INSD:DR247100.1,INSD:BP601016.1,INSD:ES181240.1,
                     INSD:DR247167.1,INSD:EL319161.1,INSD:BP627344.1,
                     INSD:EL997000.1,INSD:BP827833.1,INSD:EL029898.1,
                     INSD:DR247178.1,INSD:AV560818.1,INSD:DR247187.1,
                     INSD:EL173309.1,INSD:EG476828.1,INSD:ES104273.1,
                     INSD:BP828952.1,INSD:EL023437.1,INSD:EG439445.1,
                     INSD:EL976525.1,INSD:ES196076.1,INSD:DR247253.1,
                     INSD:EL289765.1,INSD:DR247094.1,INSD:AV812529.1,
                     INSD:ES046060.1"
                     /inference="Similar to RNA sequence,
                     mRNA:INSD:AY120785.1,INSD:AY099825.1,INSD:BT000330.1,
                     INSD:D85192.1,INSD:BT006313.1,INSD:D26609.1,
                     INSD:BX829233.1"
                     /note="plasma membrane intrinsic protein 1;4 (PIP1;4);
                     FUNCTIONS IN: water channel activity; INVOLVED IN:
                     response to water deprivation, transport; LOCATED IN:
                     plasma membrane, membrane; EXPRESSED IN: 23 plant
                     structures; EXPRESSED DURING: 13 growth stages; CONTAINS
                     InterPro DOMAIN/s: Major intrinsic protein, conserved site
                     (InterPro:IPR022357), Aquaporin (InterPro:IPR012269),
                     Major intrinsic protein (InterPro:IPR000425); BEST
                     Arabidopsis thaliana protein match is: plasma membrane
                     intrinsic protein 1B (TAIR:AT2G45960.1); Has 10702 Blast
                     hits to 10683 proteins in 2216 species: Archae - 88;
                     Bacteria - 5147; Metazoa - 1472; Fungi - 442; Plants -
                     2512; Viruses - 2; Other Eukaryotes - 1039 (source: NCBI
                     BLink)."
                     /codon_start=1
                     /product="plasma membrane intrinsic protein 1;4"
                     /protein_id="NP_567178.1"
                     /db_xref="GI:18411332"
                     /db_xref="GeneID:827956"
                     /db_xref="TAIR:AT4G00430"
                     /translation="MEGKEEDVRVGANKFPERQPIGTSAQSTDKDYKEPPPAPLFEPG
                     ELSSWSFYRAGIAEFIATFLFLYITVLTVMGVKRAPNMCASVGIQGIAWAFGGMIFAL
                     VYCTAGISGGHINPAVTFGLFLARKLSLTRAVFYMIMQCLGAICGAGVVKGFQPTPYQ
                     TLGGGANTVAHGYTKGSGLGAEIIGTFVLVYTVFSATDAKRSARDSHVPILAPLPIGF
                     AVFLVHLATIPITGTGINPARSLGAAIIYNKDHSWDDHWIFWVGPFIGAALAALYHQI
                     VIRAIPFKSKS"
                     /label="PIP1;4 CDS"
     GG              complement(7898..>7901)
                     /created_by="thjac"
                     /modified_by="thjac"
                     /Transferred_From="D"
                     /Transferred_Similarity="100.00%"
                     /label="D"
     GG              <7898..7901
                     /modified_by="wacae"
                     /Transferred_From="D"
                     /Transferred_Similarity="100.00%"
                     /label="D"
     misc_feature    <7898..7903
                     /created_by="User"
                     /label="GG-overgang"
     ligation        7898..7901
                     /label="Ligation"
     ligation        7898..7901
                     /label="Ligation"
     misc_feature    7898..8669
                     /Source="referenceToDocument:
                     urn:local:maizellab06:122-ggao7kk"
                     /label="pGGD-GSL-mVenus (concatenated sequence 5)"
                     /note="Geneious type: Concatenated sequence"
     misc_feature    7902..8665
                     /Source="referenceToDocument: urn:local:.:11q-ggao7kj"
                     /label="Digestion of pGGD-GSL-mVenus - Fragment 2
                     extraction (concatenated sequence 2)"
                     /note="Geneious type: Concatenated sequence"
     misc_feature    7904..7945
                     /created_by="User"
                     /label="GS-linker"
     CDS             7946..8662
                     /created_by="User"
                     /label="mVenus"
     misc_feature    complement(8068..8088)
                     /Mismatches=0
                     /%GC="52.4"
                     /Hairpin_Tm="44.3"
                     /Self_Dimer_Tm="None"
                     /Tm="60.3"
                     /annotation_group="1044118150521ce060aa5-09cc-4014-a22c-bb
                     7aa679f945"
                     /Sequence="ATCAGCTTCAGGGTCAGCTTG"
                     /created_by="primer3"
                     /label="P-2406"
                     /note="Geneious type: primer_bind_reverse"
     primer_bind     8182..8203
                     /Mismatches=0
                     /%GC="50.0"
                     /Hairpin_Tm="45.0"
                     /Self_Dimer_Tm="14.0"
                     /Tm="60.1"
                     /annotation_group="1022665940218ef4d4eb0-9a40-456d-b890-80
                     2f44edc495"
                     /Sequence="GAAGCAGCACGACTTCTTCAAG"
                     /created_by="primer3"
                     /label="P-2403"
     misc_feature    8666..8669
                     /created_by="User"
                     /modified_by="User"
                     /label="E-overhang"
                     /note="Geneious type: sequence variant"
     GG              complement(8666..>8669)
                     /created_by="thjac"
                     /modified_by="thjac"
                     /Transferred_From="E"
                     /Transferred_Similarity="100.00%"
                     /label="E"
     GG              <8666..8669
                     /modified_by="wacae"
                     /Transferred_From="E"
                     /Transferred_Similarity="100.00%"
                     /label="E"
     misc_feature    <8666..8669
                     /created_by="User"
                     /label="GG-overhang"
     ligation        8666..8669
                     /label="Ligation"
     ligation        8666..8669
                     /label="Ligation"
     misc_feature    8666..8935
                     /Source="referenceToDocument:
                     urn:local:maizellab06:124-ggao7kk"
                     /label="pR439_pGGE-tHSP18.2M (concatenated sequence 6)"
                     /note="Geneious type: Concatenated sequence"
     terminator      8670..8931
                     /created_by="User"
                     /label="tHSP18.2_dHindIII"
     misc_feature    8670..8931
                     /Source="referenceToDocument: urn:local:.:11u-ggao7kj"
                     /label="Digestion of pGGE-tHSP18.2M - Fragment 2
                     extraction (concatenated sequence 2)"
                     /note="Geneious type: Concatenated sequence"
     misc_feature    8799..8804
                     /Recognition_pattern="A^GATCT"
                     /annotation_group="AGATCT"
                     /label="BglII"
                     /note="Geneious type: restriction site"
     primer_bind     8932..8959
                     /Sequence="ACTAAGTGACACATGACCATAGGAGAAC"
                     /Hairpin_Tm="None"
                     /Tm="62.4"
                     /Self_Dimer_Tm="8.6"
                     /%GC="42.9"
                     /created_by="primer3"
                     /label="cloning_fw"
     GG              complement(8932..>8935)
                     /created_by="thjac"
                     /modified_by="thjac"
                     /Transferred_From="F"
                     /Transferred_Similarity="100.00%"
                     /label="F"
     ligation        8932..8935
                     /label="Ligation"
     ligation        8932..8935
                     /label="Ligation"
     misc_feature    8932..8963
                     /Source="referenceToDocument:
                     urn:local:maizellab06:126-ggao7kl"
                     /label="pMP59 (concatenated sequence 7)"
                     /note="Geneious type: Concatenated sequence"
     misc_feature    8936..8958
                     /Original_Bases="GTGGATCCAGTGCTAACATGGTCTAGAAGGAGGTCAGCTAT
                     GGAGAAAAAAATCACTGGATATACCACCGTTGATATATCCCAATGGCATCGTAAAGAA
                     CATTTTGAGGCATTTCAGTCAGTTGCTCAATGTACCTATAACCAGACCGTTCAGCTGG
                     ATATTACGGCCTTTTTAAAGACCGTAAAGAAAAATAAGCACAAGTTTTATCCGGCCTT
                     TATTCACATTCTTGCCCGCCTGATGAATGCTCATCCGGAGTTCCGTATGGCAATGAAA
                     GACGGTGAGCTGGTGATATGGGATAGTGTTCACCCTTGTTACACCGTTTTCCATGAGC
                     AAACTGAAACGTTTTCATCGCTCTGGAGTGAATACCACGACGATTTCCGGCAGTTTCT
                     ACACATATATTCGCAAGATGTGGCGTGTTACGGTGAAAACCTGGCCTATTTCCCTAAA
                     GGGTTTATTGAGAATATGTTTTTCGTCTCAGCCAATCCCTGGGTGAGTTTCACCAGTT
                     TTGATTTAAACGTGGCCAATATGGACAACTTCTTCGCCCCCGTTTTCACCATGGGCAA
                     ATATTATACGCAAGGCGACAAGGTGCTGATGCCGCTGGCGATTCAGGTTCATCATGCC
                     GTTTGTGATGGCTTCCATGTCGGCAGAATGCTTAATGAATTACAACAGTACTGCGATG
                     AGTGGCAGGGCGGGGCGTAAGAGCTCAGGAGGACAGCTATGCAGTTTAAGGTTTACAC
                     CTATAAAAGAGAGAGCCGTTATCGTCTGTTTGTGGATGTACAGAGTGATATTATTGAC
                     ACGCCCGGGCGACGGATGGTGATCCCCCTGGCCAGTGCACGTCTGCTGTCAGATAAAG
                     TCTCCCGTGAACTTTACCCAGTGGTGCATATCGGGGATGAAAGCTGGCGCATGATGAC
                     CACCGATATGGCCAGTGTGCCAGTCTCCGTTATCGGGGAAGAAGTGGCTGATCTCAGC
                     CACCGCGAAAATGACATCAAAAACGCCATTAACCTGATGTTCTGGGGAATATAACTGC
                     AGAGGAGGTAATCAATGCCACAACACTGGTGGTAC"
                     /label="GTGGATCCAGTGCTAACATGGTCTAGAAGGAGGTCAGCTATGGAGAAAAA
                     AATCACTGGATATACCACCGTTGATATATCCCAATGGCATCGTAAAGAACATTTTGAG
                     GCATTTCAGTCAGTTGCTCAATGTACCTATAACCAGACCGTTCAGCTGGATATTACGG
                     CCTTTTTAAAGACCGTAAAGAAAAATAAGCACAAGTTTTATCCGGCCTTTATTCACAT
                     TCTTGCCCGCCTGATGAATGCTCATCCGGAGTTCCGTATGGCAATGAAAGACGGTGAG
                     CTGGTGATATGGGATAGTGTTCACCCTTGTTACACCGTTTTCCATGAGCAAACTGAAA
                     CGTTTTCATCGCTCTGGAGTGAATACCACGACGATTTCCGGCAGTTTCTACACATATA
                     TTCGCAAGATGTGGCGTGTTACGGTGAAAACCTGGCCTATTTCCCTAAAGGGTTTATT
                     GAGAATATGTTTTTCGTCTCAGCCAATCCCTGGGTGAGTTTCACCAGTTTTGATTTAA
                     ACGTGGCCAATATGGACAACTTCTTCGCCCCCGTTTTCACCATGGGCAAATATTATAC
                     GCAAGGCGACAAGGTGCTGATGCCGCTGGCGATTCAGGTTCATCATGCCGTTTGTGAT
                     GGCTTCCATGTCGGCAGAATGCTTAATGAATTACAACAGTACTGCGATGAGTGGCAGG
                     GCGGGGCGTAAGAGCTCAGGAGGACAGCTATGCAGTTTAAGGTTTACACCTATAAAAG
                     AGAGAGCCGTTATCGTCTGTTTGTGGATGTACAGAGTGATATTATTGACACGCCCGGG
                     CGACGGATGGTGATCCCCCTGGCCAGTGCACGTCTGCTGTCAGATAAAGTCTCCCGTG
                     AACTTTACCCAGTGGTGCATATCGGGGATGAAAGCTGGCGCATGATGACCACCGATAT
                     GGCCAGTGTGCCAGTCTCCGTTATCGGGGAAGAAGTGGCTGATCTCAGCCACCGCGAA
                     AATGACATCAAAAACGCCATTAACCTGATGTTCTGGGGAATATAACTGCAGAGGAGGT
                     AATCAATGCCACAACACTGGTGGTAC"
                     /note="Geneious type: Editing History Replacement"
     misc_feature    complement(8936..8963)
                     /Sequence="ATACGTTCTCCTATGGTCATGTGTCACT"
                     /Hairpin_Tm="None"
                     /Tm="63.5"
                     /Self_Dimer_Tm="4.3"
                     /%GC="42.9"
                     /created_by="primer3"
                     /label="cloning_rev"
                     /note="Geneious type: primer_bind_reverse"
     misc_feature    <8960..8981
                     /Original_Bases="GCTCGAGCACCTGCCGATATACAGAGACCGGATCCCGTACG
                     ATCTGCAGGGTCTCTAGGTTGACTGTAGCAGGTGCCATGGT"
                     /label="GCTCGAGCACCTGCCGATATACAGAGACCGGATCCCGTACGATCTGCAGG
                     GTCTCTAGGTTGACTGTAGCAGGTGCCATGGT"
                     /note="Geneious type: Editing History Replacement"
     misc_feature    8960..8963
                     /created_by="maizel"
                     /label="GG-G"
     ligation        8960..8963
                     /label="Ligation"
     misc_feature    8960..6366
                     /Source="referenceToDocument:
                     urn:local:maizellab06:120-ggao7kk"
                     /label="pGBZ2 (concatenated sequence 1) (reversed)"
                     /note="Geneious type: Concatenated sequence"
     misc_feature    <8960..>8963
                     /Source="referenceToDocument: urn:local:.:11y-ggao7kj"
                     /label="PCR_alpha1_eco_mutated (concatenated sequence 2)"
                     /note="Geneious type: Concatenated sequence"
ORIGIN      
        1 tgtttacacc acaatatatc ctgccaccag ccagccaaca gctccccgac cggcagctcg
       61 gcacaaaatc accactcgat acaggcagcc catcagtccg ggacggcgtc agcgggagag
      121 ccgttgtaag gcggcagact ttgctcatgt taccgatgct attcggaaga acggcaacta
      181 agctgccggg tttgaaacac ggatgatctc gcggagggta gcatgttgat tgtaacgatg
      241 acagagcgtt gctgcctgtg atcaccgcgg tttcaaaatc ggctccgtcg atactatgtt
      301 atacgccaac tttgaaaaca actttgaaaa agctgttttc tggtatttaa ggttttagaa
      361 tgcaaggaac agtgaattgg agttcgtctt gttataatta gcttcttggg gtatctttaa
      421 atactgtaga aaagaggaag gaaataataa gttctgttat gagccatatt caacgggaaa
      481 cgtcttgctc aaggccgcga ttaaattcca acatggatgc tgatttatat gggtataaat
      541 gggctcgcga taatgtcggg caatcaggtg cgacaatcta ccgattgtat gggaagcccg
      601 atgcgccaga gttgtttctg aaacatggca aaggtagcgt tgccaatgat gttacagatg
      661 agatggtcag actaaactgg ctgacggaat ttatgcctct tccgaccatc aagcatttta
      721 tccgtactcc tgatgatgca tggttactca ccactgcgat cccagggaaa acagcattcc
      781 aggtattaga agaatatcct gattcaggtg aaaatattgt tgatgcgctg gcagtgttcc
      841 tgcgccggtt gcattcgatt cctgtttgta attgtccttt taacagcgat cgcgtatttc
      901 gactcgctca ggcgcaatca cgaatgaata acggtttggt tgatgcgagt gattttgatg
      961 acgagcgtaa tggctggcct gttgaacaag tctggaaaga aatgcataaa cttttgccat
     1021 tctcaccgga ttcagtcgtc actcatggtg atttctcact tgataacctt atttttgacg
     1081 aggggaaatt aataggttgt attgatgttg gacgagtcgg aatcgcagac cgataccagg
     1141 atcttgccat cctatggaac tgcctcggtg agttttctcc ttcattacag aaacggcttt
     1201 ttcaaaaata tggtattgat aatcctgata tgaataaatt gcagtttcat ttgatgctcg
     1261 atgagttttt ctaatcacct agaatgcatg accaaaatcc cttaacgtga gttttcgttc
     1321 cactgagcgt cagaccccgt agaaaagatc aaaggatctt cttgagatcc tttttttctg
     1381 cgcgtaatct gctgcttgca aacaaaaaaa ccaccgctac cagcggtggt ttgtttgccg
     1441 gatcaagagc taccaactct ttttccgaag gtaactggct tcagcagagc gcagatacca
     1501 aatactgtcc ttctagtgta gccgtagtta ggccaccact tcaagaactc tgtagcaccg
     1561 cctacatacc tcgctctgct aatcctgtta ccagtggctg ctgccagtgg cgataagtcg
     1621 tgtcttaccg ggttggactc aagacgatag ttaccggata aggcgcagcg gtcgggctga
     1681 acggggggtt cgtgcacaca gcccagcttg gagcgaacga cctacaccga actgagatac
     1741 ctacagcgtg agctatgaga aagcgccacg cttcccgaag ggagaaaggc ggacaggtat
     1801 ccggtaagcg gcagggtcgg aacaggagag cgcacgaggg agcttccagg gggaaacgcc
     1861 tggtatcttt atagtcctgt cgggtttcgc cacctctgac ttgagcgtcg atttttgtga
     1921 tgctcgtcag gggggcggag cctatggaaa aacgccagca acgcggcctt tttacggttc
     1981 ctggcctttt gctggccttt tgctcacatg ttctttcctg cgttatcccc tgattctgtg
     2041 gataaccgta ttaccgcctt tgagtgagct gataccgctc gccgcagccg aacgaccgag
     2101 cgcagcgagt cagtgagcga ggaagcggaa gagcgcctga tgcggtattt tctccttacg
     2161 catctgtgcg gtatttcaca ccgcatatgg tgcactctca gtacaatctg ctctgatgcc
     2221 gcatagttaa gccagtatac actccgctat cgctacgtga ctgggtcatg gctgcgcccc
     2281 gacacccgcc aacacccgct gacgcgccct gacgggcttg tctgctcccg gcatccgctt
     2341 acagacaagc tgtgaccgtc accgggagct gcatgtgtca gaggttttca ccgtcatcac
     2401 cgaaacgcgc gaggcagggt gccttgatgt gggcgccggc ggtcgagtgg cgacggcgcg
     2461 gcttgtccgc gccctggtag attgcctggc cgtaggccag ccatttttga gcggccagcg
     2521 gccgcgatag gccgacgcga agcggcgggg cgtagggagc gcagcgaccg aagggtaggc
     2581 gctttttgca gctcttcggc tgtgcgctgg ccagacagtt atgcacaggc caggcgggtt
     2641 ttaagagttt taataagttt taaagagttt taggcggaaa aatcgccttt tttctctttt
     2701 atatcagtca cttacatgtg tgaccggttc ccaatgtacg gctttgggtt cccaatgtac
     2761 gggttccggt tcccaatgta cggctttggg ttcccaatgt acgtgctatc cacaggaaag
     2821 agtccttttc gacctttttc ccctgctagg gcaatttgcc ctagcatctg ctccgtacat
     2881 taggaaccgg cggatgcttc gccctcgatc aggttgcggt agcgcatgac taggatcggg
     2941 ccagcctgcc ccgcctcctc cttcaaatcg tactccggca ggtcatttga cccgatcagc
     3001 ttgcgcacgg tgaaacagaa cttcttgaac tctccggcgc tgccactgcg ttcgtagatc
     3061 gtcttgaaca accatctggc ttctgccttg cctgcggcgc ggcgtgccag gcggtagaga
     3121 aaacggccga tgccgggatc gatcaaaaag taatcggggt gaaccgtcag cacgtccggg
     3181 ttcttgcctt ctgtgatctc gcggtacatc caatcagcta gctcgatctc gatgtactcc
     3241 ggccgcccgg tttcgctctt tacgatcttg tagcggctaa tcaaggcttc accctcggat
     3301 accgtcacca ggcggccgtt cttggccttc ttcgtacgct gcatggcaac gtgcgtggtg
     3361 tttaaccgaa tgcaggtttc taccaggtcg tctttctgct ttccgccatc ggctcgccgg
     3421 cagaacttga gtacgtccgc aacgtgtgga cggaacacgc ggccgggctt gtctcccttc
     3481 ccttcccggt atcggttcat ggattcggtt agatgggaaa ccgccatcag taccaggtcg
     3541 taatcccaca cactggccat gccggccggc cctgcggaaa cctctacgtg cccgtctgga
     3601 agctcgtagc ggatcacctc gccagctcgt cggtcacgct tcgacagacg gaaaacggcc
     3661 acgtccatga tgctgcgact atcgcgggtg cccacgtcat agagcatcgg aacgaaaaaa
     3721 tctggttgct cgtcgccctt gggcggcttc ctaatcgacg gcgcaccggc tgccggcggt
     3781 tgccgggatt ctttgcggat tcgatcagcg gccgcttgcc acgattcacc ggggcgtgct
     3841 tctgcctcga tgcgttgccg ctgggcggcc tgcgcggcct tcaacttctc caccaggtca
     3901 tcacccagcg ccgcgccgat ttgtaccggg ccggatggtt tgcgaccgtc acgccgattc
     3961 ctcgggcttg ggggttccag tgccattgca gggccggcag acaacccagc cgcttacgcc
     4021 tggccaaccg cccgttcctc cacacatggg gcattccacg gcgtcggtgc ctggttgttc
     4081 ttgattttcc atgccgcctc ctttagccgc taaaattcat ctactcattt attcatttgc
     4141 tcatttactc tggtagctgc gcgatgtatt cagatagcag ctcggtaatg gtcttgcctt
     4201 ggcgtaccgc gtacatcttc agcttggtgt gatcctccgc cggcaactga aagttgaccc
     4261 gcttcatggc tggcgtgtct gccaggctgg ccaacgttgc agccttgctg ctgcgtgcgc
     4321 tcggacggcc ggcacttagc gtgtttgtgc ttttgctcat tttctcttta cctcattaac
     4381 tcaaatgagt tttgatttaa tttcagcggc cagcgcctgg acctcgcggg cagcgtcgcc
     4441 ctcgggttct gattcaagaa cggttgtgcc ggcggcggca gtgcctgggt agctcacgcg
     4501 ctgcgtgata cgggactcaa gaatgggcag ctcgtacccg gccagcgcct cggcaacctc
     4561 accgccgatg cgcgtgcctt tgatcgcccg cgacacgaca aaggccgctt gtagccttcc
     4621 atccgtgacc tcaatgcgct gcttaaccag ctccaccagg tcggcggtgg cccatatgtc
     4681 gtaagggctt ggctgcaccg gaatcagcac gaagtcggct gccttgatcg cggacacagc
     4741 caagtccgcc gcctggggcg ctccgtcgat cactacgaag tcgcgccggc cgatggcctt
     4801 cacgtcgcgg tcaatcgtcg ggcggtcgat gccgacaacg gttagcggtt gatcttcccg
     4861 cacggccgcc caatcgcggg cactgccctg gggatcggaa tcgactaaca gaacatcggc
     4921 cccggcgagt tgcagggcgc gggctagatg ggttgcgatg gtcgtcttgc ctgacccgcc
     4981 tttctggtta agtacagcga taaccttcat gcgttcccct tgcgtatttg tttatttact
     5041 catcgcatca tatacgcagc gaccgcatga cgcaagctgt tttactcaaa tacacatcac
     5101 ctttttagac ggcggcgctc ggtttcttca gcggccaagc tggccggcca ggccgccagc
     5161 ttggcatcag acaaaccggc caggatttca tgcagccgca cggttgagag gtgcgcgggc
     5221 ggctcgaaca cgtacccggc cgcgatcatc tccgcctcga tctcttcggt aatgaaaaac
     5281 ggttcgtcct ggccgtcctg gtgcggtttc atgcttgttc ctcttggcgt tcattctcgg
     5341 cggccgccag ggcgtcggcc tcggtcaatg cgtcctcacg gaaggcaccg cgccgcctgg
     5401 cctcggtggg cgtcacttcc tcgctgcgct caagtgcgcg gtacagggtc gagcgatgca
     5461 cgccaagcag tgcagccgcc tctttcacgg tgcggccttc ctggtcgatc agctcgcggg
     5521 cgtgcgcgat ctgtgccggg gtgagggtag ggcgggggcc aaacttcacg cctcgggcct
     5581 tggcggcctc gcgcccgctc cgggtgcggt cgatgattag ggaacgctcg aactcggcaa
     5641 tgccggcgaa cacggtcaac accatgcggc cggccggcgt ggtggtgtcg gcccacggct
     5701 ctgccaggct acgcaggccc gcgccggcct cctggatgcg ctcggcaatg tccagtaggt
     5761 cgcgggtgct gcgggccagg cggtctagcc tggtcactgt cacaacgtcg ccagggcgta
     5821 ggtggtcaag catcctggcc agctccgggc ggtcgcgcct ggtgccggtg atcttctcgg
     5881 aaaacagctt ggtgcagccg gccgcgtgca gttcggcccg ttggttggtc aagtcctggt
     5941 cgtcggtgct gacgcgggca tagcccagca ggccagcggc ggcgctcttg ttcatggcgt
     6001 aatgtctccg gttctagtcg caagtattct actttatgcg actaaaacac gcgacaagaa
     6061 aacgccagga aaagggcagg gcggcagcct gtcgcgtaac ttaggacttg tgcgacatgt
     6121 cgttttcaga tgacggctgc actgaacgtc agaagccgac tgcactatag cagcggaggg
     6181 gttggatcaa agtactttga tcccgagggg aaccctgtgg ttggcatgca catacaaatg
     6241 gacgaacgga taaacctttt cacgcccttt taaatatccg attattctaa taaacgctct
     6301 tttctcttag gtttacccgc caatatatcc tgtcagaatt accatggcac ctgctacagt
     6361 caacctcgac gagtcagtaa taaacggcgt caaagtggtt gcagccggca cacacgagtc
     6421 gtgtttatca actcaaagca caaatacttt tcctcaacct aaaaataagg caattagcca
     6481 aaaacaactt tgcgtgtaaa caacgctcaa tacacgtgtc attttattat tagctattgc
     6541 ttcaccgcct tagctttctc gtgacctagt cgtcctcgtc ttttcttctt cttcttctat
     6601 aaaacaatac ccaaagagct cttcttcttc acaattcaga tttcaatttc tcaaaatctt
     6661 aaaaactttc tctcaattct ctctaccgtg atcaaggtaa atttctgtgt tccttattct
     6721 ctcaaaatct tcgattttgt tttcgttcga tcccaatttc gtatatgttc tttggtttag
     6781 attctgttaa tcttagatcg aagacgattt tctgggtttg atcgttagat atcatcttaa
     6841 ttctcgatta gggtttcata gatatcatcc gatttgttca aataatttga gttttgtcga
     6901 ataattactc ttcgatttgt gatttctatc tagatctggt gttagtttct agtttgtgcg
     6961 atcgaatttg tagattaatc tgagtttttc tgattaacaa acagtattca gtcgactggt
     7021 accaacaggc tcaacaatgg aaggcaaaga agaagatgta cgagtgggag ctaacaagtt
     7081 cccggagagg caacccatcg gtacatcggc tcagtccacc gacaaggact acaaagagcc
     7141 acctcctgcg ccactgttcg agcccggcga gctcagctca tggtctttct acagagccgg
     7201 aatagctgag tttatcgcta ctttcttgtt tctctacatc actgttttga ctgtaatggg
     7261 agttaagaga gcaccaaaca tgtgtgcttc tgttggaatc caaggtatcg cttgggcttt
     7321 tggtggcatg atctttgctc ttgtctactg tactgctgga atttcaggtg gacacatcaa
     7381 ccctgctgta acattcggtc tgttcttggc tcggaagtta tctctgacca gagcagtgtt
     7441 ctacatgatt atgcaatgtc ttggagccat ctgtggtgcc ggagtcgtca aaggtttcca
     7501 gccaacgccg taccagactc tcggtggtgg tgctaacacc gttgctcatg gctacaccaa
     7561 aggttctggc cttggtgctg aaatcatcgg aacattcgtt ctcgtctaca ctgtcttctc
     7621 cgccaccgac gccaagagaa gcgcccgtga ctcacacgtc ccgattttgg cgccgctccc
     7681 aatcggattt gcagtgttct tggtacactt ggcaacaata ccgatcaccg ggaccggaat
     7741 caacccagct agaagtcttg gagccgcaat tatctacaac aaggaccact cttgggatga
     7801 ccattggatt ttctgggttg gaccattcat tggagcagct ctagcagcac tatatcacca
     7861 gattgtcatc agagcgattc ctttcaagag caagagttca ggtgctagcg gtggcagcgg
     7921 tggcactagt ggtggaggcg gatccatggt gagcaagggc gaggagctgt tcaccggggt
     7981 ggtgcccatc ctggtcgagc tggacggcga cgtaaacggc cacaagttca gcgtgtccgg
     8041 cgagggcgag ggcgatgcca cctacggcaa gctgaccctg aagctgatct gcaccaccgg
     8101 caagctgccc gtgccctggc ccaccctcgt gaccaccctg ggctacggcc tgcagtgctt
     8161 cgcccgctac cccgaccaca tgaagcagca cgacttcttc aagtccgcca tgcccgaagg
     8221 ctacgtccag gagcgcacca tcttcttcaa ggacgacggc aactacaaga cccgcgccga
     8281 ggtgaagttc gagggcgaca ccctggtgaa ccgcatcgag ctgaagggca tcgacttcaa
     8341 ggaggacggc aacatcctgg ggcacaagct ggagtacaac tacaacagcc acaacgtcta
     8401 tatcaccgcc gacaagcaga agaacggcat caaggccaac ttcaagatcc gccacaacat
     8461 cgaggacggc ggcgtgcagc tcgccgacca ctaccagcag aacaccccca tcggcgacgg
     8521 ccccgtgctg ctgcccgaca accactacct gagctaccag tccaagctga gcaaagaccc
     8581 caacgagaag cgcgatcaca tggtcctgct ggagttcgtg accgccgccg ggatcactct
     8641 cggcatggac gagctgtaca agtagctgcg agctcatatg aagatgaaga tgaaatattt
     8701 ggtgtgtcaa ataaatagct tgtgtgctta agtttgtgtt tttttcttgg cttgttgtgt
     8761 tatgaatttg tggctttttc taatattaaa tgaatgtaag atctcattat aatgaataaa
     8821 caaatgtttc tataatccat tgtgaatgtt ttgttggatc tcttctgcag catataacta
     8881 ctgtatgtgc tatggtatgg actatggaat atgattaaag ataaggaatt cactaagtga
     8941 cacatgacca taggagaacg tatatcggca ggtgctcgag caattcgtta
//
