# Supplementary material for: GreenGate 2.0: Backwards compatible addons for assembly of complex transcriptional units and their stacking with GreenGate
Source: PLoS One. 2023 Sep 8;18(9):e0290097. doi: 10.1371/journal.pone.0290097 (PMC10490876; doi:10.1371/journal.pone.0290097)
Supplement: S1 Dataset — (ZIP) [file pone.0290097.s006.zip › GreenGate2-Vectors/Level 1 and Level 2/Nuclei Markers/pKD010.gb]

LOCUS       pKD010                  8768 bp    DNA     circular UNA 20-JUL-2023
DEFINITION  Z2 - Nuclei Marker - mVenus --- Ligation of pMP059_pGGF-dummy
            (reversed) - 5.pR439_pGGE-tHSP18.2M (reversed) - 4. pR477
            (reversed) - 1.pR482 - pGGC087 (reversed) - 9.pR349 - pGGB024
            (reversed) - 11.pR282_pGGA-pUBQ10 (reversed) into pGBZ2_pMP052.
ACCESSION   urn.local.maizellab06.mi-ggao334
VERSION     urn.local.maizellab06.mi-ggao334
KEYWORDS    .
SOURCE      
  ORGANISM  
            .
FEATURES             Location/Qualifiers
     misc_feature    10..>31
                     /Original_Bases="ACCATGGCACCTGCTACAGTCAACCTAGAGACCCTGCAGAT
                     CGTACGGGATCCGGTCTCTGTATATCGGCAGGTGCTCGAGC"
                     /label="ACCATGGCACCTGCTACAGTCAACCTAGAGACCCTGCAGATCGTACGGGA
                     TCCGGTCTCTGTATATCGGCAGGTGCTCGAGC"
                     /note="Geneious type: Editing History Replacement"
     misc_feature    28..55
                     /Sequence="ATACGTTCTCCTATGGTCATGTGTCACT"
                     /Hairpin_Tm="None"
                     /Tm="63.5"
                     /Self_Dimer_Tm="4.3"
                     /%GC="42.9"
                     /created_by="primer3"
                     /label="cloning_rev"
                     /note="Geneious type: primer_bind_reverse"
     misc_feature    28..31
                     /created_by="maizel"
                     /label="GG-G"
     ligation        28..31
                     /label="Ligation"
     misc_feature    complement(28..59)
                     /Source="referenceToDocument:
                     urn:local:maizellab06:wq-ggao37g"
                     /label="pMP059_pGGF-dummy (concatenated sequence 2)
                     (reversed)"
                     /note="Geneious type: Concatenated sequence"
     misc_feature    complement(<28..>31)
                     /Source="referenceToDocument: urn:local:.:wh-ggao37e"
                     /label="PCR_alpha1_eco_mutated (concatenated sequence 2)"
                     /note="Geneious type: Concatenated sequence"
     primer_bind     28..55
                     /Mismatches=0
                     /%GC="42.9"
                     /Hairpin_Tm="None"
                     /Self_Dimer_Tm="4.3"
                     /Tm="63.5"
                     /annotation_group="153222063570996f090e8cb-c620-4e3b-a735-
                     788808bc580c"
                     /Sequence="ATACGTTCTCCTATGGTCATGTGTCACT"
                     /created_by="primer3"
                     /label="P-2335"
     primer_bind     complement(32..59)
                     /Sequence="ACTAAGTGACACATGACCATAGGAGAAC"
                     /Hairpin_Tm="None"
                     /Tm="62.4"
                     /Self_Dimer_Tm="8.6"
                     /%GC="42.9"
                     /created_by="primer3"
                     /label="cloning_fw"
     misc_feature    complement(32..59)
                     /Mismatches=0
                     /%GC="42.9"
                     /Hairpin_Tm="None"
                     /Self_Dimer_Tm="8.6"
                     /Tm="62.4"
                     /annotation_group="1532220244240656655a69a-0669-41f1-994e-
                     5431fdd52806"
                     /Sequence="ACTAAGTGACACATGACCATAGGAGAAC"
                     /created_by="primer3"
                     /label="P-2334"
                     /note="Geneious type: primer_bind_reverse"
     misc_feature    33..55
                     /Original_Bases="GTACCACCAGTGTTGTGGCATTGATTACCTCCTCTGCAGTT
                     ATATTCCCCAGAACATCAGGTTAATGGCGTTTTTGATGTCATTTTCGCGGTGGCTGAG
                     ATCAGCCACTTCTTCCCCGATAACGGAGACTGGCACACTGGCCATATCGGTGGTCATC
                     ATGCGCCAGCTTTCATCCCCGATATGCACCACTGGGTAAAGTTCACGGGAGACTTTAT
                     CTGACAGCAGACGTGCACTGGCCAGGGGGATCACCATCCGTCGCCCGGGCGTGTCAAT
                     AATATCACTCTGTACATCCACAAACAGACGATAACGGCTCTCTCTTTTATAGGTGTAA
                     ACCTTAAACTGCATAGCTGTCCTCCTGAGCTCTTACGCCCCGCCCTGCCACTCATCGC
                     AGTACTGTTGTAATTCATTAAGCATTCTGCCGACATGGAAGCCATCACAAACGGCATG
                     ATGAACCTGAATCGCCAGCGGCATCAGCACCTTGTCGCCTTGCGTATAATATTTGCCC
                     ATGGTGAAAACGGGGGCGAAGAAGTTGTCCATATTGGCCACGTTTAAATCAAAACTGG
                     TGAAACTCACCCAGGGATTGGCTGAGACGAAAAACATATTCTCAATAAACCCTTTAGG
                     GAAATAGGCCAGGTTTTCACCGTAACACGCCACATCTTGCGAATATATGTGTAGAAAC
                     TGCCGGAAATCGTCGTGGTATTCACTCCAGAGCGATGAAAACGTTTCAGTTTGCTCAT
                     GGAAAACGGTGTAACAAGGGTGAACACTATCCCATATCACCAGCTCACCGTCTTTCAT
                     TGCCATACGGAACTCCGGATGAGCATTCATCAGGCGGGCAAGAATGTGAATAAAGGCC
                     GGATAAAACTTGTGCTTATTTTTCTTTACGGTCTTTAAAAAGGCCGTAATATCCAGCT
                     GAACGGTCTGGTTATAGGTACATTGAGCAACTGACTGAAATGCCTCAAAATGTTCTTT
                     ACGATGCCATTGGGATATATCAACGGTGGTATATCCAGTGATTTTTTTCTCCATAGCT
                     GACCTCCTTCTAGACCATGTTAGCACTGGATCCAC"
                     /label="GTACCACCAGTGTTGTGGCATTGATTACCTCCTCTGCAGTTATATTCCCC
                     AGAACATCAGGTTAATGGCGTTTTTGATGTCATTTTCGCGGTGGCTGAGATCAGCCAC
                     TTCTTCCCCGATAACGGAGACTGGCACACTGGCCATATCGGTGGTCATCATGCGCCAG
                     CTTTCATCCCCGATATGCACCACTGGGTAAAGTTCACGGGAGACTTTATCTGACAGCA
                     GACGTGCACTGGCCAGGGGGATCACCATCCGTCGCCCGGGCGTGTCAATAATATCACT
                     CTGTACATCCACAAACAGACGATAACGGCTCTCTCTTTTATAGGTGTAAACCTTAAAC
                     TGCATAGCTGTCCTCCTGAGCTCTTACGCCCCGCCCTGCCACTCATCGCAGTACTGTT
                     GTAATTCATTAAGCATTCTGCCGACATGGAAGCCATCACAAACGGCATGATGAACCTG
                     AATCGCCAGCGGCATCAGCACCTTGTCGCCTTGCGTATAATATTTGCCCATGGTGAAA
                     ACGGGGGCGAAGAAGTTGTCCATATTGGCCACGTTTAAATCAAAACTGGTGAAACTCA
                     CCCAGGGATTGGCTGAGACGAAAAACATATTCTCAATAAACCCTTTAGGGAAATAGGC
                     CAGGTTTTCACCGTAACACGCCACATCTTGCGAATATATGTGTAGAAACTGCCGGAAA
                     TCGTCGTGGTATTCACTCCAGAGCGATGAAAACGTTTCAGTTTGCTCATGGAAAACGG
                     TGTAACAAGGGTGAACACTATCCCATATCACCAGCTCACCGTCTTTCATTGCCATACG
                     GAACTCCGGATGAGCATTCATCAGGCGGGCAAGAATGTGAATAAAGGCCGGATAAAAC
                     TTGTGCTTATTTTTCTTTACGGTCTTTAAAAAGGCCGTAATATCCAGCTGAACGGTCT
                     GGTTATAGGTACATTGAGCAACTGACTGAAATGCCTCAAAATGTTCTTTACGATGCCA
                     TTGGGATATATCAACGGTGGTATATCCAGTGATTTTTTTCTCCATAGCTGACCTCCTT
                     CTAGACCATGTTAGCACTGGATCCAC"
                     /note="Geneious type: Editing History Replacement"
     GG              <56..59
                     /created_by="thjac"
                     /modified_by="thjac"
                     /Transferred_From="F"
                     /Transferred_Similarity="100.00%"
                     /label="F"
     ligation        56..59
                     /label="Ligation"
     ligation        complement(56..59)
                     /label="Ligation"
     misc_feature    complement(56..325)
                     /Source="referenceToDocument:
                     urn:local:maizellab06:wo-ggao37f"
                     /label="5.pR439_pGGE-tHSP18.2M (concatenated sequence 3)
                     (reversed)"
                     /note="Geneious type: Concatenated sequence"
     terminator      complement(60..321)
                     /created_by="User"
                     /label="tHSP18.2_dHindIII"
     misc_feature    complement(60..321)
                     /Source="referenceToDocument: urn:local:.:we-ggao37e"
                     /label="Digestion of pGGE-tHSP18.2M - Fragment 2
                     extraction (concatenated sequence 2)"
                     /note="Geneious type: Concatenated sequence"
     primer_bind     116..139
                     /Mismatches=0
                     /%GC="41.7"
                     /Hairpin_Tm="None"
                     /Self_Dimer_Tm="20.4"
                     /Tm="60.1"
                     /annotation_group="1532219183128448da75d06-a2b1-467f-ba20-
                     667f3803fa89"
                     /Sequence="ATATGCTGCAGAAGAGATCCAACA"
                     /created_by="primer3"
                     /label="P-2215"
     misc_feature    187..192
                     /Recognition_pattern="A^GATCT"
                     /annotation_group="AGATCT"
                     /label="BglII"
                     /note="Geneious type: restriction site"
     misc_feature    complement(251..274)
                     /Mismatches=0
                     /%GC="37.5"
                     /Hairpin_Tm="40.9"
                     /Self_Dimer_Tm="4.0"
                     /Tm="60.1"
                     /annotation_group="1532218477098598e9374ee-b4ed-4766-8ead-
                     c46959c15667"
                     /Sequence="AGCTTGTGTGCTTAAGTTTGTGTT"
                     /created_by="primer3"
                     /label="P-2214"
                     /note="Geneious type: primer_bind_reverse"
     misc_feature    complement(322..325)
                     /created_by="User"
                     /modified_by="User"
                     /label="E-overhang"
                     /note="Geneious type: sequence variant"
     GG              complement(322..>325)
                     /modified_by="wacae"
                     /Transferred_From="E"
                     /Transferred_Similarity="100.00%"
                     /label="E"
     GG              <322..325
                     /created_by="thjac"
                     /modified_by="thjac"
                     /Transferred_From="E"
                     /Transferred_Similarity="100.00%"
                     /label="E"
     misc_feature    complement(322..>325)
                     /created_by="User"
                     /label="GG-overhang"
     ligation        322..325
                     /label="Ligation"
     ligation        complement(322..325)
                     /label="Ligation"
     misc_feature    complement(322..1093)
                     /Source="referenceToDocument:
                     urn:local:maizellab06:wl-ggao37f"
                     /label="4. pR477 (concatenated sequence 4) (reversed)"
                     /note="Geneious type: Concatenated sequence"
     misc_feature    complement(326..1089)
                     /Source="referenceToDocument: urn:local:.:w9-ggao37e"
                     /label="Digestion of pGGD-GSL-mVenus - Fragment 2
                     extraction (concatenated sequence 2)"
                     /note="Geneious type: Concatenated sequence"
     CDS             complement(329..1045)
                     /created_by="User"
                     /label="mVenus"
     misc_feature    complement(341..359)
                     /Mismatches=0
                     /%GC="57.9"
                     /Hairpin_Tm="None"
                     /Self_Dimer_Tm="None"
                     /Tm="57.7"
                     /annotation_group="1532217015806911e7eaf3a-faeb-4fd5-99ec-
                     f44eaa829132"
                     /Sequence="GATCACTCTCGGCATGGAC"
                     /created_by="primer3"
                     /label="pEGFPC1for"
                     /note="Geneious type: primer_bind_reverse"
     misc_feature    complement(374..393)
                     /Hairpin="6.0"
                     /Primer-Dimer="2.0"
                     /Monovalent_Salt_Concentration="50.0"
                     /Divalent_Salt_Concentration="0.0"
                     /DNTP_Concentration="0.0"
                     /Mismatches=0
                     /%GC="55.0"
                     /Hairpin_Tm="44.2"
                     /Self_Dimer_Tm="13.4"
                     /Tm="59.7"
                     /annotation_group="153221138203194d7301f8f-3e28-4a1c-b7a4-
                     9d39d44f1d90"
                     /Sequence="ACATGGTCCTGCTGGAGTTC"
                     /created_by="primer3"
                     /label="P-0009"
                     /note="Geneious type: primer_bind_reverse"
     primer_bind     476..496
                     /Hairpin="4.0"
                     /Primer-Dimer="2.0"
                     /Monovalent_Salt_Concentration="50.0"
                     /Divalent_Salt_Concentration="0.0"
                     /DNTP_Concentration="0.0"
                     /Mismatches=0
                     /%GC="66.7"
                     /Hairpin_Tm="35.8"
                     /Self_Dimer_Tm="None"
                     /Tm="65.9"
                     /annotation_group="1532213268273072af7d321-f059-44d0-bd05-
                     06fefcccb80f"
                     /Sequence="GCCGATGGGGGTGTTCTGCTG"
                     /created_by="primer3"
                     /label="P-0212"
     primer_bind     592..606
                     /Mismatches=0
                     /%GC="33.3"
                     /Degeneracy=31104
                     /Tm="29.3 - 60.8"
                     /annotation_group="153222137406030566750a7-acdf-4937-bf4a-
                     4792f05d21d1"
                     /Sequence="ASICDNTDTDBNTRY"
                     /created_by="primer3"
                     /label="P-2655"
     primer_bind     778..797
                     /Mismatches=0
                     /%GC="55.0"
                     /Hairpin_Tm="35.1"
                     /Self_Dimer_Tm="None"
                     /Tm="59.6"
                     /annotation_group="1532222468815431a58d3ff-79ad-4584-a661-
                     fe0986b34038"
                     /Sequence="GCATGGCGGACTTGAAGAAG"
                     /created_by="primer3"
                     /label="P-2450"
     misc_feature    complement(788..809)
                     /Mismatches=0
                     /%GC="50.0"
                     /Hairpin_Tm="45.0"
                     /Self_Dimer_Tm="14.0"
                     /Tm="60.1"
                     /annotation_group="153222171701227caf94cf5-2aa7-4fb9-8c34-
                     58c2f65846ed"
                     /Sequence="GAAGCAGCACGACTTCTTCAAG"
                     /created_by="primer3"
                     /label="P-2403"
                     /note="Geneious type: primer_bind_reverse"
     primer_bind     903..923
                     /Mismatches=0
                     /%GC="52.4"
                     /Hairpin_Tm="44.3"
                     /Self_Dimer_Tm="None"
                     /Tm="60.3"
                     /annotation_group="153222360140685193c2e16-4e9d-4894-80d4-
                     466a14f411d5"
                     /Sequence="ATCAGCTTCAGGGTCAGCTTG"
                     /created_by="primer3"
                     /label="P-2406"
     primer_bind     959..978
                     /Hairpin="4.0"
                     /Primer-Dimer="2.0"
                     /Monovalent_Salt_Concentration="50.0"
                     /Divalent_Salt_Concentration="0.0"
                     /DNTP_Concentration="0.0"
                     /Mismatches=0
                     /%GC="50.0"
                     /Hairpin_Tm="None"
                     /Self_Dimer_Tm="None"
                     /Tm="59.1"
                     /annotation_group="15322117645524237852d0c-dba3-43e4-bef7-
                     62c19102f65c"
                     /Sequence="GCTGAACTTGTGGCCGTTTA"
                     /created_by="primer3"
                     /label="P-0010"
     primer_bind     986..1004
                     /Mismatches=0
                     /%GC="63.2"
                     /Hairpin_Tm="31.9"
                     /Self_Dimer_Tm="None"
                     /Tm="59.9"
                     /annotation_group="153221736662461336c98df-70e1-4518-9979-
                     1daa6a0e3b6c"
                     /Sequence="GTCCAGCTCGACCAGGATG"
                     /created_by="primer3"
                     /label="pEGFPN1rev"
     misc_feature    complement(1031..1045)
                     /Mismatches=0
                     /%GC="60.0"
                     /Hairpin_Tm="41.6"
                     /Self_Dimer_Tm="None"
                     /Tm="52.6"
                     /annotation_group="153221630584409122a4d74-b988-49ab-a376-
                     b5e11df92149"
                     /Sequence="ATGGTGAGCAAGGGC"
                     /created_by="primer3"
                     /label="P-1088"
                     /note="Geneious type: primer_bind_reverse"
     misc_feature    complement(1046..1087)
                     /created_by="User"
                     /label="GS-linker"
     misc_feature    complement(1088..>1093)
                     /created_by="User"
                     /label="GG-overgang"
     GG              complement(1090..>1093)
                     /modified_by="wacae"
                     /Transferred_From="D"
                     /Transferred_Similarity="100.00%"
                     /label="D"
     GG              <1090..1093
                     /created_by="thjac"
                     /modified_by="thjac"
                     /Transferred_From="D"
                     /Transferred_Similarity="100.00%"
                     /label="D"
     ligation        1090..1093
                     /label="Ligation"
     ligation        complement(1090..1093)
                     /label="Ligation"
     misc_feature    complement(1090..1201)
                     /Source="referenceToDocument:
                     urn:local:maizellab06:wp-ggao37f"
                     /label="1.pR482 - pGGC087 (concatenated sequence 5)
                     (reversed)"
                     /note="Geneious type: Concatenated sequence"
     GG              complement(1198..>1201)
                     /modified_by="wacae"
                     /Transferred_From="C"
                     /Transferred_Similarity="100.00%"
                     /label="C"
     GG              <1198..1201
                     /created_by="thjac"
                     /modified_by="thjac"
                     /Transferred_From="C"
                     /Transferred_Similarity="100.00%"
                     /label="C"
     ligation        1198..1201
                     /label="Ligation"
     misc_feature    complement(1198..1769)
                     /Source="referenceToDocument:
                     urn:local:maizellab06:wn-ggao37f"
                     /label="9.pR349 - pGGB024 (concatenated sequence 6)
                     (reversed)"
                     /note="Geneious type: Concatenated sequence"
     CDS             complement(1199..1765)
                     /ApEinfo_fwdcolor="#008011"
                     /ApEinfo_revcolor="#008011"
                     /ApEinfo_graphicformat="arrow_data {{0 1 2 0 0 -1} {} 0}
                     width 5 offset 0"
                     /label="open reading frame#1"
     gene            complement(1202..1765)
                     /ApEinfo_fwdcolor="#ff0000"
                     /ApEinfo_revcolor="#ff0000"
                     /ApEinfo_graphicformat="arrow_data {{} {} 0} width 5
                     offset 0"
                     /label="BB2 - N-tag-Modul"
     gene            complement(1202..1312)
                     /ApEinfo_fwdcolor="#02ABEA"
                     /ApEinfo_revcolor="#02ABEA"
                     /ApEinfo_graphicformat="arrow_data {{0 1 2 0 0 -1} {} 0}
                     width 5 offset 0"
                     /label="linker"
     gene            complement(1313..1765)
                     /ApEinfo_fwdcolor="#828278"
                     /ApEinfo_revcolor="#828278"
                     /ApEinfo_graphicformat="arrow_data {{0 1 2 0 0 -1} {} 0}
                     width 5 offset 0"
                     /label="H2B - At2g28720"
     misc_feature    1567..1572
                     /Recognition_pattern="A^GATCT"
                     /annotation_group="AGATCT"
                     /label="BglII"
                     /note="Geneious type: restriction site"
     GG              complement(1766..>1769)
                     /modified_by="wacae"
                     /Transferred_From="B"
                     /Transferred_Similarity="100.00%"
                     /label="B"
     GG              <1766..1769
                     /created_by="thjac"
                     /modified_by="thjac"
                     /Transferred_From="B"
                     /Transferred_Similarity="100.00%"
                     /label="B"
     ligation        1766..1769
                     /label="Ligation"
     ligation        complement(1766..1769)
                     /label="Ligation"
     misc_feature    complement(1766..2406)
                     /Source="referenceToDocument:
                     urn:local:maizellab06:wm-ggao37f"
                     /label="11.pR282_pGGA-pUBQ10 (concatenated sequence 7)
                     (reversed)"
                     /note="Geneious type: Concatenated sequence"
     CDS             complement(1767..>1769)
                     /label="open reading frame#1"
     promoter        complement(1770..2402)
                     /created_by="User"
                     /label="pUBQ10"
     misc_feature    complement(1770..2402)
                     /Source="referenceToDocument: urn:local:.:wb-ggao37e"
                     /label="Digestion of pGGA-pUBQ10 (pGGA006) - Fragment 2
                     extraction (concatenated sequence 2)"
                     /note="Geneious type: Concatenated sequence"
     misc_feature    complement(1809..1833)
                     /Mismatches=0
                     /%GC="44.0"
                     /Hairpin_Tm="None"
                     /Self_Dimer_Tm="None"
                     /Tm="60.6"
                     /annotation_group="1532215915089668f41748e-7d47-4949-8ef9-
                     b7540e02d408"
                     /Sequence="CTGGTGTTAGTTTCTAGTTTGTGCG"
                     /created_by="primer3"
                     /label="P-0922"
                     /note="Geneious type: primer_bind_reverse"
     misc_feature    complement(1830..1864)
                     /Hairpin="8.0"
                     /Primer-Dimer="6.0"
                     /Monovalent_Salt_Concentration="50.0"
                     /Divalent_Salt_Concentration="0.0"
                     /DNTP_Concentration="0.0"
                     /Mismatches=0
                     /%GC="34.3"
                     /Hairpin_Tm="31.4"
                     /Self_Dimer_Tm="9.0"
                     /Tm="62.8"
                     /annotation_group="1532213626637110d2c9810-bd69-45a9-a524-
                     4e8e3d2b01dd"
                     /Sequence="TTACTCTTCGATTTGTGATTTCTATCTAGATCTGG"
                     /created_by="primer3"
                     /label="P-0334"
                     /note="Geneious type: primer_bind_reverse"
     misc_feature    1832..1837
                     /Recognition_pattern="A^GATCT"
                     /annotation_group="AGATCT"
                     /label="BglII"
                     /note="Geneious type: restriction site"
     misc_feature    complement(1945..1967)
                     /Mismatches=0
                     /%GC="43.5"
                     /Hairpin_Tm="41.3"
                     /Self_Dimer_Tm="None"
                     /Tm="59.3"
                     /annotation_group="153221666816725a4f2aa2c-58ad-4ef1-a969-
                     c21661b2d179"
                     /Sequence="AGACGATTTTCTGGGTTTGATCG"
                     /created_by="primer3"
                     /label="P-1472"
                     /note="Geneious type: primer_bind_reverse"
     primer_bind     2180..2201
                     /Mismatches=0
                     /%GC="45.5"
                     /Hairpin_Tm="44.9"
                     /Self_Dimer_Tm="None"
                     /Tm="59.1"
                     /annotation_group="153221883675428d750ee6e-8523-424b-81ba-
                     d69dfe987643"
                     /Sequence="AGAAGAAAAGACGAGGACGACT"
                     /created_by="primer3"
                     /label="P-2527"
     misc_feature    <2403..2428
                     /Original_Bases="ACCATGGCACCTGCTACAGTCAACCTAGAGACCCTGCAGAT
                     CGTACGGGATCCGGTCTCTGTATATCGGCAGGTGCTCGAGC"
                     /label="ACCATGGCACCTGCTACAGTCAACCTAGAGACCCTGCAGATCGTACGGGA
                     TCCGGTCTCTGTATATCGGCAGGTGCTCGAGC"
                     /note="Geneious type: Editing History Replacement"
     GG              complement(2403..>2406)
                     /modified_by="wacae"
                     /Transferred_From="A"
                     /Transferred_Similarity="100.00%"
                     /label="A"
     misc_feature    complement(2403..>2406)
                     /created_by="User"
                     /label="GG-overhang"
     misc_feature    2403..2406
                     /created_by="maizel"
                     /label="GG-A"
     ligation        2403..2406
                     /label="Ligation"
     ligation        complement(2403..2406)
                     /label="Ligation"
     misc_feature    2403..31
                     /Source="referenceToDocument:
                     urn:local:maizellab06:wk-ggao37f"
                     /label="pGBZ2_pMP052 (concatenated sequence 1)"
                     /note="Geneious type: Concatenated sequence"
     misc_feature    complement(<2403..>2410)
                     /Source="referenceToDocument: urn:local:.:wh-ggao37e"
                     /label="PCR_alpha1_eco_mutated (concatenated sequence 2)"
                     /note="Geneious type: Concatenated sequence"
     misc_feature    2407..2410
                     /created_by="maizel"
                     /label="GB-C"
     misc_feature    complement(<2407..>2410)
                     /Source="referenceToDocument: urn:local:.:wh-ggao37e"
                     /label="PCR_alpha1_eco_mutated (concatenated sequence 2)"
                     /note="Geneious type: Concatenated sequence"
     misc_feature    2411
                     /Source="referenceToDocument: urn:local:.:wh-ggao37e"
                     /label="PCR_alpha1_eco_mutated (concatenated sequence 2)"
                     /note="Geneious type: Concatenated sequence"
     misc_feature    2434..2458
                     /note="right border repeat from nopaline C58 T-DNA"
                     /label="RB T-DNA repeat"
     primer_bind     2448..2474
                     /Hairpin="4.0"
                     /Primer-Dimer="2.0"
                     /Monovalent_Salt_Concentration="50.0"
                     /Divalent_Salt_Concentration="0.0"
                     /DNTP_Concentration="0.0"
                     /Mismatches=0
                     /%GC="51.9"
                     /Hairpin_Tm="37.0"
                     /Self_Dimer_Tm="None"
                     /Tm="65.6"
                     /annotation_group="1532214816011829a1dce8a-5816-4652-88cb-
                     a543105225d7"
                     /Sequence="GGCGGGTAAACCTAAGAGAAAAGAGCG"
                     /created_by="primer3"
                     /label="P-0434"
     primer_bind     2458..2481
                     /Hairpin="4.0"
                     /Primer-Dimer="3.0"
                     /Monovalent_Salt_Concentration="50.0"
                     /Divalent_Salt_Concentration="0.0"
                     /DNTP_Concentration="0.0"
                     /Mismatches=0
                     /%GC="33.3"
                     /Hairpin_Tm="None"
                     /Self_Dimer_Tm="None"
                     /Tm="54.7"
                     /annotation_group="1532215172793513c99c4f5-be83-4ccf-9622-
                     e21d73cac159"
                     /Sequence="CCTAAGAGAAAAGAGCGTTTATTA"
                     /created_by="primer3"
                     /label="P-0435"
     misc_feature    complement(2543..2563)
                     /Hairpin="5.0"
                     /Primer-Dimer="3.0"
                     /Monovalent_Salt_Concentration="50.0"
                     /Divalent_Salt_Concentration="0.0"
                     /DNTP_Concentration="0.0"
                     /Mismatches=0
                     /%GC="61.9"
                     /Hairpin_Tm="82.9"
                     /Self_Dimer_Tm="5.9"
                     /Tm="66.1"
                     /annotation_group="10487921417927694b1a738-5399-4d9a-aeb1-
                     112011b5b7f6"
                     /Sequence="AGGGGAACCCTGTGGTTGGCA"
                     /created_by="primer3"
                     /label="P-0045"
                     /note="Geneious type: primer_bind_reverse"
     misc_feature    complement(2543..2563)
                     /Hairpin="5.0"
                     /Primer-Dimer="3.0"
                     /Monovalent_Salt_Concentration="50.0"
                     /Divalent_Salt_Concentration="0.0"
                     /DNTP_Concentration="0.0"
                     /Mismatches=0
                     /%GC="61.9"
                     /Hairpin_Tm="82.9"
                     /Self_Dimer_Tm="5.9"
                     /Tm="66.1"
                     /annotation_group="1532212531626407b6c64f4-cc1f-404e-b71f-
                     0e259f9326b7"
                     /Sequence="AGGGGAACCCTGTGGTTGGCA"
                     /created_by="primer3"
                     /label="P-0045"
                     /note="Geneious type: primer_bind_reverse"
     misc_feature    complement(2585..2604)
                     /Mismatches=0
                     /%GC="60.0"
                     /Hairpin_Tm="None"
                     /Self_Dimer_Tm="None"
                     /Tm="60.0"
                     /annotation_group="153222210893754450ef87b-be92-43f0-aa3e-
                     fa4211caaf90"
                     /Sequence="CTATAGCAGCGGAGGGGTTG"
                     /created_by="primer3"
                     /label="P-3049"
                     /note="Geneious type: primer_bind_reverse"
     misc_feature    complement(2712..2731)
                     /Mismatches=0
                     /%GC="50.0"
                     /Hairpin_Tm="42.7"
                     /Self_Dimer_Tm="15.9"
                     /Tm="59.8"
                     /annotation_group="153221953728083a35fd8dc-27d4-4475-ab67-
                     c35a4ceabc1c"
                     /Sequence="GCGACTAAAACACGCGACAA"
                     /created_by="primer3"
                     /label="P-2529"
                     /note="Geneious type: primer_bind_reverse"
     CDS             3759..4388
                     /codon_start=1
                     /product="stability protein from the Pseudomonas plasmid 
                     pVS1 (Heeb et al., 2000)"
                     /translation="MKVIAVLNQKGGSGKTTIATHLARALQLAGADVLLVDSDPQGSA
                     RDWAAVREDQPLTVVGIDRPTIDRDVKAIGRRDFVVIDGAPQAADLAVSAIKAADFVL
                     IPVQPSPYDIWATADLVELVKQRIEVTDGRLQAAFVVSRAIKGTRIGGEVAEALAGYE
                     LPILESRITQRVSYPGTAAAGTTVLESEPEGDAAREVQALAAEIKSKLI"
                     /label="pVS1 StaA"
     CDS             4822..5889
                     /codon_start=1
                     /product="replication protein from the Pseudomonas plasmid
                      pVS1 (Heeb et al., 2000)"
                     /translation="GRKPSGPVQIGAALGDDLVEKLKAAQAAQRQRIEAEARPGESWQ
                     AAADRIRKESRQPPAAGAPSIRKPPKGDEQPDFFVPMLYDVGTRDSRSIMDVAVFRLS
                     KRDRRAGEVIRYELPDGHVEVSAGPAGMASVWDYDLVLMAVSHLTESMNRYREGKGDK
                     PGRVFRPHVADVLKFCRRADGGKQKDDLVETCIRLNTTHVAMQRTKKAKNGRLVTVSE
                     GEALISRYKIVKSETGRPEYIEIELADWMYREITEGKNPDVLTVHPDYFLIDPGIGRF
                     LYRLARRAAGKAEARWLFKTIYERSGSAGEFKKFCFTVRKLIGSNDLPEYDLKEEAGQ
                     AGPILVMRYRNLIEGEASAGS"
                     /label="pVS1 RepA"
     rep_origin      5955..6149
                     /note="origin of replication for the Pseudomonas plasmid 
                     pVS1 (Heeb et al., 2000)"
                     /label="pVS1 oriV"
     primer_bind     complement(6385..6407)
                     /note="pGEX vectors, reverse primer"
                     /label="pGEX 3'"
     misc_feature    complement(6385..6403)
                     /Mismatches=0
                     /%GC="57.9"
                     /Hairpin_Tm="33.5"
                     /Self_Dimer_Tm="1.0"
                     /Tm="58.2"
                     /annotation_group="153221811176216c8641481-248c-4bb8-8aa9-
                     981e1889a280"
                     /Sequence="GAGCTGCATGTGTCAGAGG"
                     /created_by="primer3"
                     /label="pGex_rev"
                     /note="Geneious type: primer_bind_reverse"
     primer_bind     6441..6461
                     /Mismatches=0
                     /%GC="66.7"
                     /Hairpin_Tm="38.4"
                     /Self_Dimer_Tm="6.0"
                     /Tm="65.3"
                     /annotation_group="15322177578844317694db3-27e7-4104-96aa-
                     0eed27ff9876"
                     /Sequence="GGAGCAGACAAGCCCGTCAGG"
                     /created_by="primer3"
                     /label="pEX-For"
     misc_feature    6493..6633
                     /note="basis of mobility region from pBR322"
                     /label="bom"
     primer_bind     6587..6606
                     /Mismatches=0
                     /%GC="50.0"
                     /Hairpin_Tm="46.3"
                     /Self_Dimer_Tm="9.4"
                     /Tm="58.2"
                     /annotation_group="153221989591404f0b68f09-7b2b-4c47-93a5-
                     7850b931961e"
                     /Sequence="GGTGTGAAATACCGCACAGA"
                     /created_by="primer3"
                     /label="P-2551"
     primer_bind     complement(6648..6665)
                     /note="L4440 vector, forward primer"
                     /label="L4440"
     rep_origin      complement(6819..7407)
                     /direction="LEFT"
                     /note="high-copy-number ColE1/pMB1/pBR322/pUC origin of 
                     replication"
                     /label="ori"
     primer_bind     6882..6902
                     /Hairpin="4.0"
                     /Primer-Dimer="4.0"
                     /Monovalent_Salt_Concentration="50.0"
                     /Divalent_Salt_Concentration="0.0"
                     /DNTP_Concentration="0.0"
                     /Mismatches=0
                     /%GC="42.9"
                     /Hairpin_Tm="41.0"
                     /Self_Dimer_Tm="None"
                     /Tm="55.0"
                     /annotation_group="153221552433056eddd744e-d441-45db-97bb-
                     c6aa21014f5e"
                     /Sequence="AAACCCGACAGGACTATAAAG"
                     /created_by="primer3"
                     /label="P-0861"
     misc_feature    complement(6896..6919)
                     /Mismatches=0
                     /%GC="45.8"
                     /Hairpin_Tm="37.3"
                     /Self_Dimer_Tm="None"
                     /Tm="60.2"
                     /annotation_group="153222284327088079eb2f5-4837-4935-abe5-
                     5c9d1997bcef"
                     /Sequence="GGGGAAACGCCTGGTATCTTTATA"
                     /created_by="primer3"
                     /label="P-2405"
                     /note="Geneious type: primer_bind_reverse"
     primer_bind     complement(6899..6918)
                     /note="pBR322 origin, forward primer"
                     /label="pBR322ori-F"
     CDS             complement(7495..8310)
                     /codon_start=1
                     /gene="aph(3')-Ia"
                     /product="aminoglycoside phosphotransferase"
                     /note="confers resistance to kanamycin in bacteria or G418
                      (Geneticin(R)) in eukaryotes"
                     /translation="MSHIQRETSCSRPRLNSNMDADLYGYKWARDNVGQSGATIYRLY
                     GKPDAPELFLKHGKGSVANDVTDEMVRLNWLTEFMPLPTIKHFIRTPDDAWLLTTAIP
                     GKTAFQVLEEYPDSGENIVDALAVFLRRLHSIPVCNCPFNSDRVFRLAQAQSRMNNGL
                     VDASDFDDERNGWPVEQVWKEMHKLLPFSPDSVVTHGDFSLDNLIFDEGKLIGCIDVG
                     RVGIADRYQDLAILWNCLGEFSPSLQKRLFQKYGIDNPDMNKLQFHLMLDEFF"
                     /label="KanR"
     primer_bind     8154..8173
                     /Hairpin="4.0"
                     /Primer-Dimer="2.0"
                     /Monovalent_Salt_Concentration="50.0"
                     /Divalent_Salt_Concentration="0.0"
                     /DNTP_Concentration="0.0"
                     /Mismatches=0
                     /%GC="65.0"
                     /Hairpin_Tm="40.8"
                     /Self_Dimer_Tm="10.8"
                     /Tm="65.8"
                     /annotation_group="15322128730430006d5b57a-22fa-472c-9958-
                     e3c54e7b2b97"
                     /Sequence="ACAACTCTGGCGCATCGGGC"
                     /created_by="primer3"
                     /label="P-0180"
     primer_bind     8218..8237
                     /note="Kanamycin resistance gene, reverse primer"
                     /label="Kan-R"
     primer_bind     8391..8411
                     /Mismatches=0
                     /%GC="38.1"
                     /Hairpin_Tm="None"
                     /Self_Dimer_Tm="None"
                     /Tm="55.0"
                     /annotation_group="153222321950616e6696b32-6338-4ec4-9b67-
                     b912205ed47d"
                     /Sequence="AATTCACTGTTCCTTGCATTC"
                     /created_by="primer3"
                     /label="P-2031"
     misc_feature    complement(8630..8650)
                     /Hairpin="4.0"
                     /Primer-Dimer="2.0"
                     /Monovalent_Salt_Concentration="50.0"
                     /Divalent_Salt_Concentration="0.0"
                     /DNTP_Concentration="0.0"
                     /Mismatches=0
                     /%GC="61.9"
                     /Hairpin_Tm="65.0"
                     /Self_Dimer_Tm="26.1"
                     /Tm="65.5"
                     /annotation_group="153221441944014ce1baed5-12f7-4519-b756-
                     3de7b9f31c17"
                     /Sequence="AGCCGTTGTAAGGCGGCAGAC"
                     /created_by="primer3"
                     /label="P-0433"
                     /note="Geneious type: primer_bind_reverse"
     misc_feature    complement(8636..8656)
                     /Hairpin="4.0"
                     /Primer-Dimer="2.0"
                     /Monovalent_Salt_Concentration="50.0"
                     /Divalent_Salt_Concentration="0.0"
                     /DNTP_Concentration="0.0"
                     /Mismatches=0
                     /%GC="66.7"
                     /Hairpin_Tm="57.3"
                     /Self_Dimer_Tm="1.3"
                     /Tm="65.6"
                     /annotation_group="15322140045356978301d14-959b-48f7-9921-
                     424daedd8385"
                     /Sequence="CGGGAGAGCCGTTGTAAGGCG"
                     /created_by="primer3"
                     /label="P-0432"
                     /note="Geneious type: primer_bind_reverse"
     primer_bind     8700..8720
                     /Hairpin="5.0"
                     /Primer-Dimer="3.0"
                     /Monovalent_Salt_Concentration="50.0"
                     /Divalent_Salt_Concentration="0.0"
                     /DNTP_Concentration="0.0"
                     /Mismatches=0
                     /%GC="57.1"
                     /Hairpin_Tm="50.2"
                     /Self_Dimer_Tm="23.7"
                     /Tm="65.8"
                     /annotation_group="15322121591203602a6112a-257a-4675-812b-
                     24c459d540e9"
                     /Sequence="ATTTTGTGCCGAGCTGCCGGT"
                     /created_by="primer3"
                     /label="P-0042"
     misc_feature    8743..8767
                     /note="left border repeat from nopaline C58 T-DNA"
                     /label="LB T-DNA repeat"
ORIGIN      
        1 taacgaattg ctcgagcacc tgccgatata cgttctccta tggtcatgtg tcacttagtg
       61 aattccttat ctttaatcat attccatagt ccataccata gcacatacag tagttatatg
      121 ctgcagaaga gatccaacaa aacattcaca atggattata gaaacatttg tttattcatt
      181 ataatgagat cttacattca tttaatatta gaaaaagcca caaattcata acacaacaag
      241 ccaagaaaaa aacacaaact taagcacaca agctatttat ttgacacacc aaatatttca
      301 tcttcatctt catatgagct cgcagctact tgtacagctc gtccatgccg agagtgatcc
      361 cggcggcggt cacgaactcc agcaggacca tgtgatcgcg cttctcgttg gggtctttgc
      421 tcagcttgga ctggtagctc aggtagtggt tgtcgggcag cagcacgggg ccgtcgccga
      481 tgggggtgtt ctgctggtag tggtcggcga gctgcacgcc gccgtcctcg atgttgtggc
      541 ggatcttgaa gttggccttg atgccgttct tctgcttgtc ggcggtgata tagacgttgt
      601 ggctgttgta gttgtactcc agcttgtgcc ccaggatgtt gccgtcctcc ttgaagtcga
      661 tgcccttcag ctcgatgcgg ttcaccaggg tgtcgccctc gaacttcacc tcggcgcggg
      721 tcttgtagtt gccgtcgtcc ttgaagaaga tggtgcgctc ctggacgtag ccttcgggca
      781 tggcggactt gaagaagtcg tgctgcttca tgtggtcggg gtagcgggcg aagcactgca
      841 ggccgtagcc cagggtggtc acgagggtgg gccagggcac gggcagcttg ccggtggtgc
      901 agatcagctt cagggtcagc ttgccgtagg tggcatcgcc ctcgccctcg ccggacacgc
      961 tgaacttgtg gccgtttacg tcgccgtcca gctcgaccag gatgggcacc accccggtga
     1021 acagctcctc gcccttgctc accatggatc cgcctccacc actagtgcca ccgctgccac
     1081 cgctagcacc tgaacttgaa gagccggaac cagatccgga ccctgaaccc gaacctgatc
     1141 ctgatccgga cccactacct gagccagatc cggagccaga acctgaagca gcagcggagc
     1201 ctgcagcggc cgccgatcca gagccgctgc cggaaccact ccctgagccc gatccagagc
     1261 cgcttccgga accactccct gatgcagacg cactagcggc tgtcgaacct gaagagctag
     1321 taaacttagt aacagcctta gttccttcag aaacagcatg cttagcaagt tcaccaggta
     1381 acactagtct aacagctgtc tgaatctccc tagaagtaat cgtaggtttc ttattatacc
     1441 tagctaattt tgaagcttct tgcgcaagtt tctcgaatat atcattgata aaactgttca
     1501 taatccccat agctttactt gagattccaa tatctggatg aacttgtttc aacaccttga
     1561 agatgtagat cttgtatgtc tctgtgcttt tcttgactcg tttcttcttc ttctcgactc
     1621 ctccggtgac tgcttctttt ggtagttttt ttccggcttt tggtttcttc tctgctggtg
     1681 ctttttcggc tactttctct tcttctgctg gagctttctc tgcgggcttt ttctctgctg
     1741 gtttctttcc ggcttttggt gccattgttt gttaatcaga aaaactcaga ttaatctaca
     1801 aattcgatcg cacaaactag aaactaacac cagatctaga tagaaatcac aaatcgaaga
     1861 gtaattattc gacaaaactc aaattatttg aacaaatcgg atgatatcta tgaaacccta
     1921 atcgagaatt aagatgatat ctaacgatca aacccagaaa atcgtcttcg atctaagatt
     1981 aacagaatct aaaccaaaga acatatacga aattgggatc gaacgaaaac aaaatcgaag
     2041 attttgagag aataaggaac acagaaattt accttgatca cggtagagag aattgagaga
     2101 aagtttttaa gattttgaga aattgaaatc tgaattgtga agaagaagag ctctttgggt
     2161 attgttttat agaagaagaa gaagaaaaga cgaggacgac taggtcacga gaaagctaag
     2221 gcggtgaagc aatagctaat aataaaatga cacgtgtatt gagcgttgtt tacacgcaaa
     2281 gttgtttttg gctaattgcc ttatttttag gttgaggaaa agtatttgtg ctttgagttg
     2341 ataaacacga ctcgtgtgtg ccggctgcaa ccactttgac gccgtttatt actgactcgt
     2401 cgaggttgac tgtagcaggt gccatggtaa ttctgacagg atatattggc gggtaaacct
     2461 aagagaaaag agcgtttatt agaataatcg gatatttaaa agggcgtgaa aaggtttatc
     2521 cgttcgtcca tttgtatgtg catgccaacc acagggttcc cctcgggatc aaagtacttt
     2581 gatccaaccc ctccgctgct atagtgcagt cggcttctga cgttcagtgc agccgtcatc
     2641 tgaaaacgac atgtcgcaca agtcctaagt tacgcgacag gctgccgccc tgcccttttc
     2701 ctggcgtttt cttgtcgcgt gttttagtcg cataaagtag aatacttgcg actagaaccg
     2761 gagacattac gccatgaaca agagcgccgc cgctggcctg ctgggctatg cccgcgtcag
     2821 caccgacgac caggacttga ccaaccaacg ggccgaactg cacgcggccg gctgcaccaa
     2881 gctgttttcc gagaagatca ccggcaccag gcgcgaccgc ccggagctgg ccaggatgct
     2941 tgaccaccta cgccctggcg acgttgtgac agtgaccagg ctagaccgcc tggcccgcag
     3001 cacccgcgac ctactggaca ttgccgagcg catccaggag gccggcgcgg gcctgcgtag
     3061 cctggcagag ccgtgggccg acaccaccac gccggccggc cgcatggtgt tgaccgtgtt
     3121 cgccggcatt gccgagttcg agcgttccct aatcatcgac cgcacccgga gcgggcgcga
     3181 ggccgccaag gcccgaggcg tgaagtttgg cccccgccct accctcaccc cggcacagat
     3241 cgcgcacgcc cgcgagctga tcgaccagga aggccgcacc gtgaaagagg cggctgcact
     3301 gcttggcgtg catcgctcga ccctgtaccg cgcacttgag cgcagcgagg aagtgacgcc
     3361 caccgaggcc aggcggcgcg gtgccttccg tgaggacgca ttgaccgagg ccgacgccct
     3421 ggcggccgcc gagaatgaac gccaagagga acaagcatga aaccgcacca ggacggccag
     3481 gacgaaccgt ttttcattac cgaagagatc gaggcggaga tgatcgcggc cgggtacgtg
     3541 ttcgagccgc ccgcgcacct ctcaaccgtg cggctgcatg aaatcctggc cggtttgtct
     3601 gatgccaagc tggcggcctg gccggccagc ttggccgctg aagaaaccga gcgccgccgt
     3661 ctaaaaaggt gatgtgtatt tgagtaaaac agcttgcgtc atgcggtcgc tgcgtatatg
     3721 atgcgatgag taaataaaca aatacgcaag gggaacgcat gaaggttatc gctgtactta
     3781 accagaaagg cgggtcaggc aagacgacca tcgcaaccca tctagcccgc gccctgcaac
     3841 tcgccggggc cgatgttctg ttagtcgatt ccgatcccca gggcagtgcc cgcgattggg
     3901 cggccgtgcg ggaagatcaa ccgctaaccg ttgtcggcat cgaccgcccg acgattgacc
     3961 gcgacgtgaa ggccatcggc cggcgcgact tcgtagtgat cgacggagcg ccccaggcgg
     4021 cggacttggc tgtgtccgcg atcaaggcag ccgacttcgt gctgattccg gtgcagccaa
     4081 gcccttacga catatgggcc accgccgacc tggtggagct ggttaagcag cgcattgagg
     4141 tcacggatgg aaggctacaa gcggcctttg tcgtgtcgcg ggcgatcaaa ggcacgcgca
     4201 tcggcggtga ggttgccgag gcgctggccg ggtacgagct gcccattctt gagtcccgta
     4261 tcacgcagcg cgtgagctac ccaggcactg ccgccgccgg cacaaccgtt cttgaatcag
     4321 aacccgaggg cgacgctgcc cgcgaggtcc aggcgctggc cgctgaaatt aaatcaaaac
     4381 tcatttgagt taatgaggta aagagaaaat gagcaaaagc acaaacacgc taagtgccgg
     4441 ccgtccgagc gcacgcagca gcaaggctgc aacgttggcc agcctggcag acacgccagc
     4501 catgaagcgg gtcaactttc agttgccggc ggaggatcac accaagctga agatgtacgc
     4561 ggtacgccaa ggcaagacca ttaccgagct gctatctgaa tacatcgcgc agctaccaga
     4621 gtaaatgagc aaatgaataa atgagtagat gaattttagc ggctaaagga ggcggcatgg
     4681 aaaatcaaga acaaccaggc accgacgccg tggaatgccc catgtgtgga ggaacgggcg
     4741 gttggccagg cgtaagcggc tgggttgtct gccggccctg caatggcact ggaaccccca
     4801 agcccgagga atcggcgtga cggtcgcaaa ccatccggcc cggtacaaat cggcgcggcg
     4861 ctgggtgatg acctggtgga gaagttgaag gccgcgcagg ccgcccagcg gcaacgcatc
     4921 gaggcagaag cacgccccgg tgaatcgtgg caagcggccg ctgatcgaat ccgcaaagaa
     4981 tcccggcaac cgccggcagc cggtgcgccg tcgattagga agccgcccaa gggcgacgag
     5041 caaccagatt ttttcgttcc gatgctctat gacgtgggca cccgcgatag tcgcagcatc
     5101 atggacgtgg ccgttttccg tctgtcgaag cgtgaccgac gagctggcga ggtgatccgc
     5161 tacgagcttc cagacgggca cgtagaggtt tccgcagggc cggccggcat ggccagtgtg
     5221 tgggattacg acctggtact gatggcggtt tcccatctaa ccgaatccat gaaccgatac
     5281 cgggaaggga agggagacaa gcccggccgc gtgttccgtc cacacgttgc ggacgtactc
     5341 aagttctgcc ggcgagccga tggcggaaag cagaaagacg acctggtaga aacctgcatt
     5401 cggttaaaca ccacgcacgt tgccatgcag cgtacgaaga aggccaagaa cggccgcctg
     5461 gtgacggtat ccgagggtga agccttgatt agccgctaca agatcgtaaa gagcgaaacc
     5521 gggcggccgg agtacatcga gatcgagcta gctgattgga tgtaccgcga gatcacagaa
     5581 ggcaagaacc cggacgtgct gacggttcac cccgattact ttttgatcga tcccggcatc
     5641 ggccgttttc tctaccgcct ggcacgccgc gccgcaggca aggcagaagc cagatggttg
     5701 ttcaagacga tctacgaacg cagtggcagc gccggagagt tcaagaagtt ctgtttcacc
     5761 gtgcgcaagc tgatcgggtc aaatgacctg ccggagtacg atttgaagga ggaggcgggg
     5821 caggctggcc cgatcctagt catgcgctac cgcaacctga tcgagggcga agcatccgcc
     5881 ggttcctaat gtacggagca gatgctaggg caaattgccc tagcagggga aaaaggtcga
     5941 aaaggactct ttcctgtgga tagcacgtac attgggaacc caaagccgta cattgggaac
     6001 cggaacccgt acattgggaa cccaaagccg tacattggga accggtcaca catgtaagtg
     6061 actgatataa aagagaaaaa aggcgatttt tccgcctaaa actctttaaa acttattaaa
     6121 actcttaaaa cccgcctggc ctgtgcataa ctgtctggcc agcgcacagc cgaagagctg
     6181 caaaaagcgc ctacccttcg gtcgctgcgc tccctacgcc ccgccgcttc gcgtcggcct
     6241 atcgcggccg ctggccgctc aaaaatggct ggcctacggc caggcaatct accagggcgc
     6301 ggacaagccg cgccgtcgcc actcgaccgc cggcgcccac atcaaggcac cctgcctcgc
     6361 gcgtttcggt gatgacggtg aaaacctctg acacatgcag ctcccggtga cggtcacagc
     6421 ttgtctgtaa gcggatgccg ggagcagaca agcccgtcag ggcgcgtcag cgggtgttgg
     6481 cgggtgtcgg ggcgcagcca tgacccagtc acgtagcgat agcggagtgt atactggctt
     6541 aactatgcgg catcagagca gattgtactg agagtgcacc atatgcggtg tgaaataccg
     6601 cacagatgcg taaggagaaa ataccgcatc aggcgctctt ccgcttcctc gctcactgac
     6661 tcgctgcgct cggtcgttcg gctgcggcga gcggtatcag ctcactcaaa ggcggtaata
     6721 cggttatcca cagaatcagg ggataacgca ggaaagaaca tgtgagcaaa aggccagcaa
     6781 aaggccagga accgtaaaaa ggccgcgttg ctggcgtttt tccataggct ccgcccccct
     6841 gacgagcatc acaaaaatcg acgctcaagt cagaggtggc gaaacccgac aggactataa
     6901 agataccagg cgtttccccc tggaagctcc ctcgtgcgct ctcctgttcc gaccctgccg
     6961 cttaccggat acctgtccgc ctttctccct tcgggaagcg tggcgctttc tcatagctca
     7021 cgctgtaggt atctcagttc ggtgtaggtc gttcgctcca agctgggctg tgtgcacgaa
     7081 ccccccgttc agcccgaccg ctgcgcctta tccggtaact atcgtcttga gtccaacccg
     7141 gtaagacacg acttatcgcc actggcagca gccactggta acaggattag cagagcgagg
     7201 tatgtaggcg gtgctacaga gttcttgaag tggtggccta actacggcta cactagaagg
     7261 acagtatttg gtatctgcgc tctgctgaag ccagttacct tcggaaaaag agttggtagc
     7321 tcttgatccg gcaaacaaac caccgctggt agcggtggtt tttttgtttg caagcagcag
     7381 attacgcgca gaaaaaaagg atctcaagaa gatcctttga tcttttctac ggggtctgac
     7441 gctcagtgga acgaaaactc acgttaaggg attttggtca tgcattctag gtgattagaa
     7501 aaactcatcg agcatcaaat gaaactgcaa tttattcata tcaggattat caataccata
     7561 tttttgaaaa agccgtttct gtaatgaagg agaaaactca ccgaggcagt tccataggat
     7621 ggcaagatcc tggtatcggt ctgcgattcc gactcgtcca acatcaatac aacctattaa
     7681 tttcccctcg tcaaaaataa ggttatcaag tgagaaatca ccatgagtga cgactgaatc
     7741 cggtgagaat ggcaaaagtt tatgcatttc tttccagact tgttcaacag gccagccatt
     7801 acgctcgtca tcaaaatcac tcgcatcaac caaaccgtta ttcattcgtg attgcgcctg
     7861 agcgagtcga aatacgcgat cgctgttaaa aggacaatta caaacaggaa tcgaatgcaa
     7921 ccggcgcagg aacactgcca gcgcatcaac aatattttca cctgaatcag gatattcttc
     7981 taatacctgg aatgctgttt tccctgggat cgcagtggtg agtaaccatg catcatcagg
     8041 agtacggata aaatgcttga tggtcggaag aggcataaat tccgtcagcc agtttagtct
     8101 gaccatctca tctgtaacat cattggcaac gctacctttg ccatgtttca gaaacaactc
     8161 tggcgcatcg ggcttcccat acaatcggta gattgtcgca cctgattgcc cgacattatc
     8221 gcgagcccat ttatacccat ataaatcagc atccatgttg gaatttaatc gcggccttga
     8281 gcaagacgtt tcccgttgaa tatggctcat aacagaactt attatttcct tcctcttttc
     8341 tacagtattt aaagataccc caagaagcta attataacaa gacgaactcc aattcactgt
     8401 tccttgcatt ctaaaacctt aaataccaga aaacagcttt ttcaaagttg ttttcaaagt
     8461 tggcgtataa catagtatcg acggagccga ttttgaaacc gcggtgatca caggcagcaa
     8521 cgctctgtca tcgttacaat caacatgcta ccctccgcga gatcatccgt gtttcaaacc
     8581 cggcagctta gttgccgttc ttccgaatag catcggtaac atgagcaaag tctgccgcct
     8641 tacaacggct ctcccgctga cgccgtcccg gactgatggg ctgcctgtat cgagtggtga
     8701 ttttgtgccg agctgccggt cggggagctg ttggctggct ggtggcagga tatattgtgg
     8761 tgtaaaca
//
