# Supplementary material for: GreenGate 2.0: Backwards compatible addons for assembly of complex transcriptional units and their stacking with GreenGate
Source: PLoS One. 2023 Sep 8;18(9):e0290097. doi: 10.1371/journal.pone.0290097 (PMC10490876; doi:10.1371/journal.pone.0290097)
Supplement: S1 Dataset — (ZIP) [file pone.0290097.s006.zip › GreenGate2-Vectors/Level 1 and Level 2/Nuclei Markers/pKD004.gb]

LOCUS       pKD004                 11838 bp    DNA     circular UNA 20-JUL-2023
DEFINITION  Z2 - Nuclei Marker - mVenus - FastRed --- Ligation of 6.pLB012
            (reversed) - 5.pR439_pGGE-tHSP18.2M (reversed) - 4. pR477
            (reversed) - 1.pR482 - pGGC087 (reversed) - 9.pR349 - pGGB024
            (reversed) - 11.pR282_pGGA-pUBQ10 (reversed) into pMP052.
ACCESSION   urn.local.maizellab06.mc-ggao332
VERSION     urn.local.maizellab06.mc-ggao332
KEYWORDS    .
SOURCE      
  ORGANISM  
            .
FEATURES             Location/Qualifiers
     misc_feature    10..>31
                     /Original_Bases="ACCATGGCACCTGCTACAGTCAACCTAGAGACCCTGCAGAT
                     CGTACGGGATCCGGTCTCTGTATATCGGCAGGTGCTCGAGC"
                     /label="ACCATGGCACCTGCTACAGTCAACCTAGAGACCCTGCAGATCGTACGGGA
                     TCCGGTCTCTGTATATCGGCAGGTGCTCGAGC"
                     /note="Geneious type: Editing History Replacement"
     misc_feature    28..31
                     /created_by="maizel"
                     /label="GG-G"
     ligation        28..31
                     /label="Ligation"
     misc_feature    complement(28..3129)
                     /Source="referenceToDocument:
                     urn:local:maizellab06:ts-ggao362"
                     /label="6.pLB012 (concatenated sequence 2) (reversed)"
                     /note="Geneious type: Concatenated sequence"
     misc_feature    complement(<28..>31)
                     /Source="referenceToDocument: urn:local:.:st-ggao35m"
                     /label="PCR_alpha1_eco_mutated (concatenated sequence 2)"
                     /note="Geneious type: Concatenated sequence"
     terminator      complement(32..263)
                     /modified_by="User"
                     /label="NOS terminator"
     misc_feature    complement(32..263)
                     /Source="referenceToDocument: urn:local:.:sa-ggao35e"
                     /label="Digestion of pGGF007 (modified) PCR Product -
                     Fragment 2 extraction (concatenated sequence 3)"
                     /note="Geneious type: Concatenated sequence"
     misc_feature    complement(184..203)
                     /Mismatches=0
                     /%GC="50.0"
                     /Hairpin_Tm="None"
                     /Self_Dimer_Tm="1.9"
                     /Tm="59.8"
                     /annotation_group="2134185557383500ed28b25c-027c-479b-a6d3
                     -f94765625e9a"
                     /Sequence="TGCCGGTCTTGCGATGATTA"
                     /created_by="primer3"
                     /label="P-2671"
                     /note="Geneious type: primer_bind_reverse"
     primer_bind     189..209
                     /Hairpin="4.0"
                     /Primer-Dimer="0.0"
                     /Monovalent_Salt_Concentration="50.0"
                     /Divalent_Salt_Concentration="0.0"
                     /DNTP_Concentration="0.0"
                     /Mismatches=0
                     /%GC="57.1"
                     /Hairpin_Tm="57.7"
                     /Self_Dimer_Tm="None"
                     /Tm="64.7"
                     /annotation_group="21341837736938335028b52d-04c7-42c8-9114
                     -b9dbef4de874"
                     /Sequence="ATCGCAAGACCGGCAACAGGA"
                     /created_by="primer3"
                     /label="P-0039"
     misc_feature    264..>267
                     /Original_Bases
                     /label
                     /note="Geneious type: Editing History Insertion"
     ligation        264..267
                     /label="Ligation"
     CDS             complement(268..984)
                     /created_by="User"
                     /label="mCherry"
     misc_feature    complement(268..3125)
                     /Source="referenceToDocument: urn:local:.:s1-ggao35e"
                     /label="F-FastRed as received extraction (concatenated
                     sequence 2)"
                     /note="Geneious type: Concatenated sequence"
     misc_difference complement(271..276)
                     /created_by="User"
                     /modified_by="User"
                     /label="+H+M"
     misc_feature    403..408
                     /Recognition_pattern="CAG^CTG"
                     /annotation_group="CAGCTG"
                     /label="PvuII"
                     /note="Geneious type: restriction site"
     misc_difference 981
                     /created_by="User"
                     /modified_by="User"
                     /label="V->L"
     CDS             complement(985..1743)
                     /created_by="User"
                     /label="OLE1"
     primer_bind     1074..1093
                     /Mismatches=0
                     /%GC="55.0"
                     /Hairpin_Tm="39.9"
                     /Self_Dimer_Tm="None"
                     /Tm="59.4"
                     /annotation_group="21341846500444166d27e997-57bf-41ee-80a8
                     -84007ed97252"
                     /Sequence="CCTGAGCTTTGCTTCCCAAC"
                     /created_by="primer3"
                     /label="P-1559"
     intron          complement(1151..1390)
                     /created_by="User"
                     /label
     misc_feature    1587..1592
                     /Recognition_pattern="CAG^CTG"
                     /annotation_group="CAGCTG"
                     /label="PvuII"
                     /note="Geneious type: restriction site"
     modified_base   1666
                     /created_by="User"
                     /label="C->T"
     modified_base   1672
                     /created_by="User"
                     /label="C->T"
     modified_base   1699
                     /created_by="User"
                     /label="A->G "
     promoter        complement(1744..3125)
                     /created_by="User"
                     /label="OLE1"
     misc_feature    complement(2368..2387)
                     /Mismatches=0
                     /%GC="60.0"
                     /Hairpin_Tm="None"
                     /Self_Dimer_Tm="None"
                     /Tm="60.0"
                     /annotation_group="2134184588152125ac081540-80e7-43be-9654
                     -c3e1398fe6aa"
                     /Sequence="CGGAGATTGGTCGTCGAGAG"
                     /created_by="primer3"
                     /label="P-1558"
                     /note="Geneious type: primer_bind_reverse"
     modified_base   2438
                     /created_by="User"
                     /label="G->C"
     primer_bind     2853..2876
                     /Mismatches=0
                     /%GC="37.5"
                     /Hairpin_Tm="None"
                     /Self_Dimer_Tm="None"
                     /Tm="60.0"
                     /annotation_group="2134185087574916990152fd-b528-455d-b2a7
                     -81a78c0f672f"
                     /Sequence="TGCATTTGGGGCTGAATTGTTTAT"
                     /created_by="primer3"
                     /label="P-2216"
     GG              <3126..3129
                     /created_by="thjac"
                     /modified_by="thjac"
                     /Transferred_From="F"
                     /Transferred_Similarity="100.00%"
                     /label="F"
     ligation        3126..3129
                     /label="Ligation"
     ligation        complement(3126..3129)
                     /label="Ligation"
     misc_feature    complement(3126..3395)
                     /Source="referenceToDocument:
                     urn:local:maizellab06:tw-ggao363"
                     /label="5.pR439_pGGE-tHSP18.2M (concatenated sequence 3)
                     (reversed)"
                     /note="Geneious type: Concatenated sequence"
     terminator      complement(3130..3391)
                     /created_by="User"
                     /label="tHSP18.2_dHindIII"
     misc_feature    complement(3130..3391)
                     /Source="referenceToDocument: urn:local:.:s9-ggao35e"
                     /label="Digestion of pGGE-tHSP18.2M - Fragment 2
                     extraction (concatenated sequence 2)"
                     /note="Geneious type: Concatenated sequence"
     primer_bind     3186..3209
                     /Mismatches=0
                     /%GC="41.7"
                     /Hairpin_Tm="None"
                     /Self_Dimer_Tm="20.4"
                     /Tm="60.1"
                     /annotation_group="202404783380849e744ef2d-c395-41f1-bc04-
                     21d5bd62c864"
                     /Sequence="ATATGCTGCAGAAGAGATCCAACA"
                     /created_by="primer3"
                     /label="P-2215"
     primer_bind     3186..3209
                     /Mismatches=0
                     /%GC="41.7"
                     /Hairpin_Tm="None"
                     /Self_Dimer_Tm="20.4"
                     /Tm="60.1"
                     /annotation_group="2134185038414041ea3916a3-b940-413f-ab7d
                     -b8325b19a050"
                     /Sequence="ATATGCTGCAGAAGAGATCCAACA"
                     /created_by="primer3"
                     /label="P-2215"
     misc_feature    complement(3321..3344)
                     /Mismatches=0
                     /%GC="37.5"
                     /Hairpin_Tm="40.9"
                     /Self_Dimer_Tm="4.0"
                     /Tm="60.1"
                     /annotation_group="2134184934343625c83b77b2-9c5f-46ad-9ee2
                     -018ee1bf6f18"
                     /Sequence="AGCTTGTGTGCTTAAGTTTGTGTT"
                     /created_by="primer3"
                     /label="P-2214"
                     /note="Geneious type: primer_bind_reverse"
     misc_feature    complement(3392..3395)
                     /created_by="User"
                     /modified_by="User"
                     /label="E-overhang"
                     /note="Geneious type: sequence variant"
     GG              complement(3392..>3395)
                     /modified_by="wacae"
                     /Transferred_From="E"
                     /Transferred_Similarity="100.00%"
                     /label="E"
     GG              <3392..3395
                     /created_by="thjac"
                     /modified_by="thjac"
                     /Transferred_From="E"
                     /Transferred_Similarity="100.00%"
                     /label="E"
     misc_feature    complement(3392..>3395)
                     /created_by="User"
                     /label="GG-overhang"
     ligation        3392..3395
                     /label="Ligation"
     ligation        complement(3392..3395)
                     /label="Ligation"
     misc_feature    complement(3392..4163)
                     /Source="referenceToDocument:
                     urn:local:maizellab06:tt-ggao362"
                     /label="4. pR477 (concatenated sequence 4) (reversed)"
                     /note="Geneious type: Concatenated sequence"
     misc_feature    complement(3396..4159)
                     /Source="referenceToDocument: urn:local:.:t6-ggao35t"
                     /label="Digestion of pGGD-GSL-mVenus - Fragment 2
                     extraction (concatenated sequence 2)"
                     /note="Geneious type: Concatenated sequence"
     CDS             complement(3399..4115)
                     /created_by="User"
                     /label="mVenus"
     misc_feature    complement(3411..3429)
                     /Mismatches=0
                     /%GC="57.9"
                     /Hairpin_Tm="None"
                     /Self_Dimer_Tm="None"
                     /Tm="57.7"
                     /annotation_group="213418470477737559c4c1f7-b324-4014-8ec5
                     -59a8874e8dc2"
                     /Sequence="GATCACTCTCGGCATGGAC"
                     /created_by="primer3"
                     /label="pEGFPC1for"
                     /note="Geneious type: primer_bind_reverse"
     misc_feature    complement(3444..3463)
                     /Hairpin="6.0"
                     /Primer-Dimer="2.0"
                     /Monovalent_Salt_Concentration="50.0"
                     /Divalent_Salt_Concentration="0.0"
                     /DNTP_Concentration="0.0"
                     /Mismatches=0
                     /%GC="55.0"
                     /Hairpin_Tm="44.2"
                     /Self_Dimer_Tm="13.4"
                     /Tm="59.7"
                     /annotation_group="2134183662507833c11fe28e-9b56-42a6-aafc
                     -c784dcd1a535"
                     /Sequence="ACATGGTCCTGCTGGAGTTC"
                     /created_by="primer3"
                     /label="P-0009"
                     /note="Geneious type: primer_bind_reverse"
     primer_bind     3546..3566
                     /Hairpin="4.0"
                     /Primer-Dimer="2.0"
                     /Monovalent_Salt_Concentration="50.0"
                     /Divalent_Salt_Concentration="0.0"
                     /DNTP_Concentration="0.0"
                     /Mismatches=0
                     /%GC="66.7"
                     /Hairpin_Tm="35.8"
                     /Self_Dimer_Tm="None"
                     /Tm="65.9"
                     /annotation_group="21341839974087910385c372-2766-47e1-9bd2
                     -588f7bd3ab04"
                     /Sequence="GCCGATGGGGGTGTTCTGCTG"
                     /created_by="primer3"
                     /label="P-0212"
     primer_bind     3662..3676
                     /Mismatches=0
                     /%GC="33.3"
                     /Degeneracy=31104
                     /Tm="29.3 - 60.8"
                     /annotation_group="21341853301406668f497f7f-61a4-4d76-b59d
                     -80772cda74d8"
                     /Sequence="ASICDNTDTDBNTRY"
                     /created_by="primer3"
                     /label="P-2655"
     primer_bind     3848..3867
                     /Mismatches=0
                     /%GC="55.0"
                     /Hairpin_Tm="35.1"
                     /Self_Dimer_Tm="None"
                     /Tm="59.6"
                     /annotation_group="2134185508878083e58c62ca-18a0-4787-94f3
                     -3cca529d827d"
                     /Sequence="GCATGGCGGACTTGAAGAAG"
                     /created_by="primer3"
                     /label="P-2450"
     misc_feature    complement(3858..3879)
                     /Mismatches=0
                     /%GC="50.0"
                     /Hairpin_Tm="45.0"
                     /Self_Dimer_Tm="14.0"
                     /Tm="60.1"
                     /annotation_group="21341853878869163b80137a-afe2-44e8-be9a
                     -4642c17091b8"
                     /Sequence="GAAGCAGCACGACTTCTTCAAG"
                     /created_by="primer3"
                     /label="P-2403"
                     /note="Geneious type: primer_bind_reverse"
     primer_bind     3973..3993
                     /Mismatches=0
                     /%GC="52.4"
                     /Hairpin_Tm="44.3"
                     /Self_Dimer_Tm="None"
                     /Tm="60.3"
                     /annotation_group="213418572674637511e4d49f-0c27-4e5b-bf5b
                     -e875ec1a0622"
                     /Sequence="ATCAGCTTCAGGGTCAGCTTG"
                     /created_by="primer3"
                     /label="P-2406"
     primer_bind     4029..4048
                     /Hairpin="4.0"
                     /Primer-Dimer="2.0"
                     /Monovalent_Salt_Concentration="50.0"
                     /Divalent_Salt_Concentration="0.0"
                     /DNTP_Concentration="0.0"
                     /Mismatches=0
                     /%GC="50.0"
                     /Hairpin_Tm="None"
                     /Self_Dimer_Tm="None"
                     /Tm="59.1"
                     /annotation_group="2134183720646416a7cf3d86-6311-4bee-a3e9
                     -b09b6bc1cef4"
                     /Sequence="GCTGAACTTGTGGCCGTTTA"
                     /created_by="primer3"
                     /label="P-0010"
     primer_bind     4056..4074
                     /Mismatches=0
                     /%GC="63.2"
                     /Hairpin_Tm="31.9"
                     /Self_Dimer_Tm="None"
                     /Tm="59.9"
                     /annotation_group="2134184761387125f48f3e4c-c87e-482f-a205
                     -ce10fdc5b4a8"
                     /Sequence="GTCCAGCTCGACCAGGATG"
                     /created_by="primer3"
                     /label="pEGFPN1rev"
     misc_feature    complement(4101..4115)
                     /Mismatches=0
                     /%GC="60.0"
                     /Hairpin_Tm="41.6"
                     /Self_Dimer_Tm="None"
                     /Tm="52.6"
                     /annotation_group="213418447068700093106de7-544e-4c86-ae3a
                     -9d912f16ad0d"
                     /Sequence="ATGGTGAGCAAGGGC"
                     /created_by="primer3"
                     /label="P-1088"
                     /note="Geneious type: primer_bind_reverse"
     misc_feature    complement(4116..4157)
                     /created_by="User"
                     /label="GS-linker"
     misc_feature    complement(4158..>4163)
                     /created_by="User"
                     /label="GG-overgang"
     GG              complement(4160..>4163)
                     /modified_by="wacae"
                     /Transferred_From="D"
                     /Transferred_Similarity="100.00%"
                     /label="D"
     GG              <4160..4163
                     /created_by="thjac"
                     /modified_by="thjac"
                     /Transferred_From="D"
                     /Transferred_Similarity="100.00%"
                     /label="D"
     ligation        4160..4163
                     /label="Ligation"
     ligation        complement(4160..4163)
                     /label="Ligation"
     misc_feature    complement(4160..4271)
                     /Source="referenceToDocument:
                     urn:local:maizellab06:tx-ggao363"
                     /label="1.pR482 - pGGC087 (concatenated sequence 5)
                     (reversed)"
                     /note="Geneious type: Concatenated sequence"
     GG              complement(4268..>4271)
                     /modified_by="wacae"
                     /Transferred_From="C"
                     /Transferred_Similarity="100.00%"
                     /label="C"
     GG              <4268..4271
                     /created_by="thjac"
                     /modified_by="thjac"
                     /Transferred_From="C"
                     /Transferred_Similarity="100.00%"
                     /label="C"
     ligation        4268..4271
                     /label="Ligation"
     misc_feature    complement(4268..4839)
                     /Source="referenceToDocument:
                     urn:local:maizellab06:tv-ggao363"
                     /label="9.pR349 - pGGB024 (concatenated sequence 6)
                     (reversed)"
                     /note="Geneious type: Concatenated sequence"
     CDS             complement(4269..4835)
                     /ApEinfo_fwdcolor="#008011"
                     /ApEinfo_revcolor="#008011"
                     /ApEinfo_graphicformat="arrow_data {{0 1 2 0 0 -1} {} 0}
                     width 5 offset 0"
                     /label="open reading frame#1"
     gene            complement(4272..4835)
                     /ApEinfo_fwdcolor="#ff0000"
                     /ApEinfo_revcolor="#ff0000"
                     /ApEinfo_graphicformat="arrow_data {{} {} 0} width 5
                     offset 0"
                     /label="BB2 - N-tag-Modul"
     gene            complement(4272..4382)
                     /ApEinfo_fwdcolor="#02ABEA"
                     /ApEinfo_revcolor="#02ABEA"
                     /ApEinfo_graphicformat="arrow_data {{0 1 2 0 0 -1} {} 0}
                     width 5 offset 0"
                     /label="linker"
     gene            complement(4383..4835)
                     /ApEinfo_fwdcolor="#828278"
                     /ApEinfo_revcolor="#828278"
                     /ApEinfo_graphicformat="arrow_data {{0 1 2 0 0 -1} {} 0}
                     width 5 offset 0"
                     /label="H2B - At2g28720"
     misc_feature    4463..4468
                     /Recognition_pattern="CAG^CTG"
                     /annotation_group="CAGCTG"
                     /label="PvuII"
                     /note="Geneious type: restriction site"
     GG              complement(4836..>4839)
                     /modified_by="wacae"
                     /Transferred_From="B"
                     /Transferred_Similarity="100.00%"
                     /label="B"
     GG              <4836..4839
                     /created_by="thjac"
                     /modified_by="thjac"
                     /Transferred_From="B"
                     /Transferred_Similarity="100.00%"
                     /label="B"
     ligation        4836..4839
                     /label="Ligation"
     ligation        complement(4836..4839)
                     /label="Ligation"
     misc_feature    complement(4836..5476)
                     /Source="referenceToDocument:
                     urn:local:maizellab06:tu-ggao363"
                     /label="11.pR282_pGGA-pUBQ10 (concatenated sequence 7)
                     (reversed)"
                     /note="Geneious type: Concatenated sequence"
     CDS             complement(4837..>4839)
                     /label="open reading frame#1"
     promoter        complement(4840..5472)
                     /created_by="User"
                     /label="pUBQ10"
     misc_feature    complement(4840..5472)
                     /Source="referenceToDocument: urn:local:.:s6-ggao35e"
                     /label="Digestion of pGGA-pUBQ10 (pGGA006) - Fragment 2
                     extraction (concatenated sequence 2)"
                     /note="Geneious type: Concatenated sequence"
     misc_feature    complement(4879..4903)
                     /Mismatches=0
                     /%GC="44.0"
                     /Hairpin_Tm="None"
                     /Self_Dimer_Tm="None"
                     /Tm="60.6"
                     /annotation_group="21341844059577911c91d4e9-a339-494b-baa1
                     -cabb528e0748"
                     /Sequence="CTGGTGTTAGTTTCTAGTTTGTGCG"
                     /created_by="primer3"
                     /label="P-0922"
                     /note="Geneious type: primer_bind_reverse"
     misc_feature    complement(4900..4934)
                     /Hairpin="8.0"
                     /Primer-Dimer="6.0"
                     /Monovalent_Salt_Concentration="50.0"
                     /Divalent_Salt_Concentration="0.0"
                     /DNTP_Concentration="0.0"
                     /Mismatches=0
                     /%GC="34.3"
                     /Hairpin_Tm="31.4"
                     /Self_Dimer_Tm="9.0"
                     /Tm="62.8"
                     /annotation_group="21341840636685413c2f8b87-833d-4cc6-bd67
                     -e9e558d6e729"
                     /Sequence="TTACTCTTCGATTTGTGATTTCTATCTAGATCTGG"
                     /created_by="primer3"
                     /label="P-0334"
                     /note="Geneious type: primer_bind_reverse"
     misc_feature    complement(5015..5037)
                     /Mismatches=0
                     /%GC="43.5"
                     /Hairpin_Tm="41.3"
                     /Self_Dimer_Tm="None"
                     /Tm="59.3"
                     /annotation_group="20240473106885807c4eb78-7f86-4f15-b945-
                     d7bcd021912f"
                     /Sequence="AGACGATTTTCTGGGTTTGATCG"
                     /created_by="primer3"
                     /label="P-1472"
                     /note="Geneious type: primer_bind_reverse"
     misc_feature    complement(5015..5037)
                     /Mismatches=0
                     /%GC="43.5"
                     /Hairpin_Tm="41.3"
                     /Self_Dimer_Tm="None"
                     /Tm="59.3"
                     /annotation_group="21341845347360416ffd448b-8c9e-4bc8-981b
                     -cdad6bf8cace"
                     /Sequence="AGACGATTTTCTGGGTTTGATCG"
                     /created_by="primer3"
                     /label="P-1472"
                     /note="Geneious type: primer_bind_reverse"
     primer_bind     5250..5271
                     /Mismatches=0
                     /%GC="45.5"
                     /Hairpin_Tm="44.9"
                     /Self_Dimer_Tm="None"
                     /Tm="59.1"
                     /annotation_group="2134184991178083c1f684e5-b5f8-4ae4-bdef
                     -1ef3566ffce5"
                     /Sequence="AGAAGAAAAGACGAGGACGACT"
                     /created_by="primer3"
                     /label="P-2527"
     misc_feature    <5473..5498
                     /Original_Bases="ACCATGGCACCTGCTACAGTCAACCTAGAGACCCTGCAGAT
                     CGTACGGGATCCGGTCTCTGTATATCGGCAGGTGCTCGAGC"
                     /label="ACCATGGCACCTGCTACAGTCAACCTAGAGACCCTGCAGATCGTACGGGA
                     TCCGGTCTCTGTATATCGGCAGGTGCTCGAGC"
                     /note="Geneious type: Editing History Replacement"
     GG              complement(5473..>5476)
                     /modified_by="wacae"
                     /Transferred_From="A"
                     /Transferred_Similarity="100.00%"
                     /label="A"
     misc_feature    complement(5473..>5476)
                     /created_by="User"
                     /label="GG-overhang"
     misc_feature    5473..5476
                     /created_by="maizel"
                     /label="GG-A"
     ligation        5473..5476
                     /label="Ligation"
     ligation        complement(5473..5476)
                     /label="Ligation"
     misc_feature    5473..31
                     /Source="referenceToDocument:
                     urn:local:maizellab06:tr-ggao362"
                     /label="pMP052 (concatenated sequence 1)"
                     /note="Geneious type: Concatenated sequence"
     misc_feature    complement(<5473..>5480)
                     /Source="referenceToDocument: urn:local:.:st-ggao35m"
                     /label="PCR_alpha1_eco_mutated (concatenated sequence 2)"
                     /note="Geneious type: Concatenated sequence"
     misc_feature    5477..5480
                     /created_by="maizel"
                     /label="GB-C"
     misc_feature    complement(<5477..>5480)
                     /Source="referenceToDocument: urn:local:.:st-ggao35m"
                     /label="PCR_alpha1_eco_mutated (concatenated sequence 2)"
                     /note="Geneious type: Concatenated sequence"
     misc_feature    5481
                     /Source="referenceToDocument: urn:local:.:st-ggao35m"
                     /label="PCR_alpha1_eco_mutated (concatenated sequence 2)"
                     /note="Geneious type: Concatenated sequence"
     misc_feature    5504..5528
                     /note="right border repeat from nopaline C58 T-DNA"
                     /label="RB T-DNA repeat"
     primer_bind     5518..5544
                     /Hairpin="4.0"
                     /Primer-Dimer="2.0"
                     /Monovalent_Salt_Concentration="50.0"
                     /Divalent_Salt_Concentration="0.0"
                     /DNTP_Concentration="0.0"
                     /Mismatches=0
                     /%GC="51.9"
                     /Hairpin_Tm="37.0"
                     /Self_Dimer_Tm="None"
                     /Tm="65.6"
                     /annotation_group="2134184231508041b44573d0-8cef-4de4-936f
                     -d141a074611c"
                     /Sequence="GGCGGGTAAACCTAAGAGAAAAGAGCG"
                     /created_by="primer3"
                     /label="P-0434"
     primer_bind     5528..5551
                     /Hairpin="4.0"
                     /Primer-Dimer="3.0"
                     /Monovalent_Salt_Concentration="50.0"
                     /Divalent_Salt_Concentration="0.0"
                     /DNTP_Concentration="0.0"
                     /Mismatches=0
                     /%GC="33.3"
                     /Hairpin_Tm="None"
                     /Self_Dimer_Tm="None"
                     /Tm="54.7"
                     /annotation_group="21341842827521668fc0c9ac-adbc-42e3-b9e0
                     -8bb5f7089bf4"
                     /Sequence="CCTAAGAGAAAAGAGCGTTTATTA"
                     /created_by="primer3"
                     /label="P-0435"
     misc_feature    complement(5613..5633)
                     /Hairpin="5.0"
                     /Primer-Dimer="3.0"
                     /Monovalent_Salt_Concentration="50.0"
                     /Divalent_Salt_Concentration="0.0"
                     /DNTP_Concentration="0.0"
                     /Mismatches=0
                     /%GC="61.9"
                     /Hairpin_Tm="82.9"
                     /Self_Dimer_Tm="5.9"
                     /Tm="66.1"
                     /annotation_group="10487921417927694b1a738-5399-4d9a-aeb1-
                     112011b5b7f6"
                     /Sequence="AGGGGAACCCTGTGGTTGGCA"
                     /created_by="primer3"
                     /label="P-0045"
                     /note="Geneious type: primer_bind_reverse"
     misc_feature    complement(5613..5633)
                     /Hairpin="5.0"
                     /Primer-Dimer="3.0"
                     /Monovalent_Salt_Concentration="50.0"
                     /Divalent_Salt_Concentration="0.0"
                     /DNTP_Concentration="0.0"
                     /Mismatches=0
                     /%GC="61.9"
                     /Hairpin_Tm="82.9"
                     /Self_Dimer_Tm="5.9"
                     /Tm="66.1"
                     /annotation_group="2134183885508500e513190f-7340-4f28-9dc5
                     -0f0dca9f1f0e"
                     /Sequence="AGGGGAACCCTGTGGTTGGCA"
                     /created_by="primer3"
                     /label="P-0045"
                     /note="Geneious type: primer_bind_reverse"
     misc_feature    complement(5655..5674)
                     /Mismatches=0
                     /%GC="60.0"
                     /Hairpin_Tm="None"
                     /Self_Dimer_Tm="None"
                     /Tm="60.0"
                     /annotation_group="2134185453526708f9da6357-3345-4501-aebb
                     -c06123803194"
                     /Sequence="CTATAGCAGCGGAGGGGTTG"
                     /created_by="primer3"
                     /label="P-3049"
                     /note="Geneious type: primer_bind_reverse"
     misc_feature    complement(5782..5801)
                     /Mismatches=0
                     /%GC="50.0"
                     /Hairpin_Tm="42.7"
                     /Self_Dimer_Tm="15.9"
                     /Tm="59.8"
                     /annotation_group="2134185141082000bfa7537e-eab1-426a-b28d
                     -7e3269d7b134"
                     /Sequence="GCGACTAAAACACGCGACAA"
                     /created_by="primer3"
                     /label="P-2529"
                     /note="Geneious type: primer_bind_reverse"
     CDS             6829..7458
                     /codon_start=1
                     /product="stability protein from the Pseudomonas plasmid 
                     pVS1 (Heeb et al., 2000)"
                     /translation="MKVIAVLNQKGGSGKTTIATHLARALQLAGADVLLVDSDPQGSA
                     RDWAAVREDQPLTVVGIDRPTIDRDVKAIGRRDFVVIDGAPQAADLAVSAIKAADFVL
                     IPVQPSPYDIWATADLVELVKQRIEVTDGRLQAAFVVSRAIKGTRIGGEVAEALAGYE
                     LPILESRITQRVSYPGTAAAGTTVLESEPEGDAAREVQALAAEIKSKLI"
                     /label="pVS1 StaA"
     CDS             7892..8959
                     /codon_start=1
                     /product="replication protein from the Pseudomonas plasmid
                      pVS1 (Heeb et al., 2000)"
                     /translation="GRKPSGPVQIGAALGDDLVEKLKAAQAAQRQRIEAEARPGESWQ
                     AAADRIRKESRQPPAAGAPSIRKPPKGDEQPDFFVPMLYDVGTRDSRSIMDVAVFRLS
                     KRDRRAGEVIRYELPDGHVEVSAGPAGMASVWDYDLVLMAVSHLTESMNRYREGKGDK
                     PGRVFRPHVADVLKFCRRADGGKQKDDLVETCIRLNTTHVAMQRTKKAKNGRLVTVSE
                     GEALISRYKIVKSETGRPEYIEIELADWMYREITEGKNPDVLTVHPDYFLIDPGIGRF
                     LYRLARRAAGKAEARWLFKTIYERSGSAGEFKKFCFTVRKLIGSNDLPEYDLKEEAGQ
                     AGPILVMRYRNLIEGEASAGS"
                     /label="pVS1 RepA"
     rep_origin      9025..9219
                     /note="origin of replication for the Pseudomonas plasmid 
                     pVS1 (Heeb et al., 2000)"
                     /label="pVS1 oriV"
     misc_feature    complement(9455..9473)
                     /Mismatches=0
                     /%GC="57.9"
                     /Hairpin_Tm="33.5"
                     /Self_Dimer_Tm="1.0"
                     /Tm="58.2"
                     /annotation_group="2134184865804250c839fca1-b3dd-4e09-9035
                     -e4b9431cf4f6"
                     /Sequence="GAGCTGCATGTGTCAGAGG"
                     /created_by="primer3"
                     /label="pGex_rev"
                     /note="Geneious type: primer_bind_reverse"
     primer_bind     complement(9455..9477)
                     /note="pGEX vectors, reverse primer"
                     /label="pGEX 3'"
     primer_bind     9511..9531
                     /Mismatches=0
                     /%GC="66.7"
                     /Hairpin_Tm="38.4"
                     /Self_Dimer_Tm="6.0"
                     /Tm="65.3"
                     /annotation_group="2134184811665333b664879e-6e0a-463a-88dd
                     -95547df92d48"
                     /Sequence="GGAGCAGACAAGCCCGTCAGG"
                     /created_by="primer3"
                     /label="pEX-For"
     misc_feature    9563..9703
                     /note="basis of mobility region from pBR322"
                     /label="bom"
     primer_bind     9657..9676
                     /Mismatches=0
                     /%GC="50.0"
                     /Hairpin_Tm="46.3"
                     /Self_Dimer_Tm="9.4"
                     /Tm="58.2"
                     /annotation_group="213418520838966660536f39-dd47-4e19-b94b
                     -8161fa82081b"
                     /Sequence="GGTGTGAAATACCGCACAGA"
                     /created_by="primer3"
                     /label="P-2551"
     primer_bind     complement(9718..9735)
                     /note="L4440 vector, forward primer"
                     /label="L4440"
     rep_origin      complement(9889..10477)
                     /direction="LEFT"
                     /note="high-copy-number ColE1/pMB1/pBR322/pUC origin of 
                     replication"
                     /label="ori"
     primer_bind     9952..9972
                     /Hairpin="4.0"
                     /Primer-Dimer="4.0"
                     /Monovalent_Salt_Concentration="50.0"
                     /Divalent_Salt_Concentration="0.0"
                     /DNTP_Concentration="0.0"
                     /Mismatches=0
                     /%GC="42.9"
                     /Hairpin_Tm="41.0"
                     /Self_Dimer_Tm="None"
                     /Tm="55.0"
                     /annotation_group="2134184345939041760e87ec-fbe3-4153-b1bf
                     -b891cc5020c7"
                     /Sequence="AAACCCGACAGGACTATAAAG"
                     /created_by="primer3"
                     /label="P-0861"
     misc_feature    complement(9966..9989)
                     /Mismatches=0
                     /%GC="45.8"
                     /Hairpin_Tm="37.3"
                     /Self_Dimer_Tm="None"
                     /Tm="60.2"
                     /annotation_group="2134185623144458ddb910a6-31ee-4fb6-83c9
                     -d604710c3921"
                     /Sequence="GGGGAAACGCCTGGTATCTTTATA"
                     /created_by="primer3"
                     /label="P-2405"
                     /note="Geneious type: primer_bind_reverse"
     primer_bind     complement(9969..9988)
                     /note="pBR322 origin, forward primer"
                     /label="pBR322ori-F"
     CDS             complement(10565..11380)
                     /codon_start=1
                     /gene="aph(3')-Ia"
                     /product="aminoglycoside phosphotransferase"
                     /note="confers resistance to kanamycin in bacteria or G418
                      (Geneticin(R)) in eukaryotes"
                     /translation="MSHIQRETSCSRPRLNSNMDADLYGYKWARDNVGQSGATIYRLY
                     GKPDAPELFLKHGKGSVANDVTDEMVRLNWLTEFMPLPTIKHFIRTPDDAWLLTTAIP
                     GKTAFQVLEEYPDSGENIVDALAVFLRRLHSIPVCNCPFNSDRVFRLAQAQSRMNNGL
                     VDASDFDDERNGWPVEQVWKEMHKLLPFSPDSVVTHGDFSLDNLIFDEGKLIGCIDVG
                     RVGIADRYQDLAILWNCLGEFSPSLQKRLFQKYGIDNPDMNKLQFHLMLDEFF"
                     /label="KanR"
     primer_bind     11224..11243
                     /Hairpin="4.0"
                     /Primer-Dimer="2.0"
                     /Monovalent_Salt_Concentration="50.0"
                     /Divalent_Salt_Concentration="0.0"
                     /DNTP_Concentration="0.0"
                     /Mismatches=0
                     /%GC="65.0"
                     /Hairpin_Tm="40.8"
                     /Self_Dimer_Tm="10.8"
                     /Tm="65.8"
                     /annotation_group="213418394171054117d3aa3e-5100-4542-8aa6
                     -be0b80672fb1"
                     /Sequence="ACAACTCTGGCGCATCGGGC"
                     /created_by="primer3"
                     /label="P-0180"
     primer_bind     11288..11307
                     /note="Kanamycin resistance gene, reverse primer"
                     /label="Kan-R"
     primer_bind     11461..11481
                     /Mismatches=0
                     /%GC="38.1"
                     /Hairpin_Tm="None"
                     /Self_Dimer_Tm="None"
                     /Tm="55.0"
                     /annotation_group="21341856745333338e78bbfe-15f9-4912-b185
                     -1e648e29a5b2"
                     /Sequence="AATTCACTGTTCCTTGCATTC"
                     /created_by="primer3"
                     /label="P-2031"
     misc_feature    complement(11700..11720)
                     /Hairpin="4.0"
                     /Primer-Dimer="2.0"
                     /Monovalent_Salt_Concentration="50.0"
                     /Divalent_Salt_Concentration="0.0"
                     /DNTP_Concentration="0.0"
                     /Mismatches=0
                     /%GC="61.9"
                     /Hairpin_Tm="65.0"
                     /Self_Dimer_Tm="26.1"
                     /Tm="65.5"
                     /annotation_group="2134184179556875937aec51-93f2-4526-a732
                     -18a605e9ffc7"
                     /Sequence="AGCCGTTGTAAGGCGGCAGAC"
                     /created_by="primer3"
                     /label="P-0433"
                     /note="Geneious type: primer_bind_reverse"
     misc_feature    complement(11706..11726)
                     /Hairpin="4.0"
                     /Primer-Dimer="2.0"
                     /Monovalent_Salt_Concentration="50.0"
                     /Divalent_Salt_Concentration="0.0"
                     /DNTP_Concentration="0.0"
                     /Mismatches=0
                     /%GC="66.7"
                     /Hairpin_Tm="57.3"
                     /Self_Dimer_Tm="1.3"
                     /Tm="65.6"
                     /annotation_group="2134184127530541a6ec29bf-a2f3-43e9-a005
                     -bc459cf1f5f7"
                     /Sequence="CGGGAGAGCCGTTGTAAGGCG"
                     /created_by="primer3"
                     /label="P-0432"
                     /note="Geneious type: primer_bind_reverse"
     primer_bind     11770..11790
                     /Hairpin="5.0"
                     /Primer-Dimer="3.0"
                     /Monovalent_Salt_Concentration="50.0"
                     /Divalent_Salt_Concentration="0.0"
                     /DNTP_Concentration="0.0"
                     /Mismatches=0
                     /%GC="57.1"
                     /Hairpin_Tm="50.2"
                     /Self_Dimer_Tm="23.7"
                     /Tm="65.8"
                     /annotation_group="2134183822248666984d1fa6-1e3b-48f1-a4d7
                     -56ee6e4ac1c5"
                     /Sequence="ATTTTGTGCCGAGCTGCCGGT"
                     /created_by="primer3"
                     /label="P-0042"
     misc_feature    11813..11837
                     /note="left border repeat from nopaline C58 T-DNA"
                     /label="LB T-DNA repeat"
ORIGIN      
        1 taacgaattg ctcgagcacc tgccgatata ctttatccta gtttgcgcgc tatattttgt
       61 tttctatcgc gtattaaatg tataattgcg ggactctaat cataaaaacc catctcataa
      121 ataacgtcat gcattacatg ttaattatta catgcttaac gtaattcaac agaaattata
      181 tgataatcat cgcaagaccg gcaacaggat tcaatcttaa gaaactttat tgccaaatgt
      241 ttgaacgatc tgcttgactc tagatactca catatgcttg tacagctcgt ccatgccgcc
      301 ggtggagtgg cggccctcgg cgcgttcgta ctgttccacg atggtgtagt cctcgttgtg
      361 ggaggtgatg tccaacttga tgttgacgtt gtaggcgccg ggcagctgca cgggcttctt
      421 ggccttgtag gtggtcttga cctcagcgtc gtagtggccg ccgtccttca gcttcagcct
      481 ctgcttgatc tcgcccttca gggcgccgtc ctcggggtac atccgctcgg aggaggcctc
      541 ccagcccatg gtcttcttct gcattacggg gccgtcggag gggaagttgg tgccgcgcag
      601 cttcaccttg tagatgaact cgccgtcctg cagggaggag tcctgggtca cggtcaccac
      661 gccgccgtcc tcgaagttca tcacgcgctc ccacttgaag ccctcgggga aggacagctt
      721 caagtagtcg gggatgtcgg cggggtgctt cacgtaggcc ttggagccgt acatgaactg
      781 aggggacagg atgtcccagg cgaagggcag ggggccaccc ttggtcacct tcagcttggc
      841 ggtctgggtg ccctcgtagg ggcggccctc gccctcgccc tcgatctcga actcgtggcc
      901 gttcacggag ccctccatgt gcaccttgaa gcgcatgaac tccttgatga tggccatgtt
      961 atcctcctcg cccttgctca acatagtagt gtgctggcca ccacgagtac ggtcacggtc
     1021 atgttcccca ccagtatgtt gctgtccgta gtactgagct ctgtctttca gatcctgagc
     1081 tttgcttccc aacttcatcc ttgcactgtc caacttgtct gatccctgtg ggtgctctcc
     1141 cgttgcgtac ctattcacaa tcaataggta tcataccaag cattttacct atatagatga
     1201 tatacacaga cacattcaag ctagctaggt caaatttcgt atttagttaa ccaaatgttc
     1261 cctagaattt gcaatttctt attgttacat ttgttattcg accaaaaaaa ttgatccaaa
     1321 gctactggct caacacatgc atgcacatat tgcacaaaat tatgaagtaa gatgataaat
     1381 gtgtgcttac ttgtaaatcc aagagaaaac ggttatagcg gcaatgccaa accctccaga
     1441 ggaaagaaaa ccggtgatga ggagtgcaac tgtgatgaga gccgggacaa ggattgggct
     1501 gaagataacg agcagaggtg ttgcaacagt caaagctatg acagttccaa caagggtaag
     1561 gctggagaga acaaggaggg aaccaccagc tgtgacagca gttgcagctt tagcaatctg
     1621 cctagacttg gagtagtcag atcctcgtcc ggacatctgg tactgatctc gatctcggcc
     1681 catcatcggg tactggtccc tgccgatgat atcgtgatgg gttcctctag ctgtatccgc
     1741 catttttttg ttcttgttta ctagagagaa tgagattttg aatgagagat tgatcaaaaa
     1801 gatgtgtata tattttggaa gaggtaggag tgtttgttag atatattaag aaaggagacg
     1861 agaagtcacg tgtcaatgga gacatcatgc aattgtaggc cacgtgttaa tggcgtcacc
     1921 atgcagccgc tgcatgtgtt aacgagagga gtctattcaa agacacgttt gttttttgcc
     1981 tagctcagaa tgtggcgttg gcatcgaacc gaaacataaa acgcaaaacg aacctttggg
     2041 ctcgtcagta tgggtttggg ccttcaatag attccttcta tacggcccac atatccacta
     2101 ttggcaacaa aattagaaaa atttaggatt tagttttaaa atttgttccg cgacattcta
     2161 gaacaatgaa gaaaatggat acaaataata aatctatctg cctcttaaaa gttccaaatt
     2221 tcaccacgtc actgctttga taatgcaggt cctcgtcgtc tctcctccgc tcatcgccgc
     2281 cgcatctctc tctaaacctc tcaattctct ctctaaagcc gcactctctt tctccagagc
     2341 caaacccatt tgtcctttcc ctcaaacctc tcgacgacca atctccgtat acaaatcccc
     2401 aatgaacaac cttttcaaca gactcggatt cgggtctggt cctcaagccc aagctgaccc
     2461 atcttccgcc gcaatcgccc aaggacccga cgatgatgtt ccgtcttcag gtcagcaatt
     2521 cgcgcaattt ggcgccggtt gtttctgggg agtggagcta gcttaccaga gagttcctgg
     2581 tgtgaccaag accgaggttg ggtatagcca tggcatcgtg cacaatccga gttacgagga
     2641 tgtctgtact ggcactacgg gacataacga ggttgttaga gttcagtatg atcccaaaga
     2701 gtgtagcttt gagagcttgc ttgatgtttt ctggaatcgt catgatccaa ccaccttgaa
     2761 tcgtcaggtg attgattgct ttaaccctaa aaatctagac gttatcagta tcagatcgta
     2821 atttgaatca atagagagct ctatgtgtgt tctgcatttg gggctgaatt gtttattaga
     2881 taacaacgac tagattcacc tgtttagacg aactctctgt cccttagtct ttagttctac
     2941 atacatttgg tagtctcaag taactattgg ctaagttgtt atgagctagt tagaatctca
     3001 ggccttgttg atatgaggat tcgtgtttga ttatgtggaa gtgacattgc catttccatt
     3061 ttcgtatgcg atcttgtact tgagtctgtt cttgttcatg ttactatacc tacatacact
     3121 tgaagtagtg aattccttat ctttaatcat attccatagt ccataccata gcacatacag
     3181 tagttatatg ctgcagaaga gatccaacaa aacattcaca atggattata gaaacatttg
     3241 tttattcatt ataatgagat cttacattca tttaatatta gaaaaagcca caaattcata
     3301 acacaacaag ccaagaaaaa aacacaaact taagcacaca agctatttat ttgacacacc
     3361 aaatatttca tcttcatctt catatgagct cgcagctact tgtacagctc gtccatgccg
     3421 agagtgatcc cggcggcggt cacgaactcc agcaggacca tgtgatcgcg cttctcgttg
     3481 gggtctttgc tcagcttgga ctggtagctc aggtagtggt tgtcgggcag cagcacgggg
     3541 ccgtcgccga tgggggtgtt ctgctggtag tggtcggcga gctgcacgcc gccgtcctcg
     3601 atgttgtggc ggatcttgaa gttggccttg atgccgttct tctgcttgtc ggcggtgata
     3661 tagacgttgt ggctgttgta gttgtactcc agcttgtgcc ccaggatgtt gccgtcctcc
     3721 ttgaagtcga tgcccttcag ctcgatgcgg ttcaccaggg tgtcgccctc gaacttcacc
     3781 tcggcgcggg tcttgtagtt gccgtcgtcc ttgaagaaga tggtgcgctc ctggacgtag
     3841 ccttcgggca tggcggactt gaagaagtcg tgctgcttca tgtggtcggg gtagcgggcg
     3901 aagcactgca ggccgtagcc cagggtggtc acgagggtgg gccagggcac gggcagcttg
     3961 ccggtggtgc agatcagctt cagggtcagc ttgccgtagg tggcatcgcc ctcgccctcg
     4021 ccggacacgc tgaacttgtg gccgtttacg tcgccgtcca gctcgaccag gatgggcacc
     4081 accccggtga acagctcctc gcccttgctc accatggatc cgcctccacc actagtgcca
     4141 ccgctgccac cgctagcacc tgaacttgaa gagccggaac cagatccgga ccctgaaccc
     4201 gaacctgatc ctgatccgga cccactacct gagccagatc cggagccaga acctgaagca
     4261 gcagcggagc ctgcagcggc cgccgatcca gagccgctgc cggaaccact ccctgagccc
     4321 gatccagagc cgcttccgga accactccct gatgcagacg cactagcggc tgtcgaacct
     4381 gaagagctag taaacttagt aacagcctta gttccttcag aaacagcatg cttagcaagt
     4441 tcaccaggta acactagtct aacagctgtc tgaatctccc tagaagtaat cgtaggtttc
     4501 ttattatacc tagctaattt tgaagcttct tgcgcaagtt tctcgaatat atcattgata
     4561 aaactgttca taatccccat agctttactt gagattccaa tatctggatg aacttgtttc
     4621 aacaccttga agatgtagat cttgtatgtc tctgtgcttt tcttgactcg tttcttcttc
     4681 ttctcgactc ctccggtgac tgcttctttt ggtagttttt ttccggcttt tggtttcttc
     4741 tctgctggtg ctttttcggc tactttctct tcttctgctg gagctttctc tgcgggcttt
     4801 ttctctgctg gtttctttcc ggcttttggt gccattgttt gttaatcaga aaaactcaga
     4861 ttaatctaca aattcgatcg cacaaactag aaactaacac cagatctaga tagaaatcac
     4921 aaatcgaaga gtaattattc gacaaaactc aaattatttg aacaaatcgg atgatatcta
     4981 tgaaacccta atcgagaatt aagatgatat ctaacgatca aacccagaaa atcgtcttcg
     5041 atctaagatt aacagaatct aaaccaaaga acatatacga aattgggatc gaacgaaaac
     5101 aaaatcgaag attttgagag aataaggaac acagaaattt accttgatca cggtagagag
     5161 aattgagaga aagtttttaa gattttgaga aattgaaatc tgaattgtga agaagaagag
     5221 ctctttgggt attgttttat agaagaagaa gaagaaaaga cgaggacgac taggtcacga
     5281 gaaagctaag gcggtgaagc aatagctaat aataaaatga cacgtgtatt gagcgttgtt
     5341 tacacgcaaa gttgtttttg gctaattgcc ttatttttag gttgaggaaa agtatttgtg
     5401 ctttgagttg ataaacacga ctcgtgtgtg ccggctgcaa ccactttgac gccgtttatt
     5461 actgactcgt cgaggttgac tgtagcaggt gccatggtaa ttctgacagg atatattggc
     5521 gggtaaacct aagagaaaag agcgtttatt agaataatcg gatatttaaa agggcgtgaa
     5581 aaggtttatc cgttcgtcca tttgtatgtg catgccaacc acagggttcc cctcgggatc
     5641 aaagtacttt gatccaaccc ctccgctgct atagtgcagt cggcttctga cgttcagtgc
     5701 agccgtcatc tgaaaacgac atgtcgcaca agtcctaagt tacgcgacag gctgccgccc
     5761 tgcccttttc ctggcgtttt cttgtcgcgt gttttagtcg cataaagtag aatacttgcg
     5821 actagaaccg gagacattac gccatgaaca agagcgccgc cgctggcctg ctgggctatg
     5881 cccgcgtcag caccgacgac caggacttga ccaaccaacg ggccgaactg cacgcggccg
     5941 gctgcaccaa gctgttttcc gagaagatca ccggcaccag gcgcgaccgc ccggagctgg
     6001 ccaggatgct tgaccaccta cgccctggcg acgttgtgac agtgaccagg ctagaccgcc
     6061 tggcccgcag cacccgcgac ctactggaca ttgccgagcg catccaggag gccggcgcgg
     6121 gcctgcgtag cctggcagag ccgtgggccg acaccaccac gccggccggc cgcatggtgt
     6181 tgaccgtgtt cgccggcatt gccgagttcg agcgttccct aatcatcgac cgcacccgga
     6241 gcgggcgcga ggccgccaag gcccgaggcg tgaagtttgg cccccgccct accctcaccc
     6301 cggcacagat cgcgcacgcc cgcgagctga tcgaccagga aggccgcacc gtgaaagagg
     6361 cggctgcact gcttggcgtg catcgctcga ccctgtaccg cgcacttgag cgcagcgagg
     6421 aagtgacgcc caccgaggcc aggcggcgcg gtgccttccg tgaggacgca ttgaccgagg
     6481 ccgacgccct ggcggccgcc gagaatgaac gccaagagga acaagcatga aaccgcacca
     6541 ggacggccag gacgaaccgt ttttcattac cgaagagatc gaggcggaga tgatcgcggc
     6601 cgggtacgtg ttcgagccgc ccgcgcacct ctcaaccgtg cggctgcatg aaatcctggc
     6661 cggtttgtct gatgccaagc tggcggcctg gccggccagc ttggccgctg aagaaaccga
     6721 gcgccgccgt ctaaaaaggt gatgtgtatt tgagtaaaac agcttgcgtc atgcggtcgc
     6781 tgcgtatatg atgcgatgag taaataaaca aatacgcaag gggaacgcat gaaggttatc
     6841 gctgtactta accagaaagg cgggtcaggc aagacgacca tcgcaaccca tctagcccgc
     6901 gccctgcaac tcgccggggc cgatgttctg ttagtcgatt ccgatcccca gggcagtgcc
     6961 cgcgattggg cggccgtgcg ggaagatcaa ccgctaaccg ttgtcggcat cgaccgcccg
     7021 acgattgacc gcgacgtgaa ggccatcggc cggcgcgact tcgtagtgat cgacggagcg
     7081 ccccaggcgg cggacttggc tgtgtccgcg atcaaggcag ccgacttcgt gctgattccg
     7141 gtgcagccaa gcccttacga catatgggcc accgccgacc tggtggagct ggttaagcag
     7201 cgcattgagg tcacggatgg aaggctacaa gcggcctttg tcgtgtcgcg ggcgatcaaa
     7261 ggcacgcgca tcggcggtga ggttgccgag gcgctggccg ggtacgagct gcccattctt
     7321 gagtcccgta tcacgcagcg cgtgagctac ccaggcactg ccgccgccgg cacaaccgtt
     7381 cttgaatcag aacccgaggg cgacgctgcc cgcgaggtcc aggcgctggc cgctgaaatt
     7441 aaatcaaaac tcatttgagt taatgaggta aagagaaaat gagcaaaagc acaaacacgc
     7501 taagtgccgg ccgtccgagc gcacgcagca gcaaggctgc aacgttggcc agcctggcag
     7561 acacgccagc catgaagcgg gtcaactttc agttgccggc ggaggatcac accaagctga
     7621 agatgtacgc ggtacgccaa ggcaagacca ttaccgagct gctatctgaa tacatcgcgc
     7681 agctaccaga gtaaatgagc aaatgaataa atgagtagat gaattttagc ggctaaagga
     7741 ggcggcatgg aaaatcaaga acaaccaggc accgacgccg tggaatgccc catgtgtgga
     7801 ggaacgggcg gttggccagg cgtaagcggc tgggttgtct gccggccctg caatggcact
     7861 ggaaccccca agcccgagga atcggcgtga cggtcgcaaa ccatccggcc cggtacaaat
     7921 cggcgcggcg ctgggtgatg acctggtgga gaagttgaag gccgcgcagg ccgcccagcg
     7981 gcaacgcatc gaggcagaag cacgccccgg tgaatcgtgg caagcggccg ctgatcgaat
     8041 ccgcaaagaa tcccggcaac cgccggcagc cggtgcgccg tcgattagga agccgcccaa
     8101 gggcgacgag caaccagatt ttttcgttcc gatgctctat gacgtgggca cccgcgatag
     8161 tcgcagcatc atggacgtgg ccgttttccg tctgtcgaag cgtgaccgac gagctggcga
     8221 ggtgatccgc tacgagcttc cagacgggca cgtagaggtt tccgcagggc cggccggcat
     8281 ggccagtgtg tgggattacg acctggtact gatggcggtt tcccatctaa ccgaatccat
     8341 gaaccgatac cgggaaggga agggagacaa gcccggccgc gtgttccgtc cacacgttgc
     8401 ggacgtactc aagttctgcc ggcgagccga tggcggaaag cagaaagacg acctggtaga
     8461 aacctgcatt cggttaaaca ccacgcacgt tgccatgcag cgtacgaaga aggccaagaa
     8521 cggccgcctg gtgacggtat ccgagggtga agccttgatt agccgctaca agatcgtaaa
     8581 gagcgaaacc gggcggccgg agtacatcga gatcgagcta gctgattgga tgtaccgcga
     8641 gatcacagaa ggcaagaacc cggacgtgct gacggttcac cccgattact ttttgatcga
     8701 tcccggcatc ggccgttttc tctaccgcct ggcacgccgc gccgcaggca aggcagaagc
     8761 cagatggttg ttcaagacga tctacgaacg cagtggcagc gccggagagt tcaagaagtt
     8821 ctgtttcacc gtgcgcaagc tgatcgggtc aaatgacctg ccggagtacg atttgaagga
     8881 ggaggcgggg caggctggcc cgatcctagt catgcgctac cgcaacctga tcgagggcga
     8941 agcatccgcc ggttcctaat gtacggagca gatgctaggg caaattgccc tagcagggga
     9001 aaaaggtcga aaaggactct ttcctgtgga tagcacgtac attgggaacc caaagccgta
     9061 cattgggaac cggaacccgt acattgggaa cccaaagccg tacattggga accggtcaca
     9121 catgtaagtg actgatataa aagagaaaaa aggcgatttt tccgcctaaa actctttaaa
     9181 acttattaaa actcttaaaa cccgcctggc ctgtgcataa ctgtctggcc agcgcacagc
     9241 cgaagagctg caaaaagcgc ctacccttcg gtcgctgcgc tccctacgcc ccgccgcttc
     9301 gcgtcggcct atcgcggccg ctggccgctc aaaaatggct ggcctacggc caggcaatct
     9361 accagggcgc ggacaagccg cgccgtcgcc actcgaccgc cggcgcccac atcaaggcac
     9421 cctgcctcgc gcgtttcggt gatgacggtg aaaacctctg acacatgcag ctcccggtga
     9481 cggtcacagc ttgtctgtaa gcggatgccg ggagcagaca agcccgtcag ggcgcgtcag
     9541 cgggtgttgg cgggtgtcgg ggcgcagcca tgacccagtc acgtagcgat agcggagtgt
     9601 atactggctt aactatgcgg catcagagca gattgtactg agagtgcacc atatgcggtg
     9661 tgaaataccg cacagatgcg taaggagaaa ataccgcatc aggcgctctt ccgcttcctc
     9721 gctcactgac tcgctgcgct cggtcgttcg gctgcggcga gcggtatcag ctcactcaaa
     9781 ggcggtaata cggttatcca cagaatcagg ggataacgca ggaaagaaca tgtgagcaaa
     9841 aggccagcaa aaggccagga accgtaaaaa ggccgcgttg ctggcgtttt tccataggct
     9901 ccgcccccct gacgagcatc acaaaaatcg acgctcaagt cagaggtggc gaaacccgac
     9961 aggactataa agataccagg cgtttccccc tggaagctcc ctcgtgcgct ctcctgttcc
    10021 gaccctgccg cttaccggat acctgtccgc ctttctccct tcgggaagcg tggcgctttc
    10081 tcatagctca cgctgtaggt atctcagttc ggtgtaggtc gttcgctcca agctgggctg
    10141 tgtgcacgaa ccccccgttc agcccgaccg ctgcgcctta tccggtaact atcgtcttga
    10201 gtccaacccg gtaagacacg acttatcgcc actggcagca gccactggta acaggattag
    10261 cagagcgagg tatgtaggcg gtgctacaga gttcttgaag tggtggccta actacggcta
    10321 cactagaagg acagtatttg gtatctgcgc tctgctgaag ccagttacct tcggaaaaag
    10381 agttggtagc tcttgatccg gcaaacaaac caccgctggt agcggtggtt tttttgtttg
    10441 caagcagcag attacgcgca gaaaaaaagg atctcaagaa gatcctttga tcttttctac
    10501 ggggtctgac gctcagtgga acgaaaactc acgttaaggg attttggtca tgcattctag
    10561 gtgattagaa aaactcatcg agcatcaaat gaaactgcaa tttattcata tcaggattat
    10621 caataccata tttttgaaaa agccgtttct gtaatgaagg agaaaactca ccgaggcagt
    10681 tccataggat ggcaagatcc tggtatcggt ctgcgattcc gactcgtcca acatcaatac
    10741 aacctattaa tttcccctcg tcaaaaataa ggttatcaag tgagaaatca ccatgagtga
    10801 cgactgaatc cggtgagaat ggcaaaagtt tatgcatttc tttccagact tgttcaacag
    10861 gccagccatt acgctcgtca tcaaaatcac tcgcatcaac caaaccgtta ttcattcgtg
    10921 attgcgcctg agcgagtcga aatacgcgat cgctgttaaa aggacaatta caaacaggaa
    10981 tcgaatgcaa ccggcgcagg aacactgcca gcgcatcaac aatattttca cctgaatcag
    11041 gatattcttc taatacctgg aatgctgttt tccctgggat cgcagtggtg agtaaccatg
    11101 catcatcagg agtacggata aaatgcttga tggtcggaag aggcataaat tccgtcagcc
    11161 agtttagtct gaccatctca tctgtaacat cattggcaac gctacctttg ccatgtttca
    11221 gaaacaactc tggcgcatcg ggcttcccat acaatcggta gattgtcgca cctgattgcc
    11281 cgacattatc gcgagcccat ttatacccat ataaatcagc atccatgttg gaatttaatc
    11341 gcggccttga gcaagacgtt tcccgttgaa tatggctcat aacagaactt attatttcct
    11401 tcctcttttc tacagtattt aaagataccc caagaagcta attataacaa gacgaactcc
    11461 aattcactgt tccttgcatt ctaaaacctt aaataccaga aaacagcttt ttcaaagttg
    11521 ttttcaaagt tggcgtataa catagtatcg acggagccga ttttgaaacc gcggtgatca
    11581 caggcagcaa cgctctgtca tcgttacaat caacatgcta ccctccgcga gatcatccgt
    11641 gtttcaaacc cggcagctta gttgccgttc ttccgaatag catcggtaac atgagcaaag
    11701 tctgccgcct tacaacggct ctcccgctga cgccgtcccg gactgatggg ctgcctgtat
    11761 cgagtggtga ttttgtgccg agctgccggt cggggagctg ttggctggct ggtggcagga
    11821 tatattgtgg tgtaaaca
//
