# Supplementary material for: GreenGate 2.0: Backwards compatible addons for assembly of complex transcriptional units and their stacking with GreenGate
Source: PLoS One. 2023 Sep 8;18(9):e0290097. doi: 10.1371/journal.pone.0290097 (PMC10490876; doi:10.1371/journal.pone.0290097)
Supplement: S1 Dataset — (ZIP) [file pone.0290097.s006.zip › GreenGate2-Vectors/Level 1 and Level 2/Nuclei Markers/pKD005.gb]

LOCUS       pKD005                 11838 bp    DNA     circular UNA 20-JUL-2023
DEFINITION  Z1 - Nuclei Marker - mTurquoise2 - FastRed --- Ligation of
            11.pR282_pGGA-pUBQ10 - 9.pR349 - pGGB024 - 1.pR482 - pGGC087 -
            3.pR557 - pGGD-GSL-mTurquoise2 - 5.pR439_pGGE-tHSP18.2M - 6.pLB012
            into pMP51_pGBZ1.
ACCESSION   urn.local.maizellab06.md-ggao332
VERSION     urn.local.maizellab06.md-ggao332
KEYWORDS    .
SOURCE      
  ORGANISM  
            .
FEATURES             Location/Qualifiers
     misc_feature    <27..>31
                     /Source="referenceToDocument: urn:local:.:sc-ggao35e"
                     /label="PCR_alpha1_eco_mutated (concatenated sequence 2)"
                     /note="Geneious type: Concatenated sequence"
     GG              <28..31
                     /modified_by="wacae"
                     /Transferred_From="A"
                     /Transferred_Similarity="100.00%"
                     /label="A"
     misc_feature    <28..31
                     /created_by="User"
                     /label="GG-overhang"
     misc_feature    28..31
                     /created_by="maizel"
                     /label="GG-A"
     misc_feature    28..668
                     /Source="referenceToDocument:
                     urn:local:maizellab06:u9-ggao36b"
                     /label="11.pR282_pGGA-pUBQ10 (concatenated sequence 2)"
                     /note="Geneious type: Concatenated sequence"
     ligation        28..31
                     /label="Ligation"
     ligation        28..31
                     /label="Ligation"
     promoter        32..664
                     /created_by="User"
                     /label="pUBQ10"
     misc_feature    32..664
                     /Source="referenceToDocument: urn:local:.:s6-ggao35e"
                     /label="Digestion of pGGA-pUBQ10 (pGGA006) - Fragment 2
                     extraction (concatenated sequence 2)"
                     /note="Geneious type: Concatenated sequence"
     misc_feature    complement(233..254)
                     /Mismatches=0
                     /%GC="45.5"
                     /Hairpin_Tm="44.9"
                     /Self_Dimer_Tm="None"
                     /Tm="59.1"
                     /annotation_group="213443290624716669a6ba93-3ea4-4e4a-b7a3
                     -4b8e3bf88229"
                     /Sequence="AGAAGAAAAGACGAGGACGACT"
                     /created_by="primer3"
                     /label="P-2527"
                     /note="Geneious type: primer_bind_reverse"
     primer_bind     467..489
                     /Mismatches=0
                     /%GC="43.5"
                     /Hairpin_Tm="41.3"
                     /Self_Dimer_Tm="None"
                     /Tm="59.3"
                     /annotation_group="202412373202373e2dc8f7b-ad65-47fb-af00-
                     7f651db00bba"
                     /Sequence="AGACGATTTTCTGGGTTTGATCG"
                     /created_by="primer3"
                     /label="P-1472"
     primer_bind     467..489
                     /Mismatches=0
                     /%GC="43.5"
                     /Hairpin_Tm="41.3"
                     /Self_Dimer_Tm="None"
                     /Tm="59.3"
                     /annotation_group="2134432460621208b3c20600-3832-4232-9071
                     -f4ac396f3c28"
                     /Sequence="AGACGATTTTCTGGGTTTGATCG"
                     /created_by="primer3"
                     /label="P-1472"
     primer_bind     570..604
                     /Hairpin="8.0"
                     /Primer-Dimer="6.0"
                     /Monovalent_Salt_Concentration="50.0"
                     /Divalent_Salt_Concentration="0.0"
                     /DNTP_Concentration="0.0"
                     /Mismatches=0
                     /%GC="34.3"
                     /Hairpin_Tm="31.4"
                     /Self_Dimer_Tm="9.0"
                     /Tm="62.8"
                     /annotation_group="21344320001077505a5cd714-d773-4b2a-80f7
                     -67a618a9d73c"
                     /Sequence="TTACTCTTCGATTTGTGATTTCTATCTAGATCTGG"
                     /created_by="primer3"
                     /label="P-0334"
     primer_bind     601..625
                     /Mismatches=0
                     /%GC="44.0"
                     /Hairpin_Tm="None"
                     /Self_Dimer_Tm="None"
                     /Tm="60.6"
                     /annotation_group="213443235279862580514e37-51f9-4bcc-ab79
                     -68cfc7596182"
                     /Sequence="CTGGTGTTAGTTTCTAGTTTGTGCG"
                     /created_by="primer3"
                     /label="P-0922"
     CDS             <665..667
                     /label="open reading frame#1"
     GG              complement(665..>668)
                     /created_by="thjac"
                     /modified_by="thjac"
                     /Transferred_From="B"
                     /Transferred_Similarity="100.00%"
                     /label="B"
     GG              <665..668
                     /modified_by="wacae"
                     /Transferred_From="B"
                     /Transferred_Similarity="100.00%"
                     /label="B"
     misc_feature    665..1236
                     /Source="referenceToDocument:
                     urn:local:maizellab06:ua-ggao36b"
                     /label="9.pR349 - pGGB024 (concatenated sequence 3)"
                     /note="Geneious type: Concatenated sequence"
     ligation        665..668
                     /label="Ligation"
     ligation        665..668
                     /label="Ligation"
     gene            669..1232
                     /ApEinfo_fwdcolor="#ff0000"
                     /ApEinfo_revcolor="#ff0000"
                     /ApEinfo_graphicformat="arrow_data {{} {} 0} width 5
                     offset 0"
                     /label="BB2 - N-tag-Modul"
     gene            669..1121
                     /ApEinfo_fwdcolor="#828278"
                     /ApEinfo_revcolor="#828278"
                     /ApEinfo_graphicformat="arrow_data {{0 1 2 0 0 -1} {} 0}
                     width 5 offset 0"
                     /label="H2B - At2g28720"
     CDS             669..1235
                     /ApEinfo_fwdcolor="#008011"
                     /ApEinfo_revcolor="#008011"
                     /ApEinfo_graphicformat="arrow_data {{0 1 2 0 0 -1} {} 0}
                     width 5 offset 0"
                     /label="open reading frame#1"
     misc_feature    1036..1041
                     /Recognition_pattern="CAG^CTG"
                     /annotation_group="CAGCTG"
                     /label="PvuII"
                     /note="Geneious type: restriction site"
     gene            1122..1232
                     /ApEinfo_fwdcolor="#02ABEA"
                     /ApEinfo_revcolor="#02ABEA"
                     /ApEinfo_graphicformat="arrow_data {{0 1 2 0 0 -1} {} 0}
                     width 5 offset 0"
                     /label="linker"
     GG              complement(1233..>1236)
                     /created_by="thjac"
                     /modified_by="thjac"
                     /Transferred_From="C"
                     /Transferred_Similarity="100.00%"
                     /label="C"
     GG              <1233..1236
                     /modified_by="wacae"
                     /Transferred_From="C"
                     /Transferred_Similarity="100.00%"
                     /label="C"
     misc_feature    1233..1344
                     /Source="referenceToDocument:
                     urn:local:maizellab06:uc-ggao36c"
                     /label="1.pR482 - pGGC087 (concatenated sequence 4)"
                     /note="Geneious type: Concatenated sequence"
     ligation        1233..1236
                     /label="Ligation"
     Linker          1341..1388
                     /modified_by="Melanie Krebs"
                     /label="GSL"
     GG              complement(1341..>1344)
                     /created_by="thjac"
                     /modified_by="thjac"
                     /Transferred_From="D"
                     /Transferred_Similarity="100.00%"
                     /label="D"
     misc_feature    1341..1344
                     /label="02 DE_Oligopaar"
     misc_feature    1341..2112
                     /Source="referenceToDocument:
                     urn:local:maizellab06:u8-ggao36b"
                     /label="3.pR557 - pGGD-GSL-mTurquoise2 (concatenated
                     sequence 5)"
                     /note="Geneious type: Concatenated sequence"
     ligation        1341..1344
                     /label="Ligation"
     CDS             1389..2105
                     /Imported_from="<a
                     href=""http://wishart.biology.ualberta.ca/PlasMapper"">Pla
                     sMapper</a>"
                     /Transferred_From="EGFP reporter"
                     /Transferred_Similarity="95.99%"
                     /modified_by="User"
                     /modified_by="Melanie Krebs"
                     /label="mTurquoise2"
     primer_bind     1389..1407
                     /Mismatches=0
                     /Extension="AACAGGTCTCATCAGGTGCTAGCGGTGGCAGCGGTGGCACTAGTGG
                     TGGAGGCGGATCC"
                     /%GC="63.2"
                     /Hairpin_Tm="47.5"
                     /Self_Dimer_Tm="None"
                     /Pair_Dimer_Tm="13.0"
                     /Tm="62.3"
                     /annotation_group="227366024559753310db91-55ca-4e1e-aebc-9
                     4299d6da125"
                     /Sequence="ATGGTGAGCAAGGGCGAGG"
                     /created_by="primer3"
                     /Product_Size=717
                     /label="GGD_GSL-XFP_F"
     primer_bind     1389..1403
                     /Mismatches=0
                     /%GC="60.0"
                     /Hairpin_Tm="41.6"
                     /Self_Dimer_Tm="None"
                     /Tm="52.6"
                     /annotation_group="2134432405746250a84cd3d1-88d5-467d-a1a7
                     -03c9242134ce"
                     /Sequence="ATGGTGAGCAAGGGC"
                     /created_by="primer3"
                     /label="P-1088"
     misc_feature    complement(1430..1448)
                     /Mismatches=0
                     /%GC="63.2"
                     /Hairpin_Tm="31.9"
                     /Self_Dimer_Tm="None"
                     /Tm="59.9"
                     /annotation_group="2134432686824083b9cd5c95-daea-4b03-ac7f
                     -5e1f6fab3fc1"
                     /Sequence="GTCCAGCTCGACCAGGATG"
                     /created_by="primer3"
                     /label="pEGFPN1rev"
                     /note="Geneious type: primer_bind_reverse"
     misc_feature    complement(1456..1475)
                     /Hairpin="4.0"
                     /Primer-Dimer="2.0"
                     /Monovalent_Salt_Concentration="50.0"
                     /Divalent_Salt_Concentration="0.0"
                     /DNTP_Concentration="0.0"
                     /Mismatches=0
                     /%GC="50.0"
                     /Hairpin_Tm="None"
                     /Self_Dimer_Tm="None"
                     /Tm="59.1"
                     /annotation_group="2134431661174708a0f49489-5044-4e72-a503
                     -85dd9e88dad3"
                     /Sequence="GCTGAACTTGTGGCCGTTTA"
                     /created_by="primer3"
                     /label="P-0010"
                     /note="Geneious type: primer_bind_reverse"
     primer_bind     1625..1646
                     /Mismatches=0
                     /%GC="50.0"
                     /Hairpin_Tm="45.0"
                     /Self_Dimer_Tm="14.0"
                     /Tm="60.1"
                     /annotation_group="2134433175088958941c0d7f-19d2-4581-891f
                     -8acc89a31234"
                     /Sequence="GAAGCAGCACGACTTCTTCAAG"
                     /created_by="primer3"
                     /label="P-2403"
     misc_feature    complement(1637..1656)
                     /Mismatches=0
                     /%GC="55.0"
                     /Hairpin_Tm="35.1"
                     /Self_Dimer_Tm="None"
                     /Tm="59.6"
                     /annotation_group="213443334498266634be1df2-8aa6-445a-a898
                     -ce8d39ae348c"
                     /Sequence="GCATGGCGGACTTGAAGAAG"
                     /created_by="primer3"
                     /label="P-2450"
                     /note="Geneious type: primer_bind_reverse"
     misc_feature    complement(1811..1834)
                     /Mismatches=0
                     /%GC="45.8"
                     /Hairpin_Tm="38.7"
                     /Self_Dimer_Tm="7.7"
                     /Tm="60.4"
                     /annotation_group="21344332818279586a61e645-6feb-489f-bbb7
                     -20e0ad2944dd"
                     /Sequence="TCGCTAAAGTAGTTGTACTCCAGC"
                     /created_by="primer3"
                     /label="P-2404"
                     /note="Geneious type: primer_bind_reverse"
     misc_feature    complement(1938..1958)
                     /Hairpin="4.0"
                     /Primer-Dimer="2.0"
                     /Monovalent_Salt_Concentration="50.0"
                     /Divalent_Salt_Concentration="0.0"
                     /DNTP_Concentration="0.0"
                     /Mismatches=0
                     /%GC="66.7"
                     /Hairpin_Tm="35.8"
                     /Self_Dimer_Tm="None"
                     /Tm="65.9"
                     /annotation_group="2134431945547125f4fdfa45-8d7f-4df3-8acb
                     -c9e9e8ee8bea"
                     /Sequence="GCCGATGGGGGTGTTCTGCTG"
                     /created_by="primer3"
                     /label="P-0212"
                     /note="Geneious type: primer_bind_reverse"
     primer_bind     2041..2060
                     /Hairpin="6.0"
                     /Primer-Dimer="2.0"
                     /Monovalent_Salt_Concentration="50.0"
                     /Divalent_Salt_Concentration="0.0"
                     /DNTP_Concentration="0.0"
                     /Mismatches=0
                     /%GC="55.0"
                     /Hairpin_Tm="44.2"
                     /Self_Dimer_Tm="13.4"
                     /Tm="59.7"
                     /annotation_group="21344316089789582d0079b1-cdce-4928-96fe
                     -8bc187dad9d4"
                     /Sequence="ACATGGTCCTGCTGGAGTTC"
                     /created_by="primer3"
                     /label="P-0009"
     primer_bind     2075..2093
                     /Mismatches=0
                     /%GC="57.9"
                     /Hairpin_Tm="None"
                     /Self_Dimer_Tm="None"
                     /Tm="57.7"
                     /annotation_group="2134432635934333f9f0575e-e268-4796-96ae
                     -da9352614ecd"
                     /Sequence="GATCACTCTCGGCATGGAC"
                     /created_by="primer3"
                     /label="pEGFPC1for"
     misc_feature    complement(2087..2105)
                     /modified_by="Melanie Krebs"
                     /Mismatches=0
                     /Extension="AACAGGTCTCTGCAGCTA"
                     /%GC="52.6"
                     /Hairpin_Tm="None"
                     /Self_Dimer_Tm="None"
                     /Pair_Dimer_Tm="13.0"
                     /Tm="55.8"
                     /annotation_group="227366024559753310db91-55ca-4e1e-aebc-9
                     4299d6da125"
                     /Sequence="CTTGTACAGCTCGTCCATG"
                     /created_by="primer3"
                     /Product_Size=717
                     /label="GGE_XFP_R "
                     /note="Geneious type: primer_bind_reverse"
     misc_feature    complement(2106..>2112)
                     /label="E-Overhang"
     GG              <2109..2112
                     /modified_by="wacae"
                     /Transferred_From="E"
                     /Transferred_Similarity="100.00%"
                     /label="E"
     misc_feature    <2109..2112
                     /created_by="User"
                     /label="GG-overhang"
     misc_feature    2109..2378
                     /Source="referenceToDocument:
                     urn:local:maizellab06:ub-ggao36b"
                     /label="5.pR439_pGGE-tHSP18.2M (concatenated sequence 6)"
                     /note="Geneious type: Concatenated sequence"
     ligation        2109..2112
                     /label="Ligation"
     ligation        2109..2112
                     /label="Ligation"
     terminator      2113..2374
                     /created_by="User"
                     /label="tHSP18.2_dHindIII"
     misc_feature    2113..2374
                     /Source="referenceToDocument: urn:local:.:s9-ggao35e"
                     /label="Digestion of pGGE-tHSP18.2M - Fragment 2
                     extraction (concatenated sequence 2)"
                     /note="Geneious type: Concatenated sequence"
     primer_bind     2160..2183
                     /Mismatches=0
                     /%GC="37.5"
                     /Hairpin_Tm="40.9"
                     /Self_Dimer_Tm="4.0"
                     /Tm="60.1"
                     /annotation_group="2134432844971958d32dec16-f2b7-46a6-b0cc
                     -3b81603f4f5b"
                     /Sequence="AGCTTGTGTGCTTAAGTTTGTGTT"
                     /created_by="primer3"
                     /label="P-2214"
     misc_feature    complement(2295..2318)
                     /Mismatches=0
                     /%GC="41.7"
                     /Hairpin_Tm="None"
                     /Self_Dimer_Tm="20.4"
                     /Tm="60.1"
                     /annotation_group="202412430854376957f8f2d-29ee-4fb4-af67-
                     e2cb4475622d"
                     /Sequence="ATATGCTGCAGAAGAGATCCAACA"
                     /created_by="primer3"
                     /label="P-2215"
                     /note="Geneious type: primer_bind_reverse"
     misc_feature    complement(2295..2318)
                     /Mismatches=0
                     /%GC="41.7"
                     /Hairpin_Tm="None"
                     /Self_Dimer_Tm="20.4"
                     /Tm="60.1"
                     /annotation_group="21344329607149587c992469-b628-49b4-8ef5
                     -2fac81da7b58"
                     /Sequence="ATATGCTGCAGAAGAGATCCAACA"
                     /created_by="primer3"
                     /label="P-2215"
                     /note="Geneious type: primer_bind_reverse"
     GG              complement(2375..>2378)
                     /created_by="thjac"
                     /modified_by="thjac"
                     /Transferred_From="F"
                     /Transferred_Similarity="100.00%"
                     /label="F"
     misc_feature    2375..5476
                     /Source="referenceToDocument:
                     urn:local:maizellab06:u7-ggao36b"
                     /label="6.pLB012 (concatenated sequence 7)"
                     /note="Geneious type: Concatenated sequence"
     ligation        2375..2378
                     /label="Ligation"
     ligation        2375..2378
                     /label="Ligation"
     promoter        2379..3760
                     /created_by="User"
                     /label="OLE1"
     misc_feature    2379..5236
                     /Source="referenceToDocument: urn:local:.:s1-ggao35e"
                     /label="F-FastRed as received extraction (concatenated
                     sequence 2)"
                     /note="Geneious type: Concatenated sequence"
     misc_feature    complement(2628..2651)
                     /Mismatches=0
                     /%GC="37.5"
                     /Hairpin_Tm="None"
                     /Self_Dimer_Tm="None"
                     /Tm="60.0"
                     /annotation_group="21344330106297085e98944d-c3d2-415d-83d1
                     -78a9849ccad7"
                     /Sequence="TGCATTTGGGGCTGAATTGTTTAT"
                     /created_by="primer3"
                     /label="P-2216"
                     /note="Geneious type: primer_bind_reverse"
     modified_base   3066
                     /created_by="User"
                     /label="G->C"
     primer_bind     3117..3136
                     /Mismatches=0
                     /%GC="60.0"
                     /Hairpin_Tm="None"
                     /Self_Dimer_Tm="None"
                     /Tm="60.0"
                     /annotation_group="2134432517437500b5f0d47f-6967-4a1e-b65f
                     -06c7de978a50"
                     /Sequence="CGGAGATTGGTCGTCGAGAG"
                     /created_by="primer3"
                     /label="P-1558"
     CDS             3761..4519
                     /created_by="User"
                     /label="OLE1"
     modified_base   3805
                     /created_by="User"
                     /label="A->G "
     modified_base   3832
                     /created_by="User"
                     /label="C->T"
     modified_base   3838
                     /created_by="User"
                     /label="C->T"
     misc_feature    3912..3917
                     /Recognition_pattern="CAG^CTG"
                     /annotation_group="CAGCTG"
                     /label="PvuII"
                     /note="Geneious type: restriction site"
     intron          4114..4353
                     /created_by="User"
                     /label
     misc_feature    complement(4411..4430)
                     /Mismatches=0
                     /%GC="55.0"
                     /Hairpin_Tm="39.9"
                     /Self_Dimer_Tm="None"
                     /Tm="59.4"
                     /annotation_group="213443257598291689442bbb-11b1-42d4-9ff8
                     -56bc99f38a99"
                     /Sequence="CCTGAGCTTTGCTTCCCAAC"
                     /created_by="primer3"
                     /label="P-1559"
                     /note="Geneious type: primer_bind_reverse"
     CDS             4520..5236
                     /created_by="User"
                     /label="mCherry"
     misc_difference 4523
                     /created_by="User"
                     /modified_by="User"
                     /label="V->L"
     misc_feature    5096..5101
                     /Recognition_pattern="CAG^CTG"
                     /annotation_group="CAGCTG"
                     /label="PvuII"
                     /note="Geneious type: restriction site"
     misc_difference 5228..5233
                     /created_by="User"
                     /modified_by="User"
                     /label="+H+M"
     misc_feature    <5237..5240
                     /Original_Bases
                     /label
                     /note="Geneious type: Editing History Insertion"
     ligation        5237..5240
                     /label="Ligation"
     terminator      5241..5472
                     /modified_by="User"
                     /label="NOS terminator"
     misc_feature    5241..5472
                     /Source="referenceToDocument: urn:local:.:sa-ggao35e"
                     /label="Digestion of pGGF007 (modified) PCR Product -
                     Fragment 2 extraction (concatenated sequence 3)"
                     /note="Geneious type: Concatenated sequence"
     misc_feature    complement(5295..5315)
                     /Hairpin="4.0"
                     /Primer-Dimer="0.0"
                     /Monovalent_Salt_Concentration="50.0"
                     /Divalent_Salt_Concentration="0.0"
                     /DNTP_Concentration="0.0"
                     /Mismatches=0
                     /%GC="57.1"
                     /Hairpin_Tm="57.7"
                     /Self_Dimer_Tm="None"
                     /Tm="64.7"
                     /annotation_group="2134431716378625aa32fa01-709a-4f26-a41e
                     -74af3ead670f"
                     /Sequence="ATCGCAAGACCGGCAACAGGA"
                     /created_by="primer3"
                     /label="P-0039"
                     /note="Geneious type: primer_bind_reverse"
     primer_bind     5301..5320
                     /Mismatches=0
                     /%GC="50.0"
                     /Hairpin_Tm="None"
                     /Self_Dimer_Tm="1.9"
                     /Tm="59.8"
                     /annotation_group="2134433403585208d59ac01d-42c3-4085-8b1b
                     -2a9ff4909f15"
                     /Sequence="TGCCGGTCTTGCGATGATTA"
                     /created_by="primer3"
                     /label="P-2671"
     misc_feature    5473..5476
                     /created_by="maizel"
                     /label="GG-G"
     misc_feature    5473..31
                     /Source="referenceToDocument:
                     urn:local:maizellab06:u6-ggao36b"
                     /label="pMP51_pGBZ1 (concatenated sequence 1)"
                     /note="Geneious type: Concatenated sequence"
     misc_feature    <5473..>5481
                     /Source="referenceToDocument: urn:local:.:sc-ggao35e"
                     /label="PCR_alpha1_eco_mutated (concatenated sequence 2)"
                     /note="Geneious type: Concatenated sequence"
     ligation        5473..5476
                     /label="Ligation"
     misc_feature    5477..5480
                     /created_by="maizel"
                     /label="GB-C"
     misc_feature    5504..5528
                     /note="right border repeat from nopaline C58 T-DNA"
                     /label="RB T-DNA repeat"
     primer_bind     5518..5544
                     /Hairpin="4.0"
                     /Primer-Dimer="2.0"
                     /Monovalent_Salt_Concentration="50.0"
                     /Divalent_Salt_Concentration="0.0"
                     /DNTP_Concentration="0.0"
                     /Mismatches=0
                     /%GC="51.9"
                     /Hairpin_Tm="37.0"
                     /Self_Dimer_Tm="None"
                     /Tm="65.6"
                     /annotation_group="2134432165706583ccea3df6-4a52-4879-abb0
                     -cc9dc9cec149"
                     /Sequence="GGCGGGTAAACCTAAGAGAAAAGAGCG"
                     /created_by="primer3"
                     /label="P-0434"
     primer_bind     5528..5551
                     /Hairpin="4.0"
                     /Primer-Dimer="3.0"
                     /Monovalent_Salt_Concentration="50.0"
                     /Divalent_Salt_Concentration="0.0"
                     /DNTP_Concentration="0.0"
                     /Mismatches=0
                     /%GC="33.3"
                     /Hairpin_Tm="None"
                     /Self_Dimer_Tm="None"
                     /Tm="54.7"
                     /annotation_group="2134432224646666611ec046-f271-4769-9918
                     -443154b361a9"
                     /Sequence="CCTAAGAGAAAAGAGCGTTTATTA"
                     /created_by="primer3"
                     /label="P-0435"
     misc_feature    complement(5613..5633)
                     /Hairpin="5.0"
                     /Primer-Dimer="3.0"
                     /Monovalent_Salt_Concentration="50.0"
                     /Divalent_Salt_Concentration="0.0"
                     /DNTP_Concentration="0.0"
                     /Mismatches=0
                     /%GC="61.9"
                     /Hairpin_Tm="82.9"
                     /Self_Dimer_Tm="5.9"
                     /Tm="66.1"
                     /annotation_group="10487921417927694b1a738-5399-4d9a-aeb1-
                     112011b5b7f6"
                     /Sequence="AGGGGAACCCTGTGGTTGGCA"
                     /created_by="primer3"
                     /label="P-0045"
                     /note="Geneious type: primer_bind_reverse"
     misc_feature    complement(5613..5633)
                     /Hairpin="5.0"
                     /Primer-Dimer="3.0"
                     /Monovalent_Salt_Concentration="50.0"
                     /Divalent_Salt_Concentration="0.0"
                     /DNTP_Concentration="0.0"
                     /Mismatches=0
                     /%GC="61.9"
                     /Hairpin_Tm="82.9"
                     /Self_Dimer_Tm="5.9"
                     /Pair_Dimer_Tm="1.8"
                     /Tm="66.1"
                     /annotation_group="16578137094598d4de34ff-a572-4cb0-84bc-0
                     fa1ebee8e85"
                     /Sequence="AGGGGAACCCTGTGGTTGGCA"
                     /created_by="primer3"
                     /Product_Size=295
                     /label="P-0045"
                     /note="Geneious type: primer_bind_reverse"
     misc_feature    complement(5613..5633)
                     /Hairpin="5.0"
                     /Primer-Dimer="3.0"
                     /Monovalent_Salt_Concentration="50.0"
                     /Divalent_Salt_Concentration="0.0"
                     /DNTP_Concentration="0.0"
                     /Mismatches=0
                     /%GC="61.9"
                     /Hairpin_Tm="82.9"
                     /Self_Dimer_Tm="5.9"
                     /Tm="66.1"
                     /annotation_group="213443182375520843179031-94de-484a-98e0
                     -309fd975c5df"
                     /Sequence="AGGGGAACCCTGTGGTTGGCA"
                     /created_by="primer3"
                     /label="P-0045"
                     /note="Geneious type: primer_bind_reverse"
     misc_feature    complement(5655..5674)
                     /Mismatches=0
                     /%GC="60.0"
                     /Hairpin_Tm="None"
                     /Self_Dimer_Tm="None"
                     /Tm="60.0"
                     /annotation_group="213443322729662575d11a8b-6db2-437d-80d9
                     -1e31501e435f"
                     /Sequence="CTATAGCAGCGGAGGGGTTG"
                     /created_by="primer3"
                     /label="P-3049"
                     /note="Geneious type: primer_bind_reverse"
     misc_feature    complement(5782..5801)
                     /Mismatches=0
                     /%GC="50.0"
                     /Hairpin_Tm="42.7"
                     /Self_Dimer_Tm="15.9"
                     /Tm="59.8"
                     /annotation_group="213443306169083352f40899-22cf-4d7a-9564
                     -abbcccdca7f3"
                     /Sequence="GCGACTAAAACACGCGACAA"
                     /created_by="primer3"
                     /label="P-2529"
                     /note="Geneious type: primer_bind_reverse"
     CDS             6829..7458
                     /codon_start=1
                     /product="stability protein from the Pseudomonas plasmid 
                     pVS1 (Heeb et al., 2000)"
                     /translation="MKVIAVLNQKGGSGKTTIATHLARALQLAGADVLLVDSDPQGSA
                     RDWAAVREDQPLTVVGIDRPTIDRDVKAIGRRDFVVIDGAPQAADLAVSAIKAADFVL
                     IPVQPSPYDIWATADLVELVKQRIEVTDGRLQAAFVVSRAIKGTRIGGEVAEALAGYE
                     LPILESRITQRVSYPGTAAAGTTVLESEPEGDAAREVQALAAEIKSKLI"
                     /label="pVS1 StaA"
     CDS             7892..8959
                     /codon_start=1
                     /product="replication protein from the Pseudomonas plasmid
                      pVS1 (Heeb et al., 2000)"
                     /translation="GRKPSGPVQIGAALGDDLVEKLKAAQAAQRQRIEAEARPGESWQ
                     AAADRIRKESRQPPAAGAPSIRKPPKGDEQPDFFVPMLYDVGTRDSRSIMDVAVFRLS
                     KRDRRAGEVIRYELPDGHVEVSAGPAGMASVWDYDLVLMAVSHLTESMNRYREGKGDK
                     PGRVFRPHVADVLKFCRRADGGKQKDDLVETCIRLNTTHVAMQRTKKAKNGRLVTVSE
                     GEALISRYKIVKSETGRPEYIEIELADWMYREITEGKNPDVLTVHPDYFLIDPGIGRF
                     LYRLARRAAGKAEARWLFKTIYERSGSAGEFKKFCFTVRKLIGSNDLPEYDLKEEAGQ
                     AGPILVMRYRNLIEGEASAGS"
                     /label="pVS1 RepA"
     rep_origin      9025..9219
                     /note="origin of replication for the Pseudomonas plasmid 
                     pVS1 (Heeb et al., 2000)"
                     /label="pVS1 oriV"
     misc_feature    complement(9455..9473)
                     /Mismatches=0
                     /%GC="57.9"
                     /Hairpin_Tm="33.5"
                     /Self_Dimer_Tm="1.0"
                     /Tm="58.2"
                     /annotation_group="21344327889323337432a09e-f67e-4ddb-9462
                     -ff4ceb147711"
                     /Sequence="GAGCTGCATGTGTCAGAGG"
                     /created_by="primer3"
                     /label="pGex_rev"
                     /note="Geneious type: primer_bind_reverse"
     primer_bind     complement(9455..9477)
                     /note="pGEX vectors, reverse primer"
                     /label="pGEX 3'"
     primer_bind     9511..9531
                     /Mismatches=0
                     /%GC="66.7"
                     /Hairpin_Tm="38.4"
                     /Self_Dimer_Tm="6.0"
                     /Tm="65.3"
                     /annotation_group="21344327386985417bba816d-7177-45f3-985d
                     -86a5c3652955"
                     /Sequence="GGAGCAGACAAGCCCGTCAGG"
                     /created_by="primer3"
                     /label="pEX-For"
     misc_feature    9563..9703
                     /note="basis of mobility region from pBR322"
                     /label="bom"
     primer_bind     9657..9676
                     /Mismatches=0
                     /%GC="50.0"
                     /Hairpin_Tm="46.3"
                     /Self_Dimer_Tm="9.4"
                     /Tm="58.2"
                     /annotation_group="2134433116807291acce2dc3-4f6e-4453-a85e
                     -172670336537"
                     /Sequence="GGTGTGAAATACCGCACAGA"
                     /created_by="primer3"
                     /label="P-2551"
     primer_bind     complement(9718..9735)
                     /note="L4440 vector, forward primer"
                     /label="L4440"
     rep_origin      complement(9889..10477)
                     /direction="LEFT"
                     /note="high-copy-number ColE1/pMB1/pBR322/pUC origin of 
                     replication"
                     /label="ori"
     primer_bind     9952..9972
                     /Hairpin="4.0"
                     /Primer-Dimer="4.0"
                     /Monovalent_Salt_Concentration="50.0"
                     /Divalent_Salt_Concentration="0.0"
                     /DNTP_Concentration="0.0"
                     /Mismatches=0
                     /%GC="42.9"
                     /Hairpin_Tm="41.0"
                     /Self_Dimer_Tm="None"
                     /Tm="55.0"
                     /annotation_group="2134432297708541b4a2d807-6c24-47c2-9970
                     -ffe1769495c1"
                     /Sequence="AAACCCGACAGGACTATAAAG"
                     /created_by="primer3"
                     /label="P-0861"
     misc_feature    complement(9966..9989)
                     /Mismatches=0
                     /%GC="45.8"
                     /Hairpin_Tm="37.3"
                     /Self_Dimer_Tm="None"
                     /Tm="60.2"
                     /annotation_group="213443346252458366e2c2f5-39ae-4b62-895c
                     -8aa261d1a22e"
                     /Sequence="GGGGAAACGCCTGGTATCTTTATA"
                     /created_by="primer3"
                     /label="P-2405"
                     /note="Geneious type: primer_bind_reverse"
     primer_bind     complement(9969..9988)
                     /note="pBR322 origin, forward primer"
                     /label="pBR322ori-F"
     CDS             complement(10565..11380)
                     /codon_start=1
                     /gene="aph(3')-Ia"
                     /product="aminoglycoside phosphotransferase"
                     /note="confers resistance to kanamycin in bacteria or G418
                      (Geneticin(R)) in eukaryotes"
                     /translation="MSHIQRETSCSRPRLNSNMDADLYGYKWARDNVGQSGATIYRLY
                     GKPDAPELFLKHGKGSVANDVTDEMVRLNWLTEFMPLPTIKHFIRTPDDAWLLTTAIP
                     GKTAFQVLEEYPDSGENIVDALAVFLRRLHSIPVCNCPFNSDRVFRLAQAQSRMNNGL
                     VDASDFDDERNGWPVEQVWKEMHKLLPFSPDSVVTHGDFSLDNLIFDEGKLIGCIDVG
                     RVGIADRYQDLAILWNCLGEFSPSLQKRLFQKYGIDNPDMNKLQFHLMLDEFF"
                     /label="KanR"
     primer_bind     11224..11243
                     /Hairpin="4.0"
                     /Primer-Dimer="2.0"
                     /Monovalent_Salt_Concentration="50.0"
                     /Divalent_Salt_Concentration="0.0"
                     /DNTP_Concentration="0.0"
                     /Mismatches=0
                     /%GC="65.0"
                     /Hairpin_Tm="40.8"
                     /Self_Dimer_Tm="10.8"
                     /Tm="65.8"
                     /annotation_group="21344318822206664acea52f-0352-49a2-985f
                     -a7e69dc0e6d0"
                     /Sequence="ACAACTCTGGCGCATCGGGC"
                     /created_by="primer3"
                     /label="P-0180"
     primer_bind     11288..11307
                     /note="Kanamycin resistance gene, reverse primer"
                     /label="Kan-R"
     primer_bind     11461..11481
                     /Mismatches=0
                     /%GC="38.1"
                     /Hairpin_Tm="None"
                     /Self_Dimer_Tm="None"
                     /Tm="55.0"
                     /annotation_group="2134433519702250de89921b-dd5c-4b76-b4bc
                     -fa54098570c3"
                     /Sequence="AATTCACTGTTCCTTGCATTC"
                     /created_by="primer3"
                     /label="P-2031"
     misc_feature    complement(11700..11720)
                     /Hairpin="4.0"
                     /Primer-Dimer="2.0"
                     /Monovalent_Salt_Concentration="50.0"
                     /Divalent_Salt_Concentration="0.0"
                     /DNTP_Concentration="0.0"
                     /Mismatches=0
                     /%GC="61.9"
                     /Hairpin_Tm="65.0"
                     /Self_Dimer_Tm="26.1"
                     /Tm="65.5"
                     /annotation_group="21344321125735003d219650-788a-4f1a-99a3
                     -0a14adbd2116"
                     /Sequence="AGCCGTTGTAAGGCGGCAGAC"
                     /created_by="primer3"
                     /label="P-0433"
                     /note="Geneious type: primer_bind_reverse"
     misc_feature    complement(11706..11726)
                     /Hairpin="4.0"
                     /Primer-Dimer="2.0"
                     /Monovalent_Salt_Concentration="50.0"
                     /Divalent_Salt_Concentration="0.0"
                     /DNTP_Concentration="0.0"
                     /Mismatches=0
                     /%GC="66.7"
                     /Hairpin_Tm="57.3"
                     /Self_Dimer_Tm="1.3"
                     /Tm="65.6"
                     /annotation_group="2134432054851458bbf0cd18-2129-4010-a0f3
                     -d86620caf9e4"
                     /Sequence="CGGGAGAGCCGTTGTAAGGCG"
                     /created_by="primer3"
                     /label="P-0432"
                     /note="Geneious type: primer_bind_reverse"
     primer_bind     11770..11790
                     /Hairpin="5.0"
                     /Primer-Dimer="3.0"
                     /Monovalent_Salt_Concentration="50.0"
                     /Divalent_Salt_Concentration="0.0"
                     /DNTP_Concentration="0.0"
                     /Mismatches=0
                     /%GC="57.1"
                     /Hairpin_Tm="50.2"
                     /Self_Dimer_Tm="23.7"
                     /Pair_Dimer_Tm="1.8"
                     /Tm="65.8"
                     /annotation_group="16578137094598d4de34ff-a572-4cb0-84bc-0
                     fa1ebee8e85"
                     /Sequence="ATTTTGTGCCGAGCTGCCGGT"
                     /created_by="primer3"
                     /Product_Size=295
                     /label="P-0042"
     primer_bind     11770..11790
                     /Hairpin="5.0"
                     /Primer-Dimer="3.0"
                     /Monovalent_Salt_Concentration="50.0"
                     /Divalent_Salt_Concentration="0.0"
                     /DNTP_Concentration="0.0"
                     /Mismatches=0
                     /%GC="57.1"
                     /Hairpin_Tm="50.2"
                     /Self_Dimer_Tm="23.7"
                     /Tm="65.8"
                     /annotation_group="2134431765418500a4294f3d-e5d0-459a-8fa9
                     -e0e3ebd23968"
                     /Sequence="ATTTTGTGCCGAGCTGCCGGT"
                     /created_by="primer3"
                     /label="P-0042"
     misc_feature    11813..11837
                     /note="left border repeat from nopaline C58 T-DNA"
                     /label="LB T-DNA repeat"
ORIGIN      
        1 taacgaatta ccatggcacc tgctgcaacc tcgacgagtc agtaataaac ggcgtcaaag
       61 tggttgcagc cggcacacac gagtcgtgtt tatcaactca aagcacaaat acttttcctc
      121 aacctaaaaa taaggcaatt agccaaaaac aactttgcgt gtaaacaacg ctcaatacac
      181 gtgtcatttt attattagct attgcttcac cgccttagct ttctcgtgac ctagtcgtcc
      241 tcgtcttttc ttcttcttct tctataaaac aatacccaaa gagctcttct tcttcacaat
      301 tcagatttca atttctcaaa atcttaaaaa ctttctctca attctctcta ccgtgatcaa
      361 ggtaaatttc tgtgttcctt attctctcaa aatcttcgat tttgttttcg ttcgatccca
      421 atttcgtata tgttctttgg tttagattct gttaatctta gatcgaagac gattttctgg
      481 gtttgatcgt tagatatcat cttaattctc gattagggtt tcatagatat catccgattt
      541 gttcaaataa tttgagtttt gtcgaataat tactcttcga tttgtgattt ctatctagat
      601 ctggtgttag tttctagttt gtgcgatcga atttgtagat taatctgagt ttttctgatt
      661 aacaaacaat ggcaccaaaa gccggaaaga aaccagcaga gaaaaagccc gcagagaaag
      721 ctccagcaga agaagagaaa gtagccgaaa aagcaccagc agagaagaaa ccaaaagccg
      781 gaaaaaaact accaaaagaa gcagtcaccg gaggagtcga gaagaagaag aaacgagtca
      841 agaaaagcac agagacatac aagatctaca tcttcaaggt gttgaaacaa gttcatccag
      901 atattggaat ctcaagtaaa gctatgggga ttatgaacag ttttatcaat gatatattcg
      961 agaaacttgc gcaagaagct tcaaaattag ctaggtataa taagaaacct acgattactt
     1021 ctagggagat tcagacagct gttagactag tgttacctgg tgaacttgct aagcatgctg
     1081 tttctgaagg aactaaggct gttactaagt ttactagctc ttcaggttcg acagccgcta
     1141 gtgcgtctgc atcagggagt ggttccggaa gcggctctgg atcgggctca gggagtggtt
     1201 ccggcagcgg ctctggatcg gcggccgctg caggctccgc tgctgcttca ggttctggct
     1261 ccggatctgg ctcaggtagt gggtccggat caggatcagg ttcgggttca gggtccggat
     1321 ctggttccgg ctcttcaagt tcaggtgcta gcggtggcag cggtggcact agtggtggag
     1381 gcggatccat ggtgagcaag ggcgaggagc tgttcaccgg ggtggtgccc atcctggtcg
     1441 agctggacgg cgacgtaaac ggccacaagt tcagcgtgtc cggcgagggc gagggcgatg
     1501 ccacctacgg caagctgacc ctgaagttca tctgcaccac cggcaagctg cccgtgccct
     1561 ggcccaccct cgtgaccacc ctgtcctggg gcgtgcagtg cttcgcccgc taccccgacc
     1621 acatgaagca gcacgacttc ttcaagtccg ccatgcccga aggctacgtc caggagcgca
     1681 ccatcttctt caaggacgac ggcaactaca agacccgcgc cgaggtgaag ttcgagggcg
     1741 acaccctggt gaaccgcatc gagctgaagg gcatcgactt caaggaggac ggcaacatcc
     1801 tggggcacaa gctggagtac aactacttta gcgacaacgt ctatatcacc gccgacaagc
     1861 agaagaacgg catcaaggcc aacttcaaga tccgccacaa catcgaggac ggcggcgtgc
     1921 agctcgccga ccactaccag cagaacaccc ccatcggcga cggccccgtg ctgctgcccg
     1981 acaaccacta cctgagcacc cagtccaagc tgagcaaaga ccccaacgag aagcgcgatc
     2041 acatggtcct gctggagttc gtgaccgccg ccgggatcac tctcggcatg gacgagctgt
     2101 acaagtagct gcgagctcat atgaagatga agatgaaata tttggtgtgt caaataaata
     2161 gcttgtgtgc ttaagtttgt gtttttttct tggcttgttg tgttatgaat ttgtggcttt
     2221 ttctaatatt aaatgaatgt aagatctcat tataatgaat aaacaaatgt ttctataatc
     2281 cattgtgaat gttttgttgg atctcttctg cagcatataa ctactgtatg tgctatggta
     2341 tggactatgg aatatgatta aagataagga attcactact tcaagtgtat gtaggtatag
     2401 taacatgaac aagaacagac tcaagtacaa gatcgcatac gaaaatggaa atggcaatgt
     2461 cacttccaca taatcaaaca cgaatcctca tatcaacaag gcctgagatt ctaactagct
     2521 cataacaact tagccaatag ttacttgaga ctaccaaatg tatgtagaac taaagactaa
     2581 gggacagaga gttcgtctaa acaggtgaat ctagtcgttg ttatctaata aacaattcag
     2641 ccccaaatgc agaacacaca tagagctctc tattgattca aattacgatc tgatactgat
     2701 aacgtctaga tttttagggt taaagcaatc aatcacctga cgattcaagg tggttggatc
     2761 atgacgattc cagaaaacat caagcaagct ctcaaagcta cactctttgg gatcatactg
     2821 aactctaaca acctcgttat gtcccgtagt gccagtacag acatcctcgt aactcggatt
     2881 gtgcacgatg ccatggctat acccaacctc ggtcttggtc acaccaggaa ctctctggta
     2941 agctagctcc actccccaga aacaaccggc gccaaattgc gcgaattgct gacctgaaga
     3001 cggaacatca tcgtcgggtc cttgggcgat tgcggcggaa gatgggtcag cttgggcttg
     3061 aggaccagac ccgaatccga gtctgttgaa aaggttgttc attggggatt tgtatacgga
     3121 gattggtcgt cgagaggttt gagggaaagg acaaatgggt ttggctctgg agaaagagag
     3181 tgcggcttta gagagagaat tgagaggttt agagagagat gcggcggcga tgagcggagg
     3241 agagacgacg aggacctgca ttatcaaagc agtgacgtgg tgaaatttgg aacttttaag
     3301 aggcagatag atttattatt tgtatccatt ttcttcattg ttctagaatg tcgcggaaca
     3361 aattttaaaa ctaaatccta aatttttcta attttgttgc caatagtgga tatgtgggcc
     3421 gtatagaagg aatctattga aggcccaaac ccatactgac gagcccaaag gttcgttttg
     3481 cgttttatgt ttcggttcga tgccaacgcc acattctgag ctaggcaaaa aacaaacgtg
     3541 tctttgaata gactcctctc gttaacacat gcagcggctg catggtgacg ccattaacac
     3601 gtggcctaca attgcatgat gtctccattg acacgtgact tctcgtctcc tttcttaata
     3661 tatctaacaa acactcctac ctcttccaaa atatatacac atctttttga tcaatctctc
     3721 attcaaaatc tcattctctc tagtaaacaa gaacaaaaaa atggcggata cagctagagg
     3781 aacccatcac gatatcatcg gcagggacca gtacccgatg atgggccgag atcgagatca
     3841 gtaccagatg tccggacgag gatctgacta ctccaagtct aggcagattg ctaaagctgc
     3901 aactgctgtc acagctggtg gttccctcct tgttctctcc agccttaccc ttgttggaac
     3961 tgtcatagct ttgactgttg caacacctct gctcgttatc ttcagcccaa tccttgtccc
     4021 ggctctcatc acagttgcac tcctcatcac cggttttctt tcctctggag ggtttggcat
     4081 tgccgctata accgttttct cttggattta caagtaagca cacatttatc atcttacttc
     4141 ataattttgt gcaatatgtg catgcatgtg ttgagccagt agctttggat caattttttt
     4201 ggtcgaataa caaatgtaac aataagaaat tgcaaattct agggaacatt tggttaacta
     4261 aatacgaaat ttgacctagc tagcttgaat gtgtctgtgt atatcatcta tataggtaaa
     4321 atgcttggta tgatacctat tgattgtgaa taggtacgca acgggagagc acccacaggg
     4381 atcagacaag ttggacagtg caaggatgaa gttgggaagc aaagctcagg atctgaaaga
     4441 cagagctcag tactacggac agcaacatac tggtggggaa catgaccgtg accgtactcg
     4501 tggtggccag cacactacta tgttgagcaa gggcgaggag gataacatgg ccatcatcaa
     4561 ggagttcatg cgcttcaagg tgcacatgga gggctccgtg aacggccacg agttcgagat
     4621 cgagggcgag ggcgagggcc gcccctacga gggcacccag accgccaagc tgaaggtgac
     4681 caagggtggc cccctgccct tcgcctggga catcctgtcc cctcagttca tgtacggctc
     4741 caaggcctac gtgaagcacc ccgccgacat ccccgactac ttgaagctgt ccttccccga
     4801 gggcttcaag tgggagcgcg tgatgaactt cgaggacggc ggcgtggtga ccgtgaccca
     4861 ggactcctcc ctgcaggacg gcgagttcat ctacaaggtg aagctgcgcg gcaccaactt
     4921 cccctccgac ggccccgtaa tgcagaagaa gaccatgggc tgggaggcct cctccgagcg
     4981 gatgtacccc gaggacggcg ccctgaaggg cgagatcaag cagaggctga agctgaagga
     5041 cggcggccac tacgacgctg aggtcaagac cacctacaag gccaagaagc ccgtgcagct
     5101 gcccggcgcc tacaacgtca acatcaagtt ggacatcacc tcccacaacg aggactacac
     5161 catcgtggaa cagtacgaac gcgccgaggg ccgccactcc accggcggca tggacgagct
     5221 gtacaagcat atgtgagtat ctagagtcaa gcagatcgtt caaacatttg gcaataaagt
     5281 ttcttaagat tgaatcctgt tgccggtctt gcgatgatta tcatataatt tctgttgaat
     5341 tacgttaagc atgtaataat taacatgtaa tgcatgacgt tatttatgag atgggttttt
     5401 atgattagag tcccgcaatt atacatttaa tacgcgatag aaaacaaaat atagcgcgca
     5461 aactaggata aagtatgtca tatggcaggt gctcgagcaa ttctgacagg atatattggc
     5521 gggtaaacct aagagaaaag agcgtttatt agaataatcg gatatttaaa agggcgtgaa
     5581 aaggtttatc cgttcgtcca tttgtatgtg catgccaacc acagggttcc cctcgggatc
     5641 aaagtacttt gatccaaccc ctccgctgct atagtgcagt cggcttctga cgttcagtgc
     5701 agccgtcatc tgaaaacgac atgtcgcaca agtcctaagt tacgcgacag gctgccgccc
     5761 tgcccttttc ctggcgtttt cttgtcgcgt gttttagtcg cataaagtag aatacttgcg
     5821 actagaaccg gagacattac gccatgaaca agagcgccgc cgctggcctg ctgggctatg
     5881 cccgcgtcag caccgacgac caggacttga ccaaccaacg ggccgaactg cacgcggccg
     5941 gctgcaccaa gctgttttcc gagaagatca ccggcaccag gcgcgaccgc ccggagctgg
     6001 ccaggatgct tgaccaccta cgccctggcg acgttgtgac agtgaccagg ctagaccgcc
     6061 tggcccgcag cacccgcgac ctactggaca ttgccgagcg catccaggag gccggcgcgg
     6121 gcctgcgtag cctggcagag ccgtgggccg acaccaccac gccggccggc cgcatggtgt
     6181 tgaccgtgtt cgccggcatt gccgagttcg agcgttccct aatcatcgac cgcacccgga
     6241 gcgggcgcga ggccgccaag gcccgaggcg tgaagtttgg cccccgccct accctcaccc
     6301 cggcacagat cgcgcacgcc cgcgagctga tcgaccagga aggccgcacc gtgaaagagg
     6361 cggctgcact gcttggcgtg catcgctcga ccctgtaccg cgcacttgag cgcagcgagg
     6421 aagtgacgcc caccgaggcc aggcggcgcg gtgccttccg tgaggacgca ttgaccgagg
     6481 ccgacgccct ggcggccgcc gagaatgaac gccaagagga acaagcatga aaccgcacca
     6541 ggacggccag gacgaaccgt ttttcattac cgaagagatc gaggcggaga tgatcgcggc
     6601 cgggtacgtg ttcgagccgc ccgcgcacct ctcaaccgtg cggctgcatg aaatcctggc
     6661 cggtttgtct gatgccaagc tggcggcctg gccggccagc ttggccgctg aagaaaccga
     6721 gcgccgccgt ctaaaaaggt gatgtgtatt tgagtaaaac agcttgcgtc atgcggtcgc
     6781 tgcgtatatg atgcgatgag taaataaaca aatacgcaag gggaacgcat gaaggttatc
     6841 gctgtactta accagaaagg cgggtcaggc aagacgacca tcgcaaccca tctagcccgc
     6901 gccctgcaac tcgccggggc cgatgttctg ttagtcgatt ccgatcccca gggcagtgcc
     6961 cgcgattggg cggccgtgcg ggaagatcaa ccgctaaccg ttgtcggcat cgaccgcccg
     7021 acgattgacc gcgacgtgaa ggccatcggc cggcgcgact tcgtagtgat cgacggagcg
     7081 ccccaggcgg cggacttggc tgtgtccgcg atcaaggcag ccgacttcgt gctgattccg
     7141 gtgcagccaa gcccttacga catatgggcc accgccgacc tggtggagct ggttaagcag
     7201 cgcattgagg tcacggatgg aaggctacaa gcggcctttg tcgtgtcgcg ggcgatcaaa
     7261 ggcacgcgca tcggcggtga ggttgccgag gcgctggccg ggtacgagct gcccattctt
     7321 gagtcccgta tcacgcagcg cgtgagctac ccaggcactg ccgccgccgg cacaaccgtt
     7381 cttgaatcag aacccgaggg cgacgctgcc cgcgaggtcc aggcgctggc cgctgaaatt
     7441 aaatcaaaac tcatttgagt taatgaggta aagagaaaat gagcaaaagc acaaacacgc
     7501 taagtgccgg ccgtccgagc gcacgcagca gcaaggctgc aacgttggcc agcctggcag
     7561 acacgccagc catgaagcgg gtcaactttc agttgccggc ggaggatcac accaagctga
     7621 agatgtacgc ggtacgccaa ggcaagacca ttaccgagct gctatctgaa tacatcgcgc
     7681 agctaccaga gtaaatgagc aaatgaataa atgagtagat gaattttagc ggctaaagga
     7741 ggcggcatgg aaaatcaaga acaaccaggc accgacgccg tggaatgccc catgtgtgga
     7801 ggaacgggcg gttggccagg cgtaagcggc tgggttgtct gccggccctg caatggcact
     7861 ggaaccccca agcccgagga atcggcgtga cggtcgcaaa ccatccggcc cggtacaaat
     7921 cggcgcggcg ctgggtgatg acctggtgga gaagttgaag gccgcgcagg ccgcccagcg
     7981 gcaacgcatc gaggcagaag cacgccccgg tgaatcgtgg caagcggccg ctgatcgaat
     8041 ccgcaaagaa tcccggcaac cgccggcagc cggtgcgccg tcgattagga agccgcccaa
     8101 gggcgacgag caaccagatt ttttcgttcc gatgctctat gacgtgggca cccgcgatag
     8161 tcgcagcatc atggacgtgg ccgttttccg tctgtcgaag cgtgaccgac gagctggcga
     8221 ggtgatccgc tacgagcttc cagacgggca cgtagaggtt tccgcagggc cggccggcat
     8281 ggccagtgtg tgggattacg acctggtact gatggcggtt tcccatctaa ccgaatccat
     8341 gaaccgatac cgggaaggga agggagacaa gcccggccgc gtgttccgtc cacacgttgc
     8401 ggacgtactc aagttctgcc ggcgagccga tggcggaaag cagaaagacg acctggtaga
     8461 aacctgcatt cggttaaaca ccacgcacgt tgccatgcag cgtacgaaga aggccaagaa
     8521 cggccgcctg gtgacggtat ccgagggtga agccttgatt agccgctaca agatcgtaaa
     8581 gagcgaaacc gggcggccgg agtacatcga gatcgagcta gctgattgga tgtaccgcga
     8641 gatcacagaa ggcaagaacc cggacgtgct gacggttcac cccgattact ttttgatcga
     8701 tcccggcatc ggccgttttc tctaccgcct ggcacgccgc gccgcaggca aggcagaagc
     8761 cagatggttg ttcaagacga tctacgaacg cagtggcagc gccggagagt tcaagaagtt
     8821 ctgtttcacc gtgcgcaagc tgatcgggtc aaatgacctg ccggagtacg atttgaagga
     8881 ggaggcgggg caggctggcc cgatcctagt catgcgctac cgcaacctga tcgagggcga
     8941 agcatccgcc ggttcctaat gtacggagca gatgctaggg caaattgccc tagcagggga
     9001 aaaaggtcga aaaggactct ttcctgtgga tagcacgtac attgggaacc caaagccgta
     9061 cattgggaac cggaacccgt acattgggaa cccaaagccg tacattggga accggtcaca
     9121 catgtaagtg actgatataa aagagaaaaa aggcgatttt tccgcctaaa actctttaaa
     9181 acttattaaa actcttaaaa cccgcctggc ctgtgcataa ctgtctggcc agcgcacagc
     9241 cgaagagctg caaaaagcgc ctacccttcg gtcgctgcgc tccctacgcc ccgccgcttc
     9301 gcgtcggcct atcgcggccg ctggccgctc aaaaatggct ggcctacggc caggcaatct
     9361 accagggcgc ggacaagccg cgccgtcgcc actcgaccgc cggcgcccac atcaaggcac
     9421 cctgcctcgc gcgtttcggt gatgacggtg aaaacctctg acacatgcag ctcccggtga
     9481 cggtcacagc ttgtctgtaa gcggatgccg ggagcagaca agcccgtcag ggcgcgtcag
     9541 cgggtgttgg cgggtgtcgg ggcgcagcca tgacccagtc acgtagcgat agcggagtgt
     9601 atactggctt aactatgcgg catcagagca gattgtactg agagtgcacc atatgcggtg
     9661 tgaaataccg cacagatgcg taaggagaaa ataccgcatc aggcgctctt ccgcttcctc
     9721 gctcactgac tcgctgcgct cggtcgttcg gctgcggcga gcggtatcag ctcactcaaa
     9781 ggcggtaata cggttatcca cagaatcagg ggataacgca ggaaagaaca tgtgagcaaa
     9841 aggccagcaa aaggccagga accgtaaaaa ggccgcgttg ctggcgtttt tccataggct
     9901 ccgcccccct gacgagcatc acaaaaatcg acgctcaagt cagaggtggc gaaacccgac
     9961 aggactataa agataccagg cgtttccccc tggaagctcc ctcgtgcgct ctcctgttcc
    10021 gaccctgccg cttaccggat acctgtccgc ctttctccct tcgggaagcg tggcgctttc
    10081 tcatagctca cgctgtaggt atctcagttc ggtgtaggtc gttcgctcca agctgggctg
    10141 tgtgcacgaa ccccccgttc agcccgaccg ctgcgcctta tccggtaact atcgtcttga
    10201 gtccaacccg gtaagacacg acttatcgcc actggcagca gccactggta acaggattag
    10261 cagagcgagg tatgtaggcg gtgctacaga gttcttgaag tggtggccta actacggcta
    10321 cactagaagg acagtatttg gtatctgcgc tctgctgaag ccagttacct tcggaaaaag
    10381 agttggtagc tcttgatccg gcaaacaaac caccgctggt agcggtggtt tttttgtttg
    10441 caagcagcag attacgcgca gaaaaaaagg atctcaagaa gatcctttga tcttttctac
    10501 ggggtctgac gctcagtgga acgaaaactc acgttaaggg attttggtca tgcattctag
    10561 gtgattagaa aaactcatcg agcatcaaat gaaactgcaa tttattcata tcaggattat
    10621 caataccata tttttgaaaa agccgtttct gtaatgaagg agaaaactca ccgaggcagt
    10681 tccataggat ggcaagatcc tggtatcggt ctgcgattcc gactcgtcca acatcaatac
    10741 aacctattaa tttcccctcg tcaaaaataa ggttatcaag tgagaaatca ccatgagtga
    10801 cgactgaatc cggtgagaat ggcaaaagtt tatgcatttc tttccagact tgttcaacag
    10861 gccagccatt acgctcgtca tcaaaatcac tcgcatcaac caaaccgtta ttcattcgtg
    10921 attgcgcctg agcgagtcga aatacgcgat cgctgttaaa aggacaatta caaacaggaa
    10981 tcgaatgcaa ccggcgcagg aacactgcca gcgcatcaac aatattttca cctgaatcag
    11041 gatattcttc taatacctgg aatgctgttt tccctgggat cgcagtggtg agtaaccatg
    11101 catcatcagg agtacggata aaatgcttga tggtcggaag aggcataaat tccgtcagcc
    11161 agtttagtct gaccatctca tctgtaacat cattggcaac gctacctttg ccatgtttca
    11221 gaaacaactc tggcgcatcg ggcttcccat acaatcggta gattgtcgca cctgattgcc
    11281 cgacattatc gcgagcccat ttatacccat ataaatcagc atccatgttg gaatttaatc
    11341 gcggccttga gcaagacgtt tcccgttgaa tatggctcat aacagaactt attatttcct
    11401 tcctcttttc tacagtattt aaagataccc caagaagcta attataacaa gacgaactcc
    11461 aattcactgt tccttgcatt ctaaaacctt aaataccaga aaacagcttt ttcaaagttg
    11521 ttttcaaagt tggcgtataa catagtatcg acggagccga ttttgaaacc gcggtgatca
    11581 caggcagcaa cgctctgtca tcgttacaat caacatgcta ccctccgcga gatcatccgt
    11641 gtttcaaacc cggcagctta gttgccgttc ttccgaatag catcggtaac atgagcaaag
    11701 tctgccgcct tacaacggct ctcccgctga cgccgtcccg gactgatggg ctgcctgtat
    11761 cgagtggtga ttttgtgccg agctgccggt cggggagctg ttggctggct ggtggcagga
    11821 tatattgtgg tgtaaaca
//
