# Supplementary material for: GreenGate 2.0: Backwards compatible addons for assembly of complex transcriptional units and their stacking with GreenGate
Source: PLoS One. 2023 Sep 8;18(9):e0290097. doi: 10.1371/journal.pone.0290097 (PMC10490876; doi:10.1371/journal.pone.0290097)
Supplement: S1 Dataset — (ZIP) [file pone.0290097.s006.zip › GreenGate2-Vectors/Level 1 and Level 2/Nuclei Markers/pKD001.gb]

LOCUS       pKD001                 11817 bp    DNA     circular UNA 20-JUL-2023
DEFINITION  Z1 - Nuclei Marker - PmScarlet-I - FastRed --- Ligation of
            pR282_pGGA-pUBQ10 - pR349 - pGGB024 - pR482 - pGGC087 -
            pR438_pGGD-GSL-PmScarlet-I - pR439_pGGE-tHSP18.2M - pLB012 into
            pMP51_pGBZ1.
ACCESSION   urn.local.maizellab06.m9-ggao330
VERSION     urn.local.maizellab06.m9-ggao330
KEYWORDS    .
SOURCE      
  ORGANISM  
            .
FEATURES             Location/Qualifiers
     misc_feature    <27..>31
                     /Source="referenceToDocument: urn:local:.:sc-ggao35e"
                     /label="PCR_alpha1_eco_mutated (concatenated sequence 2)"
                     /note="Geneious type: Concatenated sequence"
     misc_feature    <28..31
                     /created_by="User"
                     /label="GG-overhang"
     misc_feature    28..31
                     /created_by="maizel"
                     /label="GG-A"
     GG              <28..31
                     /modified_by="wacae"
                     /Transferred_From="A"
                     /Transferred_Similarity="100.00%"
                     /label="A"
     ligation        28..31
                     /label="Ligation"
     ligation        28..31
                     /label="Ligation"
     misc_feature    28..668
                     /Source="referenceToDocument:
                     urn:local:maizellab06:si-ggao35e"
                     /label="pR282_pGGA-pUBQ10 (concatenated sequence 2)"
                     /note="Geneious type: Concatenated sequence"
     promoter        32..664
                     /created_by="User"
                     /label="pUBQ10"
     misc_feature    32..664
                     /Source="referenceToDocument: urn:local:.:s6-ggao35e"
                     /label="Digestion of pGGA-pUBQ10 (pGGA006) - Fragment 2
                     extraction (concatenated sequence 2)"
                     /note="Geneious type: Concatenated sequence"
     misc_feature    complement(233..254)
                     /Mismatches=0
                     /%GC="45.5"
                     /Hairpin_Tm="44.9"
                     /Self_Dimer_Tm="None"
                     /Tm="59.1"
                     /annotation_group="49842208191280d9c978a7-2748-4b61-a1cd-c
                     663bc2dcb26"
                     /Sequence="AGAAGAAAAGACGAGGACGACT"
                     /created_by="primer3"
                     /label="P-2527"
                     /note="Geneious type: primer_bind_reverse"
     primer_bind     467..489
                     /Mismatches=0
                     /%GC="43.5"
                     /Hairpin_Tm="41.3"
                     /Self_Dimer_Tm="None"
                     /Tm="59.3"
                     /annotation_group="498419871640161384647e-83da-4afe-b03e-6
                     4cbd0f08510"
                     /Sequence="AGACGATTTTCTGGGTTTGATCG"
                     /created_by="primer3"
                     /label="P-1472"
     primer_bind     570..604
                     /Hairpin="8.0"
                     /Primer-Dimer="6.0"
                     /Monovalent_Salt_Concentration="50.0"
                     /Divalent_Salt_Concentration="0.0"
                     /DNTP_Concentration="0.0"
                     /Mismatches=0
                     /%GC="34.3"
                     /Hairpin_Tm="31.4"
                     /Self_Dimer_Tm="9.0"
                     /Tm="62.8"
                     /annotation_group="49841685890028f24dc5e1-96bd-49e1-96fd-0
                     25f6c51546d"
                     /Sequence="TTACTCTTCGATTTGTGATTTCTATCTAGATCTGG"
                     /created_by="primer3"
                     /label="P-0334"
     primer_bind     601..625
                     /Mismatches=0
                     /%GC="44.0"
                     /Hairpin_Tm="None"
                     /Self_Dimer_Tm="None"
                     /Tm="60.6"
                     /annotation_group="498419101619373a42b6e8-2f13-4172-ba06-1
                     d23d2c3f3ec"
                     /Sequence="CTGGTGTTAGTTTCTAGTTTGTGCG"
                     /created_by="primer3"
                     /label="P-0922"
     CDS             <665..667
                     /label="open reading frame#1"
     GG              complement(665..>668)
                     /created_by="thjac"
                     /modified_by="thjac"
                     /Transferred_From="B"
                     /Transferred_Similarity="100.00%"
                     /label="B"
     GG              <665..668
                     /modified_by="wacae"
                     /Transferred_From="B"
                     /Transferred_Similarity="100.00%"
                     /label="B"
     ligation        665..668
                     /label="Ligation"
     ligation        665..668
                     /label="Ligation"
     misc_feature    665..1236
                     /Source="referenceToDocument:
                     urn:local:maizellab06:sj-ggao35f"
                     /label="pR349 - pGGB024 (concatenated sequence 3)"
                     /note="Geneious type: Concatenated sequence"
     ORF             669..2087
                     /Genetic_code="Standard"
                     /Reading_frame=3
                     /created_by="ORF Finder"
                     /label="ORF 1 (frame 3)"
     gene            669..1232
                     /ApEinfo_fwdcolor="#ff0000"
                     /ApEinfo_revcolor="#ff0000"
                     /ApEinfo_graphicformat="arrow_data {{} {} 0} width 5
                     offset 0"
                     /label="BB2 - N-tag-Modul"
     gene            669..1121
                     /ApEinfo_fwdcolor="#828278"
                     /ApEinfo_revcolor="#828278"
                     /ApEinfo_graphicformat="arrow_data {{0 1 2 0 0 -1} {} 0}
                     width 5 offset 0"
                     /label="H2B - At2g28720"
     CDS             669..1235
                     /ApEinfo_fwdcolor="#008011"
                     /ApEinfo_revcolor="#008011"
                     /ApEinfo_graphicformat="arrow_data {{0 1 2 0 0 -1} {} 0}
                     width 5 offset 0"
                     /label="open reading frame#1"
     misc_feature    1036..1041
                     /Recognition_pattern="CAG^CTG"
                     /annotation_group="CAGCTG"
                     /label="PvuII"
                     /note="Geneious type: restriction site"
     gene            1122..1232
                     /ApEinfo_fwdcolor="#02ABEA"
                     /ApEinfo_revcolor="#02ABEA"
                     /ApEinfo_graphicformat="arrow_data {{0 1 2 0 0 -1} {} 0}
                     width 5 offset 0"
                     /label="linker"
     GG              complement(1233..>1236)
                     /created_by="thjac"
                     /modified_by="thjac"
                     /Transferred_From="C"
                     /Transferred_Similarity="100.00%"
                     /label="C"
     GG              <1233..1236
                     /modified_by="wacae"
                     /Transferred_From="C"
                     /Transferred_Similarity="100.00%"
                     /label="C"
     ligation        1233..1236
                     /label="Ligation"
     misc_feature    1233..1344
                     /Source="referenceToDocument:
                     urn:local:maizellab06:sl-ggao35f"
                     /label="pR482 - pGGC087 (concatenated sequence 4)"
                     /note="Geneious type: Concatenated sequence"
     GG              complement(1341..>1344)
                     /created_by="thjac"
                     /modified_by="thjac"
                     /Transferred_From="D"
                     /Transferred_Similarity="100.00%"
                     /label="D"
     GG              <1341..1344
                     /modified_by="wacae"
                     /Transferred_From="D"
                     /Transferred_Similarity="100.00%"
                     /label="D"
     ligation        1341..1344
                     /label="Ligation"
     ligation        1341..1344
                     /label="Ligation"
     misc_feature    1341..2091
                     /Source="referenceToDocument:
                     urn:local:maizellab06:sh-ggao35e"
                     /label="pR438_pGGD-GSL-PmScarlet-I (concatenated sequence
                     5)"
                     /note="Geneious type: Concatenated sequence"
     misc_feature    join(2088..>2091,<1341..1344)
                     /Source="referenceToDocument: urn:local:.:s3-ggao35e"
                     /label="Digestion of pGGD000 - Fragment 2 (concatenated
                     sequence 1)"
                     /note="Geneious type: Concatenated sequence"
     misc_feature    1341..2091
                     /Source="referenceToDocument: urn:local:.:s4-ggao35e"
                     /label="Digestion of pGGD-GSL-PmScarlet-I - Fragment 2
                     (concatenated sequence 2)"
                     /note="Geneious type: Concatenated sequence"
     misc_feature    1347..1388
                     /created_by="User"
                     /label="GS-linker"
     CDS             1389..2084
                     /created_by="User"
                     /label="PmScarlet-I"
     primer_bind     1389..1403
                     /Mismatches=0
                     /%GC="60.0"
                     /Hairpin_Tm="41.6"
                     /Self_Dimer_Tm="None"
                     /Tm="52.6"
                     /annotation_group="498419491847889754ceea-8e61-48c1-a894-1
                     d26061f3093"
                     /Sequence="ATGGTGAGCAAGGGC"
                     /created_by="primer3"
                     /label="P-1088"
     primer_bind     1555..1578
                     /Mismatches=0
                     /%GC="45.8"
                     /Hairpin_Tm="None"
                     /Self_Dimer_Tm="15.1"
                     /Tm="60.0"
                     /annotation_group="49842368310694eb861be4-8c4c-4629-9222-1
                     89eb6549801"
                     /Sequence="CGTTCAGCTGGGATATTCTTTCAC"
                     /created_by="primer3"
                     /label="P-2217"
     misc_feature    1559..1564
                     /Recognition_pattern="CAG^CTG"
                     /annotation_group="CAGCTG"
                     /label="PvuII"
                     /note="Geneious type: restriction site"
     misc_feature    complement(1718..1741)
                     /Mismatches=0
                     /%GC="50.0"
                     /Hairpin_Tm="None"
                     /Self_Dimer_Tm="None"
                     /Tm="60.0"
                     /annotation_group="49842407496325a3233fb8-a473-48be-a281-f
                     a3a2fa6c96f"
                     /Sequence="GTCCCATCCTCAAGAGAAGTATCC"
                     /created_by="primer3"
                     /label="P-2218"
                     /note="Geneious type: primer_bind_reverse"
     misc_feature    2088..2091
                     /created_by="User"
                     /modified_by="User"
                     /label="E-overhang"
                     /note="Geneious type: sequence variant"
     misc_feature    <2088..2091
                     /created_by="User"
                     /label="GG-overhang"
     GG              complement(2088..>2091)
                     /created_by="thjac"
                     /modified_by="thjac"
                     /Transferred_From="E"
                     /Transferred_Similarity="100.00%"
                     /label="E"
     GG              <2088..2091
                     /modified_by="wacae"
                     /Transferred_From="E"
                     /Transferred_Similarity="100.00%"
                     /label="E"
     ligation        2088..2091
                     /label="Ligation"
     ligation        2088..2091
                     /label="Ligation"
     misc_feature    2088..2357
                     /Source="referenceToDocument:
                     urn:local:maizellab06:sk-ggao35f"
                     /label="pR439_pGGE-tHSP18.2M (concatenated sequence 6)"
                     /note="Geneious type: Concatenated sequence"
     terminator      2092..2353
                     /created_by="User"
                     /label="tHSP18.2_dHindIII"
     misc_feature    2092..2353
                     /Source="referenceToDocument: urn:local:.:s9-ggao35e"
                     /label="Digestion of pGGE-tHSP18.2M - Fragment 2
                     extraction (concatenated sequence 2)"
                     /note="Geneious type: Concatenated sequence"
     primer_bind     2139..2162
                     /Mismatches=0
                     /%GC="37.5"
                     /Hairpin_Tm="40.9"
                     /Self_Dimer_Tm="4.0"
                     /Tm="60.1"
                     /annotation_group="4984217300377896386684-738d-4602-9542-e
                     b4c1c5b2a07"
                     /Sequence="AGCTTGTGTGCTTAAGTTTGTGTT"
                     /created_by="primer3"
                     /label="P-2214"
     misc_feature    complement(2274..2297)
                     /Mismatches=0
                     /%GC="41.7"
                     /Hairpin_Tm="None"
                     /Self_Dimer_Tm="20.4"
                     /Tm="60.1"
                     /annotation_group="49842248000035d9e85683-f57a-4f01-9722-b
                     1471941efa9"
                     /Sequence="ATATGCTGCAGAAGAGATCCAACA"
                     /created_by="primer3"
                     /label="P-2215"
                     /note="Geneious type: primer_bind_reverse"
     GG              complement(2354..>2357)
                     /created_by="thjac"
                     /modified_by="thjac"
                     /Transferred_From="F"
                     /Transferred_Similarity="100.00%"
                     /label="F"
     ligation        2354..2357
                     /label="Ligation"
     ligation        2354..2357
                     /label="Ligation"
     misc_feature    2354..5455
                     /Source="referenceToDocument:
                     urn:local:maizellab06:sg-ggao35e"
                     /label="pLB012 (concatenated sequence 7)"
                     /note="Geneious type: Concatenated sequence"
     promoter        2358..3739
                     /created_by="User"
                     /label="OLE1"
     misc_feature    2358..5215
                     /Source="referenceToDocument: urn:local:.:s1-ggao35e"
                     /label="F-FastRed as received extraction (concatenated
                     sequence 2)"
                     /note="Geneious type: Concatenated sequence"
     misc_feature    complement(2607..2630)
                     /Mismatches=0
                     /%GC="37.5"
                     /Hairpin_Tm="None"
                     /Self_Dimer_Tm="None"
                     /Tm="60.0"
                     /annotation_group="4984228689263281d8f2bd-4574-4874-bfa3-1
                     ba12f22f46f"
                     /Sequence="TGCATTTGGGGCTGAATTGTTTAT"
                     /created_by="primer3"
                     /label="P-2216"
                     /note="Geneious type: primer_bind_reverse"
     modified_base   3045
                     /created_by="User"
                     /label="G->C"
     primer_bind     3096..3115
                     /Mismatches=0
                     /%GC="60.0"
                     /Hairpin_Tm="None"
                     /Self_Dimer_Tm="None"
                     /Tm="60.0"
                     /annotation_group="49842022830672fd234e3f-db20-4b75-8697-0
                     09367403a4a"
                     /Sequence="CGGAGATTGGTCGTCGAGAG"
                     /created_by="primer3"
                     /label="P-1558"
     CDS             3740..4498
                     /created_by="User"
                     /label="OLE1"
     modified_base   3784
                     /created_by="User"
                     /label="A->G "
     modified_base   3811
                     /created_by="User"
                     /label="C->T"
     modified_base   3817
                     /created_by="User"
                     /label="C->T"
     misc_feature    3891..3896
                     /Recognition_pattern="CAG^CTG"
                     /annotation_group="CAGCTG"
                     /label="PvuII"
                     /note="Geneious type: restriction site"
     intron          4093..4332
                     /created_by="User"
                     /label
     misc_feature    complement(4390..4409)
                     /Mismatches=0
                     /%GC="55.0"
                     /Hairpin_Tm="39.9"
                     /Self_Dimer_Tm="None"
                     /Tm="59.4"
                     /annotation_group="498420627686783786038a-6d3d-44a6-ad81-7
                     c62a282add1"
                     /Sequence="CCTGAGCTTTGCTTCCCAAC"
                     /created_by="primer3"
                     /label="P-1559"
                     /note="Geneious type: primer_bind_reverse"
     CDS             4499..5215
                     /created_by="User"
                     /label="mCherry"
     misc_difference 4502
                     /created_by="User"
                     /modified_by="User"
                     /label="V->L"
     misc_feature    5075..5080
                     /Recognition_pattern="CAG^CTG"
                     /annotation_group="CAGCTG"
                     /label="PvuII"
                     /note="Geneious type: restriction site"
     misc_difference 5207..5212
                     /created_by="User"
                     /modified_by="User"
                     /label="+H+M"
     misc_feature    <5216..5219
                     /Original_Bases
                     /label
                     /note="Geneious type: Editing History Insertion"
     ligation        5216..5219
                     /label="Ligation"
     terminator      5220..5451
                     /modified_by="User"
                     /label="NOS terminator"
     misc_feature    5220..5451
                     /Source="referenceToDocument: urn:local:.:sa-ggao35e"
                     /label="Digestion of pGGF007 (modified) PCR Product -
                     Fragment 2 extraction (concatenated sequence 3)"
                     /note="Geneious type: Concatenated sequence"
     misc_feature    complement(5274..5294)
                     /Hairpin="4.0"
                     /Primer-Dimer="0.0"
                     /Monovalent_Salt_Concentration="50.0"
                     /Divalent_Salt_Concentration="0.0"
                     /DNTP_Concentration="0.0"
                     /Mismatches=0
                     /%GC="57.1"
                     /Hairpin_Tm="57.7"
                     /Self_Dimer_Tm="None"
                     /Tm="64.7"
                     /annotation_group="49841523122260f06b9595-635a-4cb1-9979-3
                     b07d0c2dc71"
                     /Sequence="ATCGCAAGACCGGCAACAGGA"
                     /created_by="primer3"
                     /label="P-0039"
                     /note="Geneious type: primer_bind_reverse"
     primer_bind     5280..5299
                     /Mismatches=0
                     /%GC="50.0"
                     /Hairpin_Tm="None"
                     /Self_Dimer_Tm="1.9"
                     /Tm="59.8"
                     /annotation_group="4984252414978551c43d7d-24fb-4992-99a2-2
                     51de8d01d38"
                     /Sequence="TGCCGGTCTTGCGATGATTA"
                     /created_by="primer3"
                     /label="P-2671"
     misc_feature    5452..5455
                     /created_by="maizel"
                     /label="GG-G"
     ligation        5452..5455
                     /label="Ligation"
     misc_feature    5452..31
                     /Source="referenceToDocument:
                     urn:local:maizellab06:sf-ggao35e"
                     /label="pMP51_pGBZ1 (concatenated sequence 1)"
                     /note="Geneious type: Concatenated sequence"
     misc_feature    <5452..>5460
                     /Source="referenceToDocument: urn:local:.:sc-ggao35e"
                     /label="PCR_alpha1_eco_mutated (concatenated sequence 2)"
                     /note="Geneious type: Concatenated sequence"
     misc_feature    5456..5459
                     /created_by="maizel"
                     /label="GB-C"
     misc_feature    5483..5507
                     /note="right border repeat from nopaline C58 T-DNA"
                     /label="RB T-DNA repeat"
     primer_bind     5497..5523
                     /Hairpin="4.0"
                     /Primer-Dimer="2.0"
                     /Monovalent_Salt_Concentration="50.0"
                     /Divalent_Salt_Concentration="0.0"
                     /DNTP_Concentration="0.0"
                     /Mismatches=0
                     /%GC="51.9"
                     /Hairpin_Tm="37.0"
                     /Self_Dimer_Tm="None"
                     /Tm="65.6"
                     /annotation_group="49841799591905c87e5535-2d75-4c87-b2c9-5
                     c33e21644d9"
                     /Sequence="GGCGGGTAAACCTAAGAGAAAAGAGCG"
                     /created_by="primer3"
                     /label="P-0434"
     primer_bind     5507..5530
                     /Hairpin="4.0"
                     /Primer-Dimer="3.0"
                     /Monovalent_Salt_Concentration="50.0"
                     /Divalent_Salt_Concentration="0.0"
                     /DNTP_Concentration="0.0"
                     /Mismatches=0
                     /%GC="33.3"
                     /Hairpin_Tm="None"
                     /Self_Dimer_Tm="None"
                     /Tm="54.7"
                     /annotation_group="49841837012498d2019da4-553d-4a9e-9f08-c
                     0decc57a44d"
                     /Sequence="CCTAAGAGAAAAGAGCGTTTATTA"
                     /created_by="primer3"
                     /label="P-0435"
     misc_feature    complement(5592..5612)
                     /Hairpin="5.0"
                     /Primer-Dimer="3.0"
                     /Monovalent_Salt_Concentration="50.0"
                     /Divalent_Salt_Concentration="0.0"
                     /DNTP_Concentration="0.0"
                     /Mismatches=0
                     /%GC="61.9"
                     /Hairpin_Tm="82.9"
                     /Self_Dimer_Tm="5.9"
                     /Tm="66.1"
                     /annotation_group="10487921417927694b1a738-5399-4d9a-aeb1-
                     112011b5b7f6"
                     /Sequence="AGGGGAACCCTGTGGTTGGCA"
                     /created_by="primer3"
                     /label="P-0045"
                     /note="Geneious type: primer_bind_reverse"
     misc_feature    complement(5592..5612)
                     /Hairpin="5.0"
                     /Primer-Dimer="3.0"
                     /Monovalent_Salt_Concentration="50.0"
                     /Divalent_Salt_Concentration="0.0"
                     /DNTP_Concentration="0.0"
                     /Mismatches=0
                     /%GC="61.9"
                     /Hairpin_Tm="82.9"
                     /Self_Dimer_Tm="5.9"
                     /Pair_Dimer_Tm="1.8"
                     /Tm="66.1"
                     /annotation_group="16578137094598d4de34ff-a572-4cb0-84bc-0
                     fa1ebee8e85"
                     /Sequence="AGGGGAACCCTGTGGTTGGCA"
                     /created_by="primer3"
                     /Product_Size=295
                     /label="P-0045"
                     /note="Geneious type: primer_bind_reverse"
     misc_feature    complement(5592..5612)
                     /Hairpin="5.0"
                     /Primer-Dimer="3.0"
                     /Monovalent_Salt_Concentration="50.0"
                     /Divalent_Salt_Concentration="0.0"
                     /DNTP_Concentration="0.0"
                     /Mismatches=0
                     /%GC="61.9"
                     /Hairpin_Tm="82.9"
                     /Self_Dimer_Tm="5.9"
                     /Tm="66.1"
                     /annotation_group="498416051060952eea2a3d-67f2-4f94-a722-8
                     d88d4d43814"
                     /Sequence="AGGGGAACCCTGTGGTTGGCA"
                     /created_by="primer3"
                     /label="P-0045"
                     /note="Geneious type: primer_bind_reverse"
     misc_feature    complement(5634..5653)
                     /Mismatches=0
                     /%GC="60.0"
                     /Hairpin_Tm="None"
                     /Self_Dimer_Tm="None"
                     /Tm="60.0"
                     /annotation_group="49842485703956aa61e747-6989-4daf-ba82-7
                     a6b07c00f77"
                     /Sequence="CTATAGCAGCGGAGGGGTTG"
                     /created_by="primer3"
                     /label="P-3049"
                     /note="Geneious type: primer_bind_reverse"
     misc_feature    complement(5761..5780)
                     /Mismatches=0
                     /%GC="50.0"
                     /Hairpin_Tm="42.7"
                     /Self_Dimer_Tm="15.9"
                     /Tm="59.8"
                     /annotation_group="49842326731186e5664437-9342-4c5a-bfa0-d
                     653bcc93ced"
                     /Sequence="GCGACTAAAACACGCGACAA"
                     /created_by="primer3"
                     /label="P-2529"
                     /note="Geneious type: primer_bind_reverse"
     CDS             6808..7437
                     /codon_start=1
                     /product="stability protein from the Pseudomonas plasmid 
                     pVS1 (Heeb et al., 2000)"
                     /translation="MKVIAVLNQKGGSGKTTIATHLARALQLAGADVLLVDSDPQGSA
                     RDWAAVREDQPLTVVGIDRPTIDRDVKAIGRRDFVVIDGAPQAADLAVSAIKAADFVL
                     IPVQPSPYDIWATADLVELVKQRIEVTDGRLQAAFVVSRAIKGTRIGGEVAEALAGYE
                     LPILESRITQRVSYPGTAAAGTTVLESEPEGDAAREVQALAAEIKSKLI"
                     /label="pVS1 StaA"
     CDS             7871..8938
                     /codon_start=1
                     /product="replication protein from the Pseudomonas plasmid
                      pVS1 (Heeb et al., 2000)"
                     /translation="GRKPSGPVQIGAALGDDLVEKLKAAQAAQRQRIEAEARPGESWQ
                     AAADRIRKESRQPPAAGAPSIRKPPKGDEQPDFFVPMLYDVGTRDSRSIMDVAVFRLS
                     KRDRRAGEVIRYELPDGHVEVSAGPAGMASVWDYDLVLMAVSHLTESMNRYREGKGDK
                     PGRVFRPHVADVLKFCRRADGGKQKDDLVETCIRLNTTHVAMQRTKKAKNGRLVTVSE
                     GEALISRYKIVKSETGRPEYIEIELADWMYREITEGKNPDVLTVHPDYFLIDPGIGRF
                     LYRLARRAAGKAEARWLFKTIYERSGSAGEFKKFCFTVRKLIGSNDLPEYDLKEEAGQ
                     AGPILVMRYRNLIEGEASAGS"
                     /label="pVS1 RepA"
     rep_origin      9004..9198
                     /note="origin of replication for the Pseudomonas plasmid 
                     pVS1 (Heeb et al., 2000)"
                     /label="pVS1 oriV"
     misc_feature    complement(9434..9452)
                     /Mismatches=0
                     /%GC="57.9"
                     /Hairpin_Tm="33.5"
                     /Self_Dimer_Tm="1.0"
                     /Tm="58.2"
                     /annotation_group="498421371040800d90fe99-7a0e-4e79-bf17-0
                     52ec7a9406a"
                     /Sequence="GAGCTGCATGTGTCAGAGG"
                     /created_by="primer3"
                     /label="pGex_rev"
                     /note="Geneious type: primer_bind_reverse"
     primer_bind     complement(9434..9456)
                     /note="pGEX vectors, reverse primer"
                     /label="pGEX 3'"
     primer_bind     9490..9510
                     /Mismatches=0
                     /%GC="66.7"
                     /Hairpin_Tm="38.4"
                     /Self_Dimer_Tm="6.0"
                     /Tm="65.3"
                     /annotation_group="498421027521703902cd2d-628f-4f2b-9f27-b
                     962b0cda935"
                     /Sequence="GGAGCAGACAAGCCCGTCAGG"
                     /created_by="primer3"
                     /label="pEX-For"
     misc_feature    9542..9682
                     /note="basis of mobility region from pBR322"
                     /label="bom"
     primer_bind     9636..9655
                     /Mismatches=0
                     /%GC="50.0"
                     /Hairpin_Tm="46.3"
                     /Self_Dimer_Tm="9.4"
                     /Tm="58.2"
                     /annotation_group="4984244607064185d15c76-01e7-4bc1-ba0d-8
                     96e45648650"
                     /Sequence="GGTGTGAAATACCGCACAGA"
                     /created_by="primer3"
                     /label="P-2551"
     primer_bind     complement(9697..9714)
                     /note="L4440 vector, forward primer"
                     /label="L4440"
     rep_origin      complement(9868..10456)
                     /direction="LEFT"
                     /note="high-copy-number ColE1/pMB1/pBR322/pUC origin of 
                     replication"
                     /label="ori"
     primer_bind     9931..9951
                     /Hairpin="4.0"
                     /Primer-Dimer="4.0"
                     /Monovalent_Salt_Concentration="50.0"
                     /Divalent_Salt_Concentration="0.0"
                     /DNTP_Concentration="0.0"
                     /Mismatches=0
                     /%GC="42.9"
                     /Hairpin_Tm="41.0"
                     /Self_Dimer_Tm="None"
                     /Tm="55.0"
                     /annotation_group="49841871751902a0e67df5-bf4c-4772-99ee-d
                     ea1a9992b47"
                     /Sequence="AAACCCGACAGGACTATAAAG"
                     /created_by="primer3"
                     /label="P-0861"
     misc_feature    complement(9945..9968)
                     /Mismatches=0
                     /%GC="45.8"
                     /Hairpin_Tm="37.3"
                     /Self_Dimer_Tm="None"
                     /Tm="60.2"
                     /annotation_group="49842561311730e45ccaef-6c09-4aa2-b154-3
                     24d2a27d3f6"
                     /Sequence="GGGGAAACGCCTGGTATCTTTATA"
                     /created_by="primer3"
                     /label="P-2405"
                     /note="Geneious type: primer_bind_reverse"
     primer_bind     complement(9948..9967)
                     /note="pBR322 origin, forward primer"
                     /label="pBR322ori-F"
     CDS             complement(10544..11359)
                     /codon_start=1
                     /gene="aph(3')-Ia"
                     /product="aminoglycoside phosphotransferase"
                     /note="confers resistance to kanamycin in bacteria or G418
                      (Geneticin(R)) in eukaryotes"
                     /translation="MSHIQRETSCSRPRLNSNMDADLYGYKWARDNVGQSGATIYRLY
                     GKPDAPELFLKHGKGSVANDVTDEMVRLNWLTEFMPLPTIKHFIRTPDDAWLLTTAIP
                     GKTAFQVLEEYPDSGENIVDALAVFLRRLHSIPVCNCPFNSDRVFRLAQAQSRMNNGL
                     VDASDFDDERNGWPVEQVWKEMHKLLPFSPDSVVTHGDFSLDNLIFDEGKLIGCIDVG
                     RVGIADRYQDLAILWNCLGEFSPSLQKRLFQKYGIDNPDMNKLQFHLMLDEFF"
                     /label="KanR"
     primer_bind     11203..11222
                     /Hairpin="4.0"
                     /Primer-Dimer="2.0"
                     /Monovalent_Salt_Concentration="50.0"
                     /Divalent_Salt_Concentration="0.0"
                     /DNTP_Concentration="0.0"
                     /Mismatches=0
                     /%GC="65.0"
                     /Hairpin_Tm="40.8"
                     /Self_Dimer_Tm="10.8"
                     /Tm="65.8"
                     /annotation_group="498416464641025b95cd2a-8ca1-415d-b1d9-b
                     13f43ed51b2"
                     /Sequence="ACAACTCTGGCGCATCGGGC"
                     /created_by="primer3"
                     /label="P-0180"
     primer_bind     11267..11286
                     /note="Kanamycin resistance gene, reverse primer"
                     /label="Kan-R"
     primer_bind     11440..11460
                     /Mismatches=0
                     /%GC="38.1"
                     /Hairpin_Tm="None"
                     /Self_Dimer_Tm="None"
                     /Tm="55.0"
                     /annotation_group="49842597996908836ad00f-bf71-4317-80d6-b
                     8da6777b103"
                     /Sequence="AATTCACTGTTCCTTGCATTC"
                     /created_by="primer3"
                     /label="P-2031"
     misc_feature    complement(11679..11699)
                     /Hairpin="4.0"
                     /Primer-Dimer="2.0"
                     /Monovalent_Salt_Concentration="50.0"
                     /Divalent_Salt_Concentration="0.0"
                     /DNTP_Concentration="0.0"
                     /Mismatches=0
                     /%GC="61.9"
                     /Hairpin_Tm="65.0"
                     /Self_Dimer_Tm="26.1"
                     /Tm="65.5"
                     /annotation_group="4984176065408513b4759b-8834-4f01-b576-0
                     47de934949e"
                     /Sequence="AGCCGTTGTAAGGCGGCAGAC"
                     /created_by="primer3"
                     /label="P-0433"
                     /note="Geneious type: primer_bind_reverse"
     misc_feature    complement(11685..11705)
                     /Hairpin="4.0"
                     /Primer-Dimer="2.0"
                     /Monovalent_Salt_Concentration="50.0"
                     /Divalent_Salt_Concentration="0.0"
                     /DNTP_Concentration="0.0"
                     /Mismatches=0
                     /%GC="66.7"
                     /Hairpin_Tm="57.3"
                     /Self_Dimer_Tm="1.3"
                     /Tm="65.6"
                     /annotation_group="4984172160594796a52111-e57d-40aa-8546-d
                     0175d724de7"
                     /Sequence="CGGGAGAGCCGTTGTAAGGCG"
                     /created_by="primer3"
                     /label="P-0432"
                     /note="Geneious type: primer_bind_reverse"
     primer_bind     11749..11769
                     /Hairpin="5.0"
                     /Primer-Dimer="3.0"
                     /Monovalent_Salt_Concentration="50.0"
                     /Divalent_Salt_Concentration="0.0"
                     /DNTP_Concentration="0.0"
                     /Mismatches=0
                     /%GC="57.1"
                     /Hairpin_Tm="50.2"
                     /Self_Dimer_Tm="23.7"
                     /Pair_Dimer_Tm="1.8"
                     /Tm="65.8"
                     /annotation_group="16578137094598d4de34ff-a572-4cb0-84bc-0
                     fa1ebee8e85"
                     /Sequence="ATTTTGTGCCGAGCTGCCGGT"
                     /created_by="primer3"
                     /Product_Size=295
                     /label="P-0042"
     primer_bind     11749..11769
                     /Hairpin="5.0"
                     /Primer-Dimer="3.0"
                     /Monovalent_Salt_Concentration="50.0"
                     /Divalent_Salt_Concentration="0.0"
                     /DNTP_Concentration="0.0"
                     /Mismatches=0
                     /%GC="57.1"
                     /Hairpin_Tm="50.2"
                     /Self_Dimer_Tm="23.7"
                     /Tm="65.8"
                     /annotation_group="498415669818482e299fb4-445b-44ee-bc97-6
                     ee966ba04a2"
                     /Sequence="ATTTTGTGCCGAGCTGCCGGT"
                     /created_by="primer3"
                     /label="P-0042"
     misc_feature    11792..11816
                     /note="left border repeat from nopaline C58 T-DNA"
                     /label="LB T-DNA repeat"
ORIGIN      
        1 taacgaatta ccatggcacc tgctgcaacc tcgacgagtc agtaataaac ggcgtcaaag
       61 tggttgcagc cggcacacac gagtcgtgtt tatcaactca aagcacaaat acttttcctc
      121 aacctaaaaa taaggcaatt agccaaaaac aactttgcgt gtaaacaacg ctcaatacac
      181 gtgtcatttt attattagct attgcttcac cgccttagct ttctcgtgac ctagtcgtcc
      241 tcgtcttttc ttcttcttct tctataaaac aatacccaaa gagctcttct tcttcacaat
      301 tcagatttca atttctcaaa atcttaaaaa ctttctctca attctctcta ccgtgatcaa
      361 ggtaaatttc tgtgttcctt attctctcaa aatcttcgat tttgttttcg ttcgatccca
      421 atttcgtata tgttctttgg tttagattct gttaatctta gatcgaagac gattttctgg
      481 gtttgatcgt tagatatcat cttaattctc gattagggtt tcatagatat catccgattt
      541 gttcaaataa tttgagtttt gtcgaataat tactcttcga tttgtgattt ctatctagat
      601 ctggtgttag tttctagttt gtgcgatcga atttgtagat taatctgagt ttttctgatt
      661 aacaaacaat ggcaccaaaa gccggaaaga aaccagcaga gaaaaagccc gcagagaaag
      721 ctccagcaga agaagagaaa gtagccgaaa aagcaccagc agagaagaaa ccaaaagccg
      781 gaaaaaaact accaaaagaa gcagtcaccg gaggagtcga gaagaagaag aaacgagtca
      841 agaaaagcac agagacatac aagatctaca tcttcaaggt gttgaaacaa gttcatccag
      901 atattggaat ctcaagtaaa gctatgggga ttatgaacag ttttatcaat gatatattcg
      961 agaaacttgc gcaagaagct tcaaaattag ctaggtataa taagaaacct acgattactt
     1021 ctagggagat tcagacagct gttagactag tgttacctgg tgaacttgct aagcatgctg
     1081 tttctgaagg aactaaggct gttactaagt ttactagctc ttcaggttcg acagccgcta
     1141 gtgcgtctgc atcagggagt ggttccggaa gcggctctgg atcgggctca gggagtggtt
     1201 ccggcagcgg ctctggatcg gcggccgctg caggctccgc tgctgcttca ggttctggct
     1261 ccggatctgg ctcaggtagt gggtccggat caggatcagg ttcgggttca gggtccggat
     1321 ctggttccgg ctcttcaagt tcaggtgcta gcggtggcag cggtggcact agtggtggag
     1381 gcggatccat ggtgagcaag ggcgaggcag tgatcaaaga gttcatgagg ttcaaggtcc
     1441 acatggaagg cagcatgaac ggacatgagt tcgagatcga aggtgaaggt gagggtagac
     1501 cttacgaggg aactcagact gctaagctca aggtgacaaa aggtggaccg cttccgttca
     1561 gctgggatat tctttcaccg cagttcatgt acggcagcag ggctttcatc aagcaccctg
     1621 ctgatattcc ggactactac aagcagtctt tcccagaggg attcaagtgg gagcgtgtga
     1681 tgaatttcga ggatggtggt gctgtgactg tgacccagga tacttctctt gaggatggga
     1741 ccctcatcta caaggtgaag ctcaggggaa ctaacttccc tcctgatggt cctgtgatgc
     1801 agaaaaagac tatgggctgg gaagcctcta ccgagagact ttatcctgag gacggtgtgc
     1861 ttaagggcga catcaagatg gctcttaggc ttaaggacgg tggacgttac ctcgctgatt
     1921 tcaagactac ctacaaggcc aagaaaccgg tgcaaatgcc tggggcttac aacgttgaca
     1981 gaaagctcga catcaccagc cacaacgagg attacactgt ggttgagcag tacgagaggt
     2041 ctgagggtcg tcattctact ggtggcatgg acgagctgta caagtagctg cgagctcata
     2101 tgaagatgaa gatgaaatat ttggtgtgtc aaataaatag cttgtgtgct taagtttgtg
     2161 tttttttctt ggcttgttgt gttatgaatt tgtggctttt tctaatatta aatgaatgta
     2221 agatctcatt ataatgaata aacaaatgtt tctataatcc attgtgaatg ttttgttgga
     2281 tctcttctgc agcatataac tactgtatgt gctatggtat ggactatgga atatgattaa
     2341 agataaggaa ttcactactt caagtgtatg taggtatagt aacatgaaca agaacagact
     2401 caagtacaag atcgcatacg aaaatggaaa tggcaatgtc acttccacat aatcaaacac
     2461 gaatcctcat atcaacaagg cctgagattc taactagctc ataacaactt agccaatagt
     2521 tacttgagac taccaaatgt atgtagaact aaagactaag ggacagagag ttcgtctaaa
     2581 caggtgaatc tagtcgttgt tatctaataa acaattcagc cccaaatgca gaacacacat
     2641 agagctctct attgattcaa attacgatct gatactgata acgtctagat ttttagggtt
     2701 aaagcaatca atcacctgac gattcaaggt ggttggatca tgacgattcc agaaaacatc
     2761 aagcaagctc tcaaagctac actctttggg atcatactga actctaacaa cctcgttatg
     2821 tcccgtagtg ccagtacaga catcctcgta actcggattg tgcacgatgc catggctata
     2881 cccaacctcg gtcttggtca caccaggaac tctctggtaa gctagctcca ctccccagaa
     2941 acaaccggcg ccaaattgcg cgaattgctg acctgaagac ggaacatcat cgtcgggtcc
     3001 ttgggcgatt gcggcggaag atgggtcagc ttgggcttga ggaccagacc cgaatccgag
     3061 tctgttgaaa aggttgttca ttggggattt gtatacggag attggtcgtc gagaggtttg
     3121 agggaaagga caaatgggtt tggctctgga gaaagagagt gcggctttag agagagaatt
     3181 gagaggttta gagagagatg cggcggcgat gagcggagga gagacgacga ggacctgcat
     3241 tatcaaagca gtgacgtggt gaaatttgga acttttaaga ggcagataga tttattattt
     3301 gtatccattt tcttcattgt tctagaatgt cgcggaacaa attttaaaac taaatcctaa
     3361 atttttctaa ttttgttgcc aatagtggat atgtgggccg tatagaagga atctattgaa
     3421 ggcccaaacc catactgacg agcccaaagg ttcgttttgc gttttatgtt tcggttcgat
     3481 gccaacgcca cattctgagc taggcaaaaa acaaacgtgt ctttgaatag actcctctcg
     3541 ttaacacatg cagcggctgc atggtgacgc cattaacacg tggcctacaa ttgcatgatg
     3601 tctccattga cacgtgactt ctcgtctcct ttcttaatat atctaacaaa cactcctacc
     3661 tcttccaaaa tatatacaca tctttttgat caatctctca ttcaaaatct cattctctct
     3721 agtaaacaag aacaaaaaaa tggcggatac agctagagga acccatcacg atatcatcgg
     3781 cagggaccag tacccgatga tgggccgaga tcgagatcag taccagatgt ccggacgagg
     3841 atctgactac tccaagtcta ggcagattgc taaagctgca actgctgtca cagctggtgg
     3901 ttccctcctt gttctctcca gccttaccct tgttggaact gtcatagctt tgactgttgc
     3961 aacacctctg ctcgttatct tcagcccaat ccttgtcccg gctctcatca cagttgcact
     4021 cctcatcacc ggttttcttt cctctggagg gtttggcatt gccgctataa ccgttttctc
     4081 ttggatttac aagtaagcac acatttatca tcttacttca taattttgtg caatatgtgc
     4141 atgcatgtgt tgagccagta gctttggatc aatttttttg gtcgaataac aaatgtaaca
     4201 ataagaaatt gcaaattcta gggaacattt ggttaactaa atacgaaatt tgacctagct
     4261 agcttgaatg tgtctgtgta tatcatctat ataggtaaaa tgcttggtat gatacctatt
     4321 gattgtgaat aggtacgcaa cgggagagca cccacaggga tcagacaagt tggacagtgc
     4381 aaggatgaag ttgggaagca aagctcagga tctgaaagac agagctcagt actacggaca
     4441 gcaacatact ggtggggaac atgaccgtga ccgtactcgt ggtggccagc acactactat
     4501 gttgagcaag ggcgaggagg ataacatggc catcatcaag gagttcatgc gcttcaaggt
     4561 gcacatggag ggctccgtga acggccacga gttcgagatc gagggcgagg gcgagggccg
     4621 cccctacgag ggcacccaga ccgccaagct gaaggtgacc aagggtggcc ccctgccctt
     4681 cgcctgggac atcctgtccc ctcagttcat gtacggctcc aaggcctacg tgaagcaccc
     4741 cgccgacatc cccgactact tgaagctgtc cttccccgag ggcttcaagt gggagcgcgt
     4801 gatgaacttc gaggacggcg gcgtggtgac cgtgacccag gactcctccc tgcaggacgg
     4861 cgagttcatc tacaaggtga agctgcgcgg caccaacttc ccctccgacg gccccgtaat
     4921 gcagaagaag accatgggct gggaggcctc ctccgagcgg atgtaccccg aggacggcgc
     4981 cctgaagggc gagatcaagc agaggctgaa gctgaaggac ggcggccact acgacgctga
     5041 ggtcaagacc acctacaagg ccaagaagcc cgtgcagctg cccggcgcct acaacgtcaa
     5101 catcaagttg gacatcacct cccacaacga ggactacacc atcgtggaac agtacgaacg
     5161 cgccgagggc cgccactcca ccggcggcat ggacgagctg tacaagcata tgtgagtatc
     5221 tagagtcaag cagatcgttc aaacatttgg caataaagtt tcttaagatt gaatcctgtt
     5281 gccggtcttg cgatgattat catataattt ctgttgaatt acgttaagca tgtaataatt
     5341 aacatgtaat gcatgacgtt atttatgaga tgggttttta tgattagagt cccgcaatta
     5401 tacatttaat acgcgataga aaacaaaata tagcgcgcaa actaggataa agtatgtcat
     5461 atggcaggtg ctcgagcaat tctgacagga tatattggcg ggtaaaccta agagaaaaga
     5521 gcgtttatta gaataatcgg atatttaaaa gggcgtgaaa aggtttatcc gttcgtccat
     5581 ttgtatgtgc atgccaacca cagggttccc ctcgggatca aagtactttg atccaacccc
     5641 tccgctgcta tagtgcagtc ggcttctgac gttcagtgca gccgtcatct gaaaacgaca
     5701 tgtcgcacaa gtcctaagtt acgcgacagg ctgccgccct gcccttttcc tggcgttttc
     5761 ttgtcgcgtg ttttagtcgc ataaagtaga atacttgcga ctagaaccgg agacattacg
     5821 ccatgaacaa gagcgccgcc gctggcctgc tgggctatgc ccgcgtcagc accgacgacc
     5881 aggacttgac caaccaacgg gccgaactgc acgcggccgg ctgcaccaag ctgttttccg
     5941 agaagatcac cggcaccagg cgcgaccgcc cggagctggc caggatgctt gaccacctac
     6001 gccctggcga cgttgtgaca gtgaccaggc tagaccgcct ggcccgcagc acccgcgacc
     6061 tactggacat tgccgagcgc atccaggagg ccggcgcggg cctgcgtagc ctggcagagc
     6121 cgtgggccga caccaccacg ccggccggcc gcatggtgtt gaccgtgttc gccggcattg
     6181 ccgagttcga gcgttcccta atcatcgacc gcacccggag cgggcgcgag gccgccaagg
     6241 cccgaggcgt gaagtttggc ccccgcccta ccctcacccc ggcacagatc gcgcacgccc
     6301 gcgagctgat cgaccaggaa ggccgcaccg tgaaagaggc ggctgcactg cttggcgtgc
     6361 atcgctcgac cctgtaccgc gcacttgagc gcagcgagga agtgacgccc accgaggcca
     6421 ggcggcgcgg tgccttccgt gaggacgcat tgaccgaggc cgacgccctg gcggccgccg
     6481 agaatgaacg ccaagaggaa caagcatgaa accgcaccag gacggccagg acgaaccgtt
     6541 tttcattacc gaagagatcg aggcggagat gatcgcggcc gggtacgtgt tcgagccgcc
     6601 cgcgcacctc tcaaccgtgc ggctgcatga aatcctggcc ggtttgtctg atgccaagct
     6661 ggcggcctgg ccggccagct tggccgctga agaaaccgag cgccgccgtc taaaaaggtg
     6721 atgtgtattt gagtaaaaca gcttgcgtca tgcggtcgct gcgtatatga tgcgatgagt
     6781 aaataaacaa atacgcaagg ggaacgcatg aaggttatcg ctgtacttaa ccagaaaggc
     6841 gggtcaggca agacgaccat cgcaacccat ctagcccgcg ccctgcaact cgccggggcc
     6901 gatgttctgt tagtcgattc cgatccccag ggcagtgccc gcgattgggc ggccgtgcgg
     6961 gaagatcaac cgctaaccgt tgtcggcatc gaccgcccga cgattgaccg cgacgtgaag
     7021 gccatcggcc ggcgcgactt cgtagtgatc gacggagcgc cccaggcggc ggacttggct
     7081 gtgtccgcga tcaaggcagc cgacttcgtg ctgattccgg tgcagccaag cccttacgac
     7141 atatgggcca ccgccgacct ggtggagctg gttaagcagc gcattgaggt cacggatgga
     7201 aggctacaag cggcctttgt cgtgtcgcgg gcgatcaaag gcacgcgcat cggcggtgag
     7261 gttgccgagg cgctggccgg gtacgagctg cccattcttg agtcccgtat cacgcagcgc
     7321 gtgagctacc caggcactgc cgccgccggc acaaccgttc ttgaatcaga acccgagggc
     7381 gacgctgccc gcgaggtcca ggcgctggcc gctgaaatta aatcaaaact catttgagtt
     7441 aatgaggtaa agagaaaatg agcaaaagca caaacacgct aagtgccggc cgtccgagcg
     7501 cacgcagcag caaggctgca acgttggcca gcctggcaga cacgccagcc atgaagcggg
     7561 tcaactttca gttgccggcg gaggatcaca ccaagctgaa gatgtacgcg gtacgccaag
     7621 gcaagaccat taccgagctg ctatctgaat acatcgcgca gctaccagag taaatgagca
     7681 aatgaataaa tgagtagatg aattttagcg gctaaaggag gcggcatgga aaatcaagaa
     7741 caaccaggca ccgacgccgt ggaatgcccc atgtgtggag gaacgggcgg ttggccaggc
     7801 gtaagcggct gggttgtctg ccggccctgc aatggcactg gaacccccaa gcccgaggaa
     7861 tcggcgtgac ggtcgcaaac catccggccc ggtacaaatc ggcgcggcgc tgggtgatga
     7921 cctggtggag aagttgaagg ccgcgcaggc cgcccagcgg caacgcatcg aggcagaagc
     7981 acgccccggt gaatcgtggc aagcggccgc tgatcgaatc cgcaaagaat cccggcaacc
     8041 gccggcagcc ggtgcgccgt cgattaggaa gccgcccaag ggcgacgagc aaccagattt
     8101 tttcgttccg atgctctatg acgtgggcac ccgcgatagt cgcagcatca tggacgtggc
     8161 cgttttccgt ctgtcgaagc gtgaccgacg agctggcgag gtgatccgct acgagcttcc
     8221 agacgggcac gtagaggttt ccgcagggcc ggccggcatg gccagtgtgt gggattacga
     8281 cctggtactg atggcggttt cccatctaac cgaatccatg aaccgatacc gggaagggaa
     8341 gggagacaag cccggccgcg tgttccgtcc acacgttgcg gacgtactca agttctgccg
     8401 gcgagccgat ggcggaaagc agaaagacga cctggtagaa acctgcattc ggttaaacac
     8461 cacgcacgtt gccatgcagc gtacgaagaa ggccaagaac ggccgcctgg tgacggtatc
     8521 cgagggtgaa gccttgatta gccgctacaa gatcgtaaag agcgaaaccg ggcggccgga
     8581 gtacatcgag atcgagctag ctgattggat gtaccgcgag atcacagaag gcaagaaccc
     8641 ggacgtgctg acggttcacc ccgattactt tttgatcgat cccggcatcg gccgttttct
     8701 ctaccgcctg gcacgccgcg ccgcaggcaa ggcagaagcc agatggttgt tcaagacgat
     8761 ctacgaacgc agtggcagcg ccggagagtt caagaagttc tgtttcaccg tgcgcaagct
     8821 gatcgggtca aatgacctgc cggagtacga tttgaaggag gaggcggggc aggctggccc
     8881 gatcctagtc atgcgctacc gcaacctgat cgagggcgaa gcatccgccg gttcctaatg
     8941 tacggagcag atgctagggc aaattgccct agcaggggaa aaaggtcgaa aaggactctt
     9001 tcctgtggat agcacgtaca ttgggaaccc aaagccgtac attgggaacc ggaacccgta
     9061 cattgggaac ccaaagccgt acattgggaa ccggtcacac atgtaagtga ctgatataaa
     9121 agagaaaaaa ggcgattttt ccgcctaaaa ctctttaaaa cttattaaaa ctcttaaaac
     9181 ccgcctggcc tgtgcataac tgtctggcca gcgcacagcc gaagagctgc aaaaagcgcc
     9241 tacccttcgg tcgctgcgct ccctacgccc cgccgcttcg cgtcggccta tcgcggccgc
     9301 tggccgctca aaaatggctg gcctacggcc aggcaatcta ccagggcgcg gacaagccgc
     9361 gccgtcgcca ctcgaccgcc ggcgcccaca tcaaggcacc ctgcctcgcg cgtttcggtg
     9421 atgacggtga aaacctctga cacatgcagc tcccggtgac ggtcacagct tgtctgtaag
     9481 cggatgccgg gagcagacaa gcccgtcagg gcgcgtcagc gggtgttggc gggtgtcggg
     9541 gcgcagccat gacccagtca cgtagcgata gcggagtgta tactggctta actatgcggc
     9601 atcagagcag attgtactga gagtgcacca tatgcggtgt gaaataccgc acagatgcgt
     9661 aaggagaaaa taccgcatca ggcgctcttc cgcttcctcg ctcactgact cgctgcgctc
     9721 ggtcgttcgg ctgcggcgag cggtatcagc tcactcaaag gcggtaatac ggttatccac
     9781 agaatcaggg gataacgcag gaaagaacat gtgagcaaaa ggccagcaaa aggccaggaa
     9841 ccgtaaaaag gccgcgttgc tggcgttttt ccataggctc cgcccccctg acgagcatca
     9901 caaaaatcga cgctcaagtc agaggtggcg aaacccgaca ggactataaa gataccaggc
     9961 gtttccccct ggaagctccc tcgtgcgctc tcctgttccg accctgccgc ttaccggata
    10021 cctgtccgcc tttctccctt cgggaagcgt ggcgctttct catagctcac gctgtaggta
    10081 tctcagttcg gtgtaggtcg ttcgctccaa gctgggctgt gtgcacgaac cccccgttca
    10141 gcccgaccgc tgcgccttat ccggtaacta tcgtcttgag tccaacccgg taagacacga
    10201 cttatcgcca ctggcagcag ccactggtaa caggattagc agagcgaggt atgtaggcgg
    10261 tgctacagag ttcttgaagt ggtggcctaa ctacggctac actagaagga cagtatttgg
    10321 tatctgcgct ctgctgaagc cagttacctt cggaaaaaga gttggtagct cttgatccgg
    10381 caaacaaacc accgctggta gcggtggttt ttttgtttgc aagcagcaga ttacgcgcag
    10441 aaaaaaagga tctcaagaag atcctttgat cttttctacg gggtctgacg ctcagtggaa
    10501 cgaaaactca cgttaaggga ttttggtcat gcattctagg tgattagaaa aactcatcga
    10561 gcatcaaatg aaactgcaat ttattcatat caggattatc aataccatat ttttgaaaaa
    10621 gccgtttctg taatgaagga gaaaactcac cgaggcagtt ccataggatg gcaagatcct
    10681 ggtatcggtc tgcgattccg actcgtccaa catcaataca acctattaat ttcccctcgt
    10741 caaaaataag gttatcaagt gagaaatcac catgagtgac gactgaatcc ggtgagaatg
    10801 gcaaaagttt atgcatttct ttccagactt gttcaacagg ccagccatta cgctcgtcat
    10861 caaaatcact cgcatcaacc aaaccgttat tcattcgtga ttgcgcctga gcgagtcgaa
    10921 atacgcgatc gctgttaaaa ggacaattac aaacaggaat cgaatgcaac cggcgcagga
    10981 acactgccag cgcatcaaca atattttcac ctgaatcagg atattcttct aatacctgga
    11041 atgctgtttt ccctgggatc gcagtggtga gtaaccatgc atcatcagga gtacggataa
    11101 aatgcttgat ggtcggaaga ggcataaatt ccgtcagcca gtttagtctg accatctcat
    11161 ctgtaacatc attggcaacg ctacctttgc catgtttcag aaacaactct ggcgcatcgg
    11221 gcttcccata caatcggtag attgtcgcac ctgattgccc gacattatcg cgagcccatt
    11281 tatacccata taaatcagca tccatgttgg aatttaatcg cggccttgag caagacgttt
    11341 cccgttgaat atggctcata acagaactta ttatttcctt cctcttttct acagtattta
    11401 aagatacccc aagaagctaa ttataacaag acgaactcca attcactgtt ccttgcattc
    11461 taaaacctta aataccagaa aacagctttt tcaaagttgt tttcaaagtt ggcgtataac
    11521 atagtatcga cggagccgat tttgaaaccg cggtgatcac aggcagcaac gctctgtcat
    11581 cgttacaatc aacatgctac cctccgcgag atcatccgtg tttcaaaccc ggcagcttag
    11641 ttgccgttct tccgaatagc atcggtaaca tgagcaaagt ctgccgcctt acaacggctc
    11701 tcccgctgac gccgtcccgg actgatgggc tgcctgtatc gagtggtgat tttgtgccga
    11761 gctgccggtc ggggagctgt tggctggctg gtggcaggat atattgtggt gtaaaca
//
