# Supplementary material for: GreenGate 2.0: Backwards compatible addons for assembly of complex transcriptional units and their stacking with GreenGate
Source: PLoS One. 2023 Sep 8;18(9):e0290097. doi: 10.1371/journal.pone.0290097 (PMC10490876; doi:10.1371/journal.pone.0290097)
Supplement: S1 Dataset — (ZIP) [file pone.0290097.s006.zip › GreenGate2-Vectors/Level 1 and Level 2/Nuclei Markers/pKD011.gb]

LOCUS       pKD011                  8768 bp    DNA     circular UNA 20-JUL-2023
DEFINITION  Z1 - Nuclei Marker - mTurquoise2 --- Ligation of
            11.pR282_pGGA-pUBQ10 - 9.pR349 - pGGB024 - 1.pR482 - pGGC087 -
            3.pR557 - pGGD-GSL-mTurquoise2 - 5.pR439_pGGE-tHSP18.2M -
            pMP059_pGGF-dummy into pGBZ1_pMP051.
ACCESSION   urn.local.maizellab06.mj-ggao334
VERSION     urn.local.maizellab06.mj-ggao334
KEYWORDS    .
SOURCE      
  ORGANISM  
            .
FEATURES             Location/Qualifiers
     misc_feature    <27..>31
                     /Source="referenceToDocument: urn:local:.:wy-ggao37n"
                     /label="PCR_alpha1_eco_mutated (concatenated sequence 2)"
                     /note="Geneious type: Concatenated sequence"
     GG              <28..31
                     /modified_by="wacae"
                     /Transferred_From="A"
                     /Transferred_Similarity="100.00%"
                     /label="A"
     misc_feature    <28..31
                     /created_by="User"
                     /label="GG-overhang"
     misc_feature    28..31
                     /created_by="maizel"
                     /label="GG-A"
     misc_feature    28..668
                     /Source="referenceToDocument:
                     urn:local:maizellab06:x3-ggao37o"
                     /label="11.pR282_pGGA-pUBQ10 (concatenated sequence 2)"
                     /note="Geneious type: Concatenated sequence"
     ligation        28..31
                     /label="Ligation"
     ligation        28..31
                     /label="Ligation"
     promoter        32..664
                     /created_by="User"
                     /label="pUBQ10"
     misc_feature    32..664
                     /Source="referenceToDocument: urn:local:.:wb-ggao37e"
                     /label="Digestion of pGGA-pUBQ10 (pGGA006) - Fragment 2
                     extraction (concatenated sequence 2)"
                     /note="Geneious type: Concatenated sequence"
     misc_feature    complement(233..254)
                     /Mismatches=0
                     /%GC="45.5"
                     /Hairpin_Tm="44.9"
                     /Self_Dimer_Tm="None"
                     /Tm="59.1"
                     /annotation_group="155171425475161ac685292-8c81-4a19-9ca3-
                     eea020cf355b"
                     /Sequence="AGAAGAAAAGACGAGGACGACT"
                     /created_by="primer3"
                     /label="P-2527"
                     /note="Geneious type: primer_bind_reverse"
     primer_bind     467..489
                     /Mismatches=0
                     /%GC="43.5"
                     /Hairpin_Tm="41.3"
                     /Self_Dimer_Tm="None"
                     /Tm="59.3"
                     /annotation_group="155171199757328435a991b-92cc-4fb8-8d8f-
                     68d01d75f0f5"
                     /Sequence="AGACGATTTTCTGGGTTTGATCG"
                     /created_by="primer3"
                     /label="P-1472"
     primer_bind     570..604
                     /Hairpin="8.0"
                     /Primer-Dimer="6.0"
                     /Monovalent_Salt_Concentration="50.0"
                     /Divalent_Salt_Concentration="0.0"
                     /DNTP_Concentration="0.0"
                     /Mismatches=0
                     /%GC="34.3"
                     /Hairpin_Tm="31.4"
                     /Self_Dimer_Tm="9.0"
                     /Tm="62.8"
                     /annotation_group="155170898938637d3069b05-db8e-4a17-9cdb-
                     660725c30d7e"
                     /Sequence="TTACTCTTCGATTTGTGATTTCTATCTAGATCTGG"
                     /created_by="primer3"
                     /label="P-0334"
     misc_feature    597..602
                     /Recognition_pattern="A^GATCT"
                     /annotation_group="AGATCT"
                     /label="BglII"
                     /note="Geneious type: restriction site"
     primer_bind     601..625
                     /Mismatches=0
                     /%GC="44.0"
                     /Hairpin_Tm="None"
                     /Self_Dimer_Tm="None"
                     /Tm="60.6"
                     /annotation_group="155171128056093e88b0d04-ae0c-412b-a1c8-
                     77d60faac6e6"
                     /Sequence="CTGGTGTTAGTTTCTAGTTTGTGCG"
                     /created_by="primer3"
                     /label="P-0922"
     CDS             <665..667
                     /label="open reading frame#1"
     GG              complement(665..>668)
                     /created_by="thjac"
                     /modified_by="thjac"
                     /Transferred_From="B"
                     /Transferred_Similarity="100.00%"
                     /label="B"
     GG              <665..668
                     /modified_by="wacae"
                     /Transferred_From="B"
                     /Transferred_Similarity="100.00%"
                     /label="B"
     misc_feature    665..1236
                     /Source="referenceToDocument:
                     urn:local:maizellab06:x4-ggao37o"
                     /label="9.pR349 - pGGB024 (concatenated sequence 3)"
                     /note="Geneious type: Concatenated sequence"
     ligation        665..668
                     /label="Ligation"
     ligation        665..668
                     /label="Ligation"
     gene            669..1232
                     /ApEinfo_fwdcolor="#ff0000"
                     /ApEinfo_revcolor="#ff0000"
                     /ApEinfo_graphicformat="arrow_data {{} {} 0} width 5
                     offset 0"
                     /label="BB2 - N-tag-Modul"
     gene            669..1121
                     /ApEinfo_fwdcolor="#828278"
                     /ApEinfo_revcolor="#828278"
                     /ApEinfo_graphicformat="arrow_data {{0 1 2 0 0 -1} {} 0}
                     width 5 offset 0"
                     /label="H2B - At2g28720"
     CDS             669..1235
                     /ApEinfo_fwdcolor="#008011"
                     /ApEinfo_revcolor="#008011"
                     /ApEinfo_graphicformat="arrow_data {{0 1 2 0 0 -1} {} 0}
                     width 5 offset 0"
                     /label="open reading frame#1"
     misc_feature    862..867
                     /Recognition_pattern="A^GATCT"
                     /annotation_group="AGATCT"
                     /label="BglII"
                     /note="Geneious type: restriction site"
     gene            1122..1232
                     /ApEinfo_fwdcolor="#02ABEA"
                     /ApEinfo_revcolor="#02ABEA"
                     /ApEinfo_graphicformat="arrow_data {{0 1 2 0 0 -1} {} 0}
                     width 5 offset 0"
                     /label="linker"
     GG              complement(1233..>1236)
                     /created_by="thjac"
                     /modified_by="thjac"
                     /Transferred_From="C"
                     /Transferred_Similarity="100.00%"
                     /label="C"
     GG              <1233..1236
                     /modified_by="wacae"
                     /Transferred_From="C"
                     /Transferred_Similarity="100.00%"
                     /label="C"
     misc_feature    1233..1344
                     /Source="referenceToDocument:
                     urn:local:maizellab06:x6-ggao37o"
                     /label="1.pR482 - pGGC087 (concatenated sequence 4)"
                     /note="Geneious type: Concatenated sequence"
     ligation        1233..1236
                     /label="Ligation"
     Linker          1341..1388
                     /modified_by="Melanie Krebs"
                     /label="GSL"
     GG              complement(1341..>1344)
                     /created_by="thjac"
                     /modified_by="thjac"
                     /Transferred_From="D"
                     /Transferred_Similarity="100.00%"
                     /label="D"
     misc_feature    1341..1344
                     /label="02 DE_Oligopaar"
     misc_feature    1341..2112
                     /Source="referenceToDocument:
                     urn:local:maizellab06:x2-ggao37o"
                     /label="3.pR557 - pGGD-GSL-mTurquoise2 (concatenated
                     sequence 5)"
                     /note="Geneious type: Concatenated sequence"
     ligation        1341..1344
                     /label="Ligation"
     CDS             1389..2105
                     /Imported_from="<a
                     href=""http://wishart.biology.ualberta.ca/PlasMapper"">Pla
                     sMapper</a>"
                     /Transferred_From="EGFP reporter"
                     /Transferred_Similarity="95.99%"
                     /modified_by="User"
                     /modified_by="Melanie Krebs"
                     /label="mTurquoise2"
     primer_bind     1389..1407
                     /Mismatches=0
                     /Extension="AACAGGTCTCATCAGGTGCTAGCGGTGGCAGCGGTGGCACTAGTGG
                     TGGAGGCGGATCC"
                     /%GC="63.2"
                     /Hairpin_Tm="47.5"
                     /Self_Dimer_Tm="None"
                     /Pair_Dimer_Tm="13.0"
                     /Tm="62.3"
                     /annotation_group="227366024559753310db91-55ca-4e1e-aebc-9
                     4299d6da125"
                     /Sequence="ATGGTGAGCAAGGGCGAGG"
                     /created_by="primer3"
                     /Product_Size=717
                     /label="GGD_GSL-XFP_F"
     primer_bind     1389..1403
                     /Mismatches=0
                     /%GC="60.0"
                     /Hairpin_Tm="41.6"
                     /Self_Dimer_Tm="None"
                     /Tm="52.6"
                     /annotation_group="155171165109966922a0df1-ae10-4b30-a281-
                     3a2bae9eae4c"
                     /Sequence="ATGGTGAGCAAGGGC"
                     /created_by="primer3"
                     /label="P-1088"
     misc_feature    complement(1430..1448)
                     /Mismatches=0
                     /%GC="63.2"
                     /Hairpin_Tm="31.9"
                     /Self_Dimer_Tm="None"
                     /Tm="59.9"
                     /annotation_group="1551712766051007ddd86ff-30c2-4fa8-b352-
                     880b3f18d20a"
                     /Sequence="GTCCAGCTCGACCAGGATG"
                     /created_by="primer3"
                     /label="pEGFPN1rev"
                     /note="Geneious type: primer_bind_reverse"
     misc_feature    complement(1456..1475)
                     /Hairpin="4.0"
                     /Primer-Dimer="2.0"
                     /Monovalent_Salt_Concentration="50.0"
                     /Divalent_Salt_Concentration="0.0"
                     /DNTP_Concentration="0.0"
                     /Mismatches=0
                     /%GC="50.0"
                     /Hairpin_Tm="None"
                     /Self_Dimer_Tm="None"
                     /Tm="59.1"
                     /annotation_group="1551707095773762eaeb2b8-cd12-4a7e-ac78-
                     e3199f10c80a"
                     /Sequence="GCTGAACTTGTGGCCGTTTA"
                     /created_by="primer3"
                     /label="P-0010"
                     /note="Geneious type: primer_bind_reverse"
     primer_bind     1625..1646
                     /Mismatches=0
                     /%GC="50.0"
                     /Hairpin_Tm="45.0"
                     /Self_Dimer_Tm="14.0"
                     /Tm="60.1"
                     /annotation_group="155171649217580d6e32e92-e402-4a97-9ed1-
                     26b2c0761752"
                     /Sequence="GAAGCAGCACGACTTCTTCAAG"
                     /created_by="primer3"
                     /label="P-2403"
     misc_feature    complement(1637..1656)
                     /Mismatches=0
                     /%GC="55.0"
                     /Hairpin_Tm="35.1"
                     /Self_Dimer_Tm="None"
                     /Tm="59.6"
                     /annotation_group="155171758283671bbeff44f-42af-4183-aa35-
                     8a5571baa600"
                     /Sequence="GCATGGCGGACTTGAAGAAG"
                     /created_by="primer3"
                     /label="P-2450"
                     /note="Geneious type: primer_bind_reverse"
     misc_feature    complement(1811..1834)
                     /Mismatches=0
                     /%GC="45.8"
                     /Hairpin_Tm="38.7"
                     /Self_Dimer_Tm="7.7"
                     /Tm="60.4"
                     /annotation_group="155171719679108654723b7-444e-442f-8710-
                     51e5fa2e28d1"
                     /Sequence="TCGCTAAAGTAGTTGTACTCCAGC"
                     /created_by="primer3"
                     /label="P-2404"
                     /note="Geneious type: primer_bind_reverse"
     misc_feature    complement(1938..1958)
                     /Hairpin="4.0"
                     /Primer-Dimer="2.0"
                     /Monovalent_Salt_Concentration="50.0"
                     /Divalent_Salt_Concentration="0.0"
                     /DNTP_Concentration="0.0"
                     /Mismatches=0
                     /%GC="66.7"
                     /Hairpin_Tm="35.8"
                     /Self_Dimer_Tm="None"
                     /Tm="65.9"
                     /annotation_group="155170858109064d4ce7a54-af13-4b33-b58c-
                     73adc8e493d1"
                     /Sequence="GCCGATGGGGGTGTTCTGCTG"
                     /created_by="primer3"
                     /label="P-0212"
                     /note="Geneious type: primer_bind_reverse"
     primer_bind     2041..2060
                     /Hairpin="6.0"
                     /Primer-Dimer="2.0"
                     /Monovalent_Salt_Concentration="50.0"
                     /Divalent_Salt_Concentration="0.0"
                     /DNTP_Concentration="0.0"
                     /Mismatches=0
                     /%GC="55.0"
                     /Hairpin_Tm="44.2"
                     /Self_Dimer_Tm="13.4"
                     /Tm="59.7"
                     /annotation_group="155170668382036518ebdda-9ca8-4c26-a9fa-
                     5d0ab2d3b05f"
                     /Sequence="ACATGGTCCTGCTGGAGTTC"
                     /created_by="primer3"
                     /label="P-0009"
     primer_bind     2075..2093
                     /Mismatches=0
                     /%GC="57.9"
                     /Hairpin_Tm="None"
                     /Self_Dimer_Tm="None"
                     /Tm="57.7"
                     /annotation_group="155171237370847e1ce4589-f314-4ae2-82ec-
                     cf7c51123a8b"
                     /Sequence="GATCACTCTCGGCATGGAC"
                     /created_by="primer3"
                     /label="pEGFPC1for"
     misc_feature    complement(2087..2105)
                     /modified_by="Melanie Krebs"
                     /Mismatches=0
                     /Extension="AACAGGTCTCTGCAGCTA"
                     /%GC="52.6"
                     /Hairpin_Tm="None"
                     /Self_Dimer_Tm="None"
                     /Pair_Dimer_Tm="13.0"
                     /Tm="55.8"
                     /annotation_group="227366024559753310db91-55ca-4e1e-aebc-9
                     4299d6da125"
                     /Sequence="CTTGTACAGCTCGTCCATG"
                     /created_by="primer3"
                     /Product_Size=717
                     /label="GGE_XFP_R "
                     /note="Geneious type: primer_bind_reverse"
     misc_feature    complement(2106..>2112)
                     /label="E-Overhang"
     GG              <2109..2112
                     /modified_by="wacae"
                     /Transferred_From="E"
                     /Transferred_Similarity="100.00%"
                     /label="E"
     misc_feature    <2109..2112
                     /created_by="User"
                     /label="GG-overhang"
     misc_feature    2109..2378
                     /Source="referenceToDocument:
                     urn:local:maizellab06:x5-ggao37o"
                     /label="5.pR439_pGGE-tHSP18.2M (concatenated sequence 6)"
                     /note="Geneious type: Concatenated sequence"
     ligation        2109..2112
                     /label="Ligation"
     ligation        2109..2112
                     /label="Ligation"
     terminator      2113..2374
                     /created_by="User"
                     /label="tHSP18.2_dHindIII"
     misc_feature    2113..2374
                     /Source="referenceToDocument: urn:local:.:we-ggao37e"
                     /label="Digestion of pGGE-tHSP18.2M - Fragment 2
                     extraction (concatenated sequence 2)"
                     /note="Geneious type: Concatenated sequence"
     primer_bind     2160..2183
                     /Mismatches=0
                     /%GC="37.5"
                     /Hairpin_Tm="40.9"
                     /Self_Dimer_Tm="4.0"
                     /Tm="60.1"
                     /annotation_group="15517138318896453c909cd-e1fb-4d03-8e10-
                     8c6f4c96c0a1"
                     /Sequence="AGCTTGTGTGCTTAAGTTTGTGTT"
                     /created_by="primer3"
                     /label="P-2214"
     misc_feature    2242..2247
                     /Recognition_pattern="A^GATCT"
                     /annotation_group="AGATCT"
                     /label="BglII"
                     /note="Geneious type: restriction site"
     misc_feature    complement(2295..2318)
                     /Mismatches=0
                     /%GC="41.7"
                     /Hairpin_Tm="None"
                     /Self_Dimer_Tm="20.4"
                     /Tm="60.1"
                     /annotation_group="155171464869560a6fcc1aa-7dfa-4c1d-b131-
                     bfdec0259488"
                     /Sequence="ATATGCTGCAGAAGAGATCCAACA"
                     /created_by="primer3"
                     /label="P-2215"
                     /note="Geneious type: primer_bind_reverse"
     primer_bind     2375..2402
                     /Sequence="ACTAAGTGACACATGACCATAGGAGAAC"
                     /Hairpin_Tm="None"
                     /Tm="62.4"
                     /Self_Dimer_Tm="8.6"
                     /%GC="42.9"
                     /created_by="primer3"
                     /label="cloning_fw"
     GG              complement(2375..>2378)
                     /created_by="thjac"
                     /modified_by="thjac"
                     /Transferred_From="F"
                     /Transferred_Similarity="100.00%"
                     /label="F"
     misc_feature    2375..2406
                     /Source="referenceToDocument:
                     urn:local:maizellab06:x7-ggao37p"
                     /label="pMP059_pGGF-dummy (concatenated sequence 7)"
                     /note="Geneious type: Concatenated sequence"
     ligation        2375..2378
                     /label="Ligation"
     ligation        2375..2378
                     /label="Ligation"
     primer_bind     2375..2402
                     /Mismatches=0
                     /%GC="42.9"
                     /Hairpin_Tm="None"
                     /Self_Dimer_Tm="8.6"
                     /Tm="62.4"
                     /annotation_group="155171569992582ebb71880-0405-495f-82cf-
                     313ce1df2a07"
                     /Sequence="ACTAAGTGACACATGACCATAGGAGAAC"
                     /created_by="primer3"
                     /label="P-2334"
     misc_feature    2379..2401
                     /Original_Bases="GTGGATCCAGTGCTAACATGGTCTAGAAGGAGGTCAGCTAT
                     GGAGAAAAAAATCACTGGATATACCACCGTTGATATATCCCAATGGCATCGTAAAGAA
                     CATTTTGAGGCATTTCAGTCAGTTGCTCAATGTACCTATAACCAGACCGTTCAGCTGG
                     ATATTACGGCCTTTTTAAAGACCGTAAAGAAAAATAAGCACAAGTTTTATCCGGCCTT
                     TATTCACATTCTTGCCCGCCTGATGAATGCTCATCCGGAGTTCCGTATGGCAATGAAA
                     GACGGTGAGCTGGTGATATGGGATAGTGTTCACCCTTGTTACACCGTTTTCCATGAGC
                     AAACTGAAACGTTTTCATCGCTCTGGAGTGAATACCACGACGATTTCCGGCAGTTTCT
                     ACACATATATTCGCAAGATGTGGCGTGTTACGGTGAAAACCTGGCCTATTTCCCTAAA
                     GGGTTTATTGAGAATATGTTTTTCGTCTCAGCCAATCCCTGGGTGAGTTTCACCAGTT
                     TTGATTTAAACGTGGCCAATATGGACAACTTCTTCGCCCCCGTTTTCACCATGGGCAA
                     ATATTATACGCAAGGCGACAAGGTGCTGATGCCGCTGGCGATTCAGGTTCATCATGCC
                     GTTTGTGATGGCTTCCATGTCGGCAGAATGCTTAATGAATTACAACAGTACTGCGATG
                     AGTGGCAGGGCGGGGCGTAAGAGCTCAGGAGGACAGCTATGCAGTTTAAGGTTTACAC
                     CTATAAAAGAGAGAGCCGTTATCGTCTGTTTGTGGATGTACAGAGTGATATTATTGAC
                     ACGCCCGGGCGACGGATGGTGATCCCCCTGGCCAGTGCACGTCTGCTGTCAGATAAAG
                     TCTCCCGTGAACTTTACCCAGTGGTGCATATCGGGGATGAAAGCTGGCGCATGATGAC
                     CACCGATATGGCCAGTGTGCCAGTCTCCGTTATCGGGGAAGAAGTGGCTGATCTCAGC
                     CACCGCGAAAATGACATCAAAAACGCCATTAACCTGATGTTCTGGGGAATATAACTGC
                     AGAGGAGGTAATCAATGCCACAACACTGGTGGTAC"
                     /label="GTGGATCCAGTGCTAACATGGTCTAGAAGGAGGTCAGCTATGGAGAAAAA
                     AATCACTGGATATACCACCGTTGATATATCCCAATGGCATCGTAAAGAACATTTTGAG
                     GCATTTCAGTCAGTTGCTCAATGTACCTATAACCAGACCGTTCAGCTGGATATTACGG
                     CCTTTTTAAAGACCGTAAAGAAAAATAAGCACAAGTTTTATCCGGCCTTTATTCACAT
                     TCTTGCCCGCCTGATGAATGCTCATCCGGAGTTCCGTATGGCAATGAAAGACGGTGAG
                     CTGGTGATATGGGATAGTGTTCACCCTTGTTACACCGTTTTCCATGAGCAAACTGAAA
                     CGTTTTCATCGCTCTGGAGTGAATACCACGACGATTTCCGGCAGTTTCTACACATATA
                     TTCGCAAGATGTGGCGTGTTACGGTGAAAACCTGGCCTATTTCCCTAAAGGGTTTATT
                     GAGAATATGTTTTTCGTCTCAGCCAATCCCTGGGTGAGTTTCACCAGTTTTGATTTAA
                     ACGTGGCCAATATGGACAACTTCTTCGCCCCCGTTTTCACCATGGGCAAATATTATAC
                     GCAAGGCGACAAGGTGCTGATGCCGCTGGCGATTCAGGTTCATCATGCCGTTTGTGAT
                     GGCTTCCATGTCGGCAGAATGCTTAATGAATTACAACAGTACTGCGATGAGTGGCAGG
                     GCGGGGCGTAAGAGCTCAGGAGGACAGCTATGCAGTTTAAGGTTTACACCTATAAAAG
                     AGAGAGCCGTTATCGTCTGTTTGTGGATGTACAGAGTGATATTATTGACACGCCCGGG
                     CGACGGATGGTGATCCCCCTGGCCAGTGCACGTCTGCTGTCAGATAAAGTCTCCCGTG
                     AACTTTACCCAGTGGTGCATATCGGGGATGAAAGCTGGCGCATGATGACCACCGATAT
                     GGCCAGTGTGCCAGTCTCCGTTATCGGGGAAGAAGTGGCTGATCTCAGCCACCGCGAA
                     AATGACATCAAAAACGCCATTAACCTGATGTTCTGGGGAATATAACTGCAGAGGAGGT
                     AATCAATGCCACAACACTGGTGGTAC"
                     /note="Geneious type: Editing History Replacement"
     misc_feature    complement(2379..2406)
                     /Sequence="ATACGTTCTCCTATGGTCATGTGTCACT"
                     /Hairpin_Tm="None"
                     /Tm="63.5"
                     /Self_Dimer_Tm="4.3"
                     /%GC="42.9"
                     /created_by="primer3"
                     /label="cloning_rev"
                     /note="Geneious type: primer_bind_reverse"
     misc_feature    complement(2379..2406)
                     /Mismatches=0
                     /%GC="42.9"
                     /Hairpin_Tm="None"
                     /Self_Dimer_Tm="4.3"
                     /Tm="63.5"
                     /annotation_group="1551716124919073dec2b13-18d6-428d-8c25-
                     6db3e94a3354"
                     /Sequence="ATACGTTCTCCTATGGTCATGTGTCACT"
                     /created_by="primer3"
                     /label="P-2335"
                     /note="Geneious type: primer_bind_reverse"
     misc_feature    2403..2406
                     /created_by="maizel"
                     /label="GG-G"
     misc_feature    2403..31
                     /Source="referenceToDocument:
                     urn:local:maizellab06:x1-ggao37o"
                     /label="pGBZ1_pMP051 (concatenated sequence 1)"
                     /note="Geneious type: Concatenated sequence"
     misc_feature    <2403..>2411
                     /Source="referenceToDocument: urn:local:.:wy-ggao37n"
                     /label="PCR_alpha1_eco_mutated (concatenated sequence 2)"
                     /note="Geneious type: Concatenated sequence"
     ligation        2403..2406
                     /label="Ligation"
     misc_feature    2407..2410
                     /created_by="maizel"
                     /label="GB-C"
     misc_feature    2434..2458
                     /note="right border repeat from nopaline C58 T-DNA"
                     /label="RB T-DNA repeat"
     primer_bind     2448..2474
                     /Hairpin="4.0"
                     /Primer-Dimer="2.0"
                     /Monovalent_Salt_Concentration="50.0"
                     /Divalent_Salt_Concentration="0.0"
                     /DNTP_Concentration="0.0"
                     /Mismatches=0
                     /%GC="51.9"
                     /Hairpin_Tm="37.0"
                     /Self_Dimer_Tm="None"
                     /Tm="65.6"
                     /annotation_group="155171008666023a4cfed04-7553-4ccc-9d25-
                     7e1d72ea2634"
                     /Sequence="GGCGGGTAAACCTAAGAGAAAAGAGCG"
                     /created_by="primer3"
                     /label="P-0434"
     primer_bind     2458..2481
                     /Hairpin="4.0"
                     /Primer-Dimer="3.0"
                     /Monovalent_Salt_Concentration="50.0"
                     /Divalent_Salt_Concentration="0.0"
                     /DNTP_Concentration="0.0"
                     /Mismatches=0
                     /%GC="33.3"
                     /Hairpin_Tm="None"
                     /Self_Dimer_Tm="None"
                     /Tm="54.7"
                     /annotation_group="1551710515746393c471d91-dd4c-4053-90ad-
                     53e7384cce59"
                     /Sequence="CCTAAGAGAAAAGAGCGTTTATTA"
                     /created_by="primer3"
                     /label="P-0435"
     misc_feature    complement(2543..2563)
                     /Hairpin="5.0"
                     /Primer-Dimer="3.0"
                     /Monovalent_Salt_Concentration="50.0"
                     /Divalent_Salt_Concentration="0.0"
                     /DNTP_Concentration="0.0"
                     /Mismatches=0
                     /%GC="61.9"
                     /Hairpin_Tm="82.9"
                     /Self_Dimer_Tm="5.9"
                     /Tm="66.1"
                     /annotation_group="10487921417927694b1a738-5399-4d9a-aeb1-
                     112011b5b7f6"
                     /Sequence="AGGGGAACCCTGTGGTTGGCA"
                     /created_by="primer3"
                     /label="P-0045"
                     /note="Geneious type: primer_bind_reverse"
     misc_feature    complement(2543..2563)
                     /Hairpin="5.0"
                     /Primer-Dimer="3.0"
                     /Monovalent_Salt_Concentration="50.0"
                     /Divalent_Salt_Concentration="0.0"
                     /DNTP_Concentration="0.0"
                     /Mismatches=0
                     /%GC="61.9"
                     /Hairpin_Tm="82.9"
                     /Self_Dimer_Tm="5.9"
                     /Pair_Dimer_Tm="1.8"
                     /Tm="66.1"
                     /annotation_group="16578137094598d4de34ff-a572-4cb0-84bc-0
                     fa1ebee8e85"
                     /Sequence="AGGGGAACCCTGTGGTTGGCA"
                     /created_by="primer3"
                     /Product_Size=295
                     /label="P-0045"
                     /note="Geneious type: primer_bind_reverse"
     misc_feature    complement(2543..2563)
                     /Hairpin="5.0"
                     /Primer-Dimer="3.0"
                     /Monovalent_Salt_Concentration="50.0"
                     /Divalent_Salt_Concentration="0.0"
                     /DNTP_Concentration="0.0"
                     /Mismatches=0
                     /%GC="61.9"
                     /Hairpin_Tm="82.9"
                     /Self_Dimer_Tm="5.9"
                     /Tm="66.1"
                     /annotation_group="1551707825098681927c5b1-e998-461e-bea0-
                     cefa5f7ca10a"
                     /Sequence="AGGGGAACCCTGTGGTTGGCA"
                     /created_by="primer3"
                     /label="P-0045"
                     /note="Geneious type: primer_bind_reverse"
     misc_feature    complement(2585..2604)
                     /Mismatches=0
                     /%GC="60.0"
                     /Hairpin_Tm="None"
                     /Self_Dimer_Tm="None"
                     /Tm="60.0"
                     /annotation_group="1551716835920963ce23f6d-aaf8-4ae4-be66-
                     4bdab7d0d1d0"
                     /Sequence="CTATAGCAGCGGAGGGGTTG"
                     /created_by="primer3"
                     /label="P-3049"
                     /note="Geneious type: primer_bind_reverse"
     misc_feature    complement(2712..2731)
                     /Mismatches=0
                     /%GC="50.0"
                     /Hairpin_Tm="42.7"
                     /Self_Dimer_Tm="15.9"
                     /Tm="59.8"
                     /annotation_group="155171499199030d5d7d4b8-d940-4108-847a-
                     516e5df2db90"
                     /Sequence="GCGACTAAAACACGCGACAA"
                     /created_by="primer3"
                     /label="P-2529"
                     /note="Geneious type: primer_bind_reverse"
     CDS             3759..4388
                     /codon_start=1
                     /product="stability protein from the Pseudomonas plasmid 
                     pVS1 (Heeb et al., 2000)"
                     /translation="MKVIAVLNQKGGSGKTTIATHLARALQLAGADVLLVDSDPQGSA
                     RDWAAVREDQPLTVVGIDRPTIDRDVKAIGRRDFVVIDGAPQAADLAVSAIKAADFVL
                     IPVQPSPYDIWATADLVELVKQRIEVTDGRLQAAFVVSRAIKGTRIGGEVAEALAGYE
                     LPILESRITQRVSYPGTAAAGTTVLESEPEGDAAREVQALAAEIKSKLI"
                     /label="pVS1 StaA"
     CDS             4822..5889
                     /codon_start=1
                     /product="replication protein from the Pseudomonas plasmid
                      pVS1 (Heeb et al., 2000)"
                     /translation="GRKPSGPVQIGAALGDDLVEKLKAAQAAQRQRIEAEARPGESWQ
                     AAADRIRKESRQPPAAGAPSIRKPPKGDEQPDFFVPMLYDVGTRDSRSIMDVAVFRLS
                     KRDRRAGEVIRYELPDGHVEVSAGPAGMASVWDYDLVLMAVSHLTESMNRYREGKGDK
                     PGRVFRPHVADVLKFCRRADGGKQKDDLVETCIRLNTTHVAMQRTKKAKNGRLVTVSE
                     GEALISRYKIVKSETGRPEYIEIELADWMYREITEGKNPDVLTVHPDYFLIDPGIGRF
                     LYRLARRAAGKAEARWLFKTIYERSGSAGEFKKFCFTVRKLIGSNDLPEYDLKEEAGQ
                     AGPILVMRYRNLIEGEASAGS"
                     /label="pVS1 RepA"
     rep_origin      5955..6149
                     /note="origin of replication for the Pseudomonas plasmid 
                     pVS1 (Heeb et al., 2000)"
                     /label="pVS1 oriV"
     primer_bind     complement(6385..6407)
                     /note="pGEX vectors, reverse primer"
                     /label="pGEX 3'"
     misc_feature    complement(6385..6403)
                     /Mismatches=0
                     /%GC="57.9"
                     /Hairpin_Tm="33.5"
                     /Self_Dimer_Tm="1.0"
                     /Tm="58.2"
                     /annotation_group="1551713502359379ea56933-2dbd-449f-a5b9-
                     00f208fb97c2"
                     /Sequence="GAGCTGCATGTGTCAGAGG"
                     /created_by="primer3"
                     /label="pGex_rev"
                     /note="Geneious type: primer_bind_reverse"
     primer_bind     6441..6461
                     /Mismatches=0
                     /%GC="66.7"
                     /Hairpin_Tm="38.4"
                     /Self_Dimer_Tm="6.0"
                     /Tm="65.3"
                     /annotation_group="155171315682300351fca9d-e266-415d-9840-
                     6ce4594e2ac3"
                     /Sequence="GGAGCAGACAAGCCCGTCAGG"
                     /created_by="primer3"
                     /label="pEX-For"
     misc_feature    6493..6633
                     /note="basis of mobility region from pBR322"
                     /label="bom"
     primer_bind     6587..6606
                     /Mismatches=0
                     /%GC="50.0"
                     /Hairpin_Tm="46.3"
                     /Self_Dimer_Tm="9.4"
                     /Tm="58.2"
                     /annotation_group="155171534627058208fb0dc-53b9-4c61-af2f-
                     b288b46918f7"
                     /Sequence="GGTGTGAAATACCGCACAGA"
                     /created_by="primer3"
                     /label="P-2551"
     primer_bind     complement(6648..6665)
                     /note="L4440 vector, forward primer"
                     /label="L4440"
     rep_origin      complement(6819..7407)
                     /direction="LEFT"
                     /note="high-copy-number ColE1/pMB1/pBR322/pUC origin of 
                     replication"
                     /label="ori"
     primer_bind     6882..6902
                     /Hairpin="4.0"
                     /Primer-Dimer="4.0"
                     /Monovalent_Salt_Concentration="50.0"
                     /Divalent_Salt_Concentration="0.0"
                     /DNTP_Concentration="0.0"
                     /Mismatches=0
                     /%GC="42.9"
                     /Hairpin_Tm="41.0"
                     /Self_Dimer_Tm="None"
                     /Tm="55.0"
                     /annotation_group="155171089480624fe4947aa-f97f-41c2-aaa1-
                     453e3a955a8b"
                     /Sequence="AAACCCGACAGGACTATAAAG"
                     /created_by="primer3"
                     /label="P-0861"
     misc_feature    complement(6896..6919)
                     /Mismatches=0
                     /%GC="45.8"
                     /Hairpin_Tm="37.3"
                     /Self_Dimer_Tm="None"
                     /Tm="60.2"
                     /annotation_group="15517179821252867d3ca72-e61d-4bde-b002-
                     6d76b84b0334"
                     /Sequence="GGGGAAACGCCTGGTATCTTTATA"
                     /created_by="primer3"
                     /label="P-2405"
                     /note="Geneious type: primer_bind_reverse"
     primer_bind     complement(6899..6918)
                     /note="pBR322 origin, forward primer"
                     /label="pBR322ori-F"
     CDS             complement(7495..8310)
                     /codon_start=1
                     /gene="aph(3')-Ia"
                     /product="aminoglycoside phosphotransferase"
                     /note="confers resistance to kanamycin in bacteria or G418
                      (Geneticin(R)) in eukaryotes"
                     /translation="MSHIQRETSCSRPRLNSNMDADLYGYKWARDNVGQSGATIYRLY
                     GKPDAPELFLKHGKGSVANDVTDEMVRLNWLTEFMPLPTIKHFIRTPDDAWLLTTAIP
                     GKTAFQVLEEYPDSGENIVDALAVFLRRLHSIPVCNCPFNSDRVFRLAQAQSRMNNGL
                     VDASDFDDERNGWPVEQVWKEMHKLLPFSPDSVVTHGDFSLDNLIFDEGKLIGCIDVG
                     RVGIADRYQDLAILWNCLGEFSPSLQKRLFQKYGIDNPDMNKLQFHLMLDEFF"
                     /label="KanR"
     primer_bind     8154..8173
                     /Hairpin="4.0"
                     /Primer-Dimer="2.0"
                     /Monovalent_Salt_Concentration="50.0"
                     /Divalent_Salt_Concentration="0.0"
                     /DNTP_Concentration="0.0"
                     /Mismatches=0
                     /%GC="65.0"
                     /Hairpin_Tm="40.8"
                     /Self_Dimer_Tm="10.8"
                     /Tm="65.8"
                     /annotation_group="155170818857723fe15a6f0-4cb5-44fc-98e8-
                     6a81d97d5206"
                     /Sequence="ACAACTCTGGCGCATCGGGC"
                     /created_by="primer3"
                     /label="P-0180"
     primer_bind     8218..8237
                     /note="Kanamycin resistance gene, reverse primer"
                     /label="Kan-R"
     primer_bind     8391..8411
                     /Mismatches=0
                     /%GC="38.1"
                     /Hairpin_Tm="None"
                     /Self_Dimer_Tm="None"
                     /Tm="55.0"
                     /annotation_group="1551718334955889e3a15bf-e313-427f-a1f3-
                     f63c5c77f333"
                     /Sequence="AATTCACTGTTCCTTGCATTC"
                     /created_by="primer3"
                     /label="P-2031"
     misc_feature    complement(8630..8650)
                     /Hairpin="4.0"
                     /Primer-Dimer="2.0"
                     /Monovalent_Salt_Concentration="50.0"
                     /Divalent_Salt_Concentration="0.0"
                     /DNTP_Concentration="0.0"
                     /Mismatches=0
                     /%GC="61.9"
                     /Hairpin_Tm="65.0"
                     /Self_Dimer_Tm="26.1"
                     /Tm="65.5"
                     /annotation_group="1551709733167325d408b43-d413-4aee-b438-
                     55d2cc0a7257"
                     /Sequence="AGCCGTTGTAAGGCGGCAGAC"
                     /created_by="primer3"
                     /label="P-0433"
                     /note="Geneious type: primer_bind_reverse"
     misc_feature    complement(8636..8656)
                     /Hairpin="4.0"
                     /Primer-Dimer="2.0"
                     /Monovalent_Salt_Concentration="50.0"
                     /Divalent_Salt_Concentration="0.0"
                     /DNTP_Concentration="0.0"
                     /Mismatches=0
                     /%GC="66.7"
                     /Hairpin_Tm="57.3"
                     /Self_Dimer_Tm="1.3"
                     /Tm="65.6"
                     /annotation_group="155170934414191198e4d41-6eb7-4427-a44e-
                     a28b18a30728"
                     /Sequence="CGGGAGAGCCGTTGTAAGGCG"
                     /created_by="primer3"
                     /label="P-0432"
                     /note="Geneious type: primer_bind_reverse"
     primer_bind     8700..8720
                     /Hairpin="5.0"
                     /Primer-Dimer="3.0"
                     /Monovalent_Salt_Concentration="50.0"
                     /Divalent_Salt_Concentration="0.0"
                     /DNTP_Concentration="0.0"
                     /Mismatches=0
                     /%GC="57.1"
                     /Hairpin_Tm="50.2"
                     /Self_Dimer_Tm="23.7"
                     /Pair_Dimer_Tm="1.8"
                     /Tm="65.8"
                     /annotation_group="16578137094598d4de34ff-a572-4cb0-84bc-0
                     fa1ebee8e85"
                     /Sequence="ATTTTGTGCCGAGCTGCCGGT"
                     /created_by="primer3"
                     /Product_Size=295
                     /label="P-0042"
     primer_bind     8700..8720
                     /Hairpin="5.0"
                     /Primer-Dimer="3.0"
                     /Monovalent_Salt_Concentration="50.0"
                     /Divalent_Salt_Concentration="0.0"
                     /DNTP_Concentration="0.0"
                     /Mismatches=0
                     /%GC="57.1"
                     /Hairpin_Tm="50.2"
                     /Self_Dimer_Tm="23.7"
                     /Tm="65.8"
                     /annotation_group="1551707479961933e58805f-a43c-4dbf-b7fc-
                     b2899b4163b3"
                     /Sequence="ATTTTGTGCCGAGCTGCCGGT"
                     /created_by="primer3"
                     /label="P-0042"
     misc_feature    8743..8767
                     /note="left border repeat from nopaline C58 T-DNA"
                     /label="LB T-DNA repeat"
ORIGIN      
        1 taacgaatta ccatggcacc tgctgcaacc tcgacgagtc agtaataaac ggcgtcaaag
       61 tggttgcagc cggcacacac gagtcgtgtt tatcaactca aagcacaaat acttttcctc
      121 aacctaaaaa taaggcaatt agccaaaaac aactttgcgt gtaaacaacg ctcaatacac
      181 gtgtcatttt attattagct attgcttcac cgccttagct ttctcgtgac ctagtcgtcc
      241 tcgtcttttc ttcttcttct tctataaaac aatacccaaa gagctcttct tcttcacaat
      301 tcagatttca atttctcaaa atcttaaaaa ctttctctca attctctcta ccgtgatcaa
      361 ggtaaatttc tgtgttcctt attctctcaa aatcttcgat tttgttttcg ttcgatccca
      421 atttcgtata tgttctttgg tttagattct gttaatctta gatcgaagac gattttctgg
      481 gtttgatcgt tagatatcat cttaattctc gattagggtt tcatagatat catccgattt
      541 gttcaaataa tttgagtttt gtcgaataat tactcttcga tttgtgattt ctatctagat
      601 ctggtgttag tttctagttt gtgcgatcga atttgtagat taatctgagt ttttctgatt
      661 aacaaacaat ggcaccaaaa gccggaaaga aaccagcaga gaaaaagccc gcagagaaag
      721 ctccagcaga agaagagaaa gtagccgaaa aagcaccagc agagaagaaa ccaaaagccg
      781 gaaaaaaact accaaaagaa gcagtcaccg gaggagtcga gaagaagaag aaacgagtca
      841 agaaaagcac agagacatac aagatctaca tcttcaaggt gttgaaacaa gttcatccag
      901 atattggaat ctcaagtaaa gctatgggga ttatgaacag ttttatcaat gatatattcg
      961 agaaacttgc gcaagaagct tcaaaattag ctaggtataa taagaaacct acgattactt
     1021 ctagggagat tcagacagct gttagactag tgttacctgg tgaacttgct aagcatgctg
     1081 tttctgaagg aactaaggct gttactaagt ttactagctc ttcaggttcg acagccgcta
     1141 gtgcgtctgc atcagggagt ggttccggaa gcggctctgg atcgggctca gggagtggtt
     1201 ccggcagcgg ctctggatcg gcggccgctg caggctccgc tgctgcttca ggttctggct
     1261 ccggatctgg ctcaggtagt gggtccggat caggatcagg ttcgggttca gggtccggat
     1321 ctggttccgg ctcttcaagt tcaggtgcta gcggtggcag cggtggcact agtggtggag
     1381 gcggatccat ggtgagcaag ggcgaggagc tgttcaccgg ggtggtgccc atcctggtcg
     1441 agctggacgg cgacgtaaac ggccacaagt tcagcgtgtc cggcgagggc gagggcgatg
     1501 ccacctacgg caagctgacc ctgaagttca tctgcaccac cggcaagctg cccgtgccct
     1561 ggcccaccct cgtgaccacc ctgtcctggg gcgtgcagtg cttcgcccgc taccccgacc
     1621 acatgaagca gcacgacttc ttcaagtccg ccatgcccga aggctacgtc caggagcgca
     1681 ccatcttctt caaggacgac ggcaactaca agacccgcgc cgaggtgaag ttcgagggcg
     1741 acaccctggt gaaccgcatc gagctgaagg gcatcgactt caaggaggac ggcaacatcc
     1801 tggggcacaa gctggagtac aactacttta gcgacaacgt ctatatcacc gccgacaagc
     1861 agaagaacgg catcaaggcc aacttcaaga tccgccacaa catcgaggac ggcggcgtgc
     1921 agctcgccga ccactaccag cagaacaccc ccatcggcga cggccccgtg ctgctgcccg
     1981 acaaccacta cctgagcacc cagtccaagc tgagcaaaga ccccaacgag aagcgcgatc
     2041 acatggtcct gctggagttc gtgaccgccg ccgggatcac tctcggcatg gacgagctgt
     2101 acaagtagct gcgagctcat atgaagatga agatgaaata tttggtgtgt caaataaata
     2161 gcttgtgtgc ttaagtttgt gtttttttct tggcttgttg tgttatgaat ttgtggcttt
     2221 ttctaatatt aaatgaatgt aagatctcat tataatgaat aaacaaatgt ttctataatc
     2281 cattgtgaat gttttgttgg atctcttctg cagcatataa ctactgtatg tgctatggta
     2341 tggactatgg aatatgatta aagataagga attcactaag tgacacatga ccataggaga
     2401 acgtatgtca tatggcaggt gctcgagcaa ttctgacagg atatattggc gggtaaacct
     2461 aagagaaaag agcgtttatt agaataatcg gatatttaaa agggcgtgaa aaggtttatc
     2521 cgttcgtcca tttgtatgtg catgccaacc acagggttcc cctcgggatc aaagtacttt
     2581 gatccaaccc ctccgctgct atagtgcagt cggcttctga cgttcagtgc agccgtcatc
     2641 tgaaaacgac atgtcgcaca agtcctaagt tacgcgacag gctgccgccc tgcccttttc
     2701 ctggcgtttt cttgtcgcgt gttttagtcg cataaagtag aatacttgcg actagaaccg
     2761 gagacattac gccatgaaca agagcgccgc cgctggcctg ctgggctatg cccgcgtcag
     2821 caccgacgac caggacttga ccaaccaacg ggccgaactg cacgcggccg gctgcaccaa
     2881 gctgttttcc gagaagatca ccggcaccag gcgcgaccgc ccggagctgg ccaggatgct
     2941 tgaccaccta cgccctggcg acgttgtgac agtgaccagg ctagaccgcc tggcccgcag
     3001 cacccgcgac ctactggaca ttgccgagcg catccaggag gccggcgcgg gcctgcgtag
     3061 cctggcagag ccgtgggccg acaccaccac gccggccggc cgcatggtgt tgaccgtgtt
     3121 cgccggcatt gccgagttcg agcgttccct aatcatcgac cgcacccgga gcgggcgcga
     3181 ggccgccaag gcccgaggcg tgaagtttgg cccccgccct accctcaccc cggcacagat
     3241 cgcgcacgcc cgcgagctga tcgaccagga aggccgcacc gtgaaagagg cggctgcact
     3301 gcttggcgtg catcgctcga ccctgtaccg cgcacttgag cgcagcgagg aagtgacgcc
     3361 caccgaggcc aggcggcgcg gtgccttccg tgaggacgca ttgaccgagg ccgacgccct
     3421 ggcggccgcc gagaatgaac gccaagagga acaagcatga aaccgcacca ggacggccag
     3481 gacgaaccgt ttttcattac cgaagagatc gaggcggaga tgatcgcggc cgggtacgtg
     3541 ttcgagccgc ccgcgcacct ctcaaccgtg cggctgcatg aaatcctggc cggtttgtct
     3601 gatgccaagc tggcggcctg gccggccagc ttggccgctg aagaaaccga gcgccgccgt
     3661 ctaaaaaggt gatgtgtatt tgagtaaaac agcttgcgtc atgcggtcgc tgcgtatatg
     3721 atgcgatgag taaataaaca aatacgcaag gggaacgcat gaaggttatc gctgtactta
     3781 accagaaagg cgggtcaggc aagacgacca tcgcaaccca tctagcccgc gccctgcaac
     3841 tcgccggggc cgatgttctg ttagtcgatt ccgatcccca gggcagtgcc cgcgattggg
     3901 cggccgtgcg ggaagatcaa ccgctaaccg ttgtcggcat cgaccgcccg acgattgacc
     3961 gcgacgtgaa ggccatcggc cggcgcgact tcgtagtgat cgacggagcg ccccaggcgg
     4021 cggacttggc tgtgtccgcg atcaaggcag ccgacttcgt gctgattccg gtgcagccaa
     4081 gcccttacga catatgggcc accgccgacc tggtggagct ggttaagcag cgcattgagg
     4141 tcacggatgg aaggctacaa gcggcctttg tcgtgtcgcg ggcgatcaaa ggcacgcgca
     4201 tcggcggtga ggttgccgag gcgctggccg ggtacgagct gcccattctt gagtcccgta
     4261 tcacgcagcg cgtgagctac ccaggcactg ccgccgccgg cacaaccgtt cttgaatcag
     4321 aacccgaggg cgacgctgcc cgcgaggtcc aggcgctggc cgctgaaatt aaatcaaaac
     4381 tcatttgagt taatgaggta aagagaaaat gagcaaaagc acaaacacgc taagtgccgg
     4441 ccgtccgagc gcacgcagca gcaaggctgc aacgttggcc agcctggcag acacgccagc
     4501 catgaagcgg gtcaactttc agttgccggc ggaggatcac accaagctga agatgtacgc
     4561 ggtacgccaa ggcaagacca ttaccgagct gctatctgaa tacatcgcgc agctaccaga
     4621 gtaaatgagc aaatgaataa atgagtagat gaattttagc ggctaaagga ggcggcatgg
     4681 aaaatcaaga acaaccaggc accgacgccg tggaatgccc catgtgtgga ggaacgggcg
     4741 gttggccagg cgtaagcggc tgggttgtct gccggccctg caatggcact ggaaccccca
     4801 agcccgagga atcggcgtga cggtcgcaaa ccatccggcc cggtacaaat cggcgcggcg
     4861 ctgggtgatg acctggtgga gaagttgaag gccgcgcagg ccgcccagcg gcaacgcatc
     4921 gaggcagaag cacgccccgg tgaatcgtgg caagcggccg ctgatcgaat ccgcaaagaa
     4981 tcccggcaac cgccggcagc cggtgcgccg tcgattagga agccgcccaa gggcgacgag
     5041 caaccagatt ttttcgttcc gatgctctat gacgtgggca cccgcgatag tcgcagcatc
     5101 atggacgtgg ccgttttccg tctgtcgaag cgtgaccgac gagctggcga ggtgatccgc
     5161 tacgagcttc cagacgggca cgtagaggtt tccgcagggc cggccggcat ggccagtgtg
     5221 tgggattacg acctggtact gatggcggtt tcccatctaa ccgaatccat gaaccgatac
     5281 cgggaaggga agggagacaa gcccggccgc gtgttccgtc cacacgttgc ggacgtactc
     5341 aagttctgcc ggcgagccga tggcggaaag cagaaagacg acctggtaga aacctgcatt
     5401 cggttaaaca ccacgcacgt tgccatgcag cgtacgaaga aggccaagaa cggccgcctg
     5461 gtgacggtat ccgagggtga agccttgatt agccgctaca agatcgtaaa gagcgaaacc
     5521 gggcggccgg agtacatcga gatcgagcta gctgattgga tgtaccgcga gatcacagaa
     5581 ggcaagaacc cggacgtgct gacggttcac cccgattact ttttgatcga tcccggcatc
     5641 ggccgttttc tctaccgcct ggcacgccgc gccgcaggca aggcagaagc cagatggttg
     5701 ttcaagacga tctacgaacg cagtggcagc gccggagagt tcaagaagtt ctgtttcacc
     5761 gtgcgcaagc tgatcgggtc aaatgacctg ccggagtacg atttgaagga ggaggcgggg
     5821 caggctggcc cgatcctagt catgcgctac cgcaacctga tcgagggcga agcatccgcc
     5881 ggttcctaat gtacggagca gatgctaggg caaattgccc tagcagggga aaaaggtcga
     5941 aaaggactct ttcctgtgga tagcacgtac attgggaacc caaagccgta cattgggaac
     6001 cggaacccgt acattgggaa cccaaagccg tacattggga accggtcaca catgtaagtg
     6061 actgatataa aagagaaaaa aggcgatttt tccgcctaaa actctttaaa acttattaaa
     6121 actcttaaaa cccgcctggc ctgtgcataa ctgtctggcc agcgcacagc cgaagagctg
     6181 caaaaagcgc ctacccttcg gtcgctgcgc tccctacgcc ccgccgcttc gcgtcggcct
     6241 atcgcggccg ctggccgctc aaaaatggct ggcctacggc caggcaatct accagggcgc
     6301 ggacaagccg cgccgtcgcc actcgaccgc cggcgcccac atcaaggcac cctgcctcgc
     6361 gcgtttcggt gatgacggtg aaaacctctg acacatgcag ctcccggtga cggtcacagc
     6421 ttgtctgtaa gcggatgccg ggagcagaca agcccgtcag ggcgcgtcag cgggtgttgg
     6481 cgggtgtcgg ggcgcagcca tgacccagtc acgtagcgat agcggagtgt atactggctt
     6541 aactatgcgg catcagagca gattgtactg agagtgcacc atatgcggtg tgaaataccg
     6601 cacagatgcg taaggagaaa ataccgcatc aggcgctctt ccgcttcctc gctcactgac
     6661 tcgctgcgct cggtcgttcg gctgcggcga gcggtatcag ctcactcaaa ggcggtaata
     6721 cggttatcca cagaatcagg ggataacgca ggaaagaaca tgtgagcaaa aggccagcaa
     6781 aaggccagga accgtaaaaa ggccgcgttg ctggcgtttt tccataggct ccgcccccct
     6841 gacgagcatc acaaaaatcg acgctcaagt cagaggtggc gaaacccgac aggactataa
     6901 agataccagg cgtttccccc tggaagctcc ctcgtgcgct ctcctgttcc gaccctgccg
     6961 cttaccggat acctgtccgc ctttctccct tcgggaagcg tggcgctttc tcatagctca
     7021 cgctgtaggt atctcagttc ggtgtaggtc gttcgctcca agctgggctg tgtgcacgaa
     7081 ccccccgttc agcccgaccg ctgcgcctta tccggtaact atcgtcttga gtccaacccg
     7141 gtaagacacg acttatcgcc actggcagca gccactggta acaggattag cagagcgagg
     7201 tatgtaggcg gtgctacaga gttcttgaag tggtggccta actacggcta cactagaagg
     7261 acagtatttg gtatctgcgc tctgctgaag ccagttacct tcggaaaaag agttggtagc
     7321 tcttgatccg gcaaacaaac caccgctggt agcggtggtt tttttgtttg caagcagcag
     7381 attacgcgca gaaaaaaagg atctcaagaa gatcctttga tcttttctac ggggtctgac
     7441 gctcagtgga acgaaaactc acgttaaggg attttggtca tgcattctag gtgattagaa
     7501 aaactcatcg agcatcaaat gaaactgcaa tttattcata tcaggattat caataccata
     7561 tttttgaaaa agccgtttct gtaatgaagg agaaaactca ccgaggcagt tccataggat
     7621 ggcaagatcc tggtatcggt ctgcgattcc gactcgtcca acatcaatac aacctattaa
     7681 tttcccctcg tcaaaaataa ggttatcaag tgagaaatca ccatgagtga cgactgaatc
     7741 cggtgagaat ggcaaaagtt tatgcatttc tttccagact tgttcaacag gccagccatt
     7801 acgctcgtca tcaaaatcac tcgcatcaac caaaccgtta ttcattcgtg attgcgcctg
     7861 agcgagtcga aatacgcgat cgctgttaaa aggacaatta caaacaggaa tcgaatgcaa
     7921 ccggcgcagg aacactgcca gcgcatcaac aatattttca cctgaatcag gatattcttc
     7981 taatacctgg aatgctgttt tccctgggat cgcagtggtg agtaaccatg catcatcagg
     8041 agtacggata aaatgcttga tggtcggaag aggcataaat tccgtcagcc agtttagtct
     8101 gaccatctca tctgtaacat cattggcaac gctacctttg ccatgtttca gaaacaactc
     8161 tggcgcatcg ggcttcccat acaatcggta gattgtcgca cctgattgcc cgacattatc
     8221 gcgagcccat ttatacccat ataaatcagc atccatgttg gaatttaatc gcggccttga
     8281 gcaagacgtt tcccgttgaa tatggctcat aacagaactt attatttcct tcctcttttc
     8341 tacagtattt aaagataccc caagaagcta attataacaa gacgaactcc aattcactgt
     8401 tccttgcatt ctaaaacctt aaataccaga aaacagcttt ttcaaagttg ttttcaaagt
     8461 tggcgtataa catagtatcg acggagccga ttttgaaacc gcggtgatca caggcagcaa
     8521 cgctctgtca tcgttacaat caacatgcta ccctccgcga gatcatccgt gtttcaaacc
     8581 cggcagctta gttgccgttc ttccgaatag catcggtaac atgagcaaag tctgccgcct
     8641 tacaacggct ctcccgctga cgccgtcccg gactgatggg ctgcctgtat cgagtggtga
     8701 ttttgtgccg agctgccggt cggggagctg ttggctggct ggtggcagga tatattgtgg
     8761 tgtaaaca
//
