# Supplementary material for: GreenGate 2.0: Backwards compatible addons for assembly of complex transcriptional units and their stacking with GreenGate
Source: PLoS One. 2023 Sep 8;18(9):e0290097. doi: 10.1371/journal.pone.0290097 (PMC10490876; doi:10.1371/journal.pone.0290097)
Supplement: S1 Dataset — (ZIP) [file pone.0290097.s006.zip › GreenGate2-Vectors/Level 1 and Level 2/Nuclei Markers/pKD006.gb]

LOCUS       pKD006                 11838 bp    DNA     circular UNA 20-JUL-2023
DEFINITION  Z2 - Nuclei Marker - mTurquoise2 - FastRed --- Ligation of
            11.pR282_pGGA-pUBQ10 - 9.pR349 - pGGB024 - 1.pR482 - pGGC087 -
            3.pR557 - pGGD-GSL-mTurquoise2 - 5.pR439_pGGE-tHSP18.2M - 6.pLB012
            into pMP052.
ACCESSION   urn.local.maizellab06.me-ggao332
VERSION     urn.local.maizellab06.me-ggao332
KEYWORDS    .
SOURCE      
  ORGANISM  
            .
FEATURES             Location/Qualifiers
     misc_feature    complement(2..26)
                     /note="left border repeat from nopaline C58 T-DNA"
                     /label="LB T-DNA repeat"
     misc_feature    complement(49..69)
                     /Hairpin="5.0"
                     /Primer-Dimer="3.0"
                     /Monovalent_Salt_Concentration="50.0"
                     /Divalent_Salt_Concentration="0.0"
                     /DNTP_Concentration="0.0"
                     /Mismatches=0
                     /%GC="57.1"
                     /Hairpin_Tm="50.2"
                     /Self_Dimer_Tm="23.7"
                     /Tm="65.8"
                     /annotation_group="213464828725562546e5afbd-4ea8-463e-b854
                     -ae78119c8050"
                     /Sequence="ATTTTGTGCCGAGCTGCCGGT"
                     /created_by="primer3"
                     /label="P-0042"
                     /note="Geneious type: primer_bind_reverse"
     primer_bind     113..133
                     /Hairpin="4.0"
                     /Primer-Dimer="2.0"
                     /Monovalent_Salt_Concentration="50.0"
                     /Divalent_Salt_Concentration="0.0"
                     /DNTP_Concentration="0.0"
                     /Mismatches=0
                     /%GC="66.7"
                     /Hairpin_Tm="57.3"
                     /Self_Dimer_Tm="1.3"
                     /Tm="65.6"
                     /annotation_group="2134648558098208be24dd2c-1e69-4553-aac7
                     -a8d36cf43518"
                     /Sequence="CGGGAGAGCCGTTGTAAGGCG"
                     /created_by="primer3"
                     /label="P-0432"
     primer_bind     119..139
                     /Hairpin="4.0"
                     /Primer-Dimer="2.0"
                     /Monovalent_Salt_Concentration="50.0"
                     /Divalent_Salt_Concentration="0.0"
                     /DNTP_Concentration="0.0"
                     /Mismatches=0
                     /%GC="61.9"
                     /Hairpin_Tm="65.0"
                     /Self_Dimer_Tm="26.1"
                     /Tm="65.5"
                     /annotation_group="21346486149431661950c8fe-768f-4b11-b24f
                     -c58958933e5b"
                     /Sequence="AGCCGTTGTAAGGCGGCAGAC"
                     /created_by="primer3"
                     /label="P-0433"
     misc_feature    complement(358..378)
                     /Mismatches=0
                     /%GC="38.1"
                     /Hairpin_Tm="None"
                     /Self_Dimer_Tm="None"
                     /Tm="55.0"
                     /annotation_group="213465000874895841b11c72-e220-4590-9170
                     -41309b240fe2"
                     /Sequence="AATTCACTGTTCCTTGCATTC"
                     /created_by="primer3"
                     /label="P-2031"
                     /note="Geneious type: primer_bind_reverse"
     CDS             459..1274
                     /codon_start=1
                     /gene="aph(3')-Ia"
                     /product="aminoglycoside phosphotransferase"
                     /note="confers resistance to kanamycin in bacteria or G418
                      (Geneticin(R)) in eukaryotes"
                     /translation="MSHIQRETSCSRPRLNSNMDADLYGYKWARDNVGQSGATIYRLY
                     GKPDAPELFLKHGKGSVANDVTDEMVRLNWLTEFMPLPTIKHFIRTPDDAWLLTTAIP
                     GKTAFQVLEEYPDSGENIVDALAVFLRRLHSIPVCNCPFNSDRVFRLAQAQSRMNNGL
                     VDASDFDDERNGWPVEQVWKEMHKLLPFSPDSVVTHGDFSLDNLIFDEGKLIGCIDVG
                     RVGIADRYQDLAILWNCLGEFSPSLQKRLFQKYGIDNPDMNKLQFHLMLDEFF"
                     /label="KanR"
     primer_bind     complement(532..551)
                     /note="Kanamycin resistance gene, reverse primer"
                     /label="Kan-R"
     misc_feature    complement(596..615)
                     /Hairpin="4.0"
                     /Primer-Dimer="2.0"
                     /Monovalent_Salt_Concentration="50.0"
                     /Divalent_Salt_Concentration="0.0"
                     /DNTP_Concentration="0.0"
                     /Mismatches=0
                     /%GC="65.0"
                     /Hairpin_Tm="40.8"
                     /Self_Dimer_Tm="10.8"
                     /Tm="65.8"
                     /annotation_group="2134648388107625f2b64644-eb4e-48b4-8eff
                     -e0a3cbbf9b09"
                     /Sequence="ACAACTCTGGCGCATCGGGC"
                     /created_by="primer3"
                     /label="P-0180"
                     /note="Geneious type: primer_bind_reverse"
     rep_origin      1362..1950
                     /direction="LEFT"
                     /note="high-copy-number ColE1/pMB1/pBR322/pUC origin of 
                     replication"
                     /label="ori"
     primer_bind     1850..1873
                     /Mismatches=0
                     /%GC="45.8"
                     /Hairpin_Tm="37.3"
                     /Self_Dimer_Tm="None"
                     /Tm="60.2"
                     /annotation_group="2134649958490250d6cf9279-42c7-4ea1-8ef6
                     -4a131ab5f432"
                     /Sequence="GGGGAAACGCCTGGTATCTTTATA"
                     /created_by="primer3"
                     /label="P-2405"
     primer_bind     1851..1870
                     /note="pBR322 origin, forward primer"
                     /label="pBR322ori-F"
     misc_feature    complement(1867..1887)
                     /Hairpin="4.0"
                     /Primer-Dimer="4.0"
                     /Monovalent_Salt_Concentration="50.0"
                     /Divalent_Salt_Concentration="0.0"
                     /DNTP_Concentration="0.0"
                     /Mismatches=0
                     /%GC="42.9"
                     /Hairpin_Tm="41.0"
                     /Self_Dimer_Tm="None"
                     /Tm="55.0"
                     /annotation_group="2134648776230208301dda01-be98-4a31-8b56
                     -869fdb19d3e2"
                     /Sequence="AAACCCGACAGGACTATAAAG"
                     /created_by="primer3"
                     /label="P-0861"
                     /note="Geneious type: primer_bind_reverse"
     primer_bind     2104..2121
                     /note="L4440 vector, forward primer"
                     /label="L4440"
     misc_feature    complement(2136..2276)
                     /note="basis of mobility region from pBR322"
                     /label="bom"
     misc_feature    complement(2163..2182)
                     /Mismatches=0
                     /%GC="50.0"
                     /Hairpin_Tm="46.3"
                     /Self_Dimer_Tm="9.4"
                     /Tm="58.2"
                     /annotation_group="213464963919491616d6bbb3-a22e-4a4d-8594
                     -b8d5d2431169"
                     /Sequence="GGTGTGAAATACCGCACAGA"
                     /created_by="primer3"
                     /label="P-2551"
                     /note="Geneious type: primer_bind_reverse"
     misc_feature    complement(2308..2328)
                     /Mismatches=0
                     /%GC="66.7"
                     /Hairpin_Tm="38.4"
                     /Self_Dimer_Tm="6.0"
                     /Tm="65.3"
                     /annotation_group="21346492383298331af91e02-8cfe-4f74-857c
                     -0ded929801d4"
                     /Sequence="GGAGCAGACAAGCCCGTCAGG"
                     /created_by="primer3"
                     /label="pEX-For"
                     /note="Geneious type: primer_bind_reverse"
     primer_bind     2362..2384
                     /note="pGEX vectors, reverse primer"
                     /label="pGEX 3'"
     primer_bind     2366..2384
                     /Mismatches=0
                     /%GC="57.9"
                     /Hairpin_Tm="33.5"
                     /Self_Dimer_Tm="1.0"
                     /Tm="58.2"
                     /annotation_group="213464931491020891cf60ad-f6e3-4121-ade1
                     -9d14d2ad7315"
                     /Sequence="GAGCTGCATGTGTCAGAGG"
                     /created_by="primer3"
                     /label="pGex_rev"
     rep_origin      complement(2620..2814)
                     /note="origin of replication for the Pseudomonas plasmid 
                     pVS1 (Heeb et al., 2000)"
                     /label="pVS1 oriV"
     CDS             complement(2880..3947)
                     /codon_start=1
                     /product="replication protein from the Pseudomonas plasmid
                      pVS1 (Heeb et al., 2000)"
                     /translation="GRKPSGPVQIGAALGDDLVEKLKAAQAAQRQRIEAEARPGESWQ
                     AAADRIRKESRQPPAAGAPSIRKPPKGDEQPDFFVPMLYDVGTRDSRSIMDVAVFRLS
                     KRDRRAGEVIRYELPDGHVEVSAGPAGMASVWDYDLVLMAVSHLTESMNRYREGKGDK
                     PGRVFRPHVADVLKFCRRADGGKQKDDLVETCIRLNTTHVAMQRTKKAKNGRLVTVSE
                     GEALISRYKIVKSETGRPEYIEIELADWMYREITEGKNPDVLTVHPDYFLIDPGIGRF
                     LYRLARRAAGKAEARWLFKTIYERSGSAGEFKKFCFTVRKLIGSNDLPEYDLKEEAGQ
                     AGPILVMRYRNLIEGEASAGS"
                     /label="pVS1 RepA"
     CDS             complement(4381..5010)
                     /codon_start=1
                     /product="stability protein from the Pseudomonas plasmid 
                     pVS1 (Heeb et al., 2000)"
                     /translation="MKVIAVLNQKGGSGKTTIATHLARALQLAGADVLLVDSDPQGSA
                     RDWAAVREDQPLTVVGIDRPTIDRDVKAIGRRDFVVIDGAPQAADLAVSAIKAADFVL
                     IPVQPSPYDIWATADLVELVKQRIEVTDGRLQAAFVVSRAIKGTRIGGEVAEALAGYE
                     LPILESRITQRVSYPGTAAAGTTVLESEPEGDAAREVQALAAEIKSKLI"
                     /label="pVS1 StaA"
     primer_bind     6038..6057
                     /Mismatches=0
                     /%GC="50.0"
                     /Hairpin_Tm="42.7"
                     /Self_Dimer_Tm="15.9"
                     /Tm="59.8"
                     /annotation_group="213464958863629124b76fea-6dc5-46e3-9aa7
                     -fc2bde8af7b5"
                     /Sequence="GCGACTAAAACACGCGACAA"
                     /created_by="primer3"
                     /label="P-2529"
     primer_bind     6165..6184
                     /Mismatches=0
                     /%GC="60.0"
                     /Hairpin_Tm="None"
                     /Self_Dimer_Tm="None"
                     /Tm="60.0"
                     /annotation_group="21346497551847912df91d40-2c44-428a-bd67
                     -f71077cf1912"
                     /Sequence="CTATAGCAGCGGAGGGGTTG"
                     /created_by="primer3"
                     /label="P-3049"
     misc_feature    6206..6226
                     /Hairpin="5.0"
                     /Primer-Dimer="3.0"
                     /Monovalent_Salt_Concentration="50.0"
                     /Divalent_Salt_Concentration="0.0"
                     /DNTP_Concentration="0.0"
                     /Mismatches=0
                     /%GC="61.9"
                     /Hairpin_Tm="82.9"
                     /Self_Dimer_Tm="5.9"
                     /Tm="66.1"
                     /annotation_group="10487921417927694b1a738-5399-4d9a-aeb1-
                     112011b5b7f6"
                     /Sequence="AGGGGAACCCTGTGGTTGGCA"
                     /created_by="primer3"
                     /label="P-0045"
                     /note="Geneious type: primer_bind_reverse"
     primer_bind     6206..6226
                     /Hairpin="5.0"
                     /Primer-Dimer="3.0"
                     /Monovalent_Salt_Concentration="50.0"
                     /Divalent_Salt_Concentration="0.0"
                     /DNTP_Concentration="0.0"
                     /Mismatches=0
                     /%GC="61.9"
                     /Hairpin_Tm="82.9"
                     /Self_Dimer_Tm="5.9"
                     /Tm="66.1"
                     /annotation_group="2134648337749666df620ec4-b015-46da-9e8e
                     -f4f73113ecb1"
                     /Sequence="AGGGGAACCCTGTGGTTGGCA"
                     /created_by="primer3"
                     /label="P-0045"
     misc_feature    complement(6288..6311)
                     /Hairpin="4.0"
                     /Primer-Dimer="3.0"
                     /Monovalent_Salt_Concentration="50.0"
                     /Divalent_Salt_Concentration="0.0"
                     /DNTP_Concentration="0.0"
                     /Mismatches=0
                     /%GC="33.3"
                     /Hairpin_Tm="None"
                     /Self_Dimer_Tm="None"
                     /Tm="54.7"
                     /annotation_group="2134648720770958745a53c9-2446-4302-ab1e
                     -0e8d9bbaa0ee"
                     /Sequence="CCTAAGAGAAAAGAGCGTTTATTA"
                     /created_by="primer3"
                     /label="P-0435"
                     /note="Geneious type: primer_bind_reverse"
     misc_feature    complement(6295..6321)
                     /Hairpin="4.0"
                     /Primer-Dimer="2.0"
                     /Monovalent_Salt_Concentration="50.0"
                     /Divalent_Salt_Concentration="0.0"
                     /DNTP_Concentration="0.0"
                     /Mismatches=0
                     /%GC="51.9"
                     /Hairpin_Tm="37.0"
                     /Self_Dimer_Tm="None"
                     /Tm="65.6"
                     /annotation_group="2134648665813791a99acbb8-1f39-4995-a0e5
                     -644dfa4ff613"
                     /Sequence="GGCGGGTAAACCTAAGAGAAAAGAGCG"
                     /created_by="primer3"
                     /label="P-0434"
                     /note="Geneious type: primer_bind_reverse"
     misc_feature    complement(6311..6335)
                     /note="right border repeat from nopaline C58 T-DNA"
                     /label="RB T-DNA repeat"
     misc_feature    6341..>6366
                     /Original_Bases="GCTCGAGCACCTGCCGATATACAGAGACCGGATCCCGTACG
                     ATCTGCAGGGTCTCTAGGTTGACTGTAGCAGGTGCCATGGT"
                     /label="GCTCGAGCACCTGCCGATATACAGAGACCGGATCCCGTACGATCTGCAGG
                     GTCTCTAGGTTGACTGTAGCAGGTGCCATGGT"
                     /note="Geneious type: Editing History Replacement"
     misc_feature    6358
                     /Source="referenceToDocument: urn:local:.:st-ggao35m"
                     /label="PCR_alpha1_eco_mutated (concatenated sequence 2)"
                     /note="Geneious type: Concatenated sequence"
     misc_feature    6359..6362
                     /created_by="maizel"
                     /label="GB-C"
     misc_feature    <6359..>6366
                     /Source="referenceToDocument: urn:local:.:st-ggao35m"
                     /label="PCR_alpha1_eco_mutated (concatenated sequence 2)"
                     /note="Geneious type: Concatenated sequence"
     misc_feature    <6359..>6362
                     /Source="referenceToDocument: urn:local:.:st-ggao35m"
                     /label="PCR_alpha1_eco_mutated (concatenated sequence 2)"
                     /note="Geneious type: Concatenated sequence"
     GG              <6363..6366
                     /modified_by="wacae"
                     /Transferred_From="A"
                     /Transferred_Similarity="100.00%"
                     /label="A"
     misc_feature    <6363..6366
                     /created_by="User"
                     /label="GG-overhang"
     misc_feature    6363..6366
                     /created_by="maizel"
                     /label="GG-A"
     ligation        6363..6366
                     /label="Ligation"
     ligation        6363..6366
                     /label="Ligation"
     misc_feature    6363..7003
                     /Source="referenceToDocument:
                     urn:local:maizellab06:uo-ggao36k"
                     /label="11.pR282_pGGA-pUBQ10 (concatenated sequence 2)"
                     /note="Geneious type: Concatenated sequence"
     promoter        6367..6999
                     /created_by="User"
                     /label="pUBQ10"
     misc_feature    6367..6999
                     /Source="referenceToDocument: urn:local:.:s6-ggao35e"
                     /label="Digestion of pGGA-pUBQ10 (pGGA006) - Fragment 2
                     extraction (concatenated sequence 2)"
                     /note="Geneious type: Concatenated sequence"
     misc_feature    complement(6568..6589)
                     /Mismatches=0
                     /%GC="45.5"
                     /Hairpin_Tm="44.9"
                     /Self_Dimer_Tm="None"
                     /Tm="59.1"
                     /annotation_group="21346494311763754689135f-0a86-417a-905a
                     -305775d4f8c0"
                     /Sequence="AGAAGAAAAGACGAGGACGACT"
                     /created_by="primer3"
                     /label="P-2527"
                     /note="Geneious type: primer_bind_reverse"
     primer_bind     6802..6824
                     /Mismatches=0
                     /%GC="43.5"
                     /Hairpin_Tm="41.3"
                     /Self_Dimer_Tm="None"
                     /Tm="59.3"
                     /annotation_group="202420330192295b77b43f6-4af9-47ba-993e-
                     223f6b9357e0"
                     /Sequence="AGACGATTTTCTGGGTTTGATCG"
                     /created_by="primer3"
                     /label="P-1472"
     primer_bind     6802..6824
                     /Mismatches=0
                     /%GC="43.5"
                     /Hairpin_Tm="41.3"
                     /Self_Dimer_Tm="None"
                     /Tm="59.3"
                     /annotation_group="213464893697183355784f17-2519-48be-b6ae
                     -418020fb6548"
                     /Sequence="AGACGATTTTCTGGGTTTGATCG"
                     /created_by="primer3"
                     /label="P-1472"
     primer_bind     6905..6939
                     /Hairpin="8.0"
                     /Primer-Dimer="6.0"
                     /Monovalent_Salt_Concentration="50.0"
                     /Divalent_Salt_Concentration="0.0"
                     /DNTP_Concentration="0.0"
                     /Mismatches=0
                     /%GC="34.3"
                     /Hairpin_Tm="31.4"
                     /Self_Dimer_Tm="9.0"
                     /Tm="62.8"
                     /annotation_group="213464849531691665bce123-7491-4fd4-9f6a
                     -662f8469a313"
                     /Sequence="TTACTCTTCGATTTGTGATTTCTATCTAGATCTGG"
                     /created_by="primer3"
                     /label="P-0334"
     primer_bind     6936..6960
                     /Mismatches=0
                     /%GC="44.0"
                     /Hairpin_Tm="None"
                     /Self_Dimer_Tm="None"
                     /Tm="60.6"
                     /annotation_group="2134648831689791c3e9a700-ff7c-41e7-afe4
                     -be41cd7a4f71"
                     /Sequence="CTGGTGTTAGTTTCTAGTTTGTGCG"
                     /created_by="primer3"
                     /label="P-0922"
     CDS             <7000..7002
                     /label="open reading frame#1"
     GG              complement(7000..>7003)
                     /created_by="thjac"
                     /modified_by="thjac"
                     /Transferred_From="B"
                     /Transferred_Similarity="100.00%"
                     /label="B"
     GG              <7000..7003
                     /modified_by="wacae"
                     /Transferred_From="B"
                     /Transferred_Similarity="100.00%"
                     /label="B"
     ligation        7000..7003
                     /label="Ligation"
     ligation        7000..7003
                     /label="Ligation"
     misc_feature    7000..7571
                     /Source="referenceToDocument:
                     urn:local:maizellab06:up-ggao36k"
                     /label="9.pR349 - pGGB024 (concatenated sequence 3)"
                     /note="Geneious type: Concatenated sequence"
     gene            7004..7567
                     /ApEinfo_fwdcolor="#ff0000"
                     /ApEinfo_revcolor="#ff0000"
                     /ApEinfo_graphicformat="arrow_data {{} {} 0} width 5
                     offset 0"
                     /label="BB2 - N-tag-Modul"
     gene            7004..7456
                     /ApEinfo_fwdcolor="#828278"
                     /ApEinfo_revcolor="#828278"
                     /ApEinfo_graphicformat="arrow_data {{0 1 2 0 0 -1} {} 0}
                     width 5 offset 0"
                     /label="H2B - At2g28720"
     CDS             7004..7570
                     /ApEinfo_fwdcolor="#008011"
                     /ApEinfo_revcolor="#008011"
                     /ApEinfo_graphicformat="arrow_data {{0 1 2 0 0 -1} {} 0}
                     width 5 offset 0"
                     /label="open reading frame#1"
     misc_feature    7371..7376
                     /Recognition_pattern="CAG^CTG"
                     /annotation_group="CAGCTG"
                     /label="PvuII"
                     /note="Geneious type: restriction site"
     gene            7457..7567
                     /ApEinfo_fwdcolor="#02ABEA"
                     /ApEinfo_revcolor="#02ABEA"
                     /ApEinfo_graphicformat="arrow_data {{0 1 2 0 0 -1} {} 0}
                     width 5 offset 0"
                     /label="linker"
     GG              complement(7568..>7571)
                     /created_by="thjac"
                     /modified_by="thjac"
                     /Transferred_From="C"
                     /Transferred_Similarity="100.00%"
                     /label="C"
     GG              <7568..7571
                     /modified_by="wacae"
                     /Transferred_From="C"
                     /Transferred_Similarity="100.00%"
                     /label="C"
     ligation        7568..7571
                     /label="Ligation"
     misc_feature    7568..7679
                     /Source="referenceToDocument:
                     urn:local:maizellab06:ur-ggao36k"
                     /label="1.pR482 - pGGC087 (concatenated sequence 4)"
                     /note="Geneious type: Concatenated sequence"
     Linker          7676..7723
                     /modified_by="Melanie Krebs"
                     /label="GSL"
     GG              complement(7676..>7679)
                     /created_by="thjac"
                     /modified_by="thjac"
                     /Transferred_From="D"
                     /Transferred_Similarity="100.00%"
                     /label="D"
     misc_feature    7676..7679
                     /label="02 DE_Oligopaar"
     ligation        7676..7679
                     /label="Ligation"
     misc_feature    7676..8447
                     /Source="referenceToDocument:
                     urn:local:maizellab06:un-ggao36k"
                     /label="3.pR557 - pGGD-GSL-mTurquoise2 (concatenated
                     sequence 5)"
                     /note="Geneious type: Concatenated sequence"
     CDS             7724..8440
                     /Imported_from="<a
                     href=""http://wishart.biology.ualberta.ca/PlasMapper"">Pla
                     sMapper</a>"
                     /Transferred_From="EGFP reporter"
                     /Transferred_Similarity="95.99%"
                     /modified_by="User"
                     /modified_by="Melanie Krebs"
                     /label="mTurquoise2"
     primer_bind     7724..7742
                     /Mismatches=0
                     /Extension="AACAGGTCTCATCAGGTGCTAGCGGTGGCAGCGGTGGCACTAGTGG
                     TGGAGGCGGATCC"
                     /%GC="63.2"
                     /Hairpin_Tm="47.5"
                     /Self_Dimer_Tm="None"
                     /Pair_Dimer_Tm="13.0"
                     /Tm="62.3"
                     /annotation_group="227366024559753310db91-55ca-4e1e-aebc-9
                     4299d6da125"
                     /Sequence="ATGGTGAGCAAGGGCGAGG"
                     /created_by="primer3"
                     /Product_Size=717
                     /label="GGD_GSL-XFP_F"
     primer_bind     7724..7738
                     /Mismatches=0
                     /%GC="60.0"
                     /Hairpin_Tm="41.6"
                     /Self_Dimer_Tm="None"
                     /Tm="52.6"
                     /annotation_group="2134648890726083f50035ca-64f2-40a6-a4e7
                     -e68f547b63db"
                     /Sequence="ATGGTGAGCAAGGGC"
                     /created_by="primer3"
                     /label="P-1088"
     misc_feature    complement(7765..7783)
                     /Mismatches=0
                     /%GC="63.2"
                     /Hairpin_Tm="31.9"
                     /Self_Dimer_Tm="None"
                     /Tm="59.9"
                     /annotation_group="2134649178006750c2f5290a-7868-4284-a92b
                     -9ccaee948112"
                     /Sequence="GTCCAGCTCGACCAGGATG"
                     /created_by="primer3"
                     /label="pEGFPN1rev"
                     /note="Geneious type: primer_bind_reverse"
     misc_feature    complement(7791..7810)
                     /Hairpin="4.0"
                     /Primer-Dimer="2.0"
                     /Monovalent_Salt_Concentration="50.0"
                     /Divalent_Salt_Concentration="0.0"
                     /DNTP_Concentration="0.0"
                     /Mismatches=0
                     /%GC="50.0"
                     /Hairpin_Tm="None"
                     /Self_Dimer_Tm="None"
                     /Tm="59.1"
                     /annotation_group="2134648183962000dabe54a1-41d7-4ef3-90ab
                     -87081961ca39"
                     /Sequence="GCTGAACTTGTGGCCGTTTA"
                     /created_by="primer3"
                     /label="P-0010"
                     /note="Geneious type: primer_bind_reverse"
     primer_bind     7960..7981
                     /Mismatches=0
                     /%GC="50.0"
                     /Hairpin_Tm="45.0"
                     /Self_Dimer_Tm="14.0"
                     /Tm="60.1"
                     /annotation_group="2134649697364958ba55411a-681b-430d-8264
                     -6bbdf0ae3020"
                     /Sequence="GAAGCAGCACGACTTCTTCAAG"
                     /created_by="primer3"
                     /label="P-2403"
     misc_feature    complement(7972..7991)
                     /Mismatches=0
                     /%GC="55.0"
                     /Hairpin_Tm="35.1"
                     /Self_Dimer_Tm="None"
                     /Tm="59.6"
                     /annotation_group="21346498597277081a4ffcfd-ecb3-4925-9b14
                     -1ab16e6b5be8"
                     /Sequence="GCATGGCGGACTTGAAGAAG"
                     /created_by="primer3"
                     /label="P-2450"
                     /note="Geneious type: primer_bind_reverse"
     misc_feature    complement(8146..8169)
                     /Mismatches=0
                     /%GC="45.8"
                     /Hairpin_Tm="38.7"
                     /Self_Dimer_Tm="7.7"
                     /Tm="60.4"
                     /annotation_group="2134649804312583b42becd0-1518-488a-948c
                     -de6854c1c646"
                     /Sequence="TCGCTAAAGTAGTTGTACTCCAGC"
                     /created_by="primer3"
                     /label="P-2404"
                     /note="Geneious type: primer_bind_reverse"
     misc_feature    complement(8273..8293)
                     /Hairpin="4.0"
                     /Primer-Dimer="2.0"
                     /Monovalent_Salt_Concentration="50.0"
                     /Divalent_Salt_Concentration="0.0"
                     /DNTP_Concentration="0.0"
                     /Mismatches=0
                     /%GC="66.7"
                     /Hairpin_Tm="35.8"
                     /Self_Dimer_Tm="None"
                     /Tm="65.9"
                     /annotation_group="21346484401762081a8028ff-3977-49f5-8fcf
                     -d7989187ebdc"
                     /Sequence="GCCGATGGGGGTGTTCTGCTG"
                     /created_by="primer3"
                     /label="P-0212"
                     /note="Geneious type: primer_bind_reverse"
     primer_bind     8376..8395
                     /Hairpin="6.0"
                     /Primer-Dimer="2.0"
                     /Monovalent_Salt_Concentration="50.0"
                     /Divalent_Salt_Concentration="0.0"
                     /DNTP_Concentration="0.0"
                     /Mismatches=0
                     /%GC="55.0"
                     /Hairpin_Tm="44.2"
                     /Self_Dimer_Tm="13.4"
                     /Tm="59.7"
                     /annotation_group="2134648113470333467e7e3e-2ab7-4463-bd6b
                     -ef8352219e0d"
                     /Sequence="ACATGGTCCTGCTGGAGTTC"
                     /created_by="primer3"
                     /label="P-0009"
     primer_bind     8410..8428
                     /Mismatches=0
                     /%GC="57.9"
                     /Hairpin_Tm="None"
                     /Self_Dimer_Tm="None"
                     /Tm="57.7"
                     /annotation_group="21346491166396669bb1291e-1224-4edf-9319
                     -0186aba189b5"
                     /Sequence="GATCACTCTCGGCATGGAC"
                     /created_by="primer3"
                     /label="pEGFPC1for"
     misc_feature    complement(8422..8440)
                     /modified_by="Melanie Krebs"
                     /Mismatches=0
                     /Extension="AACAGGTCTCTGCAGCTA"
                     /%GC="52.6"
                     /Hairpin_Tm="None"
                     /Self_Dimer_Tm="None"
                     /Pair_Dimer_Tm="13.0"
                     /Tm="55.8"
                     /annotation_group="227366024559753310db91-55ca-4e1e-aebc-9
                     4299d6da125"
                     /Sequence="CTTGTACAGCTCGTCCATG"
                     /created_by="primer3"
                     /Product_Size=717
                     /label="GGE_XFP_R "
                     /note="Geneious type: primer_bind_reverse"
     misc_feature    complement(8441..>8447)
                     /label="E-Overhang"
     GG              <8444..8447
                     /modified_by="wacae"
                     /Transferred_From="E"
                     /Transferred_Similarity="100.00%"
                     /label="E"
     misc_feature    <8444..8447
                     /created_by="User"
                     /label="GG-overhang"
     ligation        8444..8447
                     /label="Ligation"
     ligation        8444..8447
                     /label="Ligation"
     misc_feature    8444..8713
                     /Source="referenceToDocument:
                     urn:local:maizellab06:uq-ggao36k"
                     /label="5.pR439_pGGE-tHSP18.2M (concatenated sequence 6)"
                     /note="Geneious type: Concatenated sequence"
     terminator      8448..8709
                     /created_by="User"
                     /label="tHSP18.2_dHindIII"
     misc_feature    8448..8709
                     /Source="referenceToDocument: urn:local:.:s9-ggao35e"
                     /label="Digestion of pGGE-tHSP18.2M - Fragment 2
                     extraction (concatenated sequence 2)"
                     /note="Geneious type: Concatenated sequence"
     primer_bind     8495..8518
                     /Mismatches=0
                     /%GC="37.5"
                     /Hairpin_Tm="40.9"
                     /Self_Dimer_Tm="4.0"
                     /Tm="60.1"
                     /annotation_group="2134649378119583c725a7f1-e05b-437d-bb64
                     -7bb74589aced"
                     /Sequence="AGCTTGTGTGCTTAAGTTTGTGTT"
                     /created_by="primer3"
                     /label="P-2214"
     misc_feature    complement(8630..8653)
                     /Mismatches=0
                     /%GC="41.7"
                     /Hairpin_Tm="None"
                     /Self_Dimer_Tm="20.4"
                     /Tm="60.1"
                     /annotation_group="202420385126971780f2004-4858-4420-bd19-
                     3e0b09150aa3"
                     /Sequence="ATATGCTGCAGAAGAGATCCAACA"
                     /created_by="primer3"
                     /label="P-2215"
                     /note="Geneious type: primer_bind_reverse"
     misc_feature    complement(8630..8653)
                     /Mismatches=0
                     /%GC="41.7"
                     /Hairpin_Tm="None"
                     /Self_Dimer_Tm="20.4"
                     /Tm="60.1"
                     /annotation_group="2134649482974166d55e3460-03b7-49d1-9774
                     -7f9ace6fdd89"
                     /Sequence="ATATGCTGCAGAAGAGATCCAACA"
                     /created_by="primer3"
                     /label="P-2215"
                     /note="Geneious type: primer_bind_reverse"
     GG              complement(8710..>8713)
                     /created_by="thjac"
                     /modified_by="thjac"
                     /Transferred_From="F"
                     /Transferred_Similarity="100.00%"
                     /label="F"
     ligation        8710..8713
                     /label="Ligation"
     ligation        8710..8713
                     /label="Ligation"
     misc_feature    8710..11811
                     /Source="referenceToDocument:
                     urn:local:maizellab06:um-ggao36k"
                     /label="6.pLB012 (concatenated sequence 7)"
                     /note="Geneious type: Concatenated sequence"
     promoter        8714..10095
                     /created_by="User"
                     /label="OLE1"
     misc_feature    8714..11571
                     /Source="referenceToDocument: urn:local:.:s1-ggao35e"
                     /label="F-FastRed as received extraction (concatenated
                     sequence 2)"
                     /note="Geneious type: Concatenated sequence"
     misc_feature    complement(8963..8986)
                     /Mismatches=0
                     /%GC="37.5"
                     /Hairpin_Tm="None"
                     /Self_Dimer_Tm="None"
                     /Tm="60.0"
                     /annotation_group="2134649537252208f5254443-0637-4c6a-95b0
                     -16da3eb9f206"
                     /Sequence="TGCATTTGGGGCTGAATTGTTTAT"
                     /created_by="primer3"
                     /label="P-2216"
                     /note="Geneious type: primer_bind_reverse"
     modified_base   9401
                     /created_by="User"
                     /label="G->C"
     primer_bind     9452..9471
                     /Mismatches=0
                     /%GC="60.0"
                     /Hairpin_Tm="None"
                     /Self_Dimer_Tm="None"
                     /Tm="60.0"
                     /annotation_group="2134648992650333bb75c038-5a0b-43dc-80f6
                     -3583a83d652a"
                     /Sequence="CGGAGATTGGTCGTCGAGAG"
                     /created_by="primer3"
                     /label="P-1558"
     CDS             10096..10854
                     /created_by="User"
                     /label="OLE1"
     modified_base   10140
                     /created_by="User"
                     /label="A->G "
     modified_base   10167
                     /created_by="User"
                     /label="C->T"
     modified_base   10173
                     /created_by="User"
                     /label="C->T"
     misc_feature    10247..10252
                     /Recognition_pattern="CAG^CTG"
                     /annotation_group="CAGCTG"
                     /label="PvuII"
                     /note="Geneious type: restriction site"
     intron          10449..10688
                     /created_by="User"
                     /label
     misc_feature    complement(10746..10765)
                     /Mismatches=0
                     /%GC="55.0"
                     /Hairpin_Tm="39.9"
                     /Self_Dimer_Tm="None"
                     /Tm="59.4"
                     /annotation_group="2134649057205750ff4750f7-e87a-44bf-b406
                     -34095fed3df9"
                     /Sequence="CCTGAGCTTTGCTTCCCAAC"
                     /created_by="primer3"
                     /label="P-1559"
                     /note="Geneious type: primer_bind_reverse"
     CDS             10855..11571
                     /created_by="User"
                     /label="mCherry"
     misc_difference 10858
                     /created_by="User"
                     /modified_by="User"
                     /label="V->L"
     misc_feature    11431..11436
                     /Recognition_pattern="CAG^CTG"
                     /annotation_group="CAGCTG"
                     /label="PvuII"
                     /note="Geneious type: restriction site"
     misc_difference 11563..11568
                     /created_by="User"
                     /modified_by="User"
                     /label="+H+M"
     misc_feature    <11572..11575
                     /Original_Bases
                     /label
                     /note="Geneious type: Editing History Insertion"
     ligation        11572..11575
                     /label="Ligation"
     terminator      11576..11807
                     /modified_by="User"
                     /label="NOS terminator"
     misc_feature    11576..11807
                     /Source="referenceToDocument: urn:local:.:sa-ggao35e"
                     /label="Digestion of pGGF007 (modified) PCR Product -
                     Fragment 2 extraction (concatenated sequence 3)"
                     /note="Geneious type: Concatenated sequence"
     misc_feature    complement(11630..11650)
                     /Hairpin="4.0"
                     /Primer-Dimer="0.0"
                     /Monovalent_Salt_Concentration="50.0"
                     /Divalent_Salt_Concentration="0.0"
                     /DNTP_Concentration="0.0"
                     /Mismatches=0
                     /%GC="57.1"
                     /Hairpin_Tm="57.7"
                     /Self_Dimer_Tm="None"
                     /Tm="64.7"
                     /annotation_group="21346482389046255b7e6860-c566-46aa-9d0e
                     -db062acdcf93"
                     /Sequence="ATCGCAAGACCGGCAACAGGA"
                     /created_by="primer3"
                     /label="P-0039"
                     /note="Geneious type: primer_bind_reverse"
     primer_bind     11636..11655
                     /Mismatches=0
                     /%GC="50.0"
                     /Hairpin_Tm="None"
                     /Self_Dimer_Tm="1.9"
                     /Tm="59.8"
                     /annotation_group="2134649909541375250cfa4b-0a34-4845-b3eb
                     -db43243b525b"
                     /Sequence="TGCCGGTCTTGCGATGATTA"
                     /created_by="primer3"
                     /label="P-2671"
     misc_feature    <11808..11829
                     /Original_Bases="GCTCGAGCACCTGCCGATATACAGAGACCGGATCCCGTACG
                     ATCTGCAGGGTCTCTAGGTTGACTGTAGCAGGTGCCATGGT"
                     /label="GCTCGAGCACCTGCCGATATACAGAGACCGGATCCCGTACGATCTGCAGG
                     GTCTCTAGGTTGACTGTAGCAGGTGCCATGGT"
                     /note="Geneious type: Editing History Replacement"
     misc_feature    11808..11811
                     /created_by="maizel"
                     /label="GG-G"
     ligation        11808..11811
                     /label="Ligation"
     misc_feature    11808..6366
                     /Source="referenceToDocument:
                     urn:local:maizellab06:ul-ggao36j"
                     /label="pMP052 (concatenated sequence 1) (reversed)"
                     /note="Geneious type: Concatenated sequence"
     misc_feature    <11808..>11811
                     /Source="referenceToDocument: urn:local:.:st-ggao35m"
                     /label="PCR_alpha1_eco_mutated (concatenated sequence 2)"
                     /note="Geneious type: Concatenated sequence"
ORIGIN      
        1 tgtttacacc acaatatatc ctgccaccag ccagccaaca gctccccgac cggcagctcg
       61 gcacaaaatc accactcgat acaggcagcc catcagtccg ggacggcgtc agcgggagag
      121 ccgttgtaag gcggcagact ttgctcatgt taccgatgct attcggaaga acggcaacta
      181 agctgccggg tttgaaacac ggatgatctc gcggagggta gcatgttgat tgtaacgatg
      241 acagagcgtt gctgcctgtg atcaccgcgg tttcaaaatc ggctccgtcg atactatgtt
      301 atacgccaac tttgaaaaca actttgaaaa agctgttttc tggtatttaa ggttttagaa
      361 tgcaaggaac agtgaattgg agttcgtctt gttataatta gcttcttggg gtatctttaa
      421 atactgtaga aaagaggaag gaaataataa gttctgttat gagccatatt caacgggaaa
      481 cgtcttgctc aaggccgcga ttaaattcca acatggatgc tgatttatat gggtataaat
      541 gggctcgcga taatgtcggg caatcaggtg cgacaatcta ccgattgtat gggaagcccg
      601 atgcgccaga gttgtttctg aaacatggca aaggtagcgt tgccaatgat gttacagatg
      661 agatggtcag actaaactgg ctgacggaat ttatgcctct tccgaccatc aagcatttta
      721 tccgtactcc tgatgatgca tggttactca ccactgcgat cccagggaaa acagcattcc
      781 aggtattaga agaatatcct gattcaggtg aaaatattgt tgatgcgctg gcagtgttcc
      841 tgcgccggtt gcattcgatt cctgtttgta attgtccttt taacagcgat cgcgtatttc
      901 gactcgctca ggcgcaatca cgaatgaata acggtttggt tgatgcgagt gattttgatg
      961 acgagcgtaa tggctggcct gttgaacaag tctggaaaga aatgcataaa cttttgccat
     1021 tctcaccgga ttcagtcgtc actcatggtg atttctcact tgataacctt atttttgacg
     1081 aggggaaatt aataggttgt attgatgttg gacgagtcgg aatcgcagac cgataccagg
     1141 atcttgccat cctatggaac tgcctcggtg agttttctcc ttcattacag aaacggcttt
     1201 ttcaaaaata tggtattgat aatcctgata tgaataaatt gcagtttcat ttgatgctcg
     1261 atgagttttt ctaatcacct agaatgcatg accaaaatcc cttaacgtga gttttcgttc
     1321 cactgagcgt cagaccccgt agaaaagatc aaaggatctt cttgagatcc tttttttctg
     1381 cgcgtaatct gctgcttgca aacaaaaaaa ccaccgctac cagcggtggt ttgtttgccg
     1441 gatcaagagc taccaactct ttttccgaag gtaactggct tcagcagagc gcagatacca
     1501 aatactgtcc ttctagtgta gccgtagtta ggccaccact tcaagaactc tgtagcaccg
     1561 cctacatacc tcgctctgct aatcctgtta ccagtggctg ctgccagtgg cgataagtcg
     1621 tgtcttaccg ggttggactc aagacgatag ttaccggata aggcgcagcg gtcgggctga
     1681 acggggggtt cgtgcacaca gcccagcttg gagcgaacga cctacaccga actgagatac
     1741 ctacagcgtg agctatgaga aagcgccacg cttcccgaag ggagaaaggc ggacaggtat
     1801 ccggtaagcg gcagggtcgg aacaggagag cgcacgaggg agcttccagg gggaaacgcc
     1861 tggtatcttt atagtcctgt cgggtttcgc cacctctgac ttgagcgtcg atttttgtga
     1921 tgctcgtcag gggggcggag cctatggaaa aacgccagca acgcggcctt tttacggttc
     1981 ctggcctttt gctggccttt tgctcacatg ttctttcctg cgttatcccc tgattctgtg
     2041 gataaccgta ttaccgcctt tgagtgagct gataccgctc gccgcagccg aacgaccgag
     2101 cgcagcgagt cagtgagcga ggaagcggaa gagcgcctga tgcggtattt tctccttacg
     2161 catctgtgcg gtatttcaca ccgcatatgg tgcactctca gtacaatctg ctctgatgcc
     2221 gcatagttaa gccagtatac actccgctat cgctacgtga ctgggtcatg gctgcgcccc
     2281 gacacccgcc aacacccgct gacgcgccct gacgggcttg tctgctcccg gcatccgctt
     2341 acagacaagc tgtgaccgtc accgggagct gcatgtgtca gaggttttca ccgtcatcac
     2401 cgaaacgcgc gaggcagggt gccttgatgt gggcgccggc ggtcgagtgg cgacggcgcg
     2461 gcttgtccgc gccctggtag attgcctggc cgtaggccag ccatttttga gcggccagcg
     2521 gccgcgatag gccgacgcga agcggcgggg cgtagggagc gcagcgaccg aagggtaggc
     2581 gctttttgca gctcttcggc tgtgcgctgg ccagacagtt atgcacaggc caggcgggtt
     2641 ttaagagttt taataagttt taaagagttt taggcggaaa aatcgccttt tttctctttt
     2701 atatcagtca cttacatgtg tgaccggttc ccaatgtacg gctttgggtt cccaatgtac
     2761 gggttccggt tcccaatgta cggctttggg ttcccaatgt acgtgctatc cacaggaaag
     2821 agtccttttc gacctttttc ccctgctagg gcaatttgcc ctagcatctg ctccgtacat
     2881 taggaaccgg cggatgcttc gccctcgatc aggttgcggt agcgcatgac taggatcggg
     2941 ccagcctgcc ccgcctcctc cttcaaatcg tactccggca ggtcatttga cccgatcagc
     3001 ttgcgcacgg tgaaacagaa cttcttgaac tctccggcgc tgccactgcg ttcgtagatc
     3061 gtcttgaaca accatctggc ttctgccttg cctgcggcgc ggcgtgccag gcggtagaga
     3121 aaacggccga tgccgggatc gatcaaaaag taatcggggt gaaccgtcag cacgtccggg
     3181 ttcttgcctt ctgtgatctc gcggtacatc caatcagcta gctcgatctc gatgtactcc
     3241 ggccgcccgg tttcgctctt tacgatcttg tagcggctaa tcaaggcttc accctcggat
     3301 accgtcacca ggcggccgtt cttggccttc ttcgtacgct gcatggcaac gtgcgtggtg
     3361 tttaaccgaa tgcaggtttc taccaggtcg tctttctgct ttccgccatc ggctcgccgg
     3421 cagaacttga gtacgtccgc aacgtgtgga cggaacacgc ggccgggctt gtctcccttc
     3481 ccttcccggt atcggttcat ggattcggtt agatgggaaa ccgccatcag taccaggtcg
     3541 taatcccaca cactggccat gccggccggc cctgcggaaa cctctacgtg cccgtctgga
     3601 agctcgtagc ggatcacctc gccagctcgt cggtcacgct tcgacagacg gaaaacggcc
     3661 acgtccatga tgctgcgact atcgcgggtg cccacgtcat agagcatcgg aacgaaaaaa
     3721 tctggttgct cgtcgccctt gggcggcttc ctaatcgacg gcgcaccggc tgccggcggt
     3781 tgccgggatt ctttgcggat tcgatcagcg gccgcttgcc acgattcacc ggggcgtgct
     3841 tctgcctcga tgcgttgccg ctgggcggcc tgcgcggcct tcaacttctc caccaggtca
     3901 tcacccagcg ccgcgccgat ttgtaccggg ccggatggtt tgcgaccgtc acgccgattc
     3961 ctcgggcttg ggggttccag tgccattgca gggccggcag acaacccagc cgcttacgcc
     4021 tggccaaccg cccgttcctc cacacatggg gcattccacg gcgtcggtgc ctggttgttc
     4081 ttgattttcc atgccgcctc ctttagccgc taaaattcat ctactcattt attcatttgc
     4141 tcatttactc tggtagctgc gcgatgtatt cagatagcag ctcggtaatg gtcttgcctt
     4201 ggcgtaccgc gtacatcttc agcttggtgt gatcctccgc cggcaactga aagttgaccc
     4261 gcttcatggc tggcgtgtct gccaggctgg ccaacgttgc agccttgctg ctgcgtgcgc
     4321 tcggacggcc ggcacttagc gtgtttgtgc ttttgctcat tttctcttta cctcattaac
     4381 tcaaatgagt tttgatttaa tttcagcggc cagcgcctgg acctcgcggg cagcgtcgcc
     4441 ctcgggttct gattcaagaa cggttgtgcc ggcggcggca gtgcctgggt agctcacgcg
     4501 ctgcgtgata cgggactcaa gaatgggcag ctcgtacccg gccagcgcct cggcaacctc
     4561 accgccgatg cgcgtgcctt tgatcgcccg cgacacgaca aaggccgctt gtagccttcc
     4621 atccgtgacc tcaatgcgct gcttaaccag ctccaccagg tcggcggtgg cccatatgtc
     4681 gtaagggctt ggctgcaccg gaatcagcac gaagtcggct gccttgatcg cggacacagc
     4741 caagtccgcc gcctggggcg ctccgtcgat cactacgaag tcgcgccggc cgatggcctt
     4801 cacgtcgcgg tcaatcgtcg ggcggtcgat gccgacaacg gttagcggtt gatcttcccg
     4861 cacggccgcc caatcgcggg cactgccctg gggatcggaa tcgactaaca gaacatcggc
     4921 cccggcgagt tgcagggcgc gggctagatg ggttgcgatg gtcgtcttgc ctgacccgcc
     4981 tttctggtta agtacagcga taaccttcat gcgttcccct tgcgtatttg tttatttact
     5041 catcgcatca tatacgcagc gaccgcatga cgcaagctgt tttactcaaa tacacatcac
     5101 ctttttagac ggcggcgctc ggtttcttca gcggccaagc tggccggcca ggccgccagc
     5161 ttggcatcag acaaaccggc caggatttca tgcagccgca cggttgagag gtgcgcgggc
     5221 ggctcgaaca cgtacccggc cgcgatcatc tccgcctcga tctcttcggt aatgaaaaac
     5281 ggttcgtcct ggccgtcctg gtgcggtttc atgcttgttc ctcttggcgt tcattctcgg
     5341 cggccgccag ggcgtcggcc tcggtcaatg cgtcctcacg gaaggcaccg cgccgcctgg
     5401 cctcggtggg cgtcacttcc tcgctgcgct caagtgcgcg gtacagggtc gagcgatgca
     5461 cgccaagcag tgcagccgcc tctttcacgg tgcggccttc ctggtcgatc agctcgcggg
     5521 cgtgcgcgat ctgtgccggg gtgagggtag ggcgggggcc aaacttcacg cctcgggcct
     5581 tggcggcctc gcgcccgctc cgggtgcggt cgatgattag ggaacgctcg aactcggcaa
     5641 tgccggcgaa cacggtcaac accatgcggc cggccggcgt ggtggtgtcg gcccacggct
     5701 ctgccaggct acgcaggccc gcgccggcct cctggatgcg ctcggcaatg tccagtaggt
     5761 cgcgggtgct gcgggccagg cggtctagcc tggtcactgt cacaacgtcg ccagggcgta
     5821 ggtggtcaag catcctggcc agctccgggc ggtcgcgcct ggtgccggtg atcttctcgg
     5881 aaaacagctt ggtgcagccg gccgcgtgca gttcggcccg ttggttggtc aagtcctggt
     5941 cgtcggtgct gacgcgggca tagcccagca ggccagcggc ggcgctcttg ttcatggcgt
     6001 aatgtctccg gttctagtcg caagtattct actttatgcg actaaaacac gcgacaagaa
     6061 aacgccagga aaagggcagg gcggcagcct gtcgcgtaac ttaggacttg tgcgacatgt
     6121 cgttttcaga tgacggctgc actgaacgtc agaagccgac tgcactatag cagcggaggg
     6181 gttggatcaa agtactttga tcccgagggg aaccctgtgg ttggcatgca catacaaatg
     6241 gacgaacgga taaacctttt cacgcccttt taaatatccg attattctaa taaacgctct
     6301 tttctcttag gtttacccgc caatatatcc tgtcagaatt accatggcac ctgctacagt
     6361 caacctcgac gagtcagtaa taaacggcgt caaagtggtt gcagccggca cacacgagtc
     6421 gtgtttatca actcaaagca caaatacttt tcctcaacct aaaaataagg caattagcca
     6481 aaaacaactt tgcgtgtaaa caacgctcaa tacacgtgtc attttattat tagctattgc
     6541 ttcaccgcct tagctttctc gtgacctagt cgtcctcgtc ttttcttctt cttcttctat
     6601 aaaacaatac ccaaagagct cttcttcttc acaattcaga tttcaatttc tcaaaatctt
     6661 aaaaactttc tctcaattct ctctaccgtg atcaaggtaa atttctgtgt tccttattct
     6721 ctcaaaatct tcgattttgt tttcgttcga tcccaatttc gtatatgttc tttggtttag
     6781 attctgttaa tcttagatcg aagacgattt tctgggtttg atcgttagat atcatcttaa
     6841 ttctcgatta gggtttcata gatatcatcc gatttgttca aataatttga gttttgtcga
     6901 ataattactc ttcgatttgt gatttctatc tagatctggt gttagtttct agtttgtgcg
     6961 atcgaatttg tagattaatc tgagtttttc tgattaacaa acaatggcac caaaagccgg
     7021 aaagaaacca gcagagaaaa agcccgcaga gaaagctcca gcagaagaag agaaagtagc
     7081 cgaaaaagca ccagcagaga agaaaccaaa agccggaaaa aaactaccaa aagaagcagt
     7141 caccggagga gtcgagaaga agaagaaacg agtcaagaaa agcacagaga catacaagat
     7201 ctacatcttc aaggtgttga aacaagttca tccagatatt ggaatctcaa gtaaagctat
     7261 ggggattatg aacagtttta tcaatgatat attcgagaaa cttgcgcaag aagcttcaaa
     7321 attagctagg tataataaga aacctacgat tacttctagg gagattcaga cagctgttag
     7381 actagtgtta cctggtgaac ttgctaagca tgctgtttct gaaggaacta aggctgttac
     7441 taagtttact agctcttcag gttcgacagc cgctagtgcg tctgcatcag ggagtggttc
     7501 cggaagcggc tctggatcgg gctcagggag tggttccggc agcggctctg gatcggcggc
     7561 cgctgcaggc tccgctgctg cttcaggttc tggctccgga tctggctcag gtagtgggtc
     7621 cggatcagga tcaggttcgg gttcagggtc cggatctggt tccggctctt caagttcagg
     7681 tgctagcggt ggcagcggtg gcactagtgg tggaggcgga tccatggtga gcaagggcga
     7741 ggagctgttc accggggtgg tgcccatcct ggtcgagctg gacggcgacg taaacggcca
     7801 caagttcagc gtgtccggcg agggcgaggg cgatgccacc tacggcaagc tgaccctgaa
     7861 gttcatctgc accaccggca agctgcccgt gccctggccc accctcgtga ccaccctgtc
     7921 ctggggcgtg cagtgcttcg cccgctaccc cgaccacatg aagcagcacg acttcttcaa
     7981 gtccgccatg cccgaaggct acgtccagga gcgcaccatc ttcttcaagg acgacggcaa
     8041 ctacaagacc cgcgccgagg tgaagttcga gggcgacacc ctggtgaacc gcatcgagct
     8101 gaagggcatc gacttcaagg aggacggcaa catcctgggg cacaagctgg agtacaacta
     8161 ctttagcgac aacgtctata tcaccgccga caagcagaag aacggcatca aggccaactt
     8221 caagatccgc cacaacatcg aggacggcgg cgtgcagctc gccgaccact accagcagaa
     8281 cacccccatc ggcgacggcc ccgtgctgct gcccgacaac cactacctga gcacccagtc
     8341 caagctgagc aaagacccca acgagaagcg cgatcacatg gtcctgctgg agttcgtgac
     8401 cgccgccggg atcactctcg gcatggacga gctgtacaag tagctgcgag ctcatatgaa
     8461 gatgaagatg aaatatttgg tgtgtcaaat aaatagcttg tgtgcttaag tttgtgtttt
     8521 tttcttggct tgttgtgtta tgaatttgtg gctttttcta atattaaatg aatgtaagat
     8581 ctcattataa tgaataaaca aatgtttcta taatccattg tgaatgtttt gttggatctc
     8641 ttctgcagca tataactact gtatgtgcta tggtatggac tatggaatat gattaaagat
     8701 aaggaattca ctacttcaag tgtatgtagg tatagtaaca tgaacaagaa cagactcaag
     8761 tacaagatcg catacgaaaa tggaaatggc aatgtcactt ccacataatc aaacacgaat
     8821 cctcatatca acaaggcctg agattctaac tagctcataa caacttagcc aatagttact
     8881 tgagactacc aaatgtatgt agaactaaag actaagggac agagagttcg tctaaacagg
     8941 tgaatctagt cgttgttatc taataaacaa ttcagcccca aatgcagaac acacatagag
     9001 ctctctattg attcaaatta cgatctgata ctgataacgt ctagattttt agggttaaag
     9061 caatcaatca cctgacgatt caaggtggtt ggatcatgac gattccagaa aacatcaagc
     9121 aagctctcaa agctacactc tttgggatca tactgaactc taacaacctc gttatgtccc
     9181 gtagtgccag tacagacatc ctcgtaactc ggattgtgca cgatgccatg gctataccca
     9241 acctcggtct tggtcacacc aggaactctc tggtaagcta gctccactcc ccagaaacaa
     9301 ccggcgccaa attgcgcgaa ttgctgacct gaagacggaa catcatcgtc gggtccttgg
     9361 gcgattgcgg cggaagatgg gtcagcttgg gcttgaggac cagacccgaa tccgagtctg
     9421 ttgaaaaggt tgttcattgg ggatttgtat acggagattg gtcgtcgaga ggtttgaggg
     9481 aaaggacaaa tgggtttggc tctggagaaa gagagtgcgg ctttagagag agaattgaga
     9541 ggtttagaga gagatgcggc ggcgatgagc ggaggagaga cgacgaggac ctgcattatc
     9601 aaagcagtga cgtggtgaaa tttggaactt ttaagaggca gatagattta ttatttgtat
     9661 ccattttctt cattgttcta gaatgtcgcg gaacaaattt taaaactaaa tcctaaattt
     9721 ttctaatttt gttgccaata gtggatatgt gggccgtata gaaggaatct attgaaggcc
     9781 caaacccata ctgacgagcc caaaggttcg ttttgcgttt tatgtttcgg ttcgatgcca
     9841 acgccacatt ctgagctagg caaaaaacaa acgtgtcttt gaatagactc ctctcgttaa
     9901 cacatgcagc ggctgcatgg tgacgccatt aacacgtggc ctacaattgc atgatgtctc
     9961 cattgacacg tgacttctcg tctcctttct taatatatct aacaaacact cctacctctt
    10021 ccaaaatata tacacatctt tttgatcaat ctctcattca aaatctcatt ctctctagta
    10081 aacaagaaca aaaaaatggc ggatacagct agaggaaccc atcacgatat catcggcagg
    10141 gaccagtacc cgatgatggg ccgagatcga gatcagtacc agatgtccgg acgaggatct
    10201 gactactcca agtctaggca gattgctaaa gctgcaactg ctgtcacagc tggtggttcc
    10261 ctccttgttc tctccagcct tacccttgtt ggaactgtca tagctttgac tgttgcaaca
    10321 cctctgctcg ttatcttcag cccaatcctt gtcccggctc tcatcacagt tgcactcctc
    10381 atcaccggtt ttctttcctc tggagggttt ggcattgccg ctataaccgt tttctcttgg
    10441 atttacaagt aagcacacat ttatcatctt acttcataat tttgtgcaat atgtgcatgc
    10501 atgtgttgag ccagtagctt tggatcaatt tttttggtcg aataacaaat gtaacaataa
    10561 gaaattgcaa attctaggga acatttggtt aactaaatac gaaatttgac ctagctagct
    10621 tgaatgtgtc tgtgtatatc atctatatag gtaaaatgct tggtatgata cctattgatt
    10681 gtgaataggt acgcaacggg agagcaccca cagggatcag acaagttgga cagtgcaagg
    10741 atgaagttgg gaagcaaagc tcaggatctg aaagacagag ctcagtacta cggacagcaa
    10801 catactggtg gggaacatga ccgtgaccgt actcgtggtg gccagcacac tactatgttg
    10861 agcaagggcg aggaggataa catggccatc atcaaggagt tcatgcgctt caaggtgcac
    10921 atggagggct ccgtgaacgg ccacgagttc gagatcgagg gcgagggcga gggccgcccc
    10981 tacgagggca cccagaccgc caagctgaag gtgaccaagg gtggccccct gcccttcgcc
    11041 tgggacatcc tgtcccctca gttcatgtac ggctccaagg cctacgtgaa gcaccccgcc
    11101 gacatccccg actacttgaa gctgtccttc cccgagggct tcaagtggga gcgcgtgatg
    11161 aacttcgagg acggcggcgt ggtgaccgtg acccaggact cctccctgca ggacggcgag
    11221 ttcatctaca aggtgaagct gcgcggcacc aacttcccct ccgacggccc cgtaatgcag
    11281 aagaagacca tgggctggga ggcctcctcc gagcggatgt accccgagga cggcgccctg
    11341 aagggcgaga tcaagcagag gctgaagctg aaggacggcg gccactacga cgctgaggtc
    11401 aagaccacct acaaggccaa gaagcccgtg cagctgcccg gcgcctacaa cgtcaacatc
    11461 aagttggaca tcacctccca caacgaggac tacaccatcg tggaacagta cgaacgcgcc
    11521 gagggccgcc actccaccgg cggcatggac gagctgtaca agcatatgtg agtatctaga
    11581 gtcaagcaga tcgttcaaac atttggcaat aaagtttctt aagattgaat cctgttgccg
    11641 gtcttgcgat gattatcata taatttctgt tgaattacgt taagcatgta ataattaaca
    11701 tgtaatgcat gacgttattt atgagatggg tttttatgat tagagtcccg caattataca
    11761 tttaatacgc gatagaaaac aaaatatagc gcgcaaacta ggataaagta tatcggcagg
    11821 tgctcgagca attcgtta
//
