# Supplementary material for: GreenGate 2.0: Backwards compatible addons for assembly of complex transcriptional units and their stacking with GreenGate
Source: PLoS One. 2023 Sep 8;18(9):e0290097. doi: 10.1371/journal.pone.0290097 (PMC10490876; doi:10.1371/journal.pone.0290097)
Supplement: S1 Dataset — (ZIP) [file pone.0290097.s006.zip › GreenGate2-Vectors/Level 1 and Level 2/Nuclei Markers/pKD002.gb]

LOCUS       pKD002                 11817 bp    DNA     circular UNA 20-JUL-2023
DEFINITION  Z2 - Nuclei Marker - PmScarlet-I - FastRed --- Ligation of
            11.pR282_pGGA-pUBQ10 - 9.pR349 - pGGB024 - 1.pR482 - pGGC087 -
            2.pR438_pGGD-GSL-PmScarlet-I - 5.pR439_pGGE-tHSP18.2M - 6.pLB012
            into pMP052.
ACCESSION   urn.local.maizellab06.ma-ggao331
VERSION     urn.local.maizellab06.ma-ggao331
KEYWORDS    .
SOURCE      
  ORGANISM  
            .
FEATURES             Location/Qualifiers
     misc_feature    complement(2..26)
                     /note="left border repeat from nopaline C58 T-DNA"
                     /label="LB T-DNA repeat"
     misc_feature    complement(358..378)
                     /Mismatches=0
                     /%GC="38.1"
                     /Hairpin_Tm="None"
                     /Self_Dimer_Tm="None"
                     /Tm="55.0"
                     /annotation_group="2425581404547610d637bd7-6e97-4b41-bf61-
                     5c41d7036371"
                     /Sequence="AATTCACTGTTCCTTGCATTC"
                     /created_by="primer3"
                     /label="P-2031"
                     /note="Geneious type: primer_bind_reverse"
     CDS             459..1274
                     /codon_start=1
                     /gene="aph(3')-Ia"
                     /product="aminoglycoside phosphotransferase"
                     /note="confers resistance to kanamycin in bacteria or G418
                      (Geneticin(R)) in eukaryotes"
                     /translation="MSHIQRETSCSRPRLNSNMDADLYGYKWARDNVGQSGATIYRLY
                     GKPDAPELFLKHGKGSVANDVTDEMVRLNWLTEFMPLPTIKHFIRTPDDAWLLTTAIP
                     GKTAFQVLEEYPDSGENIVDALAVFLRRLHSIPVCNCPFNSDRVFRLAQAQSRMNNGL
                     VDASDFDDERNGWPVEQVWKEMHKLLPFSPDSVVTHGDFSLDNLIFDEGKLIGCIDVG
                     RVGIADRYQDLAILWNCLGEFSPSLQKRLFQKYGIDNPDMNKLQFHLMLDEFF"
                     /label="KanR"
     primer_bind     complement(532..551)
                     /note="Kanamycin resistance gene, reverse primer"
                     /label="Kan-R"
     rep_origin      1362..1950
                     /direction="LEFT"
                     /note="high-copy-number ColE1/pMB1/pBR322/pUC origin of 
                     replication"
                     /label="ori"
     primer_bind     1851..1870
                     /note="pBR322 origin, forward primer"
                     /label="pBR322ori-F"
     primer_bind     2104..2121
                     /note="L4440 vector, forward primer"
                     /label="L4440"
     misc_feature    complement(2136..2276)
                     /note="basis of mobility region from pBR322"
                     /label="bom"
     primer_bind     2362..2384
                     /note="pGEX vectors, reverse primer"
                     /label="pGEX 3'"
     rep_origin      complement(2620..2814)
                     /note="origin of replication for the Pseudomonas plasmid 
                     pVS1 (Heeb et al., 2000)"
                     /label="pVS1 oriV"
     CDS             complement(2880..3947)
                     /codon_start=1
                     /product="replication protein from the Pseudomonas plasmid
                      pVS1 (Heeb et al., 2000)"
                     /translation="GRKPSGPVQIGAALGDDLVEKLKAAQAAQRQRIEAEARPGESWQ
                     AAADRIRKESRQPPAAGAPSIRKPPKGDEQPDFFVPMLYDVGTRDSRSIMDVAVFRLS
                     KRDRRAGEVIRYELPDGHVEVSAGPAGMASVWDYDLVLMAVSHLTESMNRYREGKGDK
                     PGRVFRPHVADVLKFCRRADGGKQKDDLVETCIRLNTTHVAMQRTKKAKNGRLVTVSE
                     GEALISRYKIVKSETGRPEYIEIELADWMYREITEGKNPDVLTVHPDYFLIDPGIGRF
                     LYRLARRAAGKAEARWLFKTIYERSGSAGEFKKFCFTVRKLIGSNDLPEYDLKEEAGQ
                     AGPILVMRYRNLIEGEASAGS"
                     /label="pVS1 RepA"
     CDS             complement(4381..5010)
                     /codon_start=1
                     /product="stability protein from the Pseudomonas plasmid 
                     pVS1 (Heeb et al., 2000)"
                     /translation="MKVIAVLNQKGGSGKTTIATHLARALQLAGADVLLVDSDPQGSA
                     RDWAAVREDQPLTVVGIDRPTIDRDVKAIGRRDFVVIDGAPQAADLAVSAIKAADFVL
                     IPVQPSPYDIWATADLVELVKQRIEVTDGRLQAAFVVSRAIKGTRIGGEVAEALAGYE
                     LPILESRITQRVSYPGTAAAGTTVLESEPEGDAAREVQALAAEIKSKLI"
                     /label="pVS1 StaA"
     misc_feature    6206..6226
                     /Hairpin="5.0"
                     /Primer-Dimer="3.0"
                     /Monovalent_Salt_Concentration="50.0"
                     /Divalent_Salt_Concentration="0.0"
                     /DNTP_Concentration="0.0"
                     /Mismatches=0
                     /%GC="61.9"
                     /Hairpin_Tm="82.9"
                     /Self_Dimer_Tm="5.9"
                     /Tm="66.1"
                     /annotation_group="10487921417927694b1a738-5399-4d9a-aeb1-
                     112011b5b7f6"
                     /Sequence="AGGGGAACCCTGTGGTTGGCA"
                     /created_by="primer3"
                     /label="P-0045"
                     /note="Geneious type: primer_bind_reverse"
     misc_feature    complement(6311..6335)
                     /note="right border repeat from nopaline C58 T-DNA"
                     /label="RB T-DNA repeat"
     misc_feature    6341..>6366
                     /Original_Bases="GCTCGAGCACCTGCCGATATACAGAGACCGGATCCCGTACG
                     ATCTGCAGGGTCTCTAGGTTGACTGTAGCAGGTGCCATGGT"
                     /label="GCTCGAGCACCTGCCGATATACAGAGACCGGATCCCGTACGATCTGCAGG
                     GTCTCTAGGTTGACTGTAGCAGGTGCCATGGT"
                     /note="Geneious type: Editing History Replacement"
     misc_feature    6358
                     /Source="referenceToDocument: urn:local:.:st-ggao35m"
                     /label="PCR_alpha1_eco_mutated (concatenated sequence 2)"
                     /note="Geneious type: Concatenated sequence"
     misc_feature    6359..6362
                     /created_by="maizel"
                     /label="GB-C"
     misc_feature    <6359..>6366
                     /Source="referenceToDocument: urn:local:.:st-ggao35m"
                     /label="PCR_alpha1_eco_mutated (concatenated sequence 2)"
                     /note="Geneious type: Concatenated sequence"
     misc_feature    <6359..>6362
                     /Source="referenceToDocument: urn:local:.:st-ggao35m"
                     /label="PCR_alpha1_eco_mutated (concatenated sequence 2)"
                     /note="Geneious type: Concatenated sequence"
     misc_feature    <6363..6366
                     /created_by="User"
                     /label="GG-overhang"
     misc_feature    6363..6366
                     /created_by="maizel"
                     /label="GG-A"
     GG              <6363..6366
                     /modified_by="wacae"
                     /Transferred_From="A"
                     /Transferred_Similarity="100.00%"
                     /label="A"
     ligation        6363..6366
                     /label="Ligation"
     ligation        6363..6366
                     /label="Ligation"
     misc_feature    6363..7003
                     /Source="referenceToDocument:
                     urn:local:maizellab06:sz-ggao35n"
                     /label="11.pR282_pGGA-pUBQ10 (concatenated sequence 2)"
                     /note="Geneious type: Concatenated sequence"
     promoter        6367..6999
                     /created_by="User"
                     /label="pUBQ10"
     misc_feature    6367..6999
                     /Source="referenceToDocument: urn:local:.:s6-ggao35e"
                     /label="Digestion of pGGA-pUBQ10 (pGGA006) - Fragment 2
                     extraction (concatenated sequence 2)"
                     /note="Geneious type: Concatenated sequence"
     primer_bind     6802..6824
                     /Mismatches=0
                     /%GC="43.5"
                     /Hairpin_Tm="41.3"
                     /Self_Dimer_Tm="None"
                     /Tm="59.3"
                     /annotation_group="202360922170651ca919f94-7706-48e5-b71d-
                     af6b264cb0a9"
                     /Sequence="AGACGATTTTCTGGGTTTGATCG"
                     /created_by="primer3"
                     /label="P-1472"
     primer_bind     6802..6824
                     /Mismatches=0
                     /%GC="43.5"
                     /Hairpin_Tm="41.3"
                     /Self_Dimer_Tm="None"
                     /Tm="59.3"
                     /annotation_group="202385405156652fab94b21-2725-4e7f-8e11-
                     5e65ebfd90ca"
                     /Sequence="AGACGATTTTCTGGGTTTGATCG"
                     /created_by="primer3"
                     /label="P-1472"
     CDS             <7000..7002
                     /label="open reading frame#1"
     GG              complement(7000..>7003)
                     /created_by="thjac"
                     /modified_by="thjac"
                     /Transferred_From="B"
                     /Transferred_Similarity="100.00%"
                     /label="B"
     GG              <7000..7003
                     /modified_by="wacae"
                     /Transferred_From="B"
                     /Transferred_Similarity="100.00%"
                     /label="B"
     ligation        7000..7003
                     /label="Ligation"
     ligation        7000..7003
                     /label="Ligation"
     misc_feature    7000..7571
                     /Source="referenceToDocument:
                     urn:local:maizellab06:t0-ggao35n"
                     /label="9.pR349 - pGGB024 (concatenated sequence 3)"
                     /note="Geneious type: Concatenated sequence"
     gene            7004..7567
                     /ApEinfo_fwdcolor="#ff0000"
                     /ApEinfo_revcolor="#ff0000"
                     /ApEinfo_graphicformat="arrow_data {{} {} 0} width 5
                     offset 0"
                     /label="BB2 - N-tag-Modul"
     gene            7004..7456
                     /ApEinfo_fwdcolor="#828278"
                     /ApEinfo_revcolor="#828278"
                     /ApEinfo_graphicformat="arrow_data {{0 1 2 0 0 -1} {} 0}
                     width 5 offset 0"
                     /label="H2B - At2g28720"
     CDS             7004..7570
                     /ApEinfo_fwdcolor="#008011"
                     /ApEinfo_revcolor="#008011"
                     /ApEinfo_graphicformat="arrow_data {{0 1 2 0 0 -1} {} 0}
                     width 5 offset 0"
                     /label="open reading frame#1"
     misc_feature    7371..7376
                     /Recognition_pattern="CAG^CTG"
                     /annotation_group="CAGCTG"
                     /label="PvuII"
                     /note="Geneious type: restriction site"
     gene            7457..7567
                     /ApEinfo_fwdcolor="#02ABEA"
                     /ApEinfo_revcolor="#02ABEA"
                     /ApEinfo_graphicformat="arrow_data {{0 1 2 0 0 -1} {} 0}
                     width 5 offset 0"
                     /label="linker"
     GG              complement(7568..>7571)
                     /created_by="thjac"
                     /modified_by="thjac"
                     /Transferred_From="C"
                     /Transferred_Similarity="100.00%"
                     /label="C"
     GG              <7568..7571
                     /modified_by="wacae"
                     /Transferred_From="C"
                     /Transferred_Similarity="100.00%"
                     /label="C"
     ligation        7568..7571
                     /label="Ligation"
     misc_feature    7568..7679
                     /Source="referenceToDocument:
                     urn:local:maizellab06:t2-ggao35n"
                     /label="1.pR482 - pGGC087 (concatenated sequence 4)"
                     /note="Geneious type: Concatenated sequence"
     GG              complement(7676..>7679)
                     /created_by="thjac"
                     /modified_by="thjac"
                     /Transferred_From="D"
                     /Transferred_Similarity="100.00%"
                     /label="D"
     GG              <7676..7679
                     /modified_by="wacae"
                     /Transferred_From="D"
                     /Transferred_Similarity="100.00%"
                     /label="D"
     ligation        7676..7679
                     /label="Ligation"
     ligation        7676..7679
                     /label="Ligation"
     misc_feature    7676..8426
                     /Source="referenceToDocument:
                     urn:local:maizellab06:sy-ggao35m"
                     /label="2.pR438_pGGD-GSL-PmScarlet-I (concatenated
                     sequence 5)"
                     /note="Geneious type: Concatenated sequence"
     misc_feature    join(8423..>8426,<7676..7679)
                     /Source="referenceToDocument: urn:local:.:s3-ggao35e"
                     /label="Digestion of pGGD000 - Fragment 2 (concatenated
                     sequence 1)"
                     /note="Geneious type: Concatenated sequence"
     misc_feature    7676..8426
                     /Source="referenceToDocument: urn:local:.:s4-ggao35e"
                     /label="Digestion of pGGD-GSL-PmScarlet-I - Fragment 2
                     (concatenated sequence 2)"
                     /note="Geneious type: Concatenated sequence"
     misc_feature    7682..7723
                     /created_by="User"
                     /label="GS-linker"
     CDS             7724..8419
                     /created_by="User"
                     /label="PmScarlet-I"
     misc_feature    7894..7899
                     /Recognition_pattern="CAG^CTG"
                     /annotation_group="CAGCTG"
                     /label="PvuII"
                     /note="Geneious type: restriction site"
     misc_feature    8423..8426
                     /created_by="User"
                     /modified_by="User"
                     /label="E-overhang"
                     /note="Geneious type: sequence variant"
     misc_feature    <8423..8426
                     /created_by="User"
                     /label="GG-overhang"
     GG              complement(8423..>8426)
                     /created_by="thjac"
                     /modified_by="thjac"
                     /Transferred_From="E"
                     /Transferred_Similarity="100.00%"
                     /label="E"
     GG              <8423..8426
                     /modified_by="wacae"
                     /Transferred_From="E"
                     /Transferred_Similarity="100.00%"
                     /label="E"
     ligation        8423..8426
                     /label="Ligation"
     ligation        8423..8426
                     /label="Ligation"
     misc_feature    8423..8692
                     /Source="referenceToDocument:
                     urn:local:maizellab06:t1-ggao35n"
                     /label="5.pR439_pGGE-tHSP18.2M (concatenated sequence 6)"
                     /note="Geneious type: Concatenated sequence"
     terminator      8427..8688
                     /created_by="User"
                     /label="tHSP18.2_dHindIII"
     misc_feature    8427..8688
                     /Source="referenceToDocument: urn:local:.:s9-ggao35e"
                     /label="Digestion of pGGE-tHSP18.2M - Fragment 2
                     extraction (concatenated sequence 2)"
                     /note="Geneious type: Concatenated sequence"
     misc_feature    complement(8609..8632)
                     /Mismatches=0
                     /%GC="41.7"
                     /Hairpin_Tm="None"
                     /Self_Dimer_Tm="20.4"
                     /Tm="60.1"
                     /annotation_group="202283900986155a444ce25-6f28-432c-8ccf-
                     5eb69df9a15b"
                     /Sequence="ATATGCTGCAGAAGAGATCCAACA"
                     /created_by="primer3"
                     /label="P-2215"
                     /note="Geneious type: primer_bind_reverse"
     misc_feature    complement(8609..8632)
                     /Mismatches=0
                     /%GC="41.7"
                     /Hairpin_Tm="None"
                     /Self_Dimer_Tm="20.4"
                     /Tm="60.1"
                     /annotation_group="20238545694292717c3bcab-80fc-41f9-9af3-
                     302b65207cd8"
                     /Sequence="ATATGCTGCAGAAGAGATCCAACA"
                     /created_by="primer3"
                     /label="P-2215"
                     /note="Geneious type: primer_bind_reverse"
     GG              complement(8689..>8692)
                     /created_by="thjac"
                     /modified_by="thjac"
                     /Transferred_From="F"
                     /Transferred_Similarity="100.00%"
                     /label="F"
     ligation        8689..8692
                     /label="Ligation"
     ligation        8689..8692
                     /label="Ligation"
     misc_feature    8689..11790
                     /Source="referenceToDocument:
                     urn:local:maizellab06:sx-ggao35m"
                     /label="6.pLB012 (concatenated sequence 7)"
                     /note="Geneious type: Concatenated sequence"
     promoter        8693..10074
                     /created_by="User"
                     /label="OLE1"
     misc_feature    8693..11550
                     /Source="referenceToDocument: urn:local:.:s1-ggao35e"
                     /label="F-FastRed as received extraction (concatenated
                     sequence 2)"
                     /note="Geneious type: Concatenated sequence"
     modified_base   9380
                     /created_by="User"
                     /label="G->C"
     CDS             10075..10833
                     /created_by="User"
                     /label="OLE1"
     modified_base   10119
                     /created_by="User"
                     /label="A->G "
     modified_base   10146
                     /created_by="User"
                     /label="C->T"
     modified_base   10152
                     /created_by="User"
                     /label="C->T"
     misc_feature    10226..10231
                     /Recognition_pattern="CAG^CTG"
                     /annotation_group="CAGCTG"
                     /label="PvuII"
                     /note="Geneious type: restriction site"
     intron          10428..10667
                     /created_by="User"
                     /label
     CDS             10834..11550
                     /created_by="User"
                     /label="mCherry"
     misc_difference 10837
                     /created_by="User"
                     /modified_by="User"
                     /label="V->L"
     misc_feature    11410..11415
                     /Recognition_pattern="CAG^CTG"
                     /annotation_group="CAGCTG"
                     /label="PvuII"
                     /note="Geneious type: restriction site"
     misc_difference 11542..11547
                     /created_by="User"
                     /modified_by="User"
                     /label="+H+M"
     misc_feature    <11551..11554
                     /Original_Bases
                     /label
                     /note="Geneious type: Editing History Insertion"
     ligation        11551..11554
                     /label="Ligation"
     terminator      11555..11786
                     /modified_by="User"
                     /label="NOS terminator"
     misc_feature    11555..11786
                     /Source="referenceToDocument: urn:local:.:sa-ggao35e"
                     /label="Digestion of pGGF007 (modified) PCR Product -
                     Fragment 2 extraction (concatenated sequence 3)"
                     /note="Geneious type: Concatenated sequence"
     misc_feature    <11787..11808
                     /Original_Bases="GCTCGAGCACCTGCCGATATACAGAGACCGGATCCCGTACG
                     ATCTGCAGGGTCTCTAGGTTGACTGTAGCAGGTGCCATGGT"
                     /label="GCTCGAGCACCTGCCGATATACAGAGACCGGATCCCGTACGATCTGCAGG
                     GTCTCTAGGTTGACTGTAGCAGGTGCCATGGT"
                     /note="Geneious type: Editing History Replacement"
     misc_feature    11787..11790
                     /created_by="maizel"
                     /label="GG-G"
     ligation        11787..11790
                     /label="Ligation"
     misc_feature    11787..6366
                     /Source="referenceToDocument:
                     urn:local:maizellab06:sw-ggao35m"
                     /label="pMP052 (concatenated sequence 1) (reversed)"
                     /note="Geneious type: Concatenated sequence"
     misc_feature    <11787..>11790
                     /Source="referenceToDocument: urn:local:.:st-ggao35m"
                     /label="PCR_alpha1_eco_mutated (concatenated sequence 2)"
                     /note="Geneious type: Concatenated sequence"
ORIGIN      
        1 tgtttacacc acaatatatc ctgccaccag ccagccaaca gctccccgac cggcagctcg
       61 gcacaaaatc accactcgat acaggcagcc catcagtccg ggacggcgtc agcgggagag
      121 ccgttgtaag gcggcagact ttgctcatgt taccgatgct attcggaaga acggcaacta
      181 agctgccggg tttgaaacac ggatgatctc gcggagggta gcatgttgat tgtaacgatg
      241 acagagcgtt gctgcctgtg atcaccgcgg tttcaaaatc ggctccgtcg atactatgtt
      301 atacgccaac tttgaaaaca actttgaaaa agctgttttc tggtatttaa ggttttagaa
      361 tgcaaggaac agtgaattgg agttcgtctt gttataatta gcttcttggg gtatctttaa
      421 atactgtaga aaagaggaag gaaataataa gttctgttat gagccatatt caacgggaaa
      481 cgtcttgctc aaggccgcga ttaaattcca acatggatgc tgatttatat gggtataaat
      541 gggctcgcga taatgtcggg caatcaggtg cgacaatcta ccgattgtat gggaagcccg
      601 atgcgccaga gttgtttctg aaacatggca aaggtagcgt tgccaatgat gttacagatg
      661 agatggtcag actaaactgg ctgacggaat ttatgcctct tccgaccatc aagcatttta
      721 tccgtactcc tgatgatgca tggttactca ccactgcgat cccagggaaa acagcattcc
      781 aggtattaga agaatatcct gattcaggtg aaaatattgt tgatgcgctg gcagtgttcc
      841 tgcgccggtt gcattcgatt cctgtttgta attgtccttt taacagcgat cgcgtatttc
      901 gactcgctca ggcgcaatca cgaatgaata acggtttggt tgatgcgagt gattttgatg
      961 acgagcgtaa tggctggcct gttgaacaag tctggaaaga aatgcataaa cttttgccat
     1021 tctcaccgga ttcagtcgtc actcatggtg atttctcact tgataacctt atttttgacg
     1081 aggggaaatt aataggttgt attgatgttg gacgagtcgg aatcgcagac cgataccagg
     1141 atcttgccat cctatggaac tgcctcggtg agttttctcc ttcattacag aaacggcttt
     1201 ttcaaaaata tggtattgat aatcctgata tgaataaatt gcagtttcat ttgatgctcg
     1261 atgagttttt ctaatcacct agaatgcatg accaaaatcc cttaacgtga gttttcgttc
     1321 cactgagcgt cagaccccgt agaaaagatc aaaggatctt cttgagatcc tttttttctg
     1381 cgcgtaatct gctgcttgca aacaaaaaaa ccaccgctac cagcggtggt ttgtttgccg
     1441 gatcaagagc taccaactct ttttccgaag gtaactggct tcagcagagc gcagatacca
     1501 aatactgtcc ttctagtgta gccgtagtta ggccaccact tcaagaactc tgtagcaccg
     1561 cctacatacc tcgctctgct aatcctgtta ccagtggctg ctgccagtgg cgataagtcg
     1621 tgtcttaccg ggttggactc aagacgatag ttaccggata aggcgcagcg gtcgggctga
     1681 acggggggtt cgtgcacaca gcccagcttg gagcgaacga cctacaccga actgagatac
     1741 ctacagcgtg agctatgaga aagcgccacg cttcccgaag ggagaaaggc ggacaggtat
     1801 ccggtaagcg gcagggtcgg aacaggagag cgcacgaggg agcttccagg gggaaacgcc
     1861 tggtatcttt atagtcctgt cgggtttcgc cacctctgac ttgagcgtcg atttttgtga
     1921 tgctcgtcag gggggcggag cctatggaaa aacgccagca acgcggcctt tttacggttc
     1981 ctggcctttt gctggccttt tgctcacatg ttctttcctg cgttatcccc tgattctgtg
     2041 gataaccgta ttaccgcctt tgagtgagct gataccgctc gccgcagccg aacgaccgag
     2101 cgcagcgagt cagtgagcga ggaagcggaa gagcgcctga tgcggtattt tctccttacg
     2161 catctgtgcg gtatttcaca ccgcatatgg tgcactctca gtacaatctg ctctgatgcc
     2221 gcatagttaa gccagtatac actccgctat cgctacgtga ctgggtcatg gctgcgcccc
     2281 gacacccgcc aacacccgct gacgcgccct gacgggcttg tctgctcccg gcatccgctt
     2341 acagacaagc tgtgaccgtc accgggagct gcatgtgtca gaggttttca ccgtcatcac
     2401 cgaaacgcgc gaggcagggt gccttgatgt gggcgccggc ggtcgagtgg cgacggcgcg
     2461 gcttgtccgc gccctggtag attgcctggc cgtaggccag ccatttttga gcggccagcg
     2521 gccgcgatag gccgacgcga agcggcgggg cgtagggagc gcagcgaccg aagggtaggc
     2581 gctttttgca gctcttcggc tgtgcgctgg ccagacagtt atgcacaggc caggcgggtt
     2641 ttaagagttt taataagttt taaagagttt taggcggaaa aatcgccttt tttctctttt
     2701 atatcagtca cttacatgtg tgaccggttc ccaatgtacg gctttgggtt cccaatgtac
     2761 gggttccggt tcccaatgta cggctttggg ttcccaatgt acgtgctatc cacaggaaag
     2821 agtccttttc gacctttttc ccctgctagg gcaatttgcc ctagcatctg ctccgtacat
     2881 taggaaccgg cggatgcttc gccctcgatc aggttgcggt agcgcatgac taggatcggg
     2941 ccagcctgcc ccgcctcctc cttcaaatcg tactccggca ggtcatttga cccgatcagc
     3001 ttgcgcacgg tgaaacagaa cttcttgaac tctccggcgc tgccactgcg ttcgtagatc
     3061 gtcttgaaca accatctggc ttctgccttg cctgcggcgc ggcgtgccag gcggtagaga
     3121 aaacggccga tgccgggatc gatcaaaaag taatcggggt gaaccgtcag cacgtccggg
     3181 ttcttgcctt ctgtgatctc gcggtacatc caatcagcta gctcgatctc gatgtactcc
     3241 ggccgcccgg tttcgctctt tacgatcttg tagcggctaa tcaaggcttc accctcggat
     3301 accgtcacca ggcggccgtt cttggccttc ttcgtacgct gcatggcaac gtgcgtggtg
     3361 tttaaccgaa tgcaggtttc taccaggtcg tctttctgct ttccgccatc ggctcgccgg
     3421 cagaacttga gtacgtccgc aacgtgtgga cggaacacgc ggccgggctt gtctcccttc
     3481 ccttcccggt atcggttcat ggattcggtt agatgggaaa ccgccatcag taccaggtcg
     3541 taatcccaca cactggccat gccggccggc cctgcggaaa cctctacgtg cccgtctgga
     3601 agctcgtagc ggatcacctc gccagctcgt cggtcacgct tcgacagacg gaaaacggcc
     3661 acgtccatga tgctgcgact atcgcgggtg cccacgtcat agagcatcgg aacgaaaaaa
     3721 tctggttgct cgtcgccctt gggcggcttc ctaatcgacg gcgcaccggc tgccggcggt
     3781 tgccgggatt ctttgcggat tcgatcagcg gccgcttgcc acgattcacc ggggcgtgct
     3841 tctgcctcga tgcgttgccg ctgggcggcc tgcgcggcct tcaacttctc caccaggtca
     3901 tcacccagcg ccgcgccgat ttgtaccggg ccggatggtt tgcgaccgtc acgccgattc
     3961 ctcgggcttg ggggttccag tgccattgca gggccggcag acaacccagc cgcttacgcc
     4021 tggccaaccg cccgttcctc cacacatggg gcattccacg gcgtcggtgc ctggttgttc
     4081 ttgattttcc atgccgcctc ctttagccgc taaaattcat ctactcattt attcatttgc
     4141 tcatttactc tggtagctgc gcgatgtatt cagatagcag ctcggtaatg gtcttgcctt
     4201 ggcgtaccgc gtacatcttc agcttggtgt gatcctccgc cggcaactga aagttgaccc
     4261 gcttcatggc tggcgtgtct gccaggctgg ccaacgttgc agccttgctg ctgcgtgcgc
     4321 tcggacggcc ggcacttagc gtgtttgtgc ttttgctcat tttctcttta cctcattaac
     4381 tcaaatgagt tttgatttaa tttcagcggc cagcgcctgg acctcgcggg cagcgtcgcc
     4441 ctcgggttct gattcaagaa cggttgtgcc ggcggcggca gtgcctgggt agctcacgcg
     4501 ctgcgtgata cgggactcaa gaatgggcag ctcgtacccg gccagcgcct cggcaacctc
     4561 accgccgatg cgcgtgcctt tgatcgcccg cgacacgaca aaggccgctt gtagccttcc
     4621 atccgtgacc tcaatgcgct gcttaaccag ctccaccagg tcggcggtgg cccatatgtc
     4681 gtaagggctt ggctgcaccg gaatcagcac gaagtcggct gccttgatcg cggacacagc
     4741 caagtccgcc gcctggggcg ctccgtcgat cactacgaag tcgcgccggc cgatggcctt
     4801 cacgtcgcgg tcaatcgtcg ggcggtcgat gccgacaacg gttagcggtt gatcttcccg
     4861 cacggccgcc caatcgcggg cactgccctg gggatcggaa tcgactaaca gaacatcggc
     4921 cccggcgagt tgcagggcgc gggctagatg ggttgcgatg gtcgtcttgc ctgacccgcc
     4981 tttctggtta agtacagcga taaccttcat gcgttcccct tgcgtatttg tttatttact
     5041 catcgcatca tatacgcagc gaccgcatga cgcaagctgt tttactcaaa tacacatcac
     5101 ctttttagac ggcggcgctc ggtttcttca gcggccaagc tggccggcca ggccgccagc
     5161 ttggcatcag acaaaccggc caggatttca tgcagccgca cggttgagag gtgcgcgggc
     5221 ggctcgaaca cgtacccggc cgcgatcatc tccgcctcga tctcttcggt aatgaaaaac
     5281 ggttcgtcct ggccgtcctg gtgcggtttc atgcttgttc ctcttggcgt tcattctcgg
     5341 cggccgccag ggcgtcggcc tcggtcaatg cgtcctcacg gaaggcaccg cgccgcctgg
     5401 cctcggtggg cgtcacttcc tcgctgcgct caagtgcgcg gtacagggtc gagcgatgca
     5461 cgccaagcag tgcagccgcc tctttcacgg tgcggccttc ctggtcgatc agctcgcggg
     5521 cgtgcgcgat ctgtgccggg gtgagggtag ggcgggggcc aaacttcacg cctcgggcct
     5581 tggcggcctc gcgcccgctc cgggtgcggt cgatgattag ggaacgctcg aactcggcaa
     5641 tgccggcgaa cacggtcaac accatgcggc cggccggcgt ggtggtgtcg gcccacggct
     5701 ctgccaggct acgcaggccc gcgccggcct cctggatgcg ctcggcaatg tccagtaggt
     5761 cgcgggtgct gcgggccagg cggtctagcc tggtcactgt cacaacgtcg ccagggcgta
     5821 ggtggtcaag catcctggcc agctccgggc ggtcgcgcct ggtgccggtg atcttctcgg
     5881 aaaacagctt ggtgcagccg gccgcgtgca gttcggcccg ttggttggtc aagtcctggt
     5941 cgtcggtgct gacgcgggca tagcccagca ggccagcggc ggcgctcttg ttcatggcgt
     6001 aatgtctccg gttctagtcg caagtattct actttatgcg actaaaacac gcgacaagaa
     6061 aacgccagga aaagggcagg gcggcagcct gtcgcgtaac ttaggacttg tgcgacatgt
     6121 cgttttcaga tgacggctgc actgaacgtc agaagccgac tgcactatag cagcggaggg
     6181 gttggatcaa agtactttga tcccgagggg aaccctgtgg ttggcatgca catacaaatg
     6241 gacgaacgga taaacctttt cacgcccttt taaatatccg attattctaa taaacgctct
     6301 tttctcttag gtttacccgc caatatatcc tgtcagaatt accatggcac ctgctacagt
     6361 caacctcgac gagtcagtaa taaacggcgt caaagtggtt gcagccggca cacacgagtc
     6421 gtgtttatca actcaaagca caaatacttt tcctcaacct aaaaataagg caattagcca
     6481 aaaacaactt tgcgtgtaaa caacgctcaa tacacgtgtc attttattat tagctattgc
     6541 ttcaccgcct tagctttctc gtgacctagt cgtcctcgtc ttttcttctt cttcttctat
     6601 aaaacaatac ccaaagagct cttcttcttc acaattcaga tttcaatttc tcaaaatctt
     6661 aaaaactttc tctcaattct ctctaccgtg atcaaggtaa atttctgtgt tccttattct
     6721 ctcaaaatct tcgattttgt tttcgttcga tcccaatttc gtatatgttc tttggtttag
     6781 attctgttaa tcttagatcg aagacgattt tctgggtttg atcgttagat atcatcttaa
     6841 ttctcgatta gggtttcata gatatcatcc gatttgttca aataatttga gttttgtcga
     6901 ataattactc ttcgatttgt gatttctatc tagatctggt gttagtttct agtttgtgcg
     6961 atcgaatttg tagattaatc tgagtttttc tgattaacaa acaatggcac caaaagccgg
     7021 aaagaaacca gcagagaaaa agcccgcaga gaaagctcca gcagaagaag agaaagtagc
     7081 cgaaaaagca ccagcagaga agaaaccaaa agccggaaaa aaactaccaa aagaagcagt
     7141 caccggagga gtcgagaaga agaagaaacg agtcaagaaa agcacagaga catacaagat
     7201 ctacatcttc aaggtgttga aacaagttca tccagatatt ggaatctcaa gtaaagctat
     7261 ggggattatg aacagtttta tcaatgatat attcgagaaa cttgcgcaag aagcttcaaa
     7321 attagctagg tataataaga aacctacgat tacttctagg gagattcaga cagctgttag
     7381 actagtgtta cctggtgaac ttgctaagca tgctgtttct gaaggaacta aggctgttac
     7441 taagtttact agctcttcag gttcgacagc cgctagtgcg tctgcatcag ggagtggttc
     7501 cggaagcggc tctggatcgg gctcagggag tggttccggc agcggctctg gatcggcggc
     7561 cgctgcaggc tccgctgctg cttcaggttc tggctccgga tctggctcag gtagtgggtc
     7621 cggatcagga tcaggttcgg gttcagggtc cggatctggt tccggctctt caagttcagg
     7681 tgctagcggt ggcagcggtg gcactagtgg tggaggcgga tccatggtga gcaagggcga
     7741 ggcagtgatc aaagagttca tgaggttcaa ggtccacatg gaaggcagca tgaacggaca
     7801 tgagttcgag atcgaaggtg aaggtgaggg tagaccttac gagggaactc agactgctaa
     7861 gctcaaggtg acaaaaggtg gaccgcttcc gttcagctgg gatattcttt caccgcagtt
     7921 catgtacggc agcagggctt tcatcaagca ccctgctgat attccggact actacaagca
     7981 gtctttccca gagggattca agtgggagcg tgtgatgaat ttcgaggatg gtggtgctgt
     8041 gactgtgacc caggatactt ctcttgagga tgggaccctc atctacaagg tgaagctcag
     8101 gggaactaac ttccctcctg atggtcctgt gatgcagaaa aagactatgg gctgggaagc
     8161 ctctaccgag agactttatc ctgaggacgg tgtgcttaag ggcgacatca agatggctct
     8221 taggcttaag gacggtggac gttacctcgc tgatttcaag actacctaca aggccaagaa
     8281 accggtgcaa atgcctgggg cttacaacgt tgacagaaag ctcgacatca ccagccacaa
     8341 cgaggattac actgtggttg agcagtacga gaggtctgag ggtcgtcatt ctactggtgg
     8401 catggacgag ctgtacaagt agctgcgagc tcatatgaag atgaagatga aatatttggt
     8461 gtgtcaaata aatagcttgt gtgcttaagt ttgtgttttt ttcttggctt gttgtgttat
     8521 gaatttgtgg ctttttctaa tattaaatga atgtaagatc tcattataat gaataaacaa
     8581 atgtttctat aatccattgt gaatgttttg ttggatctct tctgcagcat ataactactg
     8641 tatgtgctat ggtatggact atggaatatg attaaagata aggaattcac tacttcaagt
     8701 gtatgtaggt atagtaacat gaacaagaac agactcaagt acaagatcgc atacgaaaat
     8761 ggaaatggca atgtcacttc cacataatca aacacgaatc ctcatatcaa caaggcctga
     8821 gattctaact agctcataac aacttagcca atagttactt gagactacca aatgtatgta
     8881 gaactaaaga ctaagggaca gagagttcgt ctaaacaggt gaatctagtc gttgttatct
     8941 aataaacaat tcagccccaa atgcagaaca cacatagagc tctctattga ttcaaattac
     9001 gatctgatac tgataacgtc tagattttta gggttaaagc aatcaatcac ctgacgattc
     9061 aaggtggttg gatcatgacg attccagaaa acatcaagca agctctcaaa gctacactct
     9121 ttgggatcat actgaactct aacaacctcg ttatgtcccg tagtgccagt acagacatcc
     9181 tcgtaactcg gattgtgcac gatgccatgg ctatacccaa cctcggtctt ggtcacacca
     9241 ggaactctct ggtaagctag ctccactccc cagaaacaac cggcgccaaa ttgcgcgaat
     9301 tgctgacctg aagacggaac atcatcgtcg ggtccttggg cgattgcggc ggaagatggg
     9361 tcagcttggg cttgaggacc agacccgaat ccgagtctgt tgaaaaggtt gttcattggg
     9421 gatttgtata cggagattgg tcgtcgagag gtttgaggga aaggacaaat gggtttggct
     9481 ctggagaaag agagtgcggc tttagagaga gaattgagag gtttagagag agatgcggcg
     9541 gcgatgagcg gaggagagac gacgaggacc tgcattatca aagcagtgac gtggtgaaat
     9601 ttggaacttt taagaggcag atagatttat tatttgtatc cattttcttc attgttctag
     9661 aatgtcgcgg aacaaatttt aaaactaaat cctaaatttt tctaattttg ttgccaatag
     9721 tggatatgtg ggccgtatag aaggaatcta ttgaaggccc aaacccatac tgacgagccc
     9781 aaaggttcgt tttgcgtttt atgtttcggt tcgatgccaa cgccacattc tgagctaggc
     9841 aaaaaacaaa cgtgtctttg aatagactcc tctcgttaac acatgcagcg gctgcatggt
     9901 gacgccatta acacgtggcc tacaattgca tgatgtctcc attgacacgt gacttctcgt
     9961 ctcctttctt aatatatcta acaaacactc ctacctcttc caaaatatat acacatcttt
    10021 ttgatcaatc tctcattcaa aatctcattc tctctagtaa acaagaacaa aaaaatggcg
    10081 gatacagcta gaggaaccca tcacgatatc atcggcaggg accagtaccc gatgatgggc
    10141 cgagatcgag atcagtacca gatgtccgga cgaggatctg actactccaa gtctaggcag
    10201 attgctaaag ctgcaactgc tgtcacagct ggtggttccc tccttgttct ctccagcctt
    10261 acccttgttg gaactgtcat agctttgact gttgcaacac ctctgctcgt tatcttcagc
    10321 ccaatccttg tcccggctct catcacagtt gcactcctca tcaccggttt tctttcctct
    10381 ggagggtttg gcattgccgc tataaccgtt ttctcttgga tttacaagta agcacacatt
    10441 tatcatctta cttcataatt ttgtgcaata tgtgcatgca tgtgttgagc cagtagcttt
    10501 ggatcaattt ttttggtcga ataacaaatg taacaataag aaattgcaaa ttctagggaa
    10561 catttggtta actaaatacg aaatttgacc tagctagctt gaatgtgtct gtgtatatca
    10621 tctatatagg taaaatgctt ggtatgatac ctattgattg tgaataggta cgcaacggga
    10681 gagcacccac agggatcaga caagttggac agtgcaagga tgaagttggg aagcaaagct
    10741 caggatctga aagacagagc tcagtactac ggacagcaac atactggtgg ggaacatgac
    10801 cgtgaccgta ctcgtggtgg ccagcacact actatgttga gcaagggcga ggaggataac
    10861 atggccatca tcaaggagtt catgcgcttc aaggtgcaca tggagggctc cgtgaacggc
    10921 cacgagttcg agatcgaggg cgagggcgag ggccgcccct acgagggcac ccagaccgcc
    10981 aagctgaagg tgaccaaggg tggccccctg cccttcgcct gggacatcct gtcccctcag
    11041 ttcatgtacg gctccaaggc ctacgtgaag caccccgccg acatccccga ctacttgaag
    11101 ctgtccttcc ccgagggctt caagtgggag cgcgtgatga acttcgagga cggcggcgtg
    11161 gtgaccgtga cccaggactc ctccctgcag gacggcgagt tcatctacaa ggtgaagctg
    11221 cgcggcacca acttcccctc cgacggcccc gtaatgcaga agaagaccat gggctgggag
    11281 gcctcctccg agcggatgta ccccgaggac ggcgccctga agggcgagat caagcagagg
    11341 ctgaagctga aggacggcgg ccactacgac gctgaggtca agaccaccta caaggccaag
    11401 aagcccgtgc agctgcccgg cgcctacaac gtcaacatca agttggacat cacctcccac
    11461 aacgaggact acaccatcgt ggaacagtac gaacgcgccg agggccgcca ctccaccggc
    11521 ggcatggacg agctgtacaa gcatatgtga gtatctagag tcaagcagat cgttcaaaca
    11581 tttggcaata aagtttctta agattgaatc ctgttgccgg tcttgcgatg attatcatat
    11641 aatttctgtt gaattacgtt aagcatgtaa taattaacat gtaatgcatg acgttattta
    11701 tgagatgggt ttttatgatt agagtcccgc aattatacat ttaatacgcg atagaaaaca
    11761 aaatatagcg cgcaaactag gataaagtat atcggcaggt gctcgagcaa ttcgtta
//
