# Supplementary material for: GreenGate 2.0: Backwards compatible addons for assembly of complex transcriptional units and their stacking with GreenGate
Source: PLoS One. 2023 Sep 8;18(9):e0290097. doi: 10.1371/journal.pone.0290097 (PMC10490876; doi:10.1371/journal.pone.0290097)
Supplement: S1 Dataset — (ZIP) [file pone.0290097.s006.zip › GreenGate2-Vectors/Level 1 and Level 2/Nuclei Markers/pKD007.gb]

LOCUS       pKD007                  8747 bp    DNA     circular UNA 20-JUL-2023
DEFINITION  Z1 - Nuclei Marker - PmScarlet-I --- Ligation of
            11.pR282_pGGA-pUBQ10 - 9.pR349 - pGGB024 - 1.pR482 - pGGC087 -
            2.pR438_pGGD-GSL-PmScarlet-I - 5.pR439_pGGE-tHSP18.2M -
            pMP059_pGGF-dummy into pMP51_pGBZ1.
ACCESSION   urn.local.maizellab06.mf-ggao333
VERSION     urn.local.maizellab06.mf-ggao333
KEYWORDS    .
SOURCE      
  ORGANISM  
            .
FEATURES             Location/Qualifiers
     misc_feature    <27..>31
                     /Source="referenceToDocument: urn:local:.:sc-ggao35e"
                     /label="PCR_alpha1_eco_mutated (concatenated sequence 2)"
                     /note="Geneious type: Concatenated sequence"
     misc_feature    <28..31
                     /created_by="User"
                     /label="GG-overhang"
     misc_feature    28..31
                     /created_by="maizel"
                     /label="GG-A"
     GG              <28..31
                     /modified_by="wacae"
                     /Transferred_From="A"
                     /Transferred_Similarity="100.00%"
                     /label="A"
     ligation        28..31
                     /label="Ligation"
     ligation        28..31
                     /label="Ligation"
     misc_feature    28..668
                     /Source="referenceToDocument:
                     urn:local:maizellab06:v2-ggao36s"
                     /label="11.pR282_pGGA-pUBQ10 (concatenated sequence 2)"
                     /note="Geneious type: Concatenated sequence"
     promoter        32..664
                     /created_by="User"
                     /label="pUBQ10"
     misc_feature    32..664
                     /Source="referenceToDocument: urn:local:.:s6-ggao35e"
                     /label="Digestion of pGGA-pUBQ10 (pGGA006) - Fragment 2
                     extraction (concatenated sequence 2)"
                     /note="Geneious type: Concatenated sequence"
     primer_bind     467..489
                     /Mismatches=0
                     /%GC="43.5"
                     /Hairpin_Tm="41.3"
                     /Self_Dimer_Tm="None"
                     /Tm="59.3"
                     /annotation_group="202427708979006958aa909-1f80-4cfd-a19f-
                     e3f4777fd7c6"
                     /Sequence="AGACGATTTTCTGGGTTTGATCG"
                     /created_by="primer3"
                     /label="P-1472"
     CDS             <665..667
                     /label="open reading frame#1"
     GG              complement(665..>668)
                     /created_by="thjac"
                     /modified_by="thjac"
                     /Transferred_From="B"
                     /Transferred_Similarity="100.00%"
                     /label="B"
     GG              <665..668
                     /modified_by="wacae"
                     /Transferred_From="B"
                     /Transferred_Similarity="100.00%"
                     /label="B"
     ligation        665..668
                     /label="Ligation"
     ligation        665..668
                     /label="Ligation"
     misc_feature    665..1236
                     /Source="referenceToDocument:
                     urn:local:maizellab06:v3-ggao36s"
                     /label="9.pR349 - pGGB024 (concatenated sequence 3)"
                     /note="Geneious type: Concatenated sequence"
     gene            669..1232
                     /ApEinfo_fwdcolor="#ff0000"
                     /ApEinfo_revcolor="#ff0000"
                     /ApEinfo_graphicformat="arrow_data {{} {} 0} width 5
                     offset 0"
                     /label="BB2 - N-tag-Modul"
     gene            669..1121
                     /ApEinfo_fwdcolor="#828278"
                     /ApEinfo_revcolor="#828278"
                     /ApEinfo_graphicformat="arrow_data {{0 1 2 0 0 -1} {} 0}
                     width 5 offset 0"
                     /label="H2B - At2g28720"
     CDS             669..1235
                     /ApEinfo_fwdcolor="#008011"
                     /ApEinfo_revcolor="#008011"
                     /ApEinfo_graphicformat="arrow_data {{0 1 2 0 0 -1} {} 0}
                     width 5 offset 0"
                     /label="open reading frame#1"
     misc_feature    1036..1041
                     /Recognition_pattern="CAG^CTG"
                     /annotation_group="CAGCTG"
                     /label="PvuII"
                     /note="Geneious type: restriction site"
     gene            1122..1232
                     /ApEinfo_fwdcolor="#02ABEA"
                     /ApEinfo_revcolor="#02ABEA"
                     /ApEinfo_graphicformat="arrow_data {{0 1 2 0 0 -1} {} 0}
                     width 5 offset 0"
                     /label="linker"
     GG              complement(1233..>1236)
                     /created_by="thjac"
                     /modified_by="thjac"
                     /Transferred_From="C"
                     /Transferred_Similarity="100.00%"
                     /label="C"
     GG              <1233..1236
                     /modified_by="wacae"
                     /Transferred_From="C"
                     /Transferred_Similarity="100.00%"
                     /label="C"
     ligation        1233..1236
                     /label="Ligation"
     misc_feature    1233..1344
                     /Source="referenceToDocument:
                     urn:local:maizellab06:v5-ggao36s"
                     /label="1.pR482 - pGGC087 (concatenated sequence 4)"
                     /note="Geneious type: Concatenated sequence"
     GG              complement(1341..>1344)
                     /created_by="thjac"
                     /modified_by="thjac"
                     /Transferred_From="D"
                     /Transferred_Similarity="100.00%"
                     /label="D"
     GG              <1341..1344
                     /modified_by="wacae"
                     /Transferred_From="D"
                     /Transferred_Similarity="100.00%"
                     /label="D"
     ligation        1341..1344
                     /label="Ligation"
     ligation        1341..1344
                     /label="Ligation"
     misc_feature    1341..2091
                     /Source="referenceToDocument:
                     urn:local:maizellab06:v1-ggao36s"
                     /label="2.pR438_pGGD-GSL-PmScarlet-I (concatenated
                     sequence 5)"
                     /note="Geneious type: Concatenated sequence"
     misc_feature    join(2088..>2091,<1341..1344)
                     /Source="referenceToDocument: urn:local:.:s3-ggao35e"
                     /label="Digestion of pGGD000 - Fragment 2 (concatenated
                     sequence 1)"
                     /note="Geneious type: Concatenated sequence"
     misc_feature    1341..2091
                     /Source="referenceToDocument: urn:local:.:s4-ggao35e"
                     /label="Digestion of pGGD-GSL-PmScarlet-I - Fragment 2
                     (concatenated sequence 2)"
                     /note="Geneious type: Concatenated sequence"
     misc_feature    1347..1388
                     /created_by="User"
                     /label="GS-linker"
     CDS             1389..2084
                     /created_by="User"
                     /label="PmScarlet-I"
     misc_feature    1559..1564
                     /Recognition_pattern="CAG^CTG"
                     /annotation_group="CAGCTG"
                     /label="PvuII"
                     /note="Geneious type: restriction site"
     misc_feature    2088..2091
                     /created_by="User"
                     /modified_by="User"
                     /label="E-overhang"
                     /note="Geneious type: sequence variant"
     misc_feature    <2088..2091
                     /created_by="User"
                     /label="GG-overhang"
     GG              complement(2088..>2091)
                     /created_by="thjac"
                     /modified_by="thjac"
                     /Transferred_From="E"
                     /Transferred_Similarity="100.00%"
                     /label="E"
     GG              <2088..2091
                     /modified_by="wacae"
                     /Transferred_From="E"
                     /Transferred_Similarity="100.00%"
                     /label="E"
     ligation        2088..2091
                     /label="Ligation"
     ligation        2088..2091
                     /label="Ligation"
     misc_feature    2088..2357
                     /Source="referenceToDocument:
                     urn:local:maizellab06:v4-ggao36s"
                     /label="5.pR439_pGGE-tHSP18.2M (concatenated sequence 6)"
                     /note="Geneious type: Concatenated sequence"
     terminator      2092..2353
                     /created_by="User"
                     /label="tHSP18.2_dHindIII"
     misc_feature    2092..2353
                     /Source="referenceToDocument: urn:local:.:s9-ggao35e"
                     /label="Digestion of pGGE-tHSP18.2M - Fragment 2
                     extraction (concatenated sequence 2)"
                     /note="Geneious type: Concatenated sequence"
     misc_feature    complement(2274..2297)
                     /Mismatches=0
                     /%GC="41.7"
                     /Hairpin_Tm="None"
                     /Self_Dimer_Tm="20.4"
                     /Tm="60.1"
                     /annotation_group="2024277639208826fb18dde-08ba-41b9-8e64-
                     18d22b832e43"
                     /Sequence="ATATGCTGCAGAAGAGATCCAACA"
                     /created_by="primer3"
                     /label="P-2215"
                     /note="Geneious type: primer_bind_reverse"
     primer_bind     2354..2381
                     /Sequence="ACTAAGTGACACATGACCATAGGAGAAC"
                     /Hairpin_Tm="None"
                     /Tm="62.4"
                     /Self_Dimer_Tm="8.6"
                     /%GC="42.9"
                     /created_by="primer3"
                     /label="cloning_fw"
     GG              complement(2354..>2357)
                     /created_by="thjac"
                     /modified_by="thjac"
                     /Transferred_From="F"
                     /Transferred_Similarity="100.00%"
                     /label="F"
     ligation        2354..2357
                     /label="Ligation"
     ligation        2354..2357
                     /label="Ligation"
     misc_feature    2354..2385
                     /Source="referenceToDocument:
                     urn:local:maizellab06:v6-ggao36s"
                     /label="pMP059_pGGF-dummy (concatenated sequence 7)"
                     /note="Geneious type: Concatenated sequence"
     misc_feature    2358..2380
                     /Original_Bases="GTGGATCCAGTGCTAACATGGTCTAGAAGGAGGTCAGCTAT
                     GGAGAAAAAAATCACTGGATATACCACCGTTGATATATCCCAATGGCATCGTAAAGAA
                     CATTTTGAGGCATTTCAGTCAGTTGCTCAATGTACCTATAACCAGACCGTTCAGCTGG
                     ATATTACGGCCTTTTTAAAGACCGTAAAGAAAAATAAGCACAAGTTTTATCCGGCCTT
                     TATTCACATTCTTGCCCGCCTGATGAATGCTCATCCGGAGTTCCGTATGGCAATGAAA
                     GACGGTGAGCTGGTGATATGGGATAGTGTTCACCCTTGTTACACCGTTTTCCATGAGC
                     AAACTGAAACGTTTTCATCGCTCTGGAGTGAATACCACGACGATTTCCGGCAGTTTCT
                     ACACATATATTCGCAAGATGTGGCGTGTTACGGTGAAAACCTGGCCTATTTCCCTAAA
                     GGGTTTATTGAGAATATGTTTTTCGTCTCAGCCAATCCCTGGGTGAGTTTCACCAGTT
                     TTGATTTAAACGTGGCCAATATGGACAACTTCTTCGCCCCCGTTTTCACCATGGGCAA
                     ATATTATACGCAAGGCGACAAGGTGCTGATGCCGCTGGCGATTCAGGTTCATCATGCC
                     GTTTGTGATGGCTTCCATGTCGGCAGAATGCTTAATGAATTACAACAGTACTGCGATG
                     AGTGGCAGGGCGGGGCGTAAGAGCTCAGGAGGACAGCTATGCAGTTTAAGGTTTACAC
                     CTATAAAAGAGAGAGCCGTTATCGTCTGTTTGTGGATGTACAGAGTGATATTATTGAC
                     ACGCCCGGGCGACGGATGGTGATCCCCCTGGCCAGTGCACGTCTGCTGTCAGATAAAG
                     TCTCCCGTGAACTTTACCCAGTGGTGCATATCGGGGATGAAAGCTGGCGCATGATGAC
                     CACCGATATGGCCAGTGTGCCAGTCTCCGTTATCGGGGAAGAAGTGGCTGATCTCAGC
                     CACCGCGAAAATGACATCAAAAACGCCATTAACCTGATGTTCTGGGGAATATAACTGC
                     AGAGGAGGTAATCAATGCCACAACACTGGTGGTAC"
                     /label="GTGGATCCAGTGCTAACATGGTCTAGAAGGAGGTCAGCTATGGAGAAAAA
                     AATCACTGGATATACCACCGTTGATATATCCCAATGGCATCGTAAAGAACATTTTGAG
                     GCATTTCAGTCAGTTGCTCAATGTACCTATAACCAGACCGTTCAGCTGGATATTACGG
                     CCTTTTTAAAGACCGTAAAGAAAAATAAGCACAAGTTTTATCCGGCCTTTATTCACAT
                     TCTTGCCCGCCTGATGAATGCTCATCCGGAGTTCCGTATGGCAATGAAAGACGGTGAG
                     CTGGTGATATGGGATAGTGTTCACCCTTGTTACACCGTTTTCCATGAGCAAACTGAAA
                     CGTTTTCATCGCTCTGGAGTGAATACCACGACGATTTCCGGCAGTTTCTACACATATA
                     TTCGCAAGATGTGGCGTGTTACGGTGAAAACCTGGCCTATTTCCCTAAAGGGTTTATT
                     GAGAATATGTTTTTCGTCTCAGCCAATCCCTGGGTGAGTTTCACCAGTTTTGATTTAA
                     ACGTGGCCAATATGGACAACTTCTTCGCCCCCGTTTTCACCATGGGCAAATATTATAC
                     GCAAGGCGACAAGGTGCTGATGCCGCTGGCGATTCAGGTTCATCATGCCGTTTGTGAT
                     GGCTTCCATGTCGGCAGAATGCTTAATGAATTACAACAGTACTGCGATGAGTGGCAGG
                     GCGGGGCGTAAGAGCTCAGGAGGACAGCTATGCAGTTTAAGGTTTACACCTATAAAAG
                     AGAGAGCCGTTATCGTCTGTTTGTGGATGTACAGAGTGATATTATTGACACGCCCGGG
                     CGACGGATGGTGATCCCCCTGGCCAGTGCACGTCTGCTGTCAGATAAAGTCTCCCGTG
                     AACTTTACCCAGTGGTGCATATCGGGGATGAAAGCTGGCGCATGATGACCACCGATAT
                     GGCCAGTGTGCCAGTCTCCGTTATCGGGGAAGAAGTGGCTGATCTCAGCCACCGCGAA
                     AATGACATCAAAAACGCCATTAACCTGATGTTCTGGGGAATATAACTGCAGAGGAGGT
                     AATCAATGCCACAACACTGGTGGTAC"
                     /note="Geneious type: Editing History Replacement"
     misc_feature    complement(2358..2385)
                     /Sequence="ATACGTTCTCCTATGGTCATGTGTCACT"
                     /Hairpin_Tm="None"
                     /Tm="63.5"
                     /Self_Dimer_Tm="4.3"
                     /%GC="42.9"
                     /created_by="primer3"
                     /label="cloning_rev"
                     /note="Geneious type: primer_bind_reverse"
     misc_feature    2382..2385
                     /created_by="maizel"
                     /label="GG-G"
     ligation        2382..2385
                     /label="Ligation"
     misc_feature    2382..31
                     /Source="referenceToDocument:
                     urn:local:maizellab06:v0-ggao36s"
                     /label="pMP51_pGBZ1 (concatenated sequence 1)"
                     /note="Geneious type: Concatenated sequence"
     misc_feature    <2382..>2390
                     /Source="referenceToDocument: urn:local:.:sc-ggao35e"
                     /label="PCR_alpha1_eco_mutated (concatenated sequence 2)"
                     /note="Geneious type: Concatenated sequence"
     misc_feature    2386..2389
                     /created_by="maizel"
                     /label="GB-C"
     misc_feature    2413..2437
                     /note="right border repeat from nopaline C58 T-DNA"
                     /label="RB T-DNA repeat"
     misc_feature    complement(2522..2542)
                     /Hairpin="5.0"
                     /Primer-Dimer="3.0"
                     /Monovalent_Salt_Concentration="50.0"
                     /Divalent_Salt_Concentration="0.0"
                     /DNTP_Concentration="0.0"
                     /Mismatches=0
                     /%GC="61.9"
                     /Hairpin_Tm="82.9"
                     /Self_Dimer_Tm="5.9"
                     /Tm="66.1"
                     /annotation_group="10487921417927694b1a738-5399-4d9a-aeb1-
                     112011b5b7f6"
                     /Sequence="AGGGGAACCCTGTGGTTGGCA"
                     /created_by="primer3"
                     /label="P-0045"
                     /note="Geneious type: primer_bind_reverse"
     misc_feature    complement(2522..2542)
                     /Hairpin="5.0"
                     /Primer-Dimer="3.0"
                     /Monovalent_Salt_Concentration="50.0"
                     /Divalent_Salt_Concentration="0.0"
                     /DNTP_Concentration="0.0"
                     /Mismatches=0
                     /%GC="61.9"
                     /Hairpin_Tm="82.9"
                     /Self_Dimer_Tm="5.9"
                     /Pair_Dimer_Tm="1.8"
                     /Tm="66.1"
                     /annotation_group="16578137094598d4de34ff-a572-4cb0-84bc-0
                     fa1ebee8e85"
                     /Sequence="AGGGGAACCCTGTGGTTGGCA"
                     /created_by="primer3"
                     /Product_Size=295
                     /label="P-0045"
                     /note="Geneious type: primer_bind_reverse"
     CDS             3738..4367
                     /codon_start=1
                     /product="stability protein from the Pseudomonas plasmid 
                     pVS1 (Heeb et al., 2000)"
                     /translation="MKVIAVLNQKGGSGKTTIATHLARALQLAGADVLLVDSDPQGSA
                     RDWAAVREDQPLTVVGIDRPTIDRDVKAIGRRDFVVIDGAPQAADLAVSAIKAADFVL
                     IPVQPSPYDIWATADLVELVKQRIEVTDGRLQAAFVVSRAIKGTRIGGEVAEALAGYE
                     LPILESRITQRVSYPGTAAAGTTVLESEPEGDAAREVQALAAEIKSKLI"
                     /label="pVS1 StaA"
     CDS             4801..5868
                     /codon_start=1
                     /product="replication protein from the Pseudomonas plasmid
                      pVS1 (Heeb et al., 2000)"
                     /translation="GRKPSGPVQIGAALGDDLVEKLKAAQAAQRQRIEAEARPGESWQ
                     AAADRIRKESRQPPAAGAPSIRKPPKGDEQPDFFVPMLYDVGTRDSRSIMDVAVFRLS
                     KRDRRAGEVIRYELPDGHVEVSAGPAGMASVWDYDLVLMAVSHLTESMNRYREGKGDK
                     PGRVFRPHVADVLKFCRRADGGKQKDDLVETCIRLNTTHVAMQRTKKAKNGRLVTVSE
                     GEALISRYKIVKSETGRPEYIEIELADWMYREITEGKNPDVLTVHPDYFLIDPGIGRF
                     LYRLARRAAGKAEARWLFKTIYERSGSAGEFKKFCFTVRKLIGSNDLPEYDLKEEAGQ
                     AGPILVMRYRNLIEGEASAGS"
                     /label="pVS1 RepA"
     rep_origin      5934..6128
                     /note="origin of replication for the Pseudomonas plasmid 
                     pVS1 (Heeb et al., 2000)"
                     /label="pVS1 oriV"
     primer_bind     complement(6364..6386)
                     /note="pGEX vectors, reverse primer"
                     /label="pGEX 3'"
     misc_feature    6472..6612
                     /note="basis of mobility region from pBR322"
                     /label="bom"
     primer_bind     complement(6627..6644)
                     /note="L4440 vector, forward primer"
                     /label="L4440"
     rep_origin      complement(6798..7386)
                     /direction="LEFT"
                     /note="high-copy-number ColE1/pMB1/pBR322/pUC origin of 
                     replication"
                     /label="ori"
     primer_bind     complement(6878..6897)
                     /note="pBR322 origin, forward primer"
                     /label="pBR322ori-F"
     CDS             complement(7474..8289)
                     /codon_start=1
                     /gene="aph(3')-Ia"
                     /product="aminoglycoside phosphotransferase"
                     /note="confers resistance to kanamycin in bacteria or G418
                      (Geneticin(R)) in eukaryotes"
                     /translation="MSHIQRETSCSRPRLNSNMDADLYGYKWARDNVGQSGATIYRLY
                     GKPDAPELFLKHGKGSVANDVTDEMVRLNWLTEFMPLPTIKHFIRTPDDAWLLTTAIP
                     GKTAFQVLEEYPDSGENIVDALAVFLRRLHSIPVCNCPFNSDRVFRLAQAQSRMNNGL
                     VDASDFDDERNGWPVEQVWKEMHKLLPFSPDSVVTHGDFSLDNLIFDEGKLIGCIDVG
                     RVGIADRYQDLAILWNCLGEFSPSLQKRLFQKYGIDNPDMNKLQFHLMLDEFF"
                     /label="KanR"
     primer_bind     8197..8216
                     /note="Kanamycin resistance gene, reverse primer"
                     /label="Kan-R"
     primer_bind     8679..8699
                     /Hairpin="5.0"
                     /Primer-Dimer="3.0"
                     /Monovalent_Salt_Concentration="50.0"
                     /Divalent_Salt_Concentration="0.0"
                     /DNTP_Concentration="0.0"
                     /Mismatches=0
                     /%GC="57.1"
                     /Hairpin_Tm="50.2"
                     /Self_Dimer_Tm="23.7"
                     /Pair_Dimer_Tm="1.8"
                     /Tm="65.8"
                     /annotation_group="16578137094598d4de34ff-a572-4cb0-84bc-0
                     fa1ebee8e85"
                     /Sequence="ATTTTGTGCCGAGCTGCCGGT"
                     /created_by="primer3"
                     /Product_Size=295
                     /label="P-0042"
     misc_feature    8722..8746
                     /note="left border repeat from nopaline C58 T-DNA"
                     /label="LB T-DNA repeat"
ORIGIN      
        1 taacgaatta ccatggcacc tgctgcaacc tcgacgagtc agtaataaac ggcgtcaaag
       61 tggttgcagc cggcacacac gagtcgtgtt tatcaactca aagcacaaat acttttcctc
      121 aacctaaaaa taaggcaatt agccaaaaac aactttgcgt gtaaacaacg ctcaatacac
      181 gtgtcatttt attattagct attgcttcac cgccttagct ttctcgtgac ctagtcgtcc
      241 tcgtcttttc ttcttcttct tctataaaac aatacccaaa gagctcttct tcttcacaat
      301 tcagatttca atttctcaaa atcttaaaaa ctttctctca attctctcta ccgtgatcaa
      361 ggtaaatttc tgtgttcctt attctctcaa aatcttcgat tttgttttcg ttcgatccca
      421 atttcgtata tgttctttgg tttagattct gttaatctta gatcgaagac gattttctgg
      481 gtttgatcgt tagatatcat cttaattctc gattagggtt tcatagatat catccgattt
      541 gttcaaataa tttgagtttt gtcgaataat tactcttcga tttgtgattt ctatctagat
      601 ctggtgttag tttctagttt gtgcgatcga atttgtagat taatctgagt ttttctgatt
      661 aacaaacaat ggcaccaaaa gccggaaaga aaccagcaga gaaaaagccc gcagagaaag
      721 ctccagcaga agaagagaaa gtagccgaaa aagcaccagc agagaagaaa ccaaaagccg
      781 gaaaaaaact accaaaagaa gcagtcaccg gaggagtcga gaagaagaag aaacgagtca
      841 agaaaagcac agagacatac aagatctaca tcttcaaggt gttgaaacaa gttcatccag
      901 atattggaat ctcaagtaaa gctatgggga ttatgaacag ttttatcaat gatatattcg
      961 agaaacttgc gcaagaagct tcaaaattag ctaggtataa taagaaacct acgattactt
     1021 ctagggagat tcagacagct gttagactag tgttacctgg tgaacttgct aagcatgctg
     1081 tttctgaagg aactaaggct gttactaagt ttactagctc ttcaggttcg acagccgcta
     1141 gtgcgtctgc atcagggagt ggttccggaa gcggctctgg atcgggctca gggagtggtt
     1201 ccggcagcgg ctctggatcg gcggccgctg caggctccgc tgctgcttca ggttctggct
     1261 ccggatctgg ctcaggtagt gggtccggat caggatcagg ttcgggttca gggtccggat
     1321 ctggttccgg ctcttcaagt tcaggtgcta gcggtggcag cggtggcact agtggtggag
     1381 gcggatccat ggtgagcaag ggcgaggcag tgatcaaaga gttcatgagg ttcaaggtcc
     1441 acatggaagg cagcatgaac ggacatgagt tcgagatcga aggtgaaggt gagggtagac
     1501 cttacgaggg aactcagact gctaagctca aggtgacaaa aggtggaccg cttccgttca
     1561 gctgggatat tctttcaccg cagttcatgt acggcagcag ggctttcatc aagcaccctg
     1621 ctgatattcc ggactactac aagcagtctt tcccagaggg attcaagtgg gagcgtgtga
     1681 tgaatttcga ggatggtggt gctgtgactg tgacccagga tacttctctt gaggatggga
     1741 ccctcatcta caaggtgaag ctcaggggaa ctaacttccc tcctgatggt cctgtgatgc
     1801 agaaaaagac tatgggctgg gaagcctcta ccgagagact ttatcctgag gacggtgtgc
     1861 ttaagggcga catcaagatg gctcttaggc ttaaggacgg tggacgttac ctcgctgatt
     1921 tcaagactac ctacaaggcc aagaaaccgg tgcaaatgcc tggggcttac aacgttgaca
     1981 gaaagctcga catcaccagc cacaacgagg attacactgt ggttgagcag tacgagaggt
     2041 ctgagggtcg tcattctact ggtggcatgg acgagctgta caagtagctg cgagctcata
     2101 tgaagatgaa gatgaaatat ttggtgtgtc aaataaatag cttgtgtgct taagtttgtg
     2161 tttttttctt ggcttgttgt gttatgaatt tgtggctttt tctaatatta aatgaatgta
     2221 agatctcatt ataatgaata aacaaatgtt tctataatcc attgtgaatg ttttgttgga
     2281 tctcttctgc agcatataac tactgtatgt gctatggtat ggactatgga atatgattaa
     2341 agataaggaa ttcactaagt gacacatgac cataggagaa cgtatgtcat atggcaggtg
     2401 ctcgagcaat tctgacagga tatattggcg ggtaaaccta agagaaaaga gcgtttatta
     2461 gaataatcgg atatttaaaa gggcgtgaaa aggtttatcc gttcgtccat ttgtatgtgc
     2521 atgccaacca cagggttccc ctcgggatca aagtactttg atccaacccc tccgctgcta
     2581 tagtgcagtc ggcttctgac gttcagtgca gccgtcatct gaaaacgaca tgtcgcacaa
     2641 gtcctaagtt acgcgacagg ctgccgccct gcccttttcc tggcgttttc ttgtcgcgtg
     2701 ttttagtcgc ataaagtaga atacttgcga ctagaaccgg agacattacg ccatgaacaa
     2761 gagcgccgcc gctggcctgc tgggctatgc ccgcgtcagc accgacgacc aggacttgac
     2821 caaccaacgg gccgaactgc acgcggccgg ctgcaccaag ctgttttccg agaagatcac
     2881 cggcaccagg cgcgaccgcc cggagctggc caggatgctt gaccacctac gccctggcga
     2941 cgttgtgaca gtgaccaggc tagaccgcct ggcccgcagc acccgcgacc tactggacat
     3001 tgccgagcgc atccaggagg ccggcgcggg cctgcgtagc ctggcagagc cgtgggccga
     3061 caccaccacg ccggccggcc gcatggtgtt gaccgtgttc gccggcattg ccgagttcga
     3121 gcgttcccta atcatcgacc gcacccggag cgggcgcgag gccgccaagg cccgaggcgt
     3181 gaagtttggc ccccgcccta ccctcacccc ggcacagatc gcgcacgccc gcgagctgat
     3241 cgaccaggaa ggccgcaccg tgaaagaggc ggctgcactg cttggcgtgc atcgctcgac
     3301 cctgtaccgc gcacttgagc gcagcgagga agtgacgccc accgaggcca ggcggcgcgg
     3361 tgccttccgt gaggacgcat tgaccgaggc cgacgccctg gcggccgccg agaatgaacg
     3421 ccaagaggaa caagcatgaa accgcaccag gacggccagg acgaaccgtt tttcattacc
     3481 gaagagatcg aggcggagat gatcgcggcc gggtacgtgt tcgagccgcc cgcgcacctc
     3541 tcaaccgtgc ggctgcatga aatcctggcc ggtttgtctg atgccaagct ggcggcctgg
     3601 ccggccagct tggccgctga agaaaccgag cgccgccgtc taaaaaggtg atgtgtattt
     3661 gagtaaaaca gcttgcgtca tgcggtcgct gcgtatatga tgcgatgagt aaataaacaa
     3721 atacgcaagg ggaacgcatg aaggttatcg ctgtacttaa ccagaaaggc gggtcaggca
     3781 agacgaccat cgcaacccat ctagcccgcg ccctgcaact cgccggggcc gatgttctgt
     3841 tagtcgattc cgatccccag ggcagtgccc gcgattgggc ggccgtgcgg gaagatcaac
     3901 cgctaaccgt tgtcggcatc gaccgcccga cgattgaccg cgacgtgaag gccatcggcc
     3961 ggcgcgactt cgtagtgatc gacggagcgc cccaggcggc ggacttggct gtgtccgcga
     4021 tcaaggcagc cgacttcgtg ctgattccgg tgcagccaag cccttacgac atatgggcca
     4081 ccgccgacct ggtggagctg gttaagcagc gcattgaggt cacggatgga aggctacaag
     4141 cggcctttgt cgtgtcgcgg gcgatcaaag gcacgcgcat cggcggtgag gttgccgagg
     4201 cgctggccgg gtacgagctg cccattcttg agtcccgtat cacgcagcgc gtgagctacc
     4261 caggcactgc cgccgccggc acaaccgttc ttgaatcaga acccgagggc gacgctgccc
     4321 gcgaggtcca ggcgctggcc gctgaaatta aatcaaaact catttgagtt aatgaggtaa
     4381 agagaaaatg agcaaaagca caaacacgct aagtgccggc cgtccgagcg cacgcagcag
     4441 caaggctgca acgttggcca gcctggcaga cacgccagcc atgaagcggg tcaactttca
     4501 gttgccggcg gaggatcaca ccaagctgaa gatgtacgcg gtacgccaag gcaagaccat
     4561 taccgagctg ctatctgaat acatcgcgca gctaccagag taaatgagca aatgaataaa
     4621 tgagtagatg aattttagcg gctaaaggag gcggcatgga aaatcaagaa caaccaggca
     4681 ccgacgccgt ggaatgcccc atgtgtggag gaacgggcgg ttggccaggc gtaagcggct
     4741 gggttgtctg ccggccctgc aatggcactg gaacccccaa gcccgaggaa tcggcgtgac
     4801 ggtcgcaaac catccggccc ggtacaaatc ggcgcggcgc tgggtgatga cctggtggag
     4861 aagttgaagg ccgcgcaggc cgcccagcgg caacgcatcg aggcagaagc acgccccggt
     4921 gaatcgtggc aagcggccgc tgatcgaatc cgcaaagaat cccggcaacc gccggcagcc
     4981 ggtgcgccgt cgattaggaa gccgcccaag ggcgacgagc aaccagattt tttcgttccg
     5041 atgctctatg acgtgggcac ccgcgatagt cgcagcatca tggacgtggc cgttttccgt
     5101 ctgtcgaagc gtgaccgacg agctggcgag gtgatccgct acgagcttcc agacgggcac
     5161 gtagaggttt ccgcagggcc ggccggcatg gccagtgtgt gggattacga cctggtactg
     5221 atggcggttt cccatctaac cgaatccatg aaccgatacc gggaagggaa gggagacaag
     5281 cccggccgcg tgttccgtcc acacgttgcg gacgtactca agttctgccg gcgagccgat
     5341 ggcggaaagc agaaagacga cctggtagaa acctgcattc ggttaaacac cacgcacgtt
     5401 gccatgcagc gtacgaagaa ggccaagaac ggccgcctgg tgacggtatc cgagggtgaa
     5461 gccttgatta gccgctacaa gatcgtaaag agcgaaaccg ggcggccgga gtacatcgag
     5521 atcgagctag ctgattggat gtaccgcgag atcacagaag gcaagaaccc ggacgtgctg
     5581 acggttcacc ccgattactt tttgatcgat cccggcatcg gccgttttct ctaccgcctg
     5641 gcacgccgcg ccgcaggcaa ggcagaagcc agatggttgt tcaagacgat ctacgaacgc
     5701 agtggcagcg ccggagagtt caagaagttc tgtttcaccg tgcgcaagct gatcgggtca
     5761 aatgacctgc cggagtacga tttgaaggag gaggcggggc aggctggccc gatcctagtc
     5821 atgcgctacc gcaacctgat cgagggcgaa gcatccgccg gttcctaatg tacggagcag
     5881 atgctagggc aaattgccct agcaggggaa aaaggtcgaa aaggactctt tcctgtggat
     5941 agcacgtaca ttgggaaccc aaagccgtac attgggaacc ggaacccgta cattgggaac
     6001 ccaaagccgt acattgggaa ccggtcacac atgtaagtga ctgatataaa agagaaaaaa
     6061 ggcgattttt ccgcctaaaa ctctttaaaa cttattaaaa ctcttaaaac ccgcctggcc
     6121 tgtgcataac tgtctggcca gcgcacagcc gaagagctgc aaaaagcgcc tacccttcgg
     6181 tcgctgcgct ccctacgccc cgccgcttcg cgtcggccta tcgcggccgc tggccgctca
     6241 aaaatggctg gcctacggcc aggcaatcta ccagggcgcg gacaagccgc gccgtcgcca
     6301 ctcgaccgcc ggcgcccaca tcaaggcacc ctgcctcgcg cgtttcggtg atgacggtga
     6361 aaacctctga cacatgcagc tcccggtgac ggtcacagct tgtctgtaag cggatgccgg
     6421 gagcagacaa gcccgtcagg gcgcgtcagc gggtgttggc gggtgtcggg gcgcagccat
     6481 gacccagtca cgtagcgata gcggagtgta tactggctta actatgcggc atcagagcag
     6541 attgtactga gagtgcacca tatgcggtgt gaaataccgc acagatgcgt aaggagaaaa
     6601 taccgcatca ggcgctcttc cgcttcctcg ctcactgact cgctgcgctc ggtcgttcgg
     6661 ctgcggcgag cggtatcagc tcactcaaag gcggtaatac ggttatccac agaatcaggg
     6721 gataacgcag gaaagaacat gtgagcaaaa ggccagcaaa aggccaggaa ccgtaaaaag
     6781 gccgcgttgc tggcgttttt ccataggctc cgcccccctg acgagcatca caaaaatcga
     6841 cgctcaagtc agaggtggcg aaacccgaca ggactataaa gataccaggc gtttccccct
     6901 ggaagctccc tcgtgcgctc tcctgttccg accctgccgc ttaccggata cctgtccgcc
     6961 tttctccctt cgggaagcgt ggcgctttct catagctcac gctgtaggta tctcagttcg
     7021 gtgtaggtcg ttcgctccaa gctgggctgt gtgcacgaac cccccgttca gcccgaccgc
     7081 tgcgccttat ccggtaacta tcgtcttgag tccaacccgg taagacacga cttatcgcca
     7141 ctggcagcag ccactggtaa caggattagc agagcgaggt atgtaggcgg tgctacagag
     7201 ttcttgaagt ggtggcctaa ctacggctac actagaagga cagtatttgg tatctgcgct
     7261 ctgctgaagc cagttacctt cggaaaaaga gttggtagct cttgatccgg caaacaaacc
     7321 accgctggta gcggtggttt ttttgtttgc aagcagcaga ttacgcgcag aaaaaaagga
     7381 tctcaagaag atcctttgat cttttctacg gggtctgacg ctcagtggaa cgaaaactca
     7441 cgttaaggga ttttggtcat gcattctagg tgattagaaa aactcatcga gcatcaaatg
     7501 aaactgcaat ttattcatat caggattatc aataccatat ttttgaaaaa gccgtttctg
     7561 taatgaagga gaaaactcac cgaggcagtt ccataggatg gcaagatcct ggtatcggtc
     7621 tgcgattccg actcgtccaa catcaataca acctattaat ttcccctcgt caaaaataag
     7681 gttatcaagt gagaaatcac catgagtgac gactgaatcc ggtgagaatg gcaaaagttt
     7741 atgcatttct ttccagactt gttcaacagg ccagccatta cgctcgtcat caaaatcact
     7801 cgcatcaacc aaaccgttat tcattcgtga ttgcgcctga gcgagtcgaa atacgcgatc
     7861 gctgttaaaa ggacaattac aaacaggaat cgaatgcaac cggcgcagga acactgccag
     7921 cgcatcaaca atattttcac ctgaatcagg atattcttct aatacctgga atgctgtttt
     7981 ccctgggatc gcagtggtga gtaaccatgc atcatcagga gtacggataa aatgcttgat
     8041 ggtcggaaga ggcataaatt ccgtcagcca gtttagtctg accatctcat ctgtaacatc
     8101 attggcaacg ctacctttgc catgtttcag aaacaactct ggcgcatcgg gcttcccata
     8161 caatcggtag attgtcgcac ctgattgccc gacattatcg cgagcccatt tatacccata
     8221 taaatcagca tccatgttgg aatttaatcg cggccttgag caagacgttt cccgttgaat
     8281 atggctcata acagaactta ttatttcctt cctcttttct acagtattta aagatacccc
     8341 aagaagctaa ttataacaag acgaactcca attcactgtt ccttgcattc taaaacctta
     8401 aataccagaa aacagctttt tcaaagttgt tttcaaagtt ggcgtataac atagtatcga
     8461 cggagccgat tttgaaaccg cggtgatcac aggcagcaac gctctgtcat cgttacaatc
     8521 aacatgctac cctccgcgag atcatccgtg tttcaaaccc ggcagcttag ttgccgttct
     8581 tccgaatagc atcggtaaca tgagcaaagt ctgccgcctt acaacggctc tcccgctgac
     8641 gccgtcccgg actgatgggc tgcctgtatc gagtggtgat tttgtgccga gctgccggtc
     8701 ggggagctgt tggctggctg gtggcaggat atattgtggt gtaaaca
//
