# Supplementary material for: GreenGate 2.0: Backwards compatible addons for assembly of complex transcriptional units and their stacking with GreenGate
Source: PLoS One. 2023 Sep 8;18(9):e0290097. doi: 10.1371/journal.pone.0290097 (PMC10490876; doi:10.1371/journal.pone.0290097)
Supplement: S1 Dataset — (ZIP) [file pone.0290097.s006.zip › GreenGate2-Vectors/Level 1 and Level 2/Main Set/pMP118.gb]

LOCUS       pMP118                  7652 bp    DNA     circular UNA 10-JUL-2023
DEFINITION  Y1-sfGFP.
ACCESSION   urn.local.maizellab06.5p-ghpn31t
VERSION     urn.local.maizellab06.5p-ghpn31t
KEYWORDS    .
SOURCE      
  ORGANISM  
            .
FEATURES             Location/Qualifiers
     misc_feature    1..43
                     /Source="referenceToDocument:
                     urn:local:maizellab06:1g-gbtsul0"
                     /label="pGBY1 extraction (concatenated sequence 1)"
                     /note="Geneious type: Concatenated sequence"
     misc_feature    join(6..>43,<946..987)
                     /Source="referenceToDocument: urn:local:.:6h-ghpn34p"
                     /label="pDGB3_omega1 extraction mutated (concatenated
                     sequence 2)"
                     /note="Geneious type: Concatenated sequence"
     misc_feature    24..27
                     /created_by="maizellab06"
                     /modified_by="maizel"
                     /label="GG-A"
     ligation        40..43
                     /label="Ligation"
     misc_feature    40..949
                     /Source="referenceToDocument:
                     urn:local:maizellab06:hr-gbu7kr6"
                     /label="sfGFP - primer template (concatenated sequence 2)"
                     /note="Geneious type: Concatenated sequence"
     misc_feature    <40..44
                     /Original_Bases
                     /label
                     /note="Geneious type: Editing History Insertion"
     source          <45..>944
                     /organism="synthetic DNA construct"
                     /mol_type="other DNA"
                     /label="source synthetic DNA construct"
     RBS             88..99
                     /note="strong bacterial ribosome binding site (Elowitz and
                      Leibler, 2000)"
                     /label="RBS"
     Reporter        106..822
                     /Genetic_code="Standard"
                     /Reading_frame=3
                     /created_by="ORF Finder"
                     /modified_by="maizel"
                     /label="sfGFP"
     terminator      830..901
                     /note="transcription terminator T1 from the E. coli rrnB 
                     gene"
                     /label="rrnB T1 terminator"
     terminator      917..944
                     /note="phage T7 early transcription terminator"
                     /label="T7Te terminator"
     misc_feature    945..>949
                     /Original_Bases
                     /label
                     /note="Geneious type: Editing History Insertion"
     ligation        946..949
                     /label="Ligation"
     misc_feature    946..7652
                     /Source="referenceToDocument:
                     urn:local:maizellab06:1g-gbtsul0"
                     /label="pGBY1 extraction (concatenated sequence 3)"
                     /note="Geneious type: Concatenated sequence"
     misc_feature    961
                     /Source="referenceToDocument: urn:local:.:6i-ghpn34p"
                     /label="PCR_alpha1_eco_mutated (concatenated sequence 2)"
                     /note="Geneious type: Concatenated sequence"
     misc_feature    962..965
                     /created_by="maizellab06"
                     /modified_by="maizel"
                     /label="GG-G"
     misc_feature    966..969
                     /created_by="maizel"
                     /label="GB-C"
     misc_feature    984..9
                     /Source="referenceToDocument: urn:local:.:6g-ghpn34p"
                     /label="pDGB3_omega1 original (concatenated sequence 1)"
                     /note="Geneious type: Concatenated sequence"
     misc_feature    989..1013
                     /note="right border repeat from nopaline C58 T-DNA"
                     /label="RB T-DNA repeat"
     primer_bind     1003..1029
                     /Hairpin="4.0"
                     /Primer-Dimer="2.0"
                     /Monovalent_Salt_Concentration="50.0"
                     /Divalent_Salt_Concentration="0.0"
                     /DNTP_Concentration="0.0"
                     /Mismatches=0
                     /%GC="51.9"
                     /Hairpin_Tm="34.4"
                     /Self_Dimer_Tm="None"
                     /Tm="59.7"
                     /annotation_group="79591517234138050797c0-1c3c-44ec-ba3b-4
                     d6168decbfb"
                     /Sequence="GGCGGGTAAACCTAAGAGAAAAGAGCG"
                     /created_by="primer3"
                     /label="P-0434"
     primer_bind     1013..1036
                     /Hairpin="4.0"
                     /Primer-Dimer="3.0"
                     /Monovalent_Salt_Concentration="50.0"
                     /Divalent_Salt_Concentration="0.0"
                     /DNTP_Concentration="0.0"
                     /Mismatches=0
                     /%GC="33.3"
                     /Hairpin_Tm="None"
                     /Self_Dimer_Tm="None"
                     /Tm="48.9"
                     /annotation_group="7959155448682907f48754-fb92-4e89-a879-9
                     e9206cec516"
                     /Sequence="CCTAAGAGAAAAGAGCGTTTATTA"
                     /created_by="primer3"
                     /label="P-0435"
     misc_feature    complement(1098..1118)
                     /Hairpin="5.0"
                     /Primer-Dimer="3.0"
                     /Monovalent_Salt_Concentration="50.0"
                     /Divalent_Salt_Concentration="0.0"
                     /DNTP_Concentration="0.0"
                     /Mismatches=0
                     /%GC="61.9"
                     /Hairpin_Tm="82.9"
                     /Self_Dimer_Tm="5.9"
                     /Tm="66.1"
                     /annotation_group="10492177625486009f5df66-24b4-46e2-9db7-
                     48fe17b8b2f2"
                     /Sequence="AGGGGAACCCTGTGGTTGGCA"
                     /created_by="primer3"
                     /label="P-0045"
                     /note="Geneious type: primer_bind_reverse"
     misc_feature    complement(1098..1118)
                     /Hairpin="5.0"
                     /Primer-Dimer="3.0"
                     /Monovalent_Salt_Concentration="50.0"
                     /Divalent_Salt_Concentration="0.0"
                     /DNTP_Concentration="0.0"
                     /Mismatches=0
                     /%GC="61.9"
                     /Hairpin_Tm="76.4"
                     /Self_Dimer_Tm="1.7"
                     /Tm="60.0"
                     /annotation_group="79591398403421b5505d12-5f75-4900-80a4-c
                     c2c2040fd5e"
                     /Sequence="AGGGGAACCCTGTGGTTGGCA"
                     /created_by="primer3"
                     /label="P-0045"
                     /note="Geneious type: primer_bind_reverse"
     misc_feature    complement(1098..1118)
                     /Hairpin="5.0"
                     /Primer-Dimer="3.0"
                     /Monovalent_Salt_Concentration="50.0"
                     /Divalent_Salt_Concentration="0.0"
                     /DNTP_Concentration="0.0"
                     /Mismatches=0
                     /%GC="61.9"
                     /Hairpin_Tm="82.9"
                     /Self_Dimer_Tm="5.9"
                     /Pair_Dimer_Tm="1.8"
                     /Tm="66.1"
                     /annotation_group="16643763175149096ba4cb-0d2b-45a9-afe2-7
                     dc4feb592c4"
                     /Sequence="AGGGGAACCCTGTGGTTGGCA"
                     /created_by="primer3"
                     /Product_Size=295
                     /label="P-0045"
                     /note="Geneious type: primer_bind_reverse"
     CDS             2314..2943
                     /codon_start=1
                     /product="stability protein from the Pseudomonas plasmid 
                     pVS1 (Heeb et al., 2000)"
                     /translation="MKVIAVLNQKGGSGKTTIATHLARALQLAGADVLLVDSDPQGSA
                     RDWAAVREDQPLTVVGIDRPTIDRDVKAIGRRDFVVIDGAPQAADLAVSAIKAADFVL
                     IPVQPSPYDIWATADLVELVKQRIEVTDGRLQAAFVVSRAIKGTRIGGEVAEALAGYE
                     LPILESRITQRVSYPGTAAAGTTVLESEPEGDAAREVQALAAEIKSKLI"
                     /label="pVS1 StaA"
     CDS             3377..4444
                     /codon_start=1
                     /product="replication protein from the Pseudomonas plasmid
                      pVS1 (Heeb et al., 2000)"
                     /translation="GRKPSGPVQIGAALGDDLVEKLKAAQAAQRQRIEAEARPGESWQ
                     AAADRIRKESRQPPAAGAPSIRKPPKGDEQPDFFVPMLYDVGTRDSRSIMDVAVFRLS
                     KRDRRAGEVIRYELPDGHVEVSAGPAGMASVWDYDLVLMAVSHLTESMNRYREGKGDK
                     PGRVFRPHVADVLKFCRRADGGKQKDDLVETCIRLNTTHVAMQRTKKAKNGRLVTVSE
                     GEALISRYKIVKSETGRPEYIEIELADWMYREITEGKNPDVLTVHPDYFLIDPGIGRF
                     LYRLARRAAGKAEARWLFKTIYERSGSAGEFKKFCFTVRKLIGSNDLPEYDLKEEAGQ
                     AGPILVMRYRNLIEGEASAGS"
                     /label="pVS1 RepA"
     rep_origin      4510..4704
                     /note="origin of replication for the Pseudomonas plasmid 
                     pVS1 (Heeb et al., 2000)"
                     /label="pVS1 oriV"
     primer_bind     complement(4940..4962)
                     /note="pGEX vectors, reverse primer"
                     /label="pGEX 3'"
     misc_feature    5048..5188
                     /note="basis of mobility region from pBR322"
                     /label="bom"
     primer_bind     complement(5203..5220)
                     /note="L4440 vector, forward primer"
                     /label="L4440"
     rep_origin      complement(5374..5962)
                     /direction="LEFT"
                     /note="high-copy-number ColE1/pMB1/pBR322/pUC origin of 
                     replication"
                     /label="ori"
     primer_bind     complement(5454..5473)
                     /note="pBR322 origin, forward primer"
                     /label="pBR322ori-F"
     CDS             complement(6050..6841)
                     /codon_start=1
                     /gene="aadA"
                     /product="aminoglycoside adenylyltransferase (Murphy, 
                     1985)"
                     /note="confers resistance to spectinomycin and 
                     streptomycin"
                     /translation="MREAVIAEVSTQLSEVVGVIERHLEPTLLAVHLYGSAVDGGLKP
                     HSDIDLLVTVTVRLDETTRRALINDLLETSASPGESEILRAVEVTIVVHDDIIPWRYP
                     AKRELQFGEWQRNDILAGIFEPATIDIDLAILLTKAREHSVALVGPAAEELFDPVPEQ
                     DLFEALNETLTLWNSPPDWAGDERNVVLTLSRIWYSAVTGKIAPKDVAADWAMERLPA
                     QYQPVILEARQAYLGQEEDRLASRADQLEEFVHYVKGEITKVVGK"
                     /label="SmR"
     primer_bind     7275..7295
                     /Mismatches=0
                     /%GC="38.1"
                     /Hairpin_Tm="None"
                     /Self_Dimer_Tm="None"
                     /Tm="49.3"
                     /annotation_group="795916358941884be6f0dc-abe8-4986-aefd-c
                     fd264dbd626"
                     /Sequence="AATTCACTGTTCCTTGCATTC"
                     /created_by="primer3"
                     /label="P-2031"
     misc_feature    complement(7514..7534)
                     /Hairpin="4.0"
                     /Primer-Dimer="2.0"
                     /Monovalent_Salt_Concentration="50.0"
                     /Divalent_Salt_Concentration="0.0"
                     /DNTP_Concentration="0.0"
                     /Mismatches=0
                     /%GC="61.9"
                     /Hairpin_Tm="61.1"
                     /Self_Dimer_Tm="23.0"
                     /Tm="59.7"
                     /annotation_group="795914752583957f946b03-5f0e-47b0-81f9-0
                     b63759cf27f"
                     /Sequence="AGCCGTTGTAAGGCGGCAGAC"
                     /created_by="primer3"
                     /label="P-0433"
                     /note="Geneious type: primer_bind_reverse"
     misc_feature    complement(7520..7540)
                     /Hairpin="4.0"
                     /Primer-Dimer="2.0"
                     /Monovalent_Salt_Concentration="50.0"
                     /Divalent_Salt_Concentration="0.0"
                     /DNTP_Concentration="0.0"
                     /Mismatches=0
                     /%GC="66.7"
                     /Hairpin_Tm="54.2"
                     /Self_Dimer_Tm="None"
                     /Tm="59.9"
                     /annotation_group="795914345805947e376b22-206d-400d-abfc-3
                     343a0b6a25c"
                     /Sequence="CGGGAGAGCCGTTGTAAGGCG"
                     /created_by="primer3"
                     /label="P-0432"
                     /note="Geneious type: primer_bind_reverse"
     primer_bind     7584..7604
                     /Hairpin="5.0"
                     /Primer-Dimer="3.0"
                     /Monovalent_Salt_Concentration="50.0"
                     /Divalent_Salt_Concentration="0.0"
                     /DNTP_Concentration="0.0"
                     /Mismatches=0
                     /%GC="57.1"
                     /Hairpin_Tm="47.2"
                     /Self_Dimer_Tm="20.4"
                     /Tm="59.9"
                     /annotation_group="7959135888157217aa9623-5cfc-4259-b420-e
                     f3aed2d6e55"
                     /Sequence="ATTTTGTGCCGAGCTGCCGGT"
                     /created_by="primer3"
                     /label="P-0042"
     primer_bind     7584..7604
                     /Hairpin="5.0"
                     /Primer-Dimer="3.0"
                     /Monovalent_Salt_Concentration="50.0"
                     /Divalent_Salt_Concentration="0.0"
                     /DNTP_Concentration="0.0"
                     /Mismatches=0
                     /%GC="57.1"
                     /Hairpin_Tm="50.2"
                     /Self_Dimer_Tm="23.7"
                     /Pair_Dimer_Tm="1.8"
                     /Tm="65.8"
                     /annotation_group="16643763175149096ba4cb-0d2b-45a9-afe2-7
                     dc4feb592c4"
                     /Sequence="ATTTTGTGCCGAGCTGCCGGT"
                     /created_by="primer3"
                     /Product_Size=295
                     /label="P-0042"
     misc_feature    7627..7651
                     /note="left border repeat from nopaline C58 T-DNA"
                     /label="LB T-DNA repeat"
ORIGIN      
        1 taacggatca ccatggggtc tcaacctatc ggcaggtgct gcagtttacg gctagctcag
       61 tcctaggtat agtgctagct actagagaaa gaggagaaat actaaatgcg taaaggcgaa
      121 gaactgttca cgggcgtagt tccgattctg gtcgagctgg acggcgatgt gaacggtcat
      181 aagtttagcg ttcgcggtga aggtgagggc gacgcgacca acggcaaact gaccctgaag
      241 ttcatctgca ccaccggtaa actgccggtg ccttggccga ccttggtgac gacgttgacg
      301 tatggcgtgc agtgttttgc gcgttatccg gaccacatga aacaacacga tttcttcaaa
      361 tctgcgatgc cggagggtta cgtccaggag cgtaccattt ccttcaagga tgatggctac
      421 tacaaaactc gcgcagaggt taagtttgaa ggtgacacgc tggtcaatcg tatcgaattg
      481 aagggtatcg actttaaaga ggatggtaac attctgggcc ataaactgga gtataacttc
      541 aacagccata atgtttacat tacggcagac aagcaaaaga acggcatcaa ggccaatttc
      601 aagattcgcc acaatgttga ggacggtagc gtccaactgg ccgaccatta ccagcagaac
      661 accccaattg gtgacggtcc ggttttgctg ccggataatc actatctgag cacccaaagc
      721 gtgctgagca aagatccgaa cgaaaaacgt gatcacatgg tcctgctgga atttgtgacc
      781 gctgcgggca tcacccacgg tatggacgag ctgtataagt aatgagcttc aaataaaacg
      841 aaaggctcag tcgaaagact gggcctttcg ttttatctgt tgtttgtcgg tgaacgctct
      901 ctactagagt cacactggct caccttcggg tgggcctttc tgcgggatcc cacctgctac
      961 agtatgtcat gagaccctcg agagatcctg acaggatata ttggcgggta aacctaagag
     1021 aaaagagcgt ttattagaat aatcggatat ttaaaagggc gtgaaaaggt ttatccgttc
     1081 gtccatttgt atgtgcatgc caaccacagg gttcccctcg ggatcaaagt actttgatcc
     1141 aacccctccg ctgctatagt gcagtcggct tctgacgttc agtgcagccg tcatctgaaa
     1201 acgacatgtc gcacaagtcc taagttacgc gacaggctgc cgccctgccc ttttcctggc
     1261 gttttcttgt cgcgtgtttt agtcgcataa agtagaatac ttgcgactag aaccggagac
     1321 attacgccat gaacaagagc gccgccgctg gcctgctggg ctatgcccgc gtcagcaccg
     1381 acgaccagga cttgaccaac caacgggccg aactgcacgc ggccggctgc accaagctgt
     1441 tttccgagaa gatcaccggc accaggcgcg accgcccgga gctggccagg atgcttgacc
     1501 acctacgccc tggcgacgtt gtgacagtga ccaggctaga ccgcctggcc cgcagcaccc
     1561 gcgacctact ggacattgcc gagcgcatcc aggaggccgg cgcgggcctg cgtagcctgg
     1621 cagagccgtg ggccgacacc accacgccgg ccggccgcat ggtgttgacc gtgttcgccg
     1681 gcattgccga gttcgagcgt tccctaatca tcgaccgcac ccggagcggg cgcgaggccg
     1741 ccaaggcccg aggcgtgaag tttggccccc gccctaccct caccccggca cagatcgcgc
     1801 acgcccgcga gctgatcgac caggaaggcc gcaccgtgaa agaggcggct gcactgcttg
     1861 gcgtgcatcg ctcgaccctg taccgcgcac ttgagcgcag cgaggaagtg acgcccaccg
     1921 aggccaggcg gcgcggtgcc ttccgtgagg acgcattgac cgaggccgac gccctggcgg
     1981 ccgccgagaa tgaacgccaa gaggaacaag catgaaaccg caccaggacg gccaggacga
     2041 accgtttttc attaccgaag agatcgaggc ggagatgatc gcggccgggt acgtgttcga
     2101 gccgcccgcg cacctctcaa ccgtgcggct gcatgaaatc ctggccggtt tgtctgatgc
     2161 caagctggcg gcctggccgg ccagcttggc cgctgaagaa accgagcgcc gccgtctaaa
     2221 aaggtgatgt gtatttgagt aaaacagctt gcgtcatgcg gtcgctgcgt atatgatgcg
     2281 atgagtaaat aaacaaatac gcaaggggaa cgcatgaagg ttatcgctgt acttaaccag
     2341 aaaggcgggt caggcaagac gaccatcgca acccatctag cccgcgccct gcaactcgcc
     2401 ggggccgatg ttctgttagt cgattccgat ccccagggca gtgcccgcga ttgggcggcc
     2461 gtgcgggaag atcaaccgct aaccgttgtc ggcatcgacc gcccgacgat tgaccgcgac
     2521 gtgaaggcca tcggccggcg cgacttcgta gtgatcgacg gagcgcccca ggcggcggac
     2581 ttggctgtgt ccgcgatcaa ggcagccgac ttcgtgctga ttccggtgca gccaagccct
     2641 tacgacatat gggccaccgc cgacctggtg gagctggtta agcagcgcat tgaggtcacg
     2701 gatggaaggc tacaagcggc ctttgtcgtg tcgcgggcga tcaaaggcac gcgcatcggc
     2761 ggtgaggttg ccgaggcgct ggccgggtac gagctgccca ttcttgagtc ccgtatcacg
     2821 cagcgcgtga gctacccagg cactgccgcc gccggcacaa ccgttcttga atcagaaccc
     2881 gagggcgacg ctgcccgcga ggtccaggcg ctggccgctg aaattaaatc aaaactcatt
     2941 tgagttaatg aggtaaagag aaaatgagca aaagcacaaa cacgctaagt gccggccgtc
     3001 cgagcgcacg cagcagcaag gctgcaacgt tggccagcct ggcagacacg ccagccatga
     3061 agcgggtcaa ctttcagttg ccggcggagg atcacaccaa gctgaagatg tacgcggtac
     3121 gccaaggcaa gaccattacc gagctgctat ctgaatacat cgcgcagcta ccagagtaaa
     3181 tgagcaaatg aataaatgag tagatgaatt ttagcggcta aaggaggcgg catggaaaat
     3241 caagaacaac caggcaccga cgccgtggaa tgccccatgt gtggaggaac gggcggttgg
     3301 ccaggcgtaa gcggctgggt tgtctgccgg ccctgcaatg gcactggaac ccccaagccc
     3361 gaggaatcgg cgtgacggtc gcaaaccatc cggcccggta caaatcggcg cggcgctggg
     3421 tgatgacctg gtggagaagt tgaaggccgc gcaggccgcc cagcggcaac gcatcgaggc
     3481 agaagcacgc cccggtgaat cgtggcaagc ggccgctgat cgaatccgca aagaatcccg
     3541 gcaaccgccg gcagccggtg cgccgtcgat taggaagccg cccaagggcg acgagcaacc
     3601 agattttttc gttccgatgc tctatgacgt gggcacccgc gatagtcgca gcatcatgga
     3661 cgtggccgtt ttccgtctgt cgaagcgtga ccgacgagct ggcgaggtga tccgctacga
     3721 gcttccagac gggcacgtag aggtttccgc agggccggcc ggcatggcca gtgtgtggga
     3781 ttacgacctg gtactgatgg cggtttccca tctaaccgaa tccatgaacc gataccggga
     3841 agggaaggga gacaagcccg gccgcgtgtt ccgtccacac gttgcggacg tactcaagtt
     3901 ctgccggcga gccgatggcg gaaagcagaa agacgacctg gtagaaacct gcattcggtt
     3961 aaacaccacg cacgttgcca tgcagcgtac gaagaaggcc aagaacggcc gcctggtgac
     4021 ggtatccgag ggtgaagcct tgattagccg ctacaagatc gtaaagagcg aaaccgggcg
     4081 gccggagtac atcgagatcg agctagctga ttggatgtac cgcgagatca cagaaggcaa
     4141 gaacccggac gtgctgacgg ttcaccccga ttactttttg atcgatcccg gcatcggccg
     4201 ttttctctac cgcctggcac gccgcgccgc aggcaaggca gaagccagat ggttgttcaa
     4261 gacgatctac gaacgcagtg gcagcgccgg agagttcaag aagttctgtt tcaccgtgcg
     4321 caagctgatc gggtcaaatg acctgccgga gtacgatttg aaggaggagg cggggcaggc
     4381 tggcccgatc ctagtcatgc gctaccgcaa cctgatcgag ggcgaagcat ccgccggttc
     4441 ctaatgtacg gagcagatgc tagggcaaat tgccctagca ggggaaaaag gtcgaaaagg
     4501 actctttcct gtggatagca cgtacattgg gaacccaaag ccgtacattg ggaaccggaa
     4561 cccgtacatt gggaacccaa agccgtacat tgggaaccgg tcacacatgt aagtgactga
     4621 tataaaagag aaaaaaggcg atttttccgc ctaaaactct ttaaaactta ttaaaactct
     4681 taaaacccgc ctggcctgtg cataactgtc tggccagcgc acagccgaag agctgcaaaa
     4741 agcgcctacc cttcggtcgc tgcgctccct acgccccgcc gcttcgcgtc ggcctatcgc
     4801 ggccgctggc cgctcaaaaa tggctggcct acggccaggc aatctaccag ggcgcggaca
     4861 agccgcgccg tcgccactcg accgccggcg cccacatcaa ggcaccctgc ctcgcgcgtt
     4921 tcggtgatga cggtgaaaac ctctgacaca tgcagctccc ggtgacggtc acagcttgtc
     4981 tgtaagcgga tgccgggagc agacaagccc gtcagggcgc gtcagcgggt gttggcgggt
     5041 gtcggggcgc agccatgacc cagtcacgta gcgatagcgg agtgtatact ggcttaacta
     5101 tgcggcatca gagcagattg tactgagagt gcaccatatg cggtgtgaaa taccgcacag
     5161 atgcgtaagg agaaaatacc gcatcaggcg ctcttccgct tcctcgctca ctgactcgct
     5221 gcgctcggtc gttcggctgc ggcgagcggt atcagctcac tcaaaggcgg taatacggtt
     5281 atccacagaa tcaggggata acgcaggaaa gaacatgtga gcaaaaggcc agcaaaaggc
     5341 caggaaccgt aaaaaggccg cgttgctggc gtttttccat aggctccgcc cccctgacga
     5401 gcatcacaaa aatcgacgct caagtcagag gtggcgaaac ccgacaggac tataaagata
     5461 ccaggcgttt ccccctggaa gctccctcgt gcgctctcct gttccgaccc tgccgcttac
     5521 cggatacctg tccgcctttc tcccttcggg aagcgtggcg ctttctcata gctcacgctg
     5581 taggtatctc agttcggtgt aggtcgttcg ctccaagctg ggctgtgtgc acgaaccccc
     5641 cgttcagccc gaccgctgcg ccttatccgg taactatcgt cttgagtcca acccggtaag
     5701 acacgactta tcgccactgg cagcagccac tggtaacagg attagcagag cgaggtatgt
     5761 aggcggtgct acagagttct tgaagtggtg gcctaactac ggctacacta gaaggacagt
     5821 atttggtatc tgcgctctgc tgaagccagt taccttcgga aaaagagttg gtagctcttg
     5881 atccggcaaa caaaccaccg ctggtagcgg tggttttttt gtttgcaagc agcagattac
     5941 gcgcagaaaa aaaggatctc aagaagatcc tttgatcttt tctacggggt ctgacgctca
     6001 gtggaacgaa aactcacgtt aagggatttt ggtcatgcat tctaggtgat tatttgccga
     6061 ctaccttggt gatctcgcct ttcacgtagt ggacaaattc ttccaactga tctgcgcgcg
     6121 aggccaagcg atcttcttct tgtccaagat aagcctgtct agcttcaagt atgacgggct
     6181 gatactgggc cggcaggcgc tccattgccc agtcggcagc gacatccttc ggcgcgattt
     6241 tgccggttac tgcgctgtac caaatgcggg acaacgtaag cactacattt cgctcatcac
     6301 cagcccagtc gggcggcgag ttccatagcg ttaaggtttc atttagcgcc tcaaatagat
     6361 cctgttcagg aaccggatca aagagttcct ccgccgctgg acctaccaag gcaacgctat
     6421 gttctcttgc ttttgtcagc aagatagcca gatcaatgtc gatcgtggct ggctcgaaga
     6481 tacctgcaag aatgtcattg cgctgccatt ctccaaattg cagttcgcgc ttagctggat
     6541 aacgccacgg aatgatgtcg tcgtgcacaa caatggtgac ttctacagcg cggagaatct
     6601 cgctctctcc aggggaagcc gaagtttcca aaaggtcgtt gatcaaagct cgccgcgttg
     6661 tttcatcaag ccttacggtc accgtaacca gcaaatcaat atcactgtgt ggcttcaggc
     6721 cgccatccac tgcggagccg tacaaatgta cggccagcaa cgtcggttcg agatggcgct
     6781 cgatgacgcc aactacctct gatagttgag tcgatacttc ggcgatcacc gcttccctca
     6841 taatgtttaa ctttgtttta gggcgactgc cctgctgcgt aacatcgttg ctgctccata
     6901 acatcaaaca tcgacccacg gcgtaacgcg cttgctgctt ggatgcccga ggcatagact
     6961 gtaccccaaa aaaacagtca taacaagcca tgaaaaccgc cactgcgccg ttaccaccgc
     7021 tgcgttcggt caaggttctg gaccagttgc gtgagcgcat acgctacttg cattacagct
     7081 tacgaaccga acaggcttat gtccactggg ttcgtgcctt catccgtttc cacggtgtgc
     7141 gtcacccggc aaccttgggt agcagcgaag tcgaggcatt tctgtcctgg ctggaacaga
     7201 acttattatt tccttcctct tttctacagt atttaaagat accccaagaa gctaattata
     7261 acaagacgaa ctccaattca ctgttccttg cattctaaaa ccttaaatac cagaaaacag
     7321 ctttttcaaa gttgttttca aagttggcgt ataacatagt atcgacggag ccgattttga
     7381 aaccgcggtg atcacaggca gcaacgctct gtcatcgtta caatcaacat gctaccctcc
     7441 gcgagatcat ccgtgtttca aacccggcag cttagttgcc gttcttccga atagcatcgg
     7501 taacatgagc aaagtctgcc gccttacaac ggctctcccg ctgacgccgt cccggactga
     7561 tgggctgcct gtatcgagtg gtgattttgt gccgagctgc cggtcgggga gctgttggct
     7621 ggctggtggc aggatatatt gtggtgtaaa ca
//
