# Supplementary material for: GreenGate 2.0: Backwards compatible addons for assembly of complex transcriptional units and their stacking with GreenGate
Source: PLoS One. 2023 Sep 8;18(9):e0290097. doi: 10.1371/journal.pone.0290097 (PMC10490876; doi:10.1371/journal.pone.0290097)
Supplement: S1 Dataset — (ZIP) [file pone.0290097.s006.zip › GreenGate2-Vectors/Level 1 and Level 2/Main Set/pMP116.gb]

LOCUS       pMP116                  7281 bp    DNA     circular UNA 10-JUL-2023
DEFINITION  Z1-spisPink.
ACCESSION   urn.local.maizellab06.5r-ghpn31t
VERSION     urn.local.maizellab06.5r-ghpn31t
KEYWORDS    .
SOURCE      
  ORGANISM  
            .
FEATURES             Location/Qualifiers
     misc_feature    17..23
                     /Recognition_pattern="CACCTGC(4/8)"
                     /annotation_group="CACCTGC"
                     /label="PaqCI"
                     /note="Geneious type: restriction site"
     misc_feature    <27..>38
                     /Source="referenceToDocument: urn:local:.:6m-ghpn355"
                     /label="PCR_alpha1_eco_mutated (concatenated sequence 2)"
                     /note="Geneious type: Concatenated sequence"
     misc_feature    28..31
                     /created_by="maizel"
                     /label="GG-A"
     misc_feature    complement(33..38)
                     /Recognition_pattern="GGTCTC(1/5)"
                     /annotation_group="GGTCTC"
                     /label="Eco31I"
                     /note="Geneious type: restriction site"
     ligation        40..43
                     /label="Ligation"
     misc_feature    40..907
                     /Source="referenceToDocument:
                     urn:local:maizellab06:hs-gbu7kr6"
                     /label="spisPink - primer template (concatenated sequence
                     2)"
                     /note="Geneious type: Concatenated sequence"
     misc_feature    <40..44
                     /Original_Bases
                     /label
                     /note="Geneious type: Editing History Insertion"
     source          <45..>902
                     /organism="synthetic DNA construct"
                     /mol_type="other DNA"
                     /label="source synthetic DNA construct"
     RBS             88..99
                     /note="strong bacterial ribosome binding site (Elowitz and
                      Leibler, 2000)"
                     /label="RBS"
     regulatory      106..780
                     /Genetic_code="Standard"
                     /Reading_frame=2
                     /created_by="ORF Finder"
                     /modified_by="maizel"
                     /label="spisPink"
     terminator      788..859
                     /note="transcription terminator T1 from the E. coli rrnB 
                     gene"
                     /label="rrnB T1 terminator"
     terminator      875..902
                     /note="phage T7 early transcription terminator"
                     /label="T7Te terminator"
     misc_feature    903..>907
                     /Original_Bases
                     /label
                     /note="Geneious type: Editing History Insertion"
     ligation        904..907
                     /label="Ligation"
     misc_feature    904..43
                     /Source="referenceToDocument:
                     urn:local:maizellab06:1c-gbtsuky"
                     /label="pGBZ1 (concatenated sequence 1)"
                     /note="Geneious type: Concatenated sequence"
     misc_feature    <909..>924
                     /Source="referenceToDocument: urn:local:.:6m-ghpn355"
                     /label="PCR_alpha1_eco_mutated (concatenated sequence 2)"
                     /note="Geneious type: Concatenated sequence"
     misc_feature    909..914
                     /Recognition_pattern="GGTCTC(1/5)"
                     /annotation_group="GGTCTC"
                     /label="Eco31I"
                     /note="Geneious type: restriction site"
     misc_feature    916..919
                     /created_by="maizel"
                     /label="GG-G"
     misc_feature    920..923
                     /created_by="maizel"
                     /label="GB-C"
     misc_feature    complement(928..934)
                     /Recognition_pattern="CACCTGC(4/8)"
                     /annotation_group="CACCTGC"
                     /label="PaqCI"
                     /note="Geneious type: restriction site"
     misc_feature    947..971
                     /note="right border repeat from nopaline C58 T-DNA"
                     /label="RB T-DNA repeat"
     misc_feature    complement(1056..1076)
                     /Hairpin="5.0"
                     /Primer-Dimer="3.0"
                     /Monovalent_Salt_Concentration="50.0"
                     /Divalent_Salt_Concentration="0.0"
                     /DNTP_Concentration="0.0"
                     /Mismatches=0
                     /%GC="61.9"
                     /Hairpin_Tm="82.9"
                     /Self_Dimer_Tm="5.9"
                     /Tm="66.1"
                     /annotation_group="10487921417927694b1a738-5399-4d9a-aeb1-
                     112011b5b7f6"
                     /Sequence="AGGGGAACCCTGTGGTTGGCA"
                     /created_by="primer3"
                     /label="P-0045"
                     /note="Geneious type: primer_bind_reverse"
     misc_feature    complement(1056..1076)
                     /Hairpin="5.0"
                     /Primer-Dimer="3.0"
                     /Monovalent_Salt_Concentration="50.0"
                     /Divalent_Salt_Concentration="0.0"
                     /DNTP_Concentration="0.0"
                     /Mismatches=0
                     /%GC="61.9"
                     /Hairpin_Tm="82.9"
                     /Self_Dimer_Tm="5.9"
                     /Pair_Dimer_Tm="1.8"
                     /Tm="66.1"
                     /annotation_group="16578137094598d4de34ff-a572-4cb0-84bc-0
                     fa1ebee8e85"
                     /Sequence="AGGGGAACCCTGTGGTTGGCA"
                     /created_by="primer3"
                     /Product_Size=295
                     /label="P-0045"
                     /note="Geneious type: primer_bind_reverse"
     CDS             2272..2901
                     /codon_start=1
                     /product="stability protein from the Pseudomonas plasmid 
                     pVS1 (Heeb et al., 2000)"
                     /translation="MKVIAVLNQKGGSGKTTIATHLARALQLAGADVLLVDSDPQGSA
                     RDWAAVREDQPLTVVGIDRPTIDRDVKAIGRRDFVVIDGAPQAADLAVSAIKAADFVL
                     IPVQPSPYDIWATADLVELVKQRIEVTDGRLQAAFVVSRAIKGTRIGGEVAEALAGYE
                     LPILESRITQRVSYPGTAAAGTTVLESEPEGDAAREVQALAAEIKSKLI"
                     /label="pVS1 StaA"
     CDS             3335..4402
                     /codon_start=1
                     /product="replication protein from the Pseudomonas plasmid
                      pVS1 (Heeb et al., 2000)"
                     /translation="GRKPSGPVQIGAALGDDLVEKLKAAQAAQRQRIEAEARPGESWQ
                     AAADRIRKESRQPPAAGAPSIRKPPKGDEQPDFFVPMLYDVGTRDSRSIMDVAVFRLS
                     KRDRRAGEVIRYELPDGHVEVSAGPAGMASVWDYDLVLMAVSHLTESMNRYREGKGDK
                     PGRVFRPHVADVLKFCRRADGGKQKDDLVETCIRLNTTHVAMQRTKKAKNGRLVTVSE
                     GEALISRYKIVKSETGRPEYIEIELADWMYREITEGKNPDVLTVHPDYFLIDPGIGRF
                     LYRLARRAAGKAEARWLFKTIYERSGSAGEFKKFCFTVRKLIGSNDLPEYDLKEEAGQ
                     AGPILVMRYRNLIEGEASAGS"
                     /label="pVS1 RepA"
     rep_origin      4468..4662
                     /note="origin of replication for the Pseudomonas plasmid 
                     pVS1 (Heeb et al., 2000)"
                     /label="pVS1 oriV"
     primer_bind     complement(4898..4920)
                     /note="pGEX vectors, reverse primer"
                     /label="pGEX 3'"
     misc_feature    5006..5146
                     /note="basis of mobility region from pBR322"
                     /label="bom"
     primer_bind     complement(5161..5178)
                     /note="L4440 vector, forward primer"
                     /label="L4440"
     rep_origin      complement(5332..5920)
                     /direction="LEFT"
                     /note="high-copy-number ColE1/pMB1/pBR322/pUC origin of 
                     replication"
                     /label="ori"
     primer_bind     complement(5412..5431)
                     /note="pBR322 origin, forward primer"
                     /label="pBR322ori-F"
     CDS             complement(6008..6823)
                     /codon_start=1
                     /gene="aph(3')-Ia"
                     /product="aminoglycoside phosphotransferase"
                     /note="confers resistance to kanamycin in bacteria or G418
                      (Geneticin(R)) in eukaryotes"
                     /translation="MSHIQRETSCSRPRLNSNMDADLYGYKWARDNVGQSGATIYRLY
                     GKPDAPELFLKHGKGSVANDVTDEMVRLNWLTEFMPLPTIKHFIRTPDDAWLLTTAIP
                     GKTAFQVLEEYPDSGENIVDALAVFLRRLHSIPVCNCPFNSDRVFRLAQAQSRMNNGL
                     VDASDFDDERNGWPVEQVWKEMHKLLPFSPDSVVTHGDFSLDNLIFDEGKLIGCIDVG
                     RVGIADRYQDLAILWNCLGEFSPSLQKRLFQKYGIDNPDMNKLQFHLMLDEFF"
                     /label="KanR"
     primer_bind     6731..6750
                     /note="Kanamycin resistance gene, reverse primer"
                     /label="Kan-R"
     primer_bind     7213..7233
                     /Hairpin="5.0"
                     /Primer-Dimer="3.0"
                     /Monovalent_Salt_Concentration="50.0"
                     /Divalent_Salt_Concentration="0.0"
                     /DNTP_Concentration="0.0"
                     /Mismatches=0
                     /%GC="57.1"
                     /Hairpin_Tm="50.2"
                     /Self_Dimer_Tm="23.7"
                     /Pair_Dimer_Tm="1.8"
                     /Tm="65.8"
                     /annotation_group="16578137094598d4de34ff-a572-4cb0-84bc-0
                     fa1ebee8e85"
                     /Sequence="ATTTTGTGCCGAGCTGCCGGT"
                     /created_by="primer3"
                     /Product_Size=295
                     /label="P-0042"
     misc_feature    7256..7280
                     /note="left border repeat from nopaline C58 T-DNA"
                     /label="LB T-DNA repeat"
ORIGIN      
        1 taacgaatta ccatggcacc tgctgcaacc tagagaccct gcagtttacg gctagctcag
       61 tcctaggtat agtgctagct actagagaaa gaggagaaat actaaatgtc gcactcaaaa
      121 caagcactgg cagatacgat gaaaatgacg tggctgatgg aaggttcggt caacggtcac
      181 gcctttacga ttgaaggcga aggtaccggc aaaccgtatg aaggtaaaca gagtggcacc
      241 tttcgtgtta cgaaaggcgg tccgctgccg tttgcgtttg atattgtcgc tccgaccctg
      301 aaatacggtt tcaaatgctt catgaaatac ccggcggata ttccggacta ctttaaactg
      361 gccttcccgg aaggcctgac gtacgatcgt aaaattgcgt ttgaagacgg cggttgtgcg
      421 accgccacgg tcgaaatgag cctgaagggt aacaccctgg tgcataaaac gaactttcag
      481 ggcggtaatt tcccgattga tggtccggtg atgcaaaaac gcaccctggg ctgggaaccg
      541 acctctgaaa aaatgacgcc gtgcgatggt attatcaaag gcgacaccat catgtacctg
      601 atggttgaag gcggtaaaac gctgaaatgt cgttatgaaa acaattaccg cgccaacaaa
      661 ccagtgctga tgccgccgag ccactttgtg gatctgcgtc tgacccgcac gaatctggat
      721 aaagaaggtc tggcgttcaa actggaagaa tatgctgttg cccgtgtgct ggaagtgtaa
      781 taagcttcaa ataaaacgaa aggctcagtc gaaagactgg gcctttcgtt ttatctgttg
      841 tttgtcggtg aacgctctct actagagtca cactggctca ccttcgggtg ggcctttctg
      901 cgggatccgg tctctgtatg tcatatggca ggtgctcgag caattctgac aggatatatt
      961 ggcgggtaaa cctaagagaa aagagcgttt attagaataa tcggatattt aaaagggcgt
     1021 gaaaaggttt atccgttcgt ccatttgtat gtgcatgcca accacagggt tcccctcggg
     1081 atcaaagtac tttgatccaa cccctccgct gctatagtgc agtcggcttc tgacgttcag
     1141 tgcagccgtc atctgaaaac gacatgtcgc acaagtccta agttacgcga caggctgccg
     1201 ccctgccctt ttcctggcgt tttcttgtcg cgtgttttag tcgcataaag tagaatactt
     1261 gcgactagaa ccggagacat tacgccatga acaagagcgc cgccgctggc ctgctgggct
     1321 atgcccgcgt cagcaccgac gaccaggact tgaccaacca acgggccgaa ctgcacgcgg
     1381 ccggctgcac caagctgttt tccgagaaga tcaccggcac caggcgcgac cgcccggagc
     1441 tggccaggat gcttgaccac ctacgccctg gcgacgttgt gacagtgacc aggctagacc
     1501 gcctggcccg cagcacccgc gacctactgg acattgccga gcgcatccag gaggccggcg
     1561 cgggcctgcg tagcctggca gagccgtggg ccgacaccac cacgccggcc ggccgcatgg
     1621 tgttgaccgt gttcgccggc attgccgagt tcgagcgttc cctaatcatc gaccgcaccc
     1681 ggagcgggcg cgaggccgcc aaggcccgag gcgtgaagtt tggcccccgc cctaccctca
     1741 ccccggcaca gatcgcgcac gcccgcgagc tgatcgacca ggaaggccgc accgtgaaag
     1801 aggcggctgc actgcttggc gtgcatcgct cgaccctgta ccgcgcactt gagcgcagcg
     1861 aggaagtgac gcccaccgag gccaggcggc gcggtgcctt ccgtgaggac gcattgaccg
     1921 aggccgacgc cctggcggcc gccgagaatg aacgccaaga ggaacaagca tgaaaccgca
     1981 ccaggacggc caggacgaac cgtttttcat taccgaagag atcgaggcgg agatgatcgc
     2041 ggccgggtac gtgttcgagc cgcccgcgca cctctcaacc gtgcggctgc atgaaatcct
     2101 ggccggtttg tctgatgcca agctggcggc ctggccggcc agcttggccg ctgaagaaac
     2161 cgagcgccgc cgtctaaaaa ggtgatgtgt atttgagtaa aacagcttgc gtcatgcggt
     2221 cgctgcgtat atgatgcgat gagtaaataa acaaatacgc aaggggaacg catgaaggtt
     2281 atcgctgtac ttaaccagaa aggcgggtca ggcaagacga ccatcgcaac ccatctagcc
     2341 cgcgccctgc aactcgccgg ggccgatgtt ctgttagtcg attccgatcc ccagggcagt
     2401 gcccgcgatt gggcggccgt gcgggaagat caaccgctaa ccgttgtcgg catcgaccgc
     2461 ccgacgattg accgcgacgt gaaggccatc ggccggcgcg acttcgtagt gatcgacgga
     2521 gcgccccagg cggcggactt ggctgtgtcc gcgatcaagg cagccgactt cgtgctgatt
     2581 ccggtgcagc caagccctta cgacatatgg gccaccgccg acctggtgga gctggttaag
     2641 cagcgcattg aggtcacgga tggaaggcta caagcggcct ttgtcgtgtc gcgggcgatc
     2701 aaaggcacgc gcatcggcgg tgaggttgcc gaggcgctgg ccgggtacga gctgcccatt
     2761 cttgagtccc gtatcacgca gcgcgtgagc tacccaggca ctgccgccgc cggcacaacc
     2821 gttcttgaat cagaacccga gggcgacgct gcccgcgagg tccaggcgct ggccgctgaa
     2881 attaaatcaa aactcatttg agttaatgag gtaaagagaa aatgagcaaa agcacaaaca
     2941 cgctaagtgc cggccgtccg agcgcacgca gcagcaaggc tgcaacgttg gccagcctgg
     3001 cagacacgcc agccatgaag cgggtcaact ttcagttgcc ggcggaggat cacaccaagc
     3061 tgaagatgta cgcggtacgc caaggcaaga ccattaccga gctgctatct gaatacatcg
     3121 cgcagctacc agagtaaatg agcaaatgaa taaatgagta gatgaatttt agcggctaaa
     3181 ggaggcggca tggaaaatca agaacaacca ggcaccgacg ccgtggaatg ccccatgtgt
     3241 ggaggaacgg gcggttggcc aggcgtaagc ggctgggttg tctgccggcc ctgcaatggc
     3301 actggaaccc ccaagcccga ggaatcggcg tgacggtcgc aaaccatccg gcccggtaca
     3361 aatcggcgcg gcgctgggtg atgacctggt ggagaagttg aaggccgcgc aggccgccca
     3421 gcggcaacgc atcgaggcag aagcacgccc cggtgaatcg tggcaagcgg ccgctgatcg
     3481 aatccgcaaa gaatcccggc aaccgccggc agccggtgcg ccgtcgatta ggaagccgcc
     3541 caagggcgac gagcaaccag attttttcgt tccgatgctc tatgacgtgg gcacccgcga
     3601 tagtcgcagc atcatggacg tggccgtttt ccgtctgtcg aagcgtgacc gacgagctgg
     3661 cgaggtgatc cgctacgagc ttccagacgg gcacgtagag gtttccgcag ggccggccgg
     3721 catggccagt gtgtgggatt acgacctggt actgatggcg gtttcccatc taaccgaatc
     3781 catgaaccga taccgggaag ggaagggaga caagcccggc cgcgtgttcc gtccacacgt
     3841 tgcggacgta ctcaagttct gccggcgagc cgatggcgga aagcagaaag acgacctggt
     3901 agaaacctgc attcggttaa acaccacgca cgttgccatg cagcgtacga agaaggccaa
     3961 gaacggccgc ctggtgacgg tatccgaggg tgaagccttg attagccgct acaagatcgt
     4021 aaagagcgaa accgggcggc cggagtacat cgagatcgag ctagctgatt ggatgtaccg
     4081 cgagatcaca gaaggcaaga acccggacgt gctgacggtt caccccgatt actttttgat
     4141 cgatcccggc atcggccgtt ttctctaccg cctggcacgc cgcgccgcag gcaaggcaga
     4201 agccagatgg ttgttcaaga cgatctacga acgcagtggc agcgccggag agttcaagaa
     4261 gttctgtttc accgtgcgca agctgatcgg gtcaaatgac ctgccggagt acgatttgaa
     4321 ggaggaggcg gggcaggctg gcccgatcct agtcatgcgc taccgcaacc tgatcgaggg
     4381 cgaagcatcc gccggttcct aatgtacgga gcagatgcta gggcaaattg ccctagcagg
     4441 ggaaaaaggt cgaaaaggac tctttcctgt ggatagcacg tacattggga acccaaagcc
     4501 gtacattggg aaccggaacc cgtacattgg gaacccaaag ccgtacattg ggaaccggtc
     4561 acacatgtaa gtgactgata taaaagagaa aaaaggcgat ttttccgcct aaaactcttt
     4621 aaaacttatt aaaactctta aaacccgcct ggcctgtgca taactgtctg gccagcgcac
     4681 agccgaagag ctgcaaaaag cgcctaccct tcggtcgctg cgctccctac gccccgccgc
     4741 ttcgcgtcgg cctatcgcgg ccgctggccg ctcaaaaatg gctggcctac ggccaggcaa
     4801 tctaccaggg cgcggacaag ccgcgccgtc gccactcgac cgccggcgcc cacatcaagg
     4861 caccctgcct cgcgcgtttc ggtgatgacg gtgaaaacct ctgacacatg cagctcccgg
     4921 tgacggtcac agcttgtctg taagcggatg ccgggagcag acaagcccgt cagggcgcgt
     4981 cagcgggtgt tggcgggtgt cggggcgcag ccatgaccca gtcacgtagc gatagcggag
     5041 tgtatactgg cttaactatg cggcatcaga gcagattgta ctgagagtgc accatatgcg
     5101 gtgtgaaata ccgcacagat gcgtaaggag aaaataccgc atcaggcgct cttccgcttc
     5161 ctcgctcact gactcgctgc gctcggtcgt tcggctgcgg cgagcggtat cagctcactc
     5221 aaaggcggta atacggttat ccacagaatc aggggataac gcaggaaaga acatgtgagc
     5281 aaaaggccag caaaaggcca ggaaccgtaa aaaggccgcg ttgctggcgt ttttccatag
     5341 gctccgcccc cctgacgagc atcacaaaaa tcgacgctca agtcagaggt ggcgaaaccc
     5401 gacaggacta taaagatacc aggcgtttcc ccctggaagc tccctcgtgc gctctcctgt
     5461 tccgaccctg ccgcttaccg gatacctgtc cgcctttctc ccttcgggaa gcgtggcgct
     5521 ttctcatagc tcacgctgta ggtatctcag ttcggtgtag gtcgttcgct ccaagctggg
     5581 ctgtgtgcac gaaccccccg ttcagcccga ccgctgcgcc ttatccggta actatcgtct
     5641 tgagtccaac ccggtaagac acgacttatc gccactggca gcagccactg gtaacaggat
     5701 tagcagagcg aggtatgtag gcggtgctac agagttcttg aagtggtggc ctaactacgg
     5761 ctacactaga aggacagtat ttggtatctg cgctctgctg aagccagtta ccttcggaaa
     5821 aagagttggt agctcttgat ccggcaaaca aaccaccgct ggtagcggtg gtttttttgt
     5881 ttgcaagcag cagattacgc gcagaaaaaa aggatctcaa gaagatcctt tgatcttttc
     5941 tacggggtct gacgctcagt ggaacgaaaa ctcacgttaa gggattttgg tcatgcattc
     6001 taggtgatta gaaaaactca tcgagcatca aatgaaactg caatttattc atatcaggat
     6061 tatcaatacc atatttttga aaaagccgtt tctgtaatga aggagaaaac tcaccgaggc
     6121 agttccatag gatggcaaga tcctggtatc ggtctgcgat tccgactcgt ccaacatcaa
     6181 tacaacctat taatttcccc tcgtcaaaaa taaggttatc aagtgagaaa tcaccatgag
     6241 tgacgactga atccggtgag aatggcaaaa gtttatgcat ttctttccag acttgttcaa
     6301 caggccagcc attacgctcg tcatcaaaat cactcgcatc aaccaaaccg ttattcattc
     6361 gtgattgcgc ctgagcgagt cgaaatacgc gatcgctgtt aaaaggacaa ttacaaacag
     6421 gaatcgaatg caaccggcgc aggaacactg ccagcgcatc aacaatattt tcacctgaat
     6481 caggatattc ttctaatacc tggaatgctg ttttccctgg gatcgcagtg gtgagtaacc
     6541 atgcatcatc aggagtacgg ataaaatgct tgatggtcgg aagaggcata aattccgtca
     6601 gccagtttag tctgaccatc tcatctgtaa catcattggc aacgctacct ttgccatgtt
     6661 tcagaaacaa ctctggcgca tcgggcttcc catacaatcg gtagattgtc gcacctgatt
     6721 gcccgacatt atcgcgagcc catttatacc catataaatc agcatccatg ttggaattta
     6781 atcgcggcct tgagcaagac gtttcccgtt gaatatggct cataacagaa cttattattt
     6841 ccttcctctt ttctacagta tttaaagata ccccaagaag ctaattataa caagacgaac
     6901 tccaattcac tgttccttgc attctaaaac cttaaatacc agaaaacagc tttttcaaag
     6961 ttgttttcaa agttggcgta taacatagta tcgacggagc cgattttgaa accgcggtga
     7021 tcacaggcag caacgctctg tcatcgttac aatcaacatg ctaccctccg cgagatcatc
     7081 cgtgtttcaa acccggcagc ttagttgccg ttcttccgaa tagcatcggt aacatgagca
     7141 aagtctgccg ccttacaacg gctctcccgc tgacgccgtc ccggactgat gggctgcctg
     7201 tatcgagtgg tgattttgtg ccgagctgcc ggtcggggag ctgttggctg gctggtggca
     7261 ggatatattg tggtgtaaac a
//
