# Supplementary material for: GreenGate 2.0: Backwards compatible addons for assembly of complex transcriptional units and their stacking with GreenGate
Source: PLoS One. 2023 Sep 8;18(9):e0290097. doi: 10.1371/journal.pone.0290097 (PMC10490876; doi:10.1371/journal.pone.0290097)
Supplement: S1 Dataset — (ZIP) [file pone.0290097.s006.zip › GreenGate2-Vectors/Level 1 and Level 2/Main Set/pMP123.gb]

LOCUS       pMP123                  7656 bp    DNA     circular UNA 10-JUL-2023
DEFINITION  Y2r-sfGFP.
ACCESSION   urn.local.maizellab06.5k-ghpn31s
VERSION     urn.local.maizellab06.5k-ghpn31s
KEYWORDS    .
SOURCE      
  ORGANISM  
            .
FEATURES             Location/Qualifiers
     misc_feature    1..47
                     /Source="referenceToDocument:
                     urn:local:maizellab06:1j-gbtsul0"
                     /label="pGBY2r extraction (concatenated sequence 1)"
                     /note="Geneious type: Concatenated sequence"
     misc_feature    join(6..>47,<950..991)
                     /Source="referenceToDocument: urn:local:.:61-ghpn33u"
                     /label="pDGB3_omega1 extraction mutated (concatenated
                     sequence 2)"
                     /note="Geneious type: Concatenated sequence"
     misc_feature    24..27
                     /created_by="maizel"
                     /label="GB-C"
     misc_feature    28..31
                     /created_by="maizel"
                     /label="GG-Grv"
     ligation        44..47
                     /label="Ligation"
     misc_feature    44..953
                     /Source="referenceToDocument:
                     urn:local:maizellab06:hr-gbu7kr6"
                     /label="sfGFP - primer template (concatenated sequence 2)"
                     /note="Geneious type: Concatenated sequence"
     misc_feature    <44..48
                     /Original_Bases
                     /label
                     /note="Geneious type: Editing History Insertion"
     source          <49..>948
                     /organism="synthetic DNA construct"
                     /mol_type="other DNA"
                     /label="source synthetic DNA construct"
     RBS             92..103
                     /note="strong bacterial ribosome binding site (Elowitz and
                      Leibler, 2000)"
                     /label="RBS"
     Reporter        110..826
                     /Genetic_code="Standard"
                     /Reading_frame=3
                     /created_by="ORF Finder"
                     /modified_by="maizel"
                     /label="sfGFP"
     terminator      834..905
                     /note="transcription terminator T1 from the E. coli rrnB 
                     gene"
                     /label="rrnB T1 terminator"
     terminator      921..948
                     /note="phage T7 early transcription terminator"
                     /label="T7Te terminator"
     misc_feature    949..>953
                     /Original_Bases
                     /label
                     /note="Geneious type: Editing History Insertion"
     ligation        950..953
                     /label="Ligation"
     misc_feature    950..7656
                     /Source="referenceToDocument:
                     urn:local:maizellab06:1j-gbtsul0"
                     /label="pGBY2r extraction (concatenated sequence 3)"
                     /note="Geneious type: Concatenated sequence"
     misc_feature    965
                     /Source="referenceToDocument: urn:local:.:62-ghpn33u"
                     /label="PCR_alpha1_eco_mutated (concatenated sequence 2)"
                     /note="Geneious type: Concatenated sequence"
     misc_feature    966..969
                     /created_by="maizel"
                     /label="GG-Arv"
     misc_feature    970..973
                     /created_by="maizel"
                     /label="GG-G"
     misc_feature    988..9
                     /Source="referenceToDocument: urn:local:.:60-ghpn33u"
                     /label="pDGB3_omega1 original (concatenated sequence 1)"
                     /note="Geneious type: Concatenated sequence"
     misc_feature    993..1017
                     /note="right border repeat from nopaline C58 T-DNA"
                     /label="RB T-DNA repeat"
     misc_feature    complement(1102..1122)
                     /Hairpin="5.0"
                     /Primer-Dimer="3.0"
                     /Monovalent_Salt_Concentration="50.0"
                     /Divalent_Salt_Concentration="0.0"
                     /DNTP_Concentration="0.0"
                     /Mismatches=0
                     /%GC="61.9"
                     /Hairpin_Tm="82.9"
                     /Self_Dimer_Tm="5.9"
                     /Tm="66.1"
                     /annotation_group="10492177625486009f5df66-24b4-46e2-9db7-
                     48fe17b8b2f2"
                     /Sequence="AGGGGAACCCTGTGGTTGGCA"
                     /created_by="primer3"
                     /label="P-0045"
                     /note="Geneious type: primer_bind_reverse"
     CDS             2318..2947
                     /codon_start=1
                     /product="stability protein from the Pseudomonas plasmid 
                     pVS1 (Heeb et al., 2000)"
                     /translation="MKVIAVLNQKGGSGKTTIATHLARALQLAGADVLLVDSDPQGSA
                     RDWAAVREDQPLTVVGIDRPTIDRDVKAIGRRDFVVIDGAPQAADLAVSAIKAADFVL
                     IPVQPSPYDIWATADLVELVKQRIEVTDGRLQAAFVVSRAIKGTRIGGEVAEALAGYE
                     LPILESRITQRVSYPGTAAAGTTVLESEPEGDAAREVQALAAEIKSKLI"
                     /label="pVS1 StaA"
     CDS             3381..4448
                     /codon_start=1
                     /product="replication protein from the Pseudomonas plasmid
                      pVS1 (Heeb et al., 2000)"
                     /translation="GRKPSGPVQIGAALGDDLVEKLKAAQAAQRQRIEAEARPGESWQ
                     AAADRIRKESRQPPAAGAPSIRKPPKGDEQPDFFVPMLYDVGTRDSRSIMDVAVFRLS
                     KRDRRAGEVIRYELPDGHVEVSAGPAGMASVWDYDLVLMAVSHLTESMNRYREGKGDK
                     PGRVFRPHVADVLKFCRRADGGKQKDDLVETCIRLNTTHVAMQRTKKAKNGRLVTVSE
                     GEALISRYKIVKSETGRPEYIEIELADWMYREITEGKNPDVLTVHPDYFLIDPGIGRF
                     LYRLARRAAGKAEARWLFKTIYERSGSAGEFKKFCFTVRKLIGSNDLPEYDLKEEAGQ
                     AGPILVMRYRNLIEGEASAGS"
                     /label="pVS1 RepA"
     rep_origin      4514..4708
                     /note="origin of replication for the Pseudomonas plasmid 
                     pVS1 (Heeb et al., 2000)"
                     /label="pVS1 oriV"
     primer_bind     complement(4944..4966)
                     /note="pGEX vectors, reverse primer"
                     /label="pGEX 3'"
     misc_feature    5052..5192
                     /note="basis of mobility region from pBR322"
                     /label="bom"
     primer_bind     complement(5207..5224)
                     /note="L4440 vector, forward primer"
                     /label="L4440"
     rep_origin      complement(5378..5966)
                     /direction="LEFT"
                     /note="high-copy-number ColE1/pMB1/pBR322/pUC origin of 
                     replication"
                     /label="ori"
     primer_bind     complement(5458..5477)
                     /note="pBR322 origin, forward primer"
                     /label="pBR322ori-F"
     CDS             complement(6054..6845)
                     /codon_start=1
                     /gene="aadA"
                     /product="aminoglycoside adenylyltransferase (Murphy, 
                     1985)"
                     /note="confers resistance to spectinomycin and 
                     streptomycin"
                     /translation="MREAVIAEVSTQLSEVVGVIERHLEPTLLAVHLYGSAVDGGLKP
                     HSDIDLLVTVTVRLDETTRRALINDLLETSASPGESEILRAVEVTIVVHDDIIPWRYP
                     AKRELQFGEWQRNDILAGIFEPATIDIDLAILLTKAREHSVALVGPAAEELFDPVPEQ
                     DLFEALNETLTLWNSPPDWAGDERNVVLTLSRIWYSAVTGKIAPKDVAADWAMERLPA
                     QYQPVILEARQAYLGQEEDRLASRADQLEEFVHYVKGEITKVVGK"
                     /label="SmR"
     misc_feature    7631..7655
                     /note="left border repeat from nopaline C58 T-DNA"
                     /label="LB T-DNA repeat"
ORIGIN      
        1 taacggatca ccatggggtc tcagtcaata catcggcagg tgctgcagtt tacggctagc
       61 tcagtcctag gtatagtgct agctactaga gaaagaggag aaatactaaa tgcgtaaagg
      121 cgaagaactg ttcacgggcg tagttccgat tctggtcgag ctggacggcg atgtgaacgg
      181 tcataagttt agcgttcgcg gtgaaggtga gggcgacgcg accaacggca aactgaccct
      241 gaagttcatc tgcaccaccg gtaaactgcc ggtgccttgg ccgaccttgg tgacgacgtt
      301 gacgtatggc gtgcagtgtt ttgcgcgtta tccggaccac atgaaacaac acgatttctt
      361 caaatctgcg atgccggagg gttacgtcca ggagcgtacc atttccttca aggatgatgg
      421 ctactacaaa actcgcgcag aggttaagtt tgaaggtgac acgctggtca atcgtatcga
      481 attgaagggt atcgacttta aagaggatgg taacattctg ggccataaac tggagtataa
      541 cttcaacagc cataatgttt acattacggc agacaagcaa aagaacggca tcaaggccaa
      601 tttcaagatt cgccacaatg ttgaggacgg tagcgtccaa ctggccgacc attaccagca
      661 gaacacccca attggtgacg gtccggtttt gctgccggat aatcactatc tgagcaccca
      721 aagcgtgctg agcaaagatc cgaacgaaaa acgtgatcac atggtcctgc tggaatttgt
      781 gaccgctgcg ggcatcaccc acggtatgga cgagctgtat aagtaatgag cttcaaataa
      841 aacgaaaggc tcagtcgaaa gactgggcct ttcgttttat ctgttgtttg tcggtgaacg
      901 ctctctacta gagtcacact ggctcacctt cgggtgggcc tttctgcggg atcccacctg
      961 ctgcaaggtg tattgagacc ctcgagagat cctgacagga tatattggcg ggtaaaccta
     1021 agagaaaaga gcgtttatta gaataatcgg atatttaaaa gggcgtgaaa aggtttatcc
     1081 gttcgtccat ttgtatgtgc atgccaacca cagggttccc ctcgggatca aagtactttg
     1141 atccaacccc tccgctgcta tagtgcagtc ggcttctgac gttcagtgca gccgtcatct
     1201 gaaaacgaca tgtcgcacaa gtcctaagtt acgcgacagg ctgccgccct gcccttttcc
     1261 tggcgttttc ttgtcgcgtg ttttagtcgc ataaagtaga atacttgcga ctagaaccgg
     1321 agacattacg ccatgaacaa gagcgccgcc gctggcctgc tgggctatgc ccgcgtcagc
     1381 accgacgacc aggacttgac caaccaacgg gccgaactgc acgcggccgg ctgcaccaag
     1441 ctgttttccg agaagatcac cggcaccagg cgcgaccgcc cggagctggc caggatgctt
     1501 gaccacctac gccctggcga cgttgtgaca gtgaccaggc tagaccgcct ggcccgcagc
     1561 acccgcgacc tactggacat tgccgagcgc atccaggagg ccggcgcggg cctgcgtagc
     1621 ctggcagagc cgtgggccga caccaccacg ccggccggcc gcatggtgtt gaccgtgttc
     1681 gccggcattg ccgagttcga gcgttcccta atcatcgacc gcacccggag cgggcgcgag
     1741 gccgccaagg cccgaggcgt gaagtttggc ccccgcccta ccctcacccc ggcacagatc
     1801 gcgcacgccc gcgagctgat cgaccaggaa ggccgcaccg tgaaagaggc ggctgcactg
     1861 cttggcgtgc atcgctcgac cctgtaccgc gcacttgagc gcagcgagga agtgacgccc
     1921 accgaggcca ggcggcgcgg tgccttccgt gaggacgcat tgaccgaggc cgacgccctg
     1981 gcggccgccg agaatgaacg ccaagaggaa caagcatgaa accgcaccag gacggccagg
     2041 acgaaccgtt tttcattacc gaagagatcg aggcggagat gatcgcggcc gggtacgtgt
     2101 tcgagccgcc cgcgcacctc tcaaccgtgc ggctgcatga aatcctggcc ggtttgtctg
     2161 atgccaagct ggcggcctgg ccggccagct tggccgctga agaaaccgag cgccgccgtc
     2221 taaaaaggtg atgtgtattt gagtaaaaca gcttgcgtca tgcggtcgct gcgtatatga
     2281 tgcgatgagt aaataaacaa atacgcaagg ggaacgcatg aaggttatcg ctgtacttaa
     2341 ccagaaaggc gggtcaggca agacgaccat cgcaacccat ctagcccgcg ccctgcaact
     2401 cgccggggcc gatgttctgt tagtcgattc cgatccccag ggcagtgccc gcgattgggc
     2461 ggccgtgcgg gaagatcaac cgctaaccgt tgtcggcatc gaccgcccga cgattgaccg
     2521 cgacgtgaag gccatcggcc ggcgcgactt cgtagtgatc gacggagcgc cccaggcggc
     2581 ggacttggct gtgtccgcga tcaaggcagc cgacttcgtg ctgattccgg tgcagccaag
     2641 cccttacgac atatgggcca ccgccgacct ggtggagctg gttaagcagc gcattgaggt
     2701 cacggatgga aggctacaag cggcctttgt cgtgtcgcgg gcgatcaaag gcacgcgcat
     2761 cggcggtgag gttgccgagg cgctggccgg gtacgagctg cccattcttg agtcccgtat
     2821 cacgcagcgc gtgagctacc caggcactgc cgccgccggc acaaccgttc ttgaatcaga
     2881 acccgagggc gacgctgccc gcgaggtcca ggcgctggcc gctgaaatta aatcaaaact
     2941 catttgagtt aatgaggtaa agagaaaatg agcaaaagca caaacacgct aagtgccggc
     3001 cgtccgagcg cacgcagcag caaggctgca acgttggcca gcctggcaga cacgccagcc
     3061 atgaagcggg tcaactttca gttgccggcg gaggatcaca ccaagctgaa gatgtacgcg
     3121 gtacgccaag gcaagaccat taccgagctg ctatctgaat acatcgcgca gctaccagag
     3181 taaatgagca aatgaataaa tgagtagatg aattttagcg gctaaaggag gcggcatgga
     3241 aaatcaagaa caaccaggca ccgacgccgt ggaatgcccc atgtgtggag gaacgggcgg
     3301 ttggccaggc gtaagcggct gggttgtctg ccggccctgc aatggcactg gaacccccaa
     3361 gcccgaggaa tcggcgtgac ggtcgcaaac catccggccc ggtacaaatc ggcgcggcgc
     3421 tgggtgatga cctggtggag aagttgaagg ccgcgcaggc cgcccagcgg caacgcatcg
     3481 aggcagaagc acgccccggt gaatcgtggc aagcggccgc tgatcgaatc cgcaaagaat
     3541 cccggcaacc gccggcagcc ggtgcgccgt cgattaggaa gccgcccaag ggcgacgagc
     3601 aaccagattt tttcgttccg atgctctatg acgtgggcac ccgcgatagt cgcagcatca
     3661 tggacgtggc cgttttccgt ctgtcgaagc gtgaccgacg agctggcgag gtgatccgct
     3721 acgagcttcc agacgggcac gtagaggttt ccgcagggcc ggccggcatg gccagtgtgt
     3781 gggattacga cctggtactg atggcggttt cccatctaac cgaatccatg aaccgatacc
     3841 gggaagggaa gggagacaag cccggccgcg tgttccgtcc acacgttgcg gacgtactca
     3901 agttctgccg gcgagccgat ggcggaaagc agaaagacga cctggtagaa acctgcattc
     3961 ggttaaacac cacgcacgtt gccatgcagc gtacgaagaa ggccaagaac ggccgcctgg
     4021 tgacggtatc cgagggtgaa gccttgatta gccgctacaa gatcgtaaag agcgaaaccg
     4081 ggcggccgga gtacatcgag atcgagctag ctgattggat gtaccgcgag atcacagaag
     4141 gcaagaaccc ggacgtgctg acggttcacc ccgattactt tttgatcgat cccggcatcg
     4201 gccgttttct ctaccgcctg gcacgccgcg ccgcaggcaa ggcagaagcc agatggttgt
     4261 tcaagacgat ctacgaacgc agtggcagcg ccggagagtt caagaagttc tgtttcaccg
     4321 tgcgcaagct gatcgggtca aatgacctgc cggagtacga tttgaaggag gaggcggggc
     4381 aggctggccc gatcctagtc atgcgctacc gcaacctgat cgagggcgaa gcatccgccg
     4441 gttcctaatg tacggagcag atgctagggc aaattgccct agcaggggaa aaaggtcgaa
     4501 aaggactctt tcctgtggat agcacgtaca ttgggaaccc aaagccgtac attgggaacc
     4561 ggaacccgta cattgggaac ccaaagccgt acattgggaa ccggtcacac atgtaagtga
     4621 ctgatataaa agagaaaaaa ggcgattttt ccgcctaaaa ctctttaaaa cttattaaaa
     4681 ctcttaaaac ccgcctggcc tgtgcataac tgtctggcca gcgcacagcc gaagagctgc
     4741 aaaaagcgcc tacccttcgg tcgctgcgct ccctacgccc cgccgcttcg cgtcggccta
     4801 tcgcggccgc tggccgctca aaaatggctg gcctacggcc aggcaatcta ccagggcgcg
     4861 gacaagccgc gccgtcgcca ctcgaccgcc ggcgcccaca tcaaggcacc ctgcctcgcg
     4921 cgtttcggtg atgacggtga aaacctctga cacatgcagc tcccggtgac ggtcacagct
     4981 tgtctgtaag cggatgccgg gagcagacaa gcccgtcagg gcgcgtcagc gggtgttggc
     5041 gggtgtcggg gcgcagccat gacccagtca cgtagcgata gcggagtgta tactggctta
     5101 actatgcggc atcagagcag attgtactga gagtgcacca tatgcggtgt gaaataccgc
     5161 acagatgcgt aaggagaaaa taccgcatca ggcgctcttc cgcttcctcg ctcactgact
     5221 cgctgcgctc ggtcgttcgg ctgcggcgag cggtatcagc tcactcaaag gcggtaatac
     5281 ggttatccac agaatcaggg gataacgcag gaaagaacat gtgagcaaaa ggccagcaaa
     5341 aggccaggaa ccgtaaaaag gccgcgttgc tggcgttttt ccataggctc cgcccccctg
     5401 acgagcatca caaaaatcga cgctcaagtc agaggtggcg aaacccgaca ggactataaa
     5461 gataccaggc gtttccccct ggaagctccc tcgtgcgctc tcctgttccg accctgccgc
     5521 ttaccggata cctgtccgcc tttctccctt cgggaagcgt ggcgctttct catagctcac
     5581 gctgtaggta tctcagttcg gtgtaggtcg ttcgctccaa gctgggctgt gtgcacgaac
     5641 cccccgttca gcccgaccgc tgcgccttat ccggtaacta tcgtcttgag tccaacccgg
     5701 taagacacga cttatcgcca ctggcagcag ccactggtaa caggattagc agagcgaggt
     5761 atgtaggcgg tgctacagag ttcttgaagt ggtggcctaa ctacggctac actagaagga
     5821 cagtatttgg tatctgcgct ctgctgaagc cagttacctt cggaaaaaga gttggtagct
     5881 cttgatccgg caaacaaacc accgctggta gcggtggttt ttttgtttgc aagcagcaga
     5941 ttacgcgcag aaaaaaagga tctcaagaag atcctttgat cttttctacg gggtctgacg
     6001 ctcagtggaa cgaaaactca cgttaaggga ttttggtcat gcattctagg tgattatttg
     6061 ccgactacct tggtgatctc gcctttcacg tagtggacaa attcttccaa ctgatctgcg
     6121 cgcgaggcca agcgatcttc ttcttgtcca agataagcct gtctagcttc aagtatgacg
     6181 ggctgatact gggccggcag gcgctccatt gcccagtcgg cagcgacatc cttcggcgcg
     6241 attttgccgg ttactgcgct gtaccaaatg cgggacaacg taagcactac atttcgctca
     6301 tcaccagccc agtcgggcgg cgagttccat agcgttaagg tttcatttag cgcctcaaat
     6361 agatcctgtt caggaaccgg atcaaagagt tcctccgccg ctggacctac caaggcaacg
     6421 ctatgttctc ttgcttttgt cagcaagata gccagatcaa tgtcgatcgt ggctggctcg
     6481 aagatacctg caagaatgtc attgcgctgc cattctccaa attgcagttc gcgcttagct
     6541 ggataacgcc acggaatgat gtcgtcgtgc acaacaatgg tgacttctac agcgcggaga
     6601 atctcgctct ctccagggga agccgaagtt tccaaaaggt cgttgatcaa agctcgccgc
     6661 gttgtttcat caagccttac ggtcaccgta accagcaaat caatatcact gtgtggcttc
     6721 aggccgccat ccactgcgga gccgtacaaa tgtacggcca gcaacgtcgg ttcgagatgg
     6781 cgctcgatga cgccaactac ctctgatagt tgagtcgata cttcggcgat caccgcttcc
     6841 ctcataatgt ttaactttgt tttagggcga ctgccctgct gcgtaacatc gttgctgctc
     6901 cataacatca aacatcgacc cacggcgtaa cgcgcttgct gcttggatgc ccgaggcata
     6961 gactgtaccc caaaaaaaca gtcataacaa gccatgaaaa ccgccactgc gccgttacca
     7021 ccgctgcgtt cggtcaaggt tctggaccag ttgcgtgagc gcatacgcta cttgcattac
     7081 agcttacgaa ccgaacaggc ttatgtccac tgggttcgtg ccttcatccg tttccacggt
     7141 gtgcgtcacc cggcaacctt gggtagcagc gaagtcgagg catttctgtc ctggctggaa
     7201 cagaacttat tatttccttc ctcttttcta cagtatttaa agatacccca agaagctaat
     7261 tataacaaga cgaactccaa ttcactgttc cttgcattct aaaaccttaa ataccagaaa
     7321 acagcttttt caaagttgtt ttcaaagttg gcgtataaca tagtatcgac ggagccgatt
     7381 ttgaaaccgc ggtgatcaca ggcagcaacg ctctgtcatc gttacaatca acatgctacc
     7441 ctccgcgaga tcatccgtgt ttcaaacccg gcagcttagt tgccgttctt ccgaatagca
     7501 tcggtaacat gagcaaagtc tgccgcctta caacggctct cccgctgacg ccgtcccgga
     7561 ctgatgggct gcctgtatcg agtggtgatt ttgtgccgag ctgccggtcg gggagctgtt
     7621 ggctggctgg tggcaggata tattgtggtg taaaca
//
