# Supplementary material for: GreenGate 2.0: Backwards compatible addons for assembly of complex transcriptional units and their stacking with GreenGate
Source: PLoS One. 2023 Sep 8;18(9):e0290097. doi: 10.1371/journal.pone.0290097 (PMC10490876; doi:10.1371/journal.pone.0290097)
Supplement: S1 Dataset — (ZIP) [file pone.0290097.s006.zip › GreenGate2-Vectors/Level 1 and Level 2/Main Set/pMP120.gb]

LOCUS       pMP120                  7285 bp    DNA     circular UNA 10-JUL-2023
DEFINITION  Z1r-spisPink.
ACCESSION   urn.local.maizellab06.5n-ghpn31t
VERSION     urn.local.maizellab06.5n-ghpn31t
KEYWORDS    .
SOURCE      
  ORGANISM  
            .
FEATURES             Location/Qualifiers
     misc_feature    complement(2..26)
                     /note="left border repeat from nopaline C58 T-DNA"
                     /label="LB T-DNA repeat"
     primer_bind     complement(49..69)
                     /Hairpin="5.0"
                     /Primer-Dimer="3.0"
                     /Monovalent_Salt_Concentration="50.0"
                     /Divalent_Salt_Concentration="0.0"
                     /DNTP_Concentration="0.0"
                     /Mismatches=0
                     /%GC="57.1"
                     /Hairpin_Tm="50.2"
                     /Self_Dimer_Tm="23.7"
                     /Pair_Dimer_Tm="1.8"
                     /Tm="65.8"
                     /annotation_group="166219033613381a291fff-7a89-442e-8c89-3
                     267223a40ac"
                     /Sequence="ATTTTGTGCCGAGCTGCCGGT"
                     /created_by="primer3"
                     /Product_Size=299
                     /label="P-0042"
     CDS             459..1274
                     /codon_start=1
                     /gene="aph(3')-Ia"
                     /product="aminoglycoside phosphotransferase"
                     /note="confers resistance to kanamycin in bacteria or G418
                      (Geneticin(R)) in eukaryotes"
                     /translation="MSHIQRETSCSRPRLNSNMDADLYGYKWARDNVGQSGATIYRLY
                     GKPDAPELFLKHGKGSVANDVTDEMVRLNWLTEFMPLPTIKHFIRTPDDAWLLTTAIP
                     GKTAFQVLEEYPDSGENIVDALAVFLRRLHSIPVCNCPFNSDRVFRLAQAQSRMNNGL
                     VDASDFDDERNGWPVEQVWKEMHKLLPFSPDSVVTHGDFSLDNLIFDEGKLIGCIDVG
                     RVGIADRYQDLAILWNCLGEFSPSLQKRLFQKYGIDNPDMNKLQFHLMLDEFF"
                     /label="KanR"
     primer_bind     complement(532..551)
                     /note="Kanamycin resistance gene, reverse primer"
                     /label="Kan-R"
     rep_origin      1362..1950
                     /direction="LEFT"
                     /note="high-copy-number ColE1/pMB1/pBR322/pUC origin of 
                     replication"
                     /label="ori"
     primer_bind     1851..1870
                     /note="pBR322 origin, forward primer"
                     /label="pBR322ori-F"
     primer_bind     2104..2121
                     /note="L4440 vector, forward primer"
                     /label="L4440"
     misc_feature    complement(2136..2276)
                     /note="basis of mobility region from pBR322"
                     /label="bom"
     primer_bind     2362..2384
                     /note="pGEX vectors, reverse primer"
                     /label="pGEX 3'"
     rep_origin      complement(2620..2814)
                     /note="origin of replication for the Pseudomonas plasmid 
                     pVS1 (Heeb et al., 2000)"
                     /label="pVS1 oriV"
     CDS             complement(2880..3947)
                     /codon_start=1
                     /product="replication protein from the Pseudomonas plasmid
                      pVS1 (Heeb et al., 2000)"
                     /translation="GRKPSGPVQIGAALGDDLVEKLKAAQAAQRQRIEAEARPGESWQ
                     AAADRIRKESRQPPAAGAPSIRKPPKGDEQPDFFVPMLYDVGTRDSRSIMDVAVFRLS
                     KRDRRAGEVIRYELPDGHVEVSAGPAGMASVWDYDLVLMAVSHLTESMNRYREGKGDK
                     PGRVFRPHVADVLKFCRRADGGKQKDDLVETCIRLNTTHVAMQRTKKAKNGRLVTVSE
                     GEALISRYKIVKSETGRPEYIEIELADWMYREITEGKNPDVLTVHPDYFLIDPGIGRF
                     LYRLARRAAGKAEARWLFKTIYERSGSAGEFKKFCFTVRKLIGSNDLPEYDLKEEAGQ
                     AGPILVMRYRNLIEGEASAGS"
                     /label="pVS1 RepA"
     CDS             complement(4381..5010)
                     /codon_start=1
                     /product="stability protein from the Pseudomonas plasmid 
                     pVS1 (Heeb et al., 2000)"
                     /translation="MKVIAVLNQKGGSGKTTIATHLARALQLAGADVLLVDSDPQGSA
                     RDWAAVREDQPLTVVGIDRPTIDRDVKAIGRRDFVVIDGAPQAADLAVSAIKAADFVL
                     IPVQPSPYDIWATADLVELVKQRIEVTDGRLQAAFVVSRAIKGTRIGGEVAEALAGYE
                     LPILESRITQRVSYPGTAAAGTTVLESEPEGDAAREVQALAAEIKSKLI"
                     /label="pVS1 StaA"
     misc_feature    6206..6226
                     /Hairpin="5.0"
                     /Primer-Dimer="3.0"
                     /Monovalent_Salt_Concentration="50.0"
                     /Divalent_Salt_Concentration="0.0"
                     /DNTP_Concentration="0.0"
                     /Mismatches=0
                     /%GC="61.9"
                     /Hairpin_Tm="82.9"
                     /Self_Dimer_Tm="5.9"
                     /Tm="66.1"
                     /annotation_group="10487921417927694b1a738-5399-4d9a-aeb1-
                     112011b5b7f6"
                     /Sequence="AGGGGAACCCTGTGGTTGGCA"
                     /created_by="primer3"
                     /label="P-0045"
                     /note="Geneious type: primer_bind_reverse"
     misc_feature    6206..6226
                     /Hairpin="5.0"
                     /Primer-Dimer="3.0"
                     /Monovalent_Salt_Concentration="50.0"
                     /Divalent_Salt_Concentration="0.0"
                     /DNTP_Concentration="0.0"
                     /Mismatches=0
                     /%GC="61.9"
                     /Hairpin_Tm="82.9"
                     /Self_Dimer_Tm="5.9"
                     /Pair_Dimer_Tm="1.8"
                     /Tm="66.1"
                     /annotation_group="166219033613381a291fff-7a89-442e-8c89-3
                     267223a40ac"
                     /Sequence="AGGGGAACCCTGTGGTTGGCA"
                     /created_by="primer3"
                     /Product_Size=299
                     /label="P-0045"
                     /note="Geneious type: primer_bind_reverse"
     misc_feature    complement(6311..6335)
                     /note="right border repeat from nopaline C58 T-DNA"
                     /label="RB T-DNA repeat"
     misc_feature    6341..>6378
                     /Original_Bases="GCGTCTCATAGAGACCGGATCCCGTACGATCTGCAGGGTCT
                     CTGTATAGGTTGTAGCAGGTGCCATGGT"
                     /label="GCGTCTCATAGAGACCGGATCCCGTACGATCTGCAGGGTCTCTGTATAGG
                     TTGTAGCAGGTGCCATGGT"
                     /note="Geneious type: Editing History Replacement"
     misc_feature    6358
                     /Source="referenceToDocument: urn:local:.:6a-ghpn34g"
                     /label="PCR_alpha1_eco_mutated (concatenated sequence 2)"
                     /note="Geneious type: Concatenated sequence"
     misc_feature    6359..6362
                     /created_by="maizel"
                     /label="GG-A"
     misc_feature    6363..6366
                     /created_by="maizel"
                     /label="GG-Grv"
     misc_feature    <6367..>6373
                     /Source="referenceToDocument: urn:local:.:6a-ghpn34g"
                     /label="PCR_alpha1_eco_mutated (concatenated sequence 2)"
                     /note="Geneious type: Concatenated sequence"
     ligation        6375..6378
                     /label="Ligation"
     misc_feature    6375..7242
                     /Source="referenceToDocument:
                     urn:local:maizellab06:hs-gbu7kr6"
                     /label="spisPink - primer template (concatenated sequence
                     2)"
                     /note="Geneious type: Concatenated sequence"
     misc_feature    <6375..6379
                     /Original_Bases
                     /label
                     /note="Geneious type: Editing History Insertion"
     source          <6380..>7237
                     /organism="synthetic DNA construct"
                     /mol_type="other DNA"
                     /label="source synthetic DNA construct"
     RBS             6423..6434
                     /note="strong bacterial ribosome binding site (Elowitz and
                      Leibler, 2000)"
                     /label="RBS"
     regulatory      6441..7115
                     /Genetic_code="Standard"
                     /Reading_frame=2
                     /created_by="ORF Finder"
                     /modified_by="maizel"
                     /label="spisPink"
     terminator      7123..7194
                     /note="transcription terminator T1 from the E. coli rrnB 
                     gene"
                     /label="rrnB T1 terminator"
     terminator      7210..7237
                     /note="phage T7 early transcription terminator"
                     /label="T7Te terminator"
     misc_feature    7238..>7242
                     /Original_Bases
                     /label
                     /note="Geneious type: Editing History Insertion"
     ligation        7239..7242
                     /label="Ligation"
     misc_feature    7239..6378
                     /Source="referenceToDocument:
                     urn:local:maizellab06:1d-gbtsukz"
                     /label="pGBZ1r (concatenated sequence 1) (reversed)"
                     /note="Geneious type: Concatenated sequence"
     misc_feature    <7239..7276
                     /Original_Bases="GCGTCTCATAGAGACCGGATCCCGTACGATCTGCAGGGTCT
                     CTGTATAGGTTGTAGCAGGTGCCATGGT"
                     /label="GCGTCTCATAGAGACCGGATCCCGTACGATCTGCAGGGTCTCTGTATAGG
                     TTGTAGCAGGTGCCATGGT"
                     /note="Geneious type: Editing History Replacement"
     misc_feature    <7244..>7258
                     /Source="referenceToDocument: urn:local:.:6a-ghpn34g"
                     /label="PCR_alpha1_eco_mutated (concatenated sequence 2)"
                     /note="Geneious type: Concatenated sequence"
     misc_feature    7251..7254
                     /created_by="maizel"
                     /label="GG-Arv"
     misc_feature    7255..7258
                     /created_by="maizel"
                     /modified_by="maizel"
                     /label="GB-C"
ORIGIN      
        1 tgtttacacc acaatatatc ctgccaccag ccagccaaca gctccccgac cggcagctcg
       61 gcacaaaatc accactcgat acaggcagcc catcagtccg ggacggcgtc agcgggagag
      121 ccgttgtaag gcggcagact ttgctcatgt taccgatgct attcggaaga acggcaacta
      181 agctgccggg tttgaaacac ggatgatctc gcggagggta gcatgttgat tgtaacgatg
      241 acagagcgtt gctgcctgtg atcaccgcgg tttcaaaatc ggctccgtcg atactatgtt
      301 atacgccaac tttgaaaaca actttgaaaa agctgttttc tggtatttaa ggttttagaa
      361 tgcaaggaac agtgaattgg agttcgtctt gttataatta gcttcttggg gtatctttaa
      421 atactgtaga aaagaggaag gaaataataa gttctgttat gagccatatt caacgggaaa
      481 cgtcttgctc aaggccgcga ttaaattcca acatggatgc tgatttatat gggtataaat
      541 gggctcgcga taatgtcggg caatcaggtg cgacaatcta ccgattgtat gggaagcccg
      601 atgcgccaga gttgtttctg aaacatggca aaggtagcgt tgccaatgat gttacagatg
      661 agatggtcag actaaactgg ctgacggaat ttatgcctct tccgaccatc aagcatttta
      721 tccgtactcc tgatgatgca tggttactca ccactgcgat cccagggaaa acagcattcc
      781 aggtattaga agaatatcct gattcaggtg aaaatattgt tgatgcgctg gcagtgttcc
      841 tgcgccggtt gcattcgatt cctgtttgta attgtccttt taacagcgat cgcgtatttc
      901 gactcgctca ggcgcaatca cgaatgaata acggtttggt tgatgcgagt gattttgatg
      961 acgagcgtaa tggctggcct gttgaacaag tctggaaaga aatgcataaa cttttgccat
     1021 tctcaccgga ttcagtcgtc actcatggtg atttctcact tgataacctt atttttgacg
     1081 aggggaaatt aataggttgt attgatgttg gacgagtcgg aatcgcagac cgataccagg
     1141 atcttgccat cctatggaac tgcctcggtg agttttctcc ttcattacag aaacggcttt
     1201 ttcaaaaata tggtattgat aatcctgata tgaataaatt gcagtttcat ttgatgctcg
     1261 atgagttttt ctaatcacct agaatgcatg accaaaatcc cttaacgtga gttttcgttc
     1321 cactgagcgt cagaccccgt agaaaagatc aaaggatctt cttgagatcc tttttttctg
     1381 cgcgtaatct gctgcttgca aacaaaaaaa ccaccgctac cagcggtggt ttgtttgccg
     1441 gatcaagagc taccaactct ttttccgaag gtaactggct tcagcagagc gcagatacca
     1501 aatactgtcc ttctagtgta gccgtagtta ggccaccact tcaagaactc tgtagcaccg
     1561 cctacatacc tcgctctgct aatcctgtta ccagtggctg ctgccagtgg cgataagtcg
     1621 tgtcttaccg ggttggactc aagacgatag ttaccggata aggcgcagcg gtcgggctga
     1681 acggggggtt cgtgcacaca gcccagcttg gagcgaacga cctacaccga actgagatac
     1741 ctacagcgtg agctatgaga aagcgccacg cttcccgaag ggagaaaggc ggacaggtat
     1801 ccggtaagcg gcagggtcgg aacaggagag cgcacgaggg agcttccagg gggaaacgcc
     1861 tggtatcttt atagtcctgt cgggtttcgc cacctctgac ttgagcgtcg atttttgtga
     1921 tgctcgtcag gggggcggag cctatggaaa aacgccagca acgcggcctt tttacggttc
     1981 ctggcctttt gctggccttt tgctcacatg ttctttcctg cgttatcccc tgattctgtg
     2041 gataaccgta ttaccgcctt tgagtgagct gataccgctc gccgcagccg aacgaccgag
     2101 cgcagcgagt cagtgagcga ggaagcggaa gagcgcctga tgcggtattt tctccttacg
     2161 catctgtgcg gtatttcaca ccgcatatgg tgcactctca gtacaatctg ctctgatgcc
     2221 gcatagttaa gccagtatac actccgctat cgctacgtga ctgggtcatg gctgcgcccc
     2281 gacacccgcc aacacccgct gacgcgccct gacgggcttg tctgctcccg gcatccgctt
     2341 acagacaagc tgtgaccgtc accgggagct gcatgtgtca gaggttttca ccgtcatcac
     2401 cgaaacgcgc gaggcagggt gccttgatgt gggcgccggc ggtcgagtgg cgacggcgcg
     2461 gcttgtccgc gccctggtag attgcctggc cgtaggccag ccatttttga gcggccagcg
     2521 gccgcgatag gccgacgcga agcggcgggg cgtagggagc gcagcgaccg aagggtaggc
     2581 gctttttgca gctcttcggc tgtgcgctgg ccagacagtt atgcacaggc caggcgggtt
     2641 ttaagagttt taataagttt taaagagttt taggcggaaa aatcgccttt tttctctttt
     2701 atatcagtca cttacatgtg tgaccggttc ccaatgtacg gctttgggtt cccaatgtac
     2761 gggttccggt tcccaatgta cggctttggg ttcccaatgt acgtgctatc cacaggaaag
     2821 agtccttttc gacctttttc ccctgctagg gcaatttgcc ctagcatctg ctccgtacat
     2881 taggaaccgg cggatgcttc gccctcgatc aggttgcggt agcgcatgac taggatcggg
     2941 ccagcctgcc ccgcctcctc cttcaaatcg tactccggca ggtcatttga cccgatcagc
     3001 ttgcgcacgg tgaaacagaa cttcttgaac tctccggcgc tgccactgcg ttcgtagatc
     3061 gtcttgaaca accatctggc ttctgccttg cctgcggcgc ggcgtgccag gcggtagaga
     3121 aaacggccga tgccgggatc gatcaaaaag taatcggggt gaaccgtcag cacgtccggg
     3181 ttcttgcctt ctgtgatctc gcggtacatc caatcagcta gctcgatctc gatgtactcc
     3241 ggccgcccgg tttcgctctt tacgatcttg tagcggctaa tcaaggcttc accctcggat
     3301 accgtcacca ggcggccgtt cttggccttc ttcgtacgct gcatggcaac gtgcgtggtg
     3361 tttaaccgaa tgcaggtttc taccaggtcg tctttctgct ttccgccatc ggctcgccgg
     3421 cagaacttga gtacgtccgc aacgtgtgga cggaacacgc ggccgggctt gtctcccttc
     3481 ccttcccggt atcggttcat ggattcggtt agatgggaaa ccgccatcag taccaggtcg
     3541 taatcccaca cactggccat gccggccggc cctgcggaaa cctctacgtg cccgtctgga
     3601 agctcgtagc ggatcacctc gccagctcgt cggtcacgct tcgacagacg gaaaacggcc
     3661 acgtccatga tgctgcgact atcgcgggtg cccacgtcat agagcatcgg aacgaaaaaa
     3721 tctggttgct cgtcgccctt gggcggcttc ctaatcgacg gcgcaccggc tgccggcggt
     3781 tgccgggatt ctttgcggat tcgatcagcg gccgcttgcc acgattcacc ggggcgtgct
     3841 tctgcctcga tgcgttgccg ctgggcggcc tgcgcggcct tcaacttctc caccaggtca
     3901 tcacccagcg ccgcgccgat ttgtaccggg ccggatggtt tgcgaccgtc acgccgattc
     3961 ctcgggcttg ggggttccag tgccattgca gggccggcag acaacccagc cgcttacgcc
     4021 tggccaaccg cccgttcctc cacacatggg gcattccacg gcgtcggtgc ctggttgttc
     4081 ttgattttcc atgccgcctc ctttagccgc taaaattcat ctactcattt attcatttgc
     4141 tcatttactc tggtagctgc gcgatgtatt cagatagcag ctcggtaatg gtcttgcctt
     4201 ggcgtaccgc gtacatcttc agcttggtgt gatcctccgc cggcaactga aagttgaccc
     4261 gcttcatggc tggcgtgtct gccaggctgg ccaacgttgc agccttgctg ctgcgtgcgc
     4321 tcggacggcc ggcacttagc gtgtttgtgc ttttgctcat tttctcttta cctcattaac
     4381 tcaaatgagt tttgatttaa tttcagcggc cagcgcctgg acctcgcggg cagcgtcgcc
     4441 ctcgggttct gattcaagaa cggttgtgcc ggcggcggca gtgcctgggt agctcacgcg
     4501 ctgcgtgata cgggactcaa gaatgggcag ctcgtacccg gccagcgcct cggcaacctc
     4561 accgccgatg cgcgtgcctt tgatcgcccg cgacacgaca aaggccgctt gtagccttcc
     4621 atccgtgacc tcaatgcgct gcttaaccag ctccaccagg tcggcggtgg cccatatgtc
     4681 gtaagggctt ggctgcaccg gaatcagcac gaagtcggct gccttgatcg cggacacagc
     4741 caagtccgcc gcctggggcg ctccgtcgat cactacgaag tcgcgccggc cgatggcctt
     4801 cacgtcgcgg tcaatcgtcg ggcggtcgat gccgacaacg gttagcggtt gatcttcccg
     4861 cacggccgcc caatcgcggg cactgccctg gggatcggaa tcgactaaca gaacatcggc
     4921 cccggcgagt tgcagggcgc gggctagatg ggttgcgatg gtcgtcttgc ctgacccgcc
     4981 tttctggtta agtacagcga taaccttcat gcgttcccct tgcgtatttg tttatttact
     5041 catcgcatca tatacgcagc gaccgcatga cgcaagctgt tttactcaaa tacacatcac
     5101 ctttttagac ggcggcgctc ggtttcttca gcggccaagc tggccggcca ggccgccagc
     5161 ttggcatcag acaaaccggc caggatttca tgcagccgca cggttgagag gtgcgcgggc
     5221 ggctcgaaca cgtacccggc cgcgatcatc tccgcctcga tctcttcggt aatgaaaaac
     5281 ggttcgtcct ggccgtcctg gtgcggtttc atgcttgttc ctcttggcgt tcattctcgg
     5341 cggccgccag ggcgtcggcc tcggtcaatg cgtcctcacg gaaggcaccg cgccgcctgg
     5401 cctcggtggg cgtcacttcc tcgctgcgct caagtgcgcg gtacagggtc gagcgatgca
     5461 cgccaagcag tgcagccgcc tctttcacgg tgcggccttc ctggtcgatc agctcgcggg
     5521 cgtgcgcgat ctgtgccggg gtgagggtag ggcgggggcc aaacttcacg cctcgggcct
     5581 tggcggcctc gcgcccgctc cgggtgcggt cgatgattag ggaacgctcg aactcggcaa
     5641 tgccggcgaa cacggtcaac accatgcggc cggccggcgt ggtggtgtcg gcccacggct
     5701 ctgccaggct acgcaggccc gcgccggcct cctggatgcg ctcggcaatg tccagtaggt
     5761 cgcgggtgct gcgggccagg cggtctagcc tggtcactgt cacaacgtcg ccagggcgta
     5821 ggtggtcaag catcctggcc agctccgggc ggtcgcgcct ggtgccggtg atcttctcgg
     5881 aaaacagctt ggtgcagccg gccgcgtgca gttcggcccg ttggttggtc aagtcctggt
     5941 cgtcggtgct gacgcgggca tagcccagca ggccagcggc ggcgctcttg ttcatggcgt
     6001 aatgtctccg gttctagtcg caagtattct actttatgcg actaaaacac gcgacaagaa
     6061 aacgccagga aaagggcagg gcggcagcct gtcgcgtaac ttaggacttg tgcgacatgt
     6121 cgttttcaga tgacggctgc actgaacgtc agaagccgac tgcactatag cagcggaggg
     6181 gttggatcaa agtactttga tcccgagggg aaccctgtgg ttggcatgca catacaaatg
     6241 gacgaacgga taaacctttt cacgcccttt taaatatccg attattctaa taaacgctct
     6301 tttctcttag gtttacccgc caatatatcc tgtcagaatt accatggcac ctgctacaac
     6361 ctatacagag accctgcagt ttacggctag ctcagtccta ggtatagtgc tagctactag
     6421 agaaagagga gaaatactaa atgtcgcact caaaacaagc actggcagat acgatgaaaa
     6481 tgacgtggct gatggaaggt tcggtcaacg gtcacgcctt tacgattgaa ggcgaaggta
     6541 ccggcaaacc gtatgaaggt aaacagagtg gcacctttcg tgttacgaaa ggcggtccgc
     6601 tgccgtttgc gtttgatatt gtcgctccga ccctgaaata cggtttcaaa tgcttcatga
     6661 aatacccggc ggatattccg gactacttta aactggcctt cccggaaggc ctgacgtacg
     6721 atcgtaaaat tgcgtttgaa gacggcggtt gtgcgaccgc cacggtcgaa atgagcctga
     6781 agggtaacac cctggtgcat aaaacgaact ttcagggcgg taatttcccg attgatggtc
     6841 cggtgatgca aaaacgcacc ctgggctggg aaccgacctc tgaaaaaatg acgccgtgcg
     6901 atggtattat caaaggcgac accatcatgt acctgatggt tgaaggcggt aaaacgctga
     6961 aatgtcgtta tgaaaacaat taccgcgcca acaaaccagt gctgatgccg ccgagccact
     7021 ttgtggatct gcgtctgacc cgcacgaatc tggataaaga aggtctggcg ttcaaactgg
     7081 aagaatatgc tgttgcccgt gtgctggaag tgtaataagc ttcaaataaa acgaaaggct
     7141 cagtcgaaag actgggcctt tcgttttatc tgttgtttgt cggtgaacgc tctctactag
     7201 agtcacactg gctcaccttc gggtgggcct ttctgcggga tccggtctct aggtgtcaat
     7261 cggcaggtgc tcgagcaatt cgtta
//
