# Supplementary material for: GreenGate 2.0: Backwards compatible addons for assembly of complex transcriptional units and their stacking with GreenGate
Source: PLoS One. 2023 Sep 8;18(9):e0290097. doi: 10.1371/journal.pone.0290097 (PMC10490876; doi:10.1371/journal.pone.0290097)
Supplement: S1 Dataset — (ZIP) [file pone.0290097.s006.zip › GreenGate2-Vectors/Level 1 and Level 2/Main Set/pMP121.gb]

LOCUS       pMP121                  7285 bp    DNA     circular UNA 10-JUL-2023
DEFINITION  Z2r-spisPink.
ACCESSION   urn.local.maizellab06.5m-ghpn31t
VERSION     urn.local.maizellab06.5m-ghpn31t
KEYWORDS    .
SOURCE      
  ORGANISM  
            .
FEATURES             Location/Qualifiers
     misc_feature    27
                     /Source="referenceToDocument: urn:local:.:68-ghpn349"
                     /label="PCR_alpha1_eco_mutated (concatenated sequence 2)"
                     /note="Geneious type: Concatenated sequence"
     misc_feature    <28..>42
                     /Source="referenceToDocument: urn:local:.:68-ghpn349"
                     /label="PCR_alpha1_eco_mutated (concatenated sequence 2)"
                     /note="Geneious type: Concatenated sequence"
     misc_feature    <28..>31
                     /Source="referenceToDocument: urn:local:.:68-ghpn349"
                     /label="PCR_alpha1_eco_mutated (concatenated sequence 2)"
                     /note="Geneious type: Concatenated sequence"
     misc_feature    28..31
                     /created_by="maizel"
                     /label="GB-C"
     misc_feature    32..35
                     /created_by="maizel"
                     /label="GG-Grv"
     ligation        44..47
                     /label="Ligation"
     misc_feature    44..911
                     /Source="referenceToDocument:
                     urn:local:maizellab06:hs-gbu7kr6"
                     /label="spisPink - primer template (concatenated sequence
                     2)"
                     /note="Geneious type: Concatenated sequence"
     misc_feature    <44..48
                     /Original_Bases
                     /label
                     /note="Geneious type: Editing History Insertion"
     source          <49..>906
                     /organism="synthetic DNA construct"
                     /mol_type="other DNA"
                     /label="source synthetic DNA construct"
     RBS             92..103
                     /note="strong bacterial ribosome binding site (Elowitz and
                      Leibler, 2000)"
                     /label="RBS"
     regulatory      110..784
                     /Genetic_code="Standard"
                     /Reading_frame=2
                     /created_by="ORF Finder"
                     /modified_by="maizel"
                     /label="spisPink"
     terminator      792..863
                     /note="transcription terminator T1 from the E. coli rrnB 
                     gene"
                     /label="rrnB T1 terminator"
     terminator      879..906
                     /note="phage T7 early transcription terminator"
                     /label="T7Te terminator"
     misc_feature    907..>911
                     /Original_Bases
                     /label
                     /note="Geneious type: Editing History Insertion"
     ligation        908..911
                     /label="Ligation"
     misc_feature    908..47
                     /Source="referenceToDocument:
                     urn:local:maizellab06:1f-gbtsukz"
                     /label="pGBZ2r (concatenated sequence 1)"
                     /note="Geneious type: Concatenated sequence"
     misc_feature    <913..>927
                     /Source="referenceToDocument: urn:local:.:68-ghpn349"
                     /label="PCR_alpha1_eco_mutated (concatenated sequence 2)"
                     /note="Geneious type: Concatenated sequence"
     misc_feature    920..923
                     /created_by="maizel"
                     /label="GG-Arv"
     misc_feature    921..943
                     /Original_Bases="TGAGAC"
                     /label="TGAGAC"
                     /note="Geneious type: Editing History Replacement"
     misc_feature    924..927
                     /created_by="maizel"
                     /label="GG-G"
     misc_feature    951..975
                     /note="right border repeat from nopaline C58 T-DNA"
                     /label="RB T-DNA repeat"
     misc_feature    complement(1060..1080)
                     /Hairpin="5.0"
                     /Primer-Dimer="3.0"
                     /Monovalent_Salt_Concentration="50.0"
                     /Divalent_Salt_Concentration="0.0"
                     /DNTP_Concentration="0.0"
                     /Mismatches=0
                     /%GC="61.9"
                     /Hairpin_Tm="82.9"
                     /Self_Dimer_Tm="5.9"
                     /Tm="66.1"
                     /annotation_group="10487921417927694b1a738-5399-4d9a-aeb1-
                     112011b5b7f6"
                     /Sequence="AGGGGAACCCTGTGGTTGGCA"
                     /created_by="primer3"
                     /label="P-0045"
                     /note="Geneious type: primer_bind_reverse"
     CDS             2276..2905
                     /codon_start=1
                     /product="stability protein from the Pseudomonas plasmid 
                     pVS1 (Heeb et al., 2000)"
                     /translation="MKVIAVLNQKGGSGKTTIATHLARALQLAGADVLLVDSDPQGSA
                     RDWAAVREDQPLTVVGIDRPTIDRDVKAIGRRDFVVIDGAPQAADLAVSAIKAADFVL
                     IPVQPSPYDIWATADLVELVKQRIEVTDGRLQAAFVVSRAIKGTRIGGEVAEALAGYE
                     LPILESRITQRVSYPGTAAAGTTVLESEPEGDAAREVQALAAEIKSKLI"
                     /label="pVS1 StaA"
     CDS             3339..4406
                     /codon_start=1
                     /product="replication protein from the Pseudomonas plasmid
                      pVS1 (Heeb et al., 2000)"
                     /translation="GRKPSGPVQIGAALGDDLVEKLKAAQAAQRQRIEAEARPGESWQ
                     AAADRIRKESRQPPAAGAPSIRKPPKGDEQPDFFVPMLYDVGTRDSRSIMDVAVFRLS
                     KRDRRAGEVIRYELPDGHVEVSAGPAGMASVWDYDLVLMAVSHLTESMNRYREGKGDK
                     PGRVFRPHVADVLKFCRRADGGKQKDDLVETCIRLNTTHVAMQRTKKAKNGRLVTVSE
                     GEALISRYKIVKSETGRPEYIEIELADWMYREITEGKNPDVLTVHPDYFLIDPGIGRF
                     LYRLARRAAGKAEARWLFKTIYERSGSAGEFKKFCFTVRKLIGSNDLPEYDLKEEAGQ
                     AGPILVMRYRNLIEGEASAGS"
                     /label="pVS1 RepA"
     rep_origin      4472..4666
                     /note="origin of replication for the Pseudomonas plasmid 
                     pVS1 (Heeb et al., 2000)"
                     /label="pVS1 oriV"
     primer_bind     complement(4902..4924)
                     /note="pGEX vectors, reverse primer"
                     /label="pGEX 3'"
     misc_feature    5010..5150
                     /note="basis of mobility region from pBR322"
                     /label="bom"
     primer_bind     complement(5165..5182)
                     /note="L4440 vector, forward primer"
                     /label="L4440"
     rep_origin      complement(5336..5924)
                     /direction="LEFT"
                     /note="high-copy-number ColE1/pMB1/pBR322/pUC origin of 
                     replication"
                     /label="ori"
     primer_bind     complement(5416..5435)
                     /note="pBR322 origin, forward primer"
                     /label="pBR322ori-F"
     CDS             complement(6012..6827)
                     /codon_start=1
                     /gene="aph(3')-Ia"
                     /product="aminoglycoside phosphotransferase"
                     /note="confers resistance to kanamycin in bacteria or G418
                      (Geneticin(R)) in eukaryotes"
                     /translation="MSHIQRETSCSRPRLNSNMDADLYGYKWARDNVGQSGATIYRLY
                     GKPDAPELFLKHGKGSVANDVTDEMVRLNWLTEFMPLPTIKHFIRTPDDAWLLTTAIP
                     GKTAFQVLEEYPDSGENIVDALAVFLRRLHSIPVCNCPFNSDRVFRLAQAQSRMNNGL
                     VDASDFDDERNGWPVEQVWKEMHKLLPFSPDSVVTHGDFSLDNLIFDEGKLIGCIDVG
                     RVGIADRYQDLAILWNCLGEFSPSLQKRLFQKYGIDNPDMNKLQFHLMLDEFF"
                     /label="KanR"
     primer_bind     6735..6754
                     /note="Kanamycin resistance gene, reverse primer"
                     /label="Kan-R"
     misc_feature    7260..7284
                     /note="left border repeat from nopaline C58 T-DNA"
                     /label="LB T-DNA repeat"
ORIGIN      
        1 taacgaatta ccatggcacc tgctacagtc aatacagaga ccctgcagtt tacggctagc
       61 tcagtcctag gtatagtgct agctactaga gaaagaggag aaatactaaa tgtcgcactc
      121 aaaacaagca ctggcagata cgatgaaaat gacgtggctg atggaaggtt cggtcaacgg
      181 tcacgccttt acgattgaag gcgaaggtac cggcaaaccg tatgaaggta aacagagtgg
      241 cacctttcgt gttacgaaag gcggtccgct gccgtttgcg tttgatattg tcgctccgac
      301 cctgaaatac ggtttcaaat gcttcatgaa atacccggcg gatattccgg actactttaa
      361 actggccttc ccggaaggcc tgacgtacga tcgtaaaatt gcgtttgaag acggcggttg
      421 tgcgaccgcc acggtcgaaa tgagcctgaa gggtaacacc ctggtgcata aaacgaactt
      481 tcagggcggt aatttcccga ttgatggtcc ggtgatgcaa aaacgcaccc tgggctggga
      541 accgacctct gaaaaaatga cgccgtgcga tggtattatc aaaggcgaca ccatcatgta
      601 cctgatggtt gaaggcggta aaacgctgaa atgtcgttat gaaaacaatt accgcgccaa
      661 caaaccagtg ctgatgccgc cgagccactt tgtggatctg cgtctgaccc gcacgaatct
      721 ggataaagaa ggtctggcgt tcaaactgga agaatatgct gttgcccgtg tgctggaagt
      781 gtaataagct tcaaataaaa cgaaaggctc agtcgaaaga ctgggccttt cgttttatct
      841 gttgtttgtc ggtgaacgct ctctactaga gtcacactgg ctcaccttcg ggtgggcctt
      901 tctgcgggat ccggtctcta ggtgtatatc ggcaggtgct cgagcaattc tgacaggata
      961 tattggcggg taaacctaag agaaaagagc gtttattaga ataatcggat atttaaaagg
     1021 gcgtgaaaag gtttatccgt tcgtccattt gtatgtgcat gccaaccaca gggttcccct
     1081 cgggatcaaa gtactttgat ccaacccctc cgctgctata gtgcagtcgg cttctgacgt
     1141 tcagtgcagc cgtcatctga aaacgacatg tcgcacaagt cctaagttac gcgacaggct
     1201 gccgccctgc ccttttcctg gcgttttctt gtcgcgtgtt ttagtcgcat aaagtagaat
     1261 acttgcgact agaaccggag acattacgcc atgaacaaga gcgccgccgc tggcctgctg
     1321 ggctatgccc gcgtcagcac cgacgaccag gacttgacca accaacgggc cgaactgcac
     1381 gcggccggct gcaccaagct gttttccgag aagatcaccg gcaccaggcg cgaccgcccg
     1441 gagctggcca ggatgcttga ccacctacgc cctggcgacg ttgtgacagt gaccaggcta
     1501 gaccgcctgg cccgcagcac ccgcgaccta ctggacattg ccgagcgcat ccaggaggcc
     1561 ggcgcgggcc tgcgtagcct ggcagagccg tgggccgaca ccaccacgcc ggccggccgc
     1621 atggtgttga ccgtgttcgc cggcattgcc gagttcgagc gttccctaat catcgaccgc
     1681 acccggagcg ggcgcgaggc cgccaaggcc cgaggcgtga agtttggccc ccgccctacc
     1741 ctcaccccgg cacagatcgc gcacgcccgc gagctgatcg accaggaagg ccgcaccgtg
     1801 aaagaggcgg ctgcactgct tggcgtgcat cgctcgaccc tgtaccgcgc acttgagcgc
     1861 agcgaggaag tgacgcccac cgaggccagg cggcgcggtg ccttccgtga ggacgcattg
     1921 accgaggccg acgccctggc ggccgccgag aatgaacgcc aagaggaaca agcatgaaac
     1981 cgcaccagga cggccaggac gaaccgtttt tcattaccga agagatcgag gcggagatga
     2041 tcgcggccgg gtacgtgttc gagccgcccg cgcacctctc aaccgtgcgg ctgcatgaaa
     2101 tcctggccgg tttgtctgat gccaagctgg cggcctggcc ggccagcttg gccgctgaag
     2161 aaaccgagcg ccgccgtcta aaaaggtgat gtgtatttga gtaaaacagc ttgcgtcatg
     2221 cggtcgctgc gtatatgatg cgatgagtaa ataaacaaat acgcaagggg aacgcatgaa
     2281 ggttatcgct gtacttaacc agaaaggcgg gtcaggcaag acgaccatcg caacccatct
     2341 agcccgcgcc ctgcaactcg ccggggccga tgttctgtta gtcgattccg atccccaggg
     2401 cagtgcccgc gattgggcgg ccgtgcggga agatcaaccg ctaaccgttg tcggcatcga
     2461 ccgcccgacg attgaccgcg acgtgaaggc catcggccgg cgcgacttcg tagtgatcga
     2521 cggagcgccc caggcggcgg acttggctgt gtccgcgatc aaggcagccg acttcgtgct
     2581 gattccggtg cagccaagcc cttacgacat atgggccacc gccgacctgg tggagctggt
     2641 taagcagcgc attgaggtca cggatggaag gctacaagcg gcctttgtcg tgtcgcgggc
     2701 gatcaaaggc acgcgcatcg gcggtgaggt tgccgaggcg ctggccgggt acgagctgcc
     2761 cattcttgag tcccgtatca cgcagcgcgt gagctaccca ggcactgccg ccgccggcac
     2821 aaccgttctt gaatcagaac ccgagggcga cgctgcccgc gaggtccagg cgctggccgc
     2881 tgaaattaaa tcaaaactca tttgagttaa tgaggtaaag agaaaatgag caaaagcaca
     2941 aacacgctaa gtgccggccg tccgagcgca cgcagcagca aggctgcaac gttggccagc
     3001 ctggcagaca cgccagccat gaagcgggtc aactttcagt tgccggcgga ggatcacacc
     3061 aagctgaaga tgtacgcggt acgccaaggc aagaccatta ccgagctgct atctgaatac
     3121 atcgcgcagc taccagagta aatgagcaaa tgaataaatg agtagatgaa ttttagcggc
     3181 taaaggaggc ggcatggaaa atcaagaaca accaggcacc gacgccgtgg aatgccccat
     3241 gtgtggagga acgggcggtt ggccaggcgt aagcggctgg gttgtctgcc ggccctgcaa
     3301 tggcactgga acccccaagc ccgaggaatc ggcgtgacgg tcgcaaacca tccggcccgg
     3361 tacaaatcgg cgcggcgctg ggtgatgacc tggtggagaa gttgaaggcc gcgcaggccg
     3421 cccagcggca acgcatcgag gcagaagcac gccccggtga atcgtggcaa gcggccgctg
     3481 atcgaatccg caaagaatcc cggcaaccgc cggcagccgg tgcgccgtcg attaggaagc
     3541 cgcccaaggg cgacgagcaa ccagattttt tcgttccgat gctctatgac gtgggcaccc
     3601 gcgatagtcg cagcatcatg gacgtggccg ttttccgtct gtcgaagcgt gaccgacgag
     3661 ctggcgaggt gatccgctac gagcttccag acgggcacgt agaggtttcc gcagggccgg
     3721 ccggcatggc cagtgtgtgg gattacgacc tggtactgat ggcggtttcc catctaaccg
     3781 aatccatgaa ccgataccgg gaagggaagg gagacaagcc cggccgcgtg ttccgtccac
     3841 acgttgcgga cgtactcaag ttctgccggc gagccgatgg cggaaagcag aaagacgacc
     3901 tggtagaaac ctgcattcgg ttaaacacca cgcacgttgc catgcagcgt acgaagaagg
     3961 ccaagaacgg ccgcctggtg acggtatccg agggtgaagc cttgattagc cgctacaaga
     4021 tcgtaaagag cgaaaccggg cggccggagt acatcgagat cgagctagct gattggatgt
     4081 accgcgagat cacagaaggc aagaacccgg acgtgctgac ggttcacccc gattactttt
     4141 tgatcgatcc cggcatcggc cgttttctct accgcctggc acgccgcgcc gcaggcaagg
     4201 cagaagccag atggttgttc aagacgatct acgaacgcag tggcagcgcc ggagagttca
     4261 agaagttctg tttcaccgtg cgcaagctga tcgggtcaaa tgacctgccg gagtacgatt
     4321 tgaaggagga ggcggggcag gctggcccga tcctagtcat gcgctaccgc aacctgatcg
     4381 agggcgaagc atccgccggt tcctaatgta cggagcagat gctagggcaa attgccctag
     4441 caggggaaaa aggtcgaaaa ggactctttc ctgtggatag cacgtacatt gggaacccaa
     4501 agccgtacat tgggaaccgg aacccgtaca ttgggaaccc aaagccgtac attgggaacc
     4561 ggtcacacat gtaagtgact gatataaaag agaaaaaagg cgatttttcc gcctaaaact
     4621 ctttaaaact tattaaaact cttaaaaccc gcctggcctg tgcataactg tctggccagc
     4681 gcacagccga agagctgcaa aaagcgccta cccttcggtc gctgcgctcc ctacgccccg
     4741 ccgcttcgcg tcggcctatc gcggccgctg gccgctcaaa aatggctggc ctacggccag
     4801 gcaatctacc agggcgcgga caagccgcgc cgtcgccact cgaccgccgg cgcccacatc
     4861 aaggcaccct gcctcgcgcg tttcggtgat gacggtgaaa acctctgaca catgcagctc
     4921 ccggtgacgg tcacagcttg tctgtaagcg gatgccggga gcagacaagc ccgtcagggc
     4981 gcgtcagcgg gtgttggcgg gtgtcggggc gcagccatga cccagtcacg tagcgatagc
     5041 ggagtgtata ctggcttaac tatgcggcat cagagcagat tgtactgaga gtgcaccata
     5101 tgcggtgtga aataccgcac agatgcgtaa ggagaaaata ccgcatcagg cgctcttccg
     5161 cttcctcgct cactgactcg ctgcgctcgg tcgttcggct gcggcgagcg gtatcagctc
     5221 actcaaaggc ggtaatacgg ttatccacag aatcagggga taacgcagga aagaacatgt
     5281 gagcaaaagg ccagcaaaag gccaggaacc gtaaaaaggc cgcgttgctg gcgtttttcc
     5341 ataggctccg cccccctgac gagcatcaca aaaatcgacg ctcaagtcag aggtggcgaa
     5401 acccgacagg actataaaga taccaggcgt ttccccctgg aagctccctc gtgcgctctc
     5461 ctgttccgac cctgccgctt accggatacc tgtccgcctt tctcccttcg ggaagcgtgg
     5521 cgctttctca tagctcacgc tgtaggtatc tcagttcggt gtaggtcgtt cgctccaagc
     5581 tgggctgtgt gcacgaaccc cccgttcagc ccgaccgctg cgccttatcc ggtaactatc
     5641 gtcttgagtc caacccggta agacacgact tatcgccact ggcagcagcc actggtaaca
     5701 ggattagcag agcgaggtat gtaggcggtg ctacagagtt cttgaagtgg tggcctaact
     5761 acggctacac tagaaggaca gtatttggta tctgcgctct gctgaagcca gttaccttcg
     5821 gaaaaagagt tggtagctct tgatccggca aacaaaccac cgctggtagc ggtggttttt
     5881 ttgtttgcaa gcagcagatt acgcgcagaa aaaaaggatc tcaagaagat cctttgatct
     5941 tttctacggg gtctgacgct cagtggaacg aaaactcacg ttaagggatt ttggtcatgc
     6001 attctaggtg attagaaaaa ctcatcgagc atcaaatgaa actgcaattt attcatatca
     6061 ggattatcaa taccatattt ttgaaaaagc cgtttctgta atgaaggaga aaactcaccg
     6121 aggcagttcc ataggatggc aagatcctgg tatcggtctg cgattccgac tcgtccaaca
     6181 tcaatacaac ctattaattt cccctcgtca aaaataaggt tatcaagtga gaaatcacca
     6241 tgagtgacga ctgaatccgg tgagaatggc aaaagtttat gcatttcttt ccagacttgt
     6301 tcaacaggcc agccattacg ctcgtcatca aaatcactcg catcaaccaa accgttattc
     6361 attcgtgatt gcgcctgagc gagtcgaaat acgcgatcgc tgttaaaagg acaattacaa
     6421 acaggaatcg aatgcaaccg gcgcaggaac actgccagcg catcaacaat attttcacct
     6481 gaatcaggat attcttctaa tacctggaat gctgttttcc ctgggatcgc agtggtgagt
     6541 aaccatgcat catcaggagt acggataaaa tgcttgatgg tcggaagagg cataaattcc
     6601 gtcagccagt ttagtctgac catctcatct gtaacatcat tggcaacgct acctttgcca
     6661 tgtttcagaa acaactctgg cgcatcgggc ttcccataca atcggtagat tgtcgcacct
     6721 gattgcccga cattatcgcg agcccattta tacccatata aatcagcatc catgttggaa
     6781 tttaatcgcg gccttgagca agacgtttcc cgttgaatat ggctcataac agaacttatt
     6841 atttccttcc tcttttctac agtatttaaa gataccccaa gaagctaatt ataacaagac
     6901 gaactccaat tcactgttcc ttgcattcta aaaccttaaa taccagaaaa cagctttttc
     6961 aaagttgttt tcaaagttgg cgtataacat agtatcgacg gagccgattt tgaaaccgcg
     7021 gtgatcacag gcagcaacgc tctgtcatcg ttacaatcaa catgctaccc tccgcgagat
     7081 catccgtgtt tcaaacccgg cagcttagtt gccgttcttc cgaatagcat cggtaacatg
     7141 agcaaagtct gccgccttac aacggctctc ccgctgacgc cgtcccggac tgatgggctg
     7201 cctgtatcga gtggtgattt tgtgccgagc tgccggtcgg ggagctgttg gctggctggt
     7261 ggcaggatat attgtggtgt aaaca
//
