# Supplementary material for: GreenGate 2.0: Backwards compatible addons for assembly of complex transcriptional units and their stacking with GreenGate
Source: PLoS One. 2023 Sep 8;18(9):e0290097. doi: 10.1371/journal.pone.0290097 (PMC10490876; doi:10.1371/journal.pone.0290097)
Supplement: S1 Dataset — (ZIP) [file pone.0290097.s006.zip › GreenGate2-Vectors/Level 1 and Level 2/Jokers/pGBY2_J.gb]

LOCUS       pGBY2_J                 6868 bp    DNA     circular UNA 05-AUG-2020
DEFINITION  Joker plasmid resembling pGBY2.
ACCESSION   urn.local.maizellab06.54-ggalwps
VERSION     urn.local.maizellab06.54-ggalwps
KEYWORDS    .
SOURCE      
  ORGANISM  
            .
FEATURES             Location/Qualifiers
     misc_feature    1..15
                     /Source="referenceToDocument: urn:local:maizel:1q-c8t8ge8"
                     /label="pGBY2 extraction (concatenated sequence 1)"
                     /note="Geneious type: Concatenated sequence"
     misc_feature    join(6..>15,<194..203)
                     /Source="referenceToDocument:
                     urn:local:maizellab06:5m-ggalwrc"
                     /label="pDGB3_omega1 extraction mutated (concatenated
                     sequence 2)"
                     /note="Geneious type: Concatenated sequence"
     misc_feature    12..197
                     /Source="referenceToDocument:
                     urn:local:maizellab06:83-c8tmpze"
                     /label="J_omega2_SF (concatenated sequence 2)"
                     /note="Geneious type: Concatenated sequence"
     misc_feature    <12..16
                     /Original_Bases
                     /label
                     /note="Geneious type: Editing History Insertion"
     ligation        12..15
                     /label="Ligation"
     source          join(28..>192,<17..27)
                     /organism="synthetic DNA construct"
                     /mol_type="other DNA"
                     /label="source synthetic DNA construct"
     misc_feature    17..22
                     /Recognition_pattern="GGTCTC(1/5)"
                     /annotation_group="GGTCTC"
                     /label="BsaI"
                     /note="Geneious type: restriction site"
     misc_feature    24..27
                     /created_by="maizellab06"
                     /label="GB-C"
     misc_feature    182
                     /Original_Bases="CGC"
                     /label="CGC"
                     /note="Geneious type: Editing History Replacement"
     misc_feature    182..185
                     /created_by="maizellab06"
                     /label="GG-A"
     misc_feature    184..185
                     /Original_Bases
                     /label
                     /note="Geneious type: Editing History Insertion"
     misc_feature    complement(187..192)
                     /Recognition_pattern="GGTCTC(1/5)"
                     /annotation_group="GGTCTC"
                     /label="BsaI"
                     /note="Geneious type: restriction site"
     misc_feature    193..>197
                     /Original_Bases
                     /label
                     /note="Geneious type: Editing History Insertion"
     ligation        194..197
                     /label="Ligation"
     misc_feature    194..6868
                     /Source="referenceToDocument: urn:local:maizel:1q-c8t8ge8"
                     /label="pGBY2 extraction (concatenated sequence 3)"
                     /note="Geneious type: Concatenated sequence"
     misc_feature    200..9
                     /Source="referenceToDocument:
                     urn:local:maizellab06:5l-ggalwrc"
                     /label="pDGB3_omega1 original (concatenated sequence 1)"
                     /note="Geneious type: Concatenated sequence"
     misc_feature    205..229
                     /note="right border repeat from nopaline C58 T-DNA"
                     /label="RB T-DNA repeat"
     misc_feature    complement(314..334)
                     /Hairpin="5.0"
                     /Primer-Dimer="3.0"
                     /Monovalent_Salt_Concentration="50.0"
                     /Divalent_Salt_Concentration="0.0"
                     /DNTP_Concentration="0.0"
                     /Mismatches=0
                     /%GC="61.9"
                     /Hairpin_Tm="82.9"
                     /Self_Dimer_Tm="5.9"
                     /Tm="66.1"
                     /annotation_group="10492177625486009f5df66-24b4-46e2-9db7-
                     48fe17b8b2f2"
                     /Sequence="AGGGGAACCCTGTGGTTGGCA"
                     /created_by="primer3"
                     /label="P-0045"
                     /note="Geneious type: primer_bind_reverse"
     CDS             1530..2159
                     /codon_start=1
                     /product="stability protein from the Pseudomonas plasmid 
                     pVS1 (Heeb et al., 2000)"
                     /translation="MKVIAVLNQKGGSGKTTIATHLARALQLAGADVLLVDSDPQGSA
                     RDWAAVREDQPLTVVGIDRPTIDRDVKAIGRRDFVVIDGAPQAADLAVSAIKAADFVL
                     IPVQPSPYDIWATADLVELVKQRIEVTDGRLQAAFVVSRAIKGTRIGGEVAEALAGYE
                     LPILESRITQRVSYPGTAAAGTTVLESEPEGDAAREVQALAAEIKSKLI"
                     /label="pVS1 StaA"
     CDS             2593..3660
                     /codon_start=1
                     /product="replication protein from the Pseudomonas plasmid
                      pVS1 (Heeb et al., 2000)"
                     /translation="GRKPSGPVQIGAALGDDLVEKLKAAQAAQRQRIEAEARPGESWQ
                     AAADRIRKESRQPPAAGAPSIRKPPKGDEQPDFFVPMLYDVGTRDSRSIMDVAVFRLS
                     KRDRRAGEVIRYELPDGHVEVSAGPAGMASVWDYDLVLMAVSHLTESMNRYREGKGDK
                     PGRVFRPHVADVLKFCRRADGGKQKDDLVETCIRLNTTHVAMQRTKKAKNGRLVTVSE
                     GEALISRYKIVKSETGRPEYIEIELADWMYREITEGKNPDVLTVHPDYFLIDPGIGRF
                     LYRLARRAAGKAEARWLFKTIYERSGSAGEFKKFCFTVRKLIGSNDLPEYDLKEEAGQ
                     AGPILVMRYRNLIEGEASAGS"
                     /label="pVS1 RepA"
     rep_origin      3726..3920
                     /note="origin of replication for the Pseudomonas plasmid 
                     pVS1 (Heeb et al., 2000)"
                     /label="pVS1 oriV"
     primer_bind     complement(4156..4178)
                     /note="pGEX vectors, reverse primer"
                     /label="pGEX 3'"
     misc_feature    4264..4404
                     /note="basis of mobility region from pBR322"
                     /label="bom"
     primer_bind     complement(4419..4436)
                     /note="L4440 vector, forward primer"
                     /label="L4440"
     rep_origin      complement(4590..5178)
                     /direction="LEFT"
                     /note="high-copy-number ColE1/pMB1/pBR322/pUC origin of 
                     replication"
                     /label="ori"
     primer_bind     complement(4670..4689)
                     /note="pBR322 origin, forward primer"
                     /label="pBR322ori-F"
     CDS             complement(5266..6057)
                     /codon_start=1
                     /gene="aadA"
                     /product="aminoglycoside adenylyltransferase (Murphy, 
                     1985)"
                     /note="confers resistance to spectinomycin and 
                     streptomycin"
                     /translation="MREAVIAEVSTQLSEVVGVIERHLEPTLLAVHLYGSAVDGGLKP
                     HSDIDLLVTVTVRLDETTRRALINDLLETSASPGESEILRAVEVTIVVHDDIIPWRYP
                     AKRELQFGEWQRNDILAGIFEPATIDIDLAILLTKAREHSVALVGPAAEELFDPVPEQ
                     DLFEALNETLTLWNSPPDWAGDERNVVLTLSRIWYSAVTGKIAPKDVAADWAMERLPA
                     QYQPVILEARQAYLGQEEDRLASRADQLEEFVHYVKGEITKVVGK"
                     /label="SmR"
     misc_feature    6843..6867
                     /note="left border repeat from nopaline C58 T-DNA"
                     /label="LB T-DNA repeat"
ORIGIN      
        1 taacggatca ccatggggtc tcagtcagga gtctcaatgg taactttact ctttatttaa
       61 ccatacattt ttttttattt ttttcacttt gttcttcatc cactattgtt ctttgttcat
      121 cttgaacaaa agctccctcc ttctttgttc ttcatccacc attgttcttc atcaatcatt
      181 tgtattgaga ccctcgagag atcctgacag gatatattgg cgggtaaacc taagagaaaa
      241 gagcgtttat tagaataatc ggatatttaa aagggcgtga aaaggtttat ccgttcgtcc
      301 atttgtatgt gcatgccaac cacagggttc ccctcgggat caaagtactt tgatccaacc
      361 cctccgctgc tatagtgcag tcggcttctg acgttcagtg cagccgtcat ctgaaaacga
      421 catgtcgcac aagtcctaag ttacgcgaca ggctgccgcc ctgccctttt cctggcgttt
      481 tcttgtcgcg tgttttagtc gcataaagta gaatacttgc gactagaacc ggagacatta
      541 cgccatgaac aagagcgccg ccgctggcct gctgggctat gcccgcgtca gcaccgacga
      601 ccaggacttg accaaccaac gggccgaact gcacgcggcc ggctgcacca agctgttttc
      661 cgagaagatc accggcacca ggcgcgaccg cccggagctg gccaggatgc ttgaccacct
      721 acgccctggc gacgttgtga cagtgaccag gctagaccgc ctggcccgca gcacccgcga
      781 cctactggac attgccgagc gcatccagga ggccggcgcg ggcctgcgta gcctggcaga
      841 gccgtgggcc gacaccacca cgccggccgg ccgcatggtg ttgaccgtgt tcgccggcat
      901 tgccgagttc gagcgttccc taatcatcga ccgcacccgg agcgggcgcg aggccgccaa
      961 ggcccgaggc gtgaagtttg gcccccgccc taccctcacc ccggcacaga tcgcgcacgc
     1021 ccgcgagctg atcgaccagg aaggccgcac cgtgaaagag gcggctgcac tgcttggcgt
     1081 gcatcgctcg accctgtacc gcgcacttga gcgcagcgag gaagtgacgc ccaccgaggc
     1141 caggcggcgc ggtgccttcc gtgaggacgc attgaccgag gccgacgccc tggcggccgc
     1201 cgagaatgaa cgccaagagg aacaagcatg aaaccgcacc aggacggcca ggacgaaccg
     1261 tttttcatta ccgaagagat cgaggcggag atgatcgcgg ccgggtacgt gttcgagccg
     1321 cccgcgcacc tctcaaccgt gcggctgcat gaaatcctgg ccggtttgtc tgatgccaag
     1381 ctggcggcct ggccggccag cttggccgct gaagaaaccg agcgccgccg tctaaaaagg
     1441 tgatgtgtat ttgagtaaaa cagcttgcgt catgcggtcg ctgcgtatat gatgcgatga
     1501 gtaaataaac aaatacgcaa ggggaacgca tgaaggttat cgctgtactt aaccagaaag
     1561 gcgggtcagg caagacgacc atcgcaaccc atctagcccg cgccctgcaa ctcgccgggg
     1621 ccgatgttct gttagtcgat tccgatcccc agggcagtgc ccgcgattgg gcggccgtgc
     1681 gggaagatca accgctaacc gttgtcggca tcgaccgccc gacgattgac cgcgacgtga
     1741 aggccatcgg ccggcgcgac ttcgtagtga tcgacggagc gccccaggcg gcggacttgg
     1801 ctgtgtccgc gatcaaggca gccgacttcg tgctgattcc ggtgcagcca agcccttacg
     1861 acatatgggc caccgccgac ctggtggagc tggttaagca gcgcattgag gtcacggatg
     1921 gaaggctaca agcggccttt gtcgtgtcgc gggcgatcaa aggcacgcgc atcggcggtg
     1981 aggttgccga ggcgctggcc gggtacgagc tgcccattct tgagtcccgt atcacgcagc
     2041 gcgtgagcta cccaggcact gccgccgccg gcacaaccgt tcttgaatca gaacccgagg
     2101 gcgacgctgc ccgcgaggtc caggcgctgg ccgctgaaat taaatcaaaa ctcatttgag
     2161 ttaatgaggt aaagagaaaa tgagcaaaag cacaaacacg ctaagtgccg gccgtccgag
     2221 cgcacgcagc agcaaggctg caacgttggc cagcctggca gacacgccag ccatgaagcg
     2281 ggtcaacttt cagttgccgg cggaggatca caccaagctg aagatgtacg cggtacgcca
     2341 aggcaagacc attaccgagc tgctatctga atacatcgcg cagctaccag agtaaatgag
     2401 caaatgaata aatgagtaga tgaattttag cggctaaagg aggcggcatg gaaaatcaag
     2461 aacaaccagg caccgacgcc gtggaatgcc ccatgtgtgg aggaacgggc ggttggccag
     2521 gcgtaagcgg ctgggttgtc tgccggccct gcaatggcac tggaaccccc aagcccgagg
     2581 aatcggcgtg acggtcgcaa accatccggc ccggtacaaa tcggcgcggc gctgggtgat
     2641 gacctggtgg agaagttgaa ggccgcgcag gccgcccagc ggcaacgcat cgaggcagaa
     2701 gcacgccccg gtgaatcgtg gcaagcggcc gctgatcgaa tccgcaaaga atcccggcaa
     2761 ccgccggcag ccggtgcgcc gtcgattagg aagccgccca agggcgacga gcaaccagat
     2821 tttttcgttc cgatgctcta tgacgtgggc acccgcgata gtcgcagcat catggacgtg
     2881 gccgttttcc gtctgtcgaa gcgtgaccga cgagctggcg aggtgatccg ctacgagctt
     2941 ccagacgggc acgtagaggt ttccgcaggg ccggccggca tggccagtgt gtgggattac
     3001 gacctggtac tgatggcggt ttcccatcta accgaatcca tgaaccgata ccgggaaggg
     3061 aagggagaca agcccggccg cgtgttccgt ccacacgttg cggacgtact caagttctgc
     3121 cggcgagccg atggcggaaa gcagaaagac gacctggtag aaacctgcat tcggttaaac
     3181 accacgcacg ttgccatgca gcgtacgaag aaggccaaga acggccgcct ggtgacggta
     3241 tccgagggtg aagccttgat tagccgctac aagatcgtaa agagcgaaac cgggcggccg
     3301 gagtacatcg agatcgagct agctgattgg atgtaccgcg agatcacaga aggcaagaac
     3361 ccggacgtgc tgacggttca ccccgattac tttttgatcg atcccggcat cggccgtttt
     3421 ctctaccgcc tggcacgccg cgccgcaggc aaggcagaag ccagatggtt gttcaagacg
     3481 atctacgaac gcagtggcag cgccggagag ttcaagaagt tctgtttcac cgtgcgcaag
     3541 ctgatcgggt caaatgacct gccggagtac gatttgaagg aggaggcggg gcaggctggc
     3601 ccgatcctag tcatgcgcta ccgcaacctg atcgagggcg aagcatccgc cggttcctaa
     3661 tgtacggagc agatgctagg gcaaattgcc ctagcagggg aaaaaggtcg aaaaggactc
     3721 tttcctgtgg atagcacgta cattgggaac ccaaagccgt acattgggaa ccggaacccg
     3781 tacattggga acccaaagcc gtacattggg aaccggtcac acatgtaagt gactgatata
     3841 aaagagaaaa aaggcgattt ttccgcctaa aactctttaa aacttattaa aactcttaaa
     3901 acccgcctgg cctgtgcata actgtctggc cagcgcacag ccgaagagct gcaaaaagcg
     3961 cctacccttc ggtcgctgcg ctccctacgc cccgccgctt cgcgtcggcc tatcgcggcc
     4021 gctggccgct caaaaatggc tggcctacgg ccaggcaatc taccagggcg cggacaagcc
     4081 gcgccgtcgc cactcgaccg ccggcgccca catcaaggca ccctgcctcg cgcgtttcgg
     4141 tgatgacggt gaaaacctct gacacatgca gctcccggtg acggtcacag cttgtctgta
     4201 agcggatgcc gggagcagac aagcccgtca gggcgcgtca gcgggtgttg gcgggtgtcg
     4261 gggcgcagcc atgacccagt cacgtagcga tagcggagtg tatactggct taactatgcg
     4321 gcatcagagc agattgtact gagagtgcac catatgcggt gtgaaatacc gcacagatgc
     4381 gtaaggagaa aataccgcat caggcgctct tccgcttcct cgctcactga ctcgctgcgc
     4441 tcggtcgttc ggctgcggcg agcggtatca gctcactcaa aggcggtaat acggttatcc
     4501 acagaatcag gggataacgc aggaaagaac atgtgagcaa aaggccagca aaaggccagg
     4561 aaccgtaaaa aggccgcgtt gctggcgttt ttccataggc tccgcccccc tgacgagcat
     4621 cacaaaaatc gacgctcaag tcagaggtgg cgaaacccga caggactata aagataccag
     4681 gcgtttcccc ctggaagctc cctcgtgcgc tctcctgttc cgaccctgcc gcttaccgga
     4741 tacctgtccg cctttctccc ttcgggaagc gtggcgcttt ctcatagctc acgctgtagg
     4801 tatctcagtt cggtgtaggt cgttcgctcc aagctgggct gtgtgcacga accccccgtt
     4861 cagcccgacc gctgcgcctt atccggtaac tatcgtcttg agtccaaccc ggtaagacac
     4921 gacttatcgc cactggcagc agccactggt aacaggatta gcagagcgag gtatgtaggc
     4981 ggtgctacag agttcttgaa gtggtggcct aactacggct acactagaag gacagtattt
     5041 ggtatctgcg ctctgctgaa gccagttacc ttcggaaaaa gagttggtag ctcttgatcc
     5101 ggcaaacaaa ccaccgctgg tagcggtggt ttttttgttt gcaagcagca gattacgcgc
     5161 agaaaaaaag gatctcaaga agatcctttg atcttttcta cggggtctga cgctcagtgg
     5221 aacgaaaact cacgttaagg gattttggtc atgcattcta ggtgattatt tgccgactac
     5281 cttggtgatc tcgcctttca cgtagtggac aaattcttcc aactgatctg cgcgcgaggc
     5341 caagcgatct tcttcttgtc caagataagc ctgtctagct tcaagtatga cgggctgata
     5401 ctgggccggc aggcgctcca ttgcccagtc ggcagcgaca tccttcggcg cgattttgcc
     5461 ggttactgcg ctgtaccaaa tgcgggacaa cgtaagcact acatttcgct catcaccagc
     5521 ccagtcgggc ggcgagttcc atagcgttaa ggtttcattt agcgcctcaa atagatcctg
     5581 ttcaggaacc ggatcaaaga gttcctccgc cgctggacct accaaggcaa cgctatgttc
     5641 tcttgctttt gtcagcaaga tagccagatc aatgtcgatc gtggctggct cgaagatacc
     5701 tgcaagaatg tcattgcgct gccattctcc aaattgcagt tcgcgcttag ctggataacg
     5761 ccacggaatg atgtcgtcgt gcacaacaat ggtgacttct acagcgcgga gaatctcgct
     5821 ctctccaggg gaagccgaag tttccaaaag gtcgttgatc aaagctcgcc gcgttgtttc
     5881 atcaagcctt acggtcaccg taaccagcaa atcaatatca ctgtgtggct tcaggccgcc
     5941 atccactgcg gagccgtaca aatgtacggc cagcaacgtc ggttcgagat ggcgctcgat
     6001 gacgccaact acctctgata gttgagtcga tacttcggcg atcaccgctt ccctcataat
     6061 gtttaacttt gttttagggc gactgccctg ctgcgtaaca tcgttgctgc tccataacat
     6121 caaacatcga cccacggcgt aacgcgcttg ctgcttggat gcccgaggca tagactgtac
     6181 cccaaaaaaa cagtcataac aagccatgaa aaccgccact gcgccgttac caccgctgcg
     6241 ttcggtcaag gttctggacc agttgcgtga gcgcatacgc tacttgcatt acagcttacg
     6301 aaccgaacag gcttatgtcc actgggttcg tgccttcatc cgtttccacg gtgtgcgtca
     6361 cccggcaacc ttgggtagca gcgaagtcga ggcatttctg tcctggctgg aacagaactt
     6421 attatttcct tcctcttttc tacagtattt aaagataccc caagaagcta attataacaa
     6481 gacgaactcc aattcactgt tccttgcatt ctaaaacctt aaataccaga aaacagcttt
     6541 ttcaaagttg ttttcaaagt tggcgtataa catagtatcg acggagccga ttttgaaacc
     6601 gcggtgatca caggcagcaa cgctctgtca tcgttacaat caacatgcta ccctccgcga
     6661 gatcatccgt gtttcaaacc cggcagctta gttgccgttc ttccgaatag catcggtaac
     6721 atgagcaaag tctgccgcct tacaacggct ctcccgctga cgccgtcccg gactgatggg
     6781 ctgcctgtat cgagtggtga ttttgtgccg agctgccggt cggggagctg ttggctggct
     6841 ggtggcagga tatattgtgg tgtaaaca
//
