# Supplementary material for: GreenGate 2.0: Backwards compatible addons for assembly of complex transcriptional units and their stacking with GreenGate
Source: PLoS One. 2023 Sep 8;18(9):e0290097. doi: 10.1371/journal.pone.0290097 (PMC10490876; doi:10.1371/journal.pone.0290097)
Supplement: S1 Dataset — (ZIP) [file pone.0290097.s006.zip › GreenGate2-Vectors/Level 1 and Level 2/Jokers/pGBY1_J.gb]

LOCUS       pGBY1_J                 6867 bp    DNA     circular UNA 21-SEP-2022
DEFINITION  Joker plasmid resembling pGBY1.
ACCESSION   urn.local.maizellab06.53-ggalwps
VERSION     urn.local.maizellab06.53-ggalwps
KEYWORDS    .
SOURCE      
  ORGANISM  
            .
FEATURES             Location/Qualifiers
     misc_feature    1..15
                     /Source="referenceToDocument: urn:local:maizel:1p-c8t8ge8"
                     /label="pGBY1 extraction (concatenated sequence 1)"
                     /note="Geneious type: Concatenated sequence"
     misc_feature    join(6..>15,<193..202)
                     /Source="referenceToDocument:
                     urn:local:excludedDuringImport:58-ggalwpt"
                     /label="pDGB3_omega1 extraction mutated (concatenated
                     sequence 2)"
                     /note="Geneious type: Concatenated sequence"
     misc_feature    <12..16
                     /Original_Bases
                     /label
                     /note="Geneious type: Editing History Insertion"
     ligation        12..15
                     /label="Ligation"
     misc_feature    12..196
                     /Source="referenceToDocument:
                     urn:local:maizellab06:7x-c8tmouh"
                     /label="J_omega1_SF (concatenated sequence 2)"
                     /note="Geneious type: Concatenated sequence"
     source          join(<28..>191,<17..23)
                     /organism="synthetic DNA construct"
                     /mol_type="other DNA"
                     /label="source synthetic DNA construct"
     misc_feature    24..27
                     /Original_Bases="GGAG"
                     /label="GGAG"
                     /note="Geneious type: Editing History Replacement"
     misc_feature    24..27
                     /created_by="maizellab06"
                     /label="GG-A"
     misc_feature    181..184
                     /created_by="maizellab06"
                     /label="GB-C"
     misc_feature    192..>196
                     /Original_Bases
                     /label
                     /note="Geneious type: Editing History Insertion"
     ligation        193..196
                     /label="Ligation"
     misc_feature    193..6867
                     /Source="referenceToDocument: urn:local:maizel:1p-c8t8ge8"
                     /label="pGBY1 extraction (concatenated sequence 3)"
                     /note="Geneious type: Concatenated sequence"
     misc_feature    199..9
                     /Source="referenceToDocument:
                     urn:local:excludedDuringImport:57-ggalwpt"
                     /label="pDGB3_omega1 original (concatenated sequence 1)"
                     /note="Geneious type: Concatenated sequence"
     misc_feature    204..228
                     /note="right border repeat from nopaline C58 T-DNA"
                     /label="RB T-DNA repeat"
     misc_feature    complement(313..333)
                     /Hairpin="5.0"
                     /Primer-Dimer="3.0"
                     /Monovalent_Salt_Concentration="50.0"
                     /Divalent_Salt_Concentration="0.0"
                     /DNTP_Concentration="0.0"
                     /Mismatches=0
                     /%GC="61.9"
                     /Hairpin_Tm="82.9"
                     /Self_Dimer_Tm="5.9"
                     /Tm="66.1"
                     /annotation_group="10492177625486009f5df66-24b4-46e2-9db7-
                     48fe17b8b2f2"
                     /Sequence="AGGGGAACCCTGTGGTTGGCA"
                     /created_by="primer3"
                     /label="P-0045"
                     /note="Geneious type: primer_bind_reverse"
     CDS             1529..2158
                     /codon_start=1
                     /product="stability protein from the Pseudomonas plasmid 
                     pVS1 (Heeb et al., 2000)"
                     /translation="MKVIAVLNQKGGSGKTTIATHLARALQLAGADVLLVDSDPQGSA
                     RDWAAVREDQPLTVVGIDRPTIDRDVKAIGRRDFVVIDGAPQAADLAVSAIKAADFVL
                     IPVQPSPYDIWATADLVELVKQRIEVTDGRLQAAFVVSRAIKGTRIGGEVAEALAGYE
                     LPILESRITQRVSYPGTAAAGTTVLESEPEGDAAREVQALAAEIKSKLI"
                     /label="pVS1 StaA"
     CDS             2592..3659
                     /codon_start=1
                     /product="replication protein from the Pseudomonas plasmid
                      pVS1 (Heeb et al., 2000)"
                     /translation="GRKPSGPVQIGAALGDDLVEKLKAAQAAQRQRIEAEARPGESWQ
                     AAADRIRKESRQPPAAGAPSIRKPPKGDEQPDFFVPMLYDVGTRDSRSIMDVAVFRLS
                     KRDRRAGEVIRYELPDGHVEVSAGPAGMASVWDYDLVLMAVSHLTESMNRYREGKGDK
                     PGRVFRPHVADVLKFCRRADGGKQKDDLVETCIRLNTTHVAMQRTKKAKNGRLVTVSE
                     GEALISRYKIVKSETGRPEYIEIELADWMYREITEGKNPDVLTVHPDYFLIDPGIGRF
                     LYRLARRAAGKAEARWLFKTIYERSGSAGEFKKFCFTVRKLIGSNDLPEYDLKEEAGQ
                     AGPILVMRYRNLIEGEASAGS"
                     /label="pVS1 RepA"
     rep_origin      3725..3919
                     /note="origin of replication for the Pseudomonas plasmid 
                     pVS1 (Heeb et al., 2000)"
                     /label="pVS1 oriV"
     primer_bind     complement(4155..4177)
                     /note="pGEX vectors, reverse primer"
                     /label="pGEX 3'"
     misc_feature    4263..4403
                     /note="basis of mobility region from pBR322"
                     /label="bom"
     primer_bind     complement(4418..4435)
                     /note="L4440 vector, forward primer"
                     /label="L4440"
     rep_origin      complement(4589..5177)
                     /direction="LEFT"
                     /note="high-copy-number ColE1/pMB1/pBR322/pUC origin of 
                     replication"
                     /label="ori"
     primer_bind     complement(4669..4688)
                     /note="pBR322 origin, forward primer"
                     /label="pBR322ori-F"
     CDS             complement(5265..6056)
                     /codon_start=1
                     /gene="aadA"
                     /product="aminoglycoside adenylyltransferase (Murphy, 
                     1985)"
                     /note="confers resistance to spectinomycin and 
                     streptomycin"
                     /translation="MREAVIAEVSTQLSEVVGVIERHLEPTLLAVHLYGSAVDGGLKP
                     HSDIDLLVTVTVRLDETTRRALINDLLETSASPGESEILRAVEVTIVVHDDIIPWRYP
                     AKRELQFGEWQRNDILAGIFEPATIDIDLAILLTKAREHSVALVGPAAEELFDPVPEQ
                     DLFEALNETLTLWNSPPDWAGDERNVVLTLSRIWYSAVTGKIAPKDVAADWAMERLPA
                     QYQPVILEARQAYLGQEEDRLASRADQLEEFVHYVKGEITKVVGK"
                     /label="SmR"
     misc_feature    6842..6866
                     /note="left border repeat from nopaline C58 T-DNA"
                     /label="LB T-DNA repeat"
ORIGIN      
        1 taacggatca ccatggggtc tcaacctctc aatggtaact ttactcttta tttaaccata
       61 catttttttt tatttttttc actttgttct tcatccacta ttgttctttg ttcatcttga
      121 acaaaagctc cctccttctt tgttcttcat ccaccattgt tcttcatcaa tcatttcgct
      181 gtcatgagac cctcgagaga tcctgacagg atatattggc gggtaaacct aagagaaaag
      241 agcgtttatt agaataatcg gatatttaaa agggcgtgaa aaggtttatc cgttcgtcca
      301 tttgtatgtg catgccaacc acagggttcc cctcgggatc aaagtacttt gatccaaccc
      361 ctccgctgct atagtgcagt cggcttctga cgttcagtgc agccgtcatc tgaaaacgac
      421 atgtcgcaca agtcctaagt tacgcgacag gctgccgccc tgcccttttc ctggcgtttt
      481 cttgtcgcgt gttttagtcg cataaagtag aatacttgcg actagaaccg gagacattac
      541 gccatgaaca agagcgccgc cgctggcctg ctgggctatg cccgcgtcag caccgacgac
      601 caggacttga ccaaccaacg ggccgaactg cacgcggccg gctgcaccaa gctgttttcc
      661 gagaagatca ccggcaccag gcgcgaccgc ccggagctgg ccaggatgct tgaccaccta
      721 cgccctggcg acgttgtgac agtgaccagg ctagaccgcc tggcccgcag cacccgcgac
      781 ctactggaca ttgccgagcg catccaggag gccggcgcgg gcctgcgtag cctggcagag
      841 ccgtgggccg acaccaccac gccggccggc cgcatggtgt tgaccgtgtt cgccggcatt
      901 gccgagttcg agcgttccct aatcatcgac cgcacccgga gcgggcgcga ggccgccaag
      961 gcccgaggcg tgaagtttgg cccccgccct accctcaccc cggcacagat cgcgcacgcc
     1021 cgcgagctga tcgaccagga aggccgcacc gtgaaagagg cggctgcact gcttggcgtg
     1081 catcgctcga ccctgtaccg cgcacttgag cgcagcgagg aagtgacgcc caccgaggcc
     1141 aggcggcgcg gtgccttccg tgaggacgca ttgaccgagg ccgacgccct ggcggccgcc
     1201 gagaatgaac gccaagagga acaagcatga aaccgcacca ggacggccag gacgaaccgt
     1261 ttttcattac cgaagagatc gaggcggaga tgatcgcggc cgggtacgtg ttcgagccgc
     1321 ccgcgcacct ctcaaccgtg cggctgcatg aaatcctggc cggtttgtct gatgccaagc
     1381 tggcggcctg gccggccagc ttggccgctg aagaaaccga gcgccgccgt ctaaaaaggt
     1441 gatgtgtatt tgagtaaaac agcttgcgtc atgcggtcgc tgcgtatatg atgcgatgag
     1501 taaataaaca aatacgcaag gggaacgcat gaaggttatc gctgtactta accagaaagg
     1561 cgggtcaggc aagacgacca tcgcaaccca tctagcccgc gccctgcaac tcgccggggc
     1621 cgatgttctg ttagtcgatt ccgatcccca gggcagtgcc cgcgattggg cggccgtgcg
     1681 ggaagatcaa ccgctaaccg ttgtcggcat cgaccgcccg acgattgacc gcgacgtgaa
     1741 ggccatcggc cggcgcgact tcgtagtgat cgacggagcg ccccaggcgg cggacttggc
     1801 tgtgtccgcg atcaaggcag ccgacttcgt gctgattccg gtgcagccaa gcccttacga
     1861 catatgggcc accgccgacc tggtggagct ggttaagcag cgcattgagg tcacggatgg
     1921 aaggctacaa gcggcctttg tcgtgtcgcg ggcgatcaaa ggcacgcgca tcggcggtga
     1981 ggttgccgag gcgctggccg ggtacgagct gcccattctt gagtcccgta tcacgcagcg
     2041 cgtgagctac ccaggcactg ccgccgccgg cacaaccgtt cttgaatcag aacccgaggg
     2101 cgacgctgcc cgcgaggtcc aggcgctggc cgctgaaatt aaatcaaaac tcatttgagt
     2161 taatgaggta aagagaaaat gagcaaaagc acaaacacgc taagtgccgg ccgtccgagc
     2221 gcacgcagca gcaaggctgc aacgttggcc agcctggcag acacgccagc catgaagcgg
     2281 gtcaactttc agttgccggc ggaggatcac accaagctga agatgtacgc ggtacgccaa
     2341 ggcaagacca ttaccgagct gctatctgaa tacatcgcgc agctaccaga gtaaatgagc
     2401 aaatgaataa atgagtagat gaattttagc ggctaaagga ggcggcatgg aaaatcaaga
     2461 acaaccaggc accgacgccg tggaatgccc catgtgtgga ggaacgggcg gttggccagg
     2521 cgtaagcggc tgggttgtct gccggccctg caatggcact ggaaccccca agcccgagga
     2581 atcggcgtga cggtcgcaaa ccatccggcc cggtacaaat cggcgcggcg ctgggtgatg
     2641 acctggtgga gaagttgaag gccgcgcagg ccgcccagcg gcaacgcatc gaggcagaag
     2701 cacgccccgg tgaatcgtgg caagcggccg ctgatcgaat ccgcaaagaa tcccggcaac
     2761 cgccggcagc cggtgcgccg tcgattagga agccgcccaa gggcgacgag caaccagatt
     2821 ttttcgttcc gatgctctat gacgtgggca cccgcgatag tcgcagcatc atggacgtgg
     2881 ccgttttccg tctgtcgaag cgtgaccgac gagctggcga ggtgatccgc tacgagcttc
     2941 cagacgggca cgtagaggtt tccgcagggc cggccggcat ggccagtgtg tgggattacg
     3001 acctggtact gatggcggtt tcccatctaa ccgaatccat gaaccgatac cgggaaggga
     3061 agggagacaa gcccggccgc gtgttccgtc cacacgttgc ggacgtactc aagttctgcc
     3121 ggcgagccga tggcggaaag cagaaagacg acctggtaga aacctgcatt cggttaaaca
     3181 ccacgcacgt tgccatgcag cgtacgaaga aggccaagaa cggccgcctg gtgacggtat
     3241 ccgagggtga agccttgatt agccgctaca agatcgtaaa gagcgaaacc gggcggccgg
     3301 agtacatcga gatcgagcta gctgattgga tgtaccgcga gatcacagaa ggcaagaacc
     3361 cggacgtgct gacggttcac cccgattact ttttgatcga tcccggcatc ggccgttttc
     3421 tctaccgcct ggcacgccgc gccgcaggca aggcagaagc cagatggttg ttcaagacga
     3481 tctacgaacg cagtggcagc gccggagagt tcaagaagtt ctgtttcacc gtgcgcaagc
     3541 tgatcgggtc aaatgacctg ccggagtacg atttgaagga ggaggcgggg caggctggcc
     3601 cgatcctagt catgcgctac cgcaacctga tcgagggcga agcatccgcc ggttcctaat
     3661 gtacggagca gatgctaggg caaattgccc tagcagggga aaaaggtcga aaaggactct
     3721 ttcctgtgga tagcacgtac attgggaacc caaagccgta cattgggaac cggaacccgt
     3781 acattgggaa cccaaagccg tacattggga accggtcaca catgtaagtg actgatataa
     3841 aagagaaaaa aggcgatttt tccgcctaaa actctttaaa acttattaaa actcttaaaa
     3901 cccgcctggc ctgtgcataa ctgtctggcc agcgcacagc cgaagagctg caaaaagcgc
     3961 ctacccttcg gtcgctgcgc tccctacgcc ccgccgcttc gcgtcggcct atcgcggccg
     4021 ctggccgctc aaaaatggct ggcctacggc caggcaatct accagggcgc ggacaagccg
     4081 cgccgtcgcc actcgaccgc cggcgcccac atcaaggcac cctgcctcgc gcgtttcggt
     4141 gatgacggtg aaaacctctg acacatgcag ctcccggtga cggtcacagc ttgtctgtaa
     4201 gcggatgccg ggagcagaca agcccgtcag ggcgcgtcag cgggtgttgg cgggtgtcgg
     4261 ggcgcagcca tgacccagtc acgtagcgat agcggagtgt atactggctt aactatgcgg
     4321 catcagagca gattgtactg agagtgcacc atatgcggtg tgaaataccg cacagatgcg
     4381 taaggagaaa ataccgcatc aggcgctctt ccgcttcctc gctcactgac tcgctgcgct
     4441 cggtcgttcg gctgcggcga gcggtatcag ctcactcaaa ggcggtaata cggttatcca
     4501 cagaatcagg ggataacgca ggaaagaaca tgtgagcaaa aggccagcaa aaggccagga
     4561 accgtaaaaa ggccgcgttg ctggcgtttt tccataggct ccgcccccct gacgagcatc
     4621 acaaaaatcg acgctcaagt cagaggtggc gaaacccgac aggactataa agataccagg
     4681 cgtttccccc tggaagctcc ctcgtgcgct ctcctgttcc gaccctgccg cttaccggat
     4741 acctgtccgc ctttctccct tcgggaagcg tggcgctttc tcatagctca cgctgtaggt
     4801 atctcagttc ggtgtaggtc gttcgctcca agctgggctg tgtgcacgaa ccccccgttc
     4861 agcccgaccg ctgcgcctta tccggtaact atcgtcttga gtccaacccg gtaagacacg
     4921 acttatcgcc actggcagca gccactggta acaggattag cagagcgagg tatgtaggcg
     4981 gtgctacaga gttcttgaag tggtggccta actacggcta cactagaagg acagtatttg
     5041 gtatctgcgc tctgctgaag ccagttacct tcggaaaaag agttggtagc tcttgatccg
     5101 gcaaacaaac caccgctggt agcggtggtt tttttgtttg caagcagcag attacgcgca
     5161 gaaaaaaagg atctcaagaa gatcctttga tcttttctac ggggtctgac gctcagtgga
     5221 acgaaaactc acgttaaggg attttggtca tgcattctag gtgattattt gccgactacc
     5281 ttggtgatct cgcctttcac gtagtggaca aattcttcca actgatctgc gcgcgaggcc
     5341 aagcgatctt cttcttgtcc aagataagcc tgtctagctt caagtatgac gggctgatac
     5401 tgggccggca ggcgctccat tgcccagtcg gcagcgacat ccttcggcgc gattttgccg
     5461 gttactgcgc tgtaccaaat gcgggacaac gtaagcacta catttcgctc atcaccagcc
     5521 cagtcgggcg gcgagttcca tagcgttaag gtttcattta gcgcctcaaa tagatcctgt
     5581 tcaggaaccg gatcaaagag ttcctccgcc gctggaccta ccaaggcaac gctatgttct
     5641 cttgcttttg tcagcaagat agccagatca atgtcgatcg tggctggctc gaagatacct
     5701 gcaagaatgt cattgcgctg ccattctcca aattgcagtt cgcgcttagc tggataacgc
     5761 cacggaatga tgtcgtcgtg cacaacaatg gtgacttcta cagcgcggag aatctcgctc
     5821 tctccagggg aagccgaagt ttccaaaagg tcgttgatca aagctcgccg cgttgtttca
     5881 tcaagcctta cggtcaccgt aaccagcaaa tcaatatcac tgtgtggctt caggccgcca
     5941 tccactgcgg agccgtacaa atgtacggcc agcaacgtcg gttcgagatg gcgctcgatg
     6001 acgccaacta cctctgatag ttgagtcgat acttcggcga tcaccgcttc cctcataatg
     6061 tttaactttg ttttagggcg actgccctgc tgcgtaacat cgttgctgct ccataacatc
     6121 aaacatcgac ccacggcgta acgcgcttgc tgcttggatg cccgaggcat agactgtacc
     6181 ccaaaaaaac agtcataaca agccatgaaa accgccactg cgccgttacc accgctgcgt
     6241 tcggtcaagg ttctggacca gttgcgtgag cgcatacgct acttgcatta cagcttacga
     6301 accgaacagg cttatgtcca ctgggttcgt gccttcatcc gtttccacgg tgtgcgtcac
     6361 ccggcaacct tgggtagcag cgaagtcgag gcatttctgt cctggctgga acagaactta
     6421 ttatttcctt cctcttttct acagtattta aagatacccc aagaagctaa ttataacaag
     6481 acgaactcca attcactgtt ccttgcattc taaaacctta aataccagaa aacagctttt
     6541 tcaaagttgt tttcaaagtt ggcgtataac atagtatcga cggagccgat tttgaaaccg
     6601 cggtgatcac aggcagcaac gctctgtcat cgttacaatc aacatgctac cctccgcgag
     6661 atcatccgtg tttcaaaccc ggcagcttag ttgccgttct tccgaatagc atcggtaaca
     6721 tgagcaaagt ctgccgcctt acaacggctc tcccgctgac gccgtcccgg actgatgggc
     6781 tgcctgtatc gagtggtgat tttgtgccga gctgccggtc ggggagctgt tggctggctg
     6841 gtggcaggat atattgtggt gtaaaca
//
