# Supplementary material for: GreenGate 2.0: Backwards compatible addons for assembly of complex transcriptional units and their stacking with GreenGate
Source: PLoS One. 2023 Sep 8;18(9):e0290097. doi: 10.1371/journal.pone.0290097 (PMC10490876; doi:10.1371/journal.pone.0290097)
Supplement: S1 Dataset — (ZIP) [file pone.0290097.s006.zip › GreenGate2-Vectors/Level 1 and Level 2/Jokers/pGBZ1_J.gb]

LOCUS       pGBZ1_J                 6547 bp    DNA     circular UNA 28-JUN-2021
DEFINITION  Joker plasmid resembling pGBZ1.
ACCESSION   urn.local.maizellab06.55-ggalwps
VERSION     urn.local.maizellab06.55-ggalwps
KEYWORDS    .
SOURCE      
  ORGANISM  
            .
FEATURES             Location/Qualifiers
     misc_feature    12..205
                     /Source="referenceToDocument: urn:local:maizel:26-c8t8yhp"
                     /label="J_alfa1_SF (concatenated sequence 2)"
                     /note="Geneious type: Concatenated sequence"
     ligation        12..15
                     /label="Ligation"
     misc_feature    28..31
                     /created_by="maizel"
                     /label="GG-A"
     misc_feature    186..189
                     /created_by="maizel"
                     /label="GB-C"
     misc_feature    202..15
                     /Source="referenceToDocument: urn:local:maizel:1n-c8t8ge7"
                     /label="pGBZ1 (concatenated sequence 1)"
                     /note="Geneious type: Concatenated sequence"
     ligation        202..205
                     /label="Ligation"
     misc_feature    213..237
                     /note="right border repeat from nopaline C58 T-DNA"
                     /label="RB T-DNA repeat"
     misc_feature    complement(322..342)
                     /Hairpin="5.0"
                     /Primer-Dimer="3.0"
                     /Monovalent_Salt_Concentration="50.0"
                     /Divalent_Salt_Concentration="0.0"
                     /DNTP_Concentration="0.0"
                     /Mismatches=0
                     /%GC="61.9"
                     /Hairpin_Tm="82.9"
                     /Self_Dimer_Tm="5.9"
                     /Tm="66.1"
                     /annotation_group="10487921417927694b1a738-5399-4d9a-aeb1-
                     112011b5b7f6"
                     /Sequence="AGGGGAACCCTGTGGTTGGCA"
                     /created_by="primer3"
                     /label="P-0045"
                     /note="Geneious type: primer_bind_reverse"
     misc_feature    complement(540..544)
                     /Recognition_pattern="GTCTC(1/5)"
                     /annotation_group="GTCTC"
                     /label="Alw26I"
                     /note="Geneious type: restriction site"
     CDS             1538..2167
                     /codon_start=1
                     /product="stability protein from the Pseudomonas plasmid 
                     pVS1 (Heeb et al., 2000)"
                     /translation="MKVIAVLNQKGGSGKTTIATHLARALQLAGADVLLVDSDPQGSA
                     RDWAAVREDQPLTVVGIDRPTIDRDVKAIGRRDFVVIDGAPQAADLAVSAIKAADFVL
                     IPVQPSPYDIWATADLVELVKQRIEVTDGRLQAAFVVSRAIKGTRIGGEVAEALAGYE
                     LPILESRITQRVSYPGTAAAGTTVLESEPEGDAAREVQALAAEIKSKLI"
                     /label="pVS1 StaA"
     CDS             2601..3668
                     /codon_start=1
                     /product="replication protein from the Pseudomonas plasmid
                      pVS1 (Heeb et al., 2000)"
                     /translation="GRKPSGPVQIGAALGDDLVEKLKAAQAAQRQRIEAEARPGESWQ
                     AAADRIRKESRQPPAAGAPSIRKPPKGDEQPDFFVPMLYDVGTRDSRSIMDVAVFRLS
                     KRDRRAGEVIRYELPDGHVEVSAGPAGMASVWDYDLVLMAVSHLTESMNRYREGKGDK
                     PGRVFRPHVADVLKFCRRADGGKQKDDLVETCIRLNTTHVAMQRTKKAKNGRLVTVSE
                     GEALISRYKIVKSETGRPEYIEIELADWMYREITEGKNPDVLTVHPDYFLIDPGIGRF
                     LYRLARRAAGKAEARWLFKTIYERSGSAGEFKKFCFTVRKLIGSNDLPEYDLKEEAGQ
                     AGPILVMRYRNLIEGEASAGS"
                     /label="pVS1 RepA"
     misc_feature    complement(3073..3077)
                     /Recognition_pattern="GTCTC(1/5)"
                     /annotation_group="GTCTC"
                     /label="Alw26I"
                     /note="Geneious type: restriction site"
     rep_origin      3734..3928
                     /note="origin of replication for the Pseudomonas plasmid 
                     pVS1 (Heeb et al., 2000)"
                     /label="pVS1 oriV"
     primer_bind     complement(4164..4186)
                     /note="pGEX vectors, reverse primer"
                     /label="pGEX 3'"
     misc_feature    4272..4412
                     /note="basis of mobility region from pBR322"
                     /label="bom"
     primer_bind     complement(4427..4444)
                     /note="L4440 vector, forward primer"
                     /label="L4440"
     rep_origin      complement(4598..5186)
                     /direction="LEFT"
                     /note="high-copy-number ColE1/pMB1/pBR322/pUC origin of 
                     replication"
                     /label="ori"
     primer_bind     complement(4678..4697)
                     /note="pBR322 origin, forward primer"
                     /label="pBR322ori-F"
     CDS             complement(5274..6089)
                     /codon_start=1
                     /gene="aph(3')-Ia"
                     /product="aminoglycoside phosphotransferase"
                     /note="confers resistance to kanamycin in bacteria or G418
                      (Geneticin(R)) in eukaryotes"
                     /translation="MSHIQRETSCSRPRLNSNMDADLYGYKWARDNVGQSGATIYRLY
                     GKPDAPELFLKHGKGSVANDVTDEMVRLNWLTEFMPLPTIKHFIRTPDDAWLLTTAIP
                     GKTAFQVLEEYPDSGENIVDALAVFLRRLHSIPVCNCPFNSDRVFRLAQAQSRMNNGL
                     VDASDFDDERNGWPVEQVWKEMHKLLPFSPDSVVTHGDFSLDNLIFDEGKLIGCIDVG
                     RVGIADRYQDLAILWNCLGEFSPSLQKRLFQKYGIDNPDMNKLQFHLMLDEFF"
                     /label="KanR"
     primer_bind     5997..6016
                     /note="Kanamycin resistance gene, reverse primer"
                     /label="Kan-R"
     misc_feature    6522..6546
                     /note="left border repeat from nopaline C58 T-DNA"
                     /label="LB T-DNA repeat"
ORIGIN      
        1 taacgaatta ccatggcacc tgctacaacc ttctcaatgg taactttact ctttatttaa
       61 ccatacattt ttttttattt ttttcacttt gttcttcatc cactattgtt ctttgttcat
      121 cttgaacaaa agctccctcc ttctttgttc ttcatccacc attgttcttc atcaatcatt
      181 tcgctgtcat gtagcaggtg ctcgagcaat tctgacagga tatattggcg ggtaaaccta
      241 agagaaaaga gcgtttatta gaataatcgg atatttaaaa gggcgtgaaa aggtttatcc
      301 gttcgtccat ttgtatgtgc atgccaacca cagggttccc ctcgggatca aagtactttg
      361 atccaacccc tccgctgcta tagtgcagtc ggcttctgac gttcagtgca gccgtcatct
      421 gaaaacgaca tgtcgcacaa gtcctaagtt acgcgacagg ctgccgccct gcccttttcc
      481 tggcgttttc ttgtcgcgtg ttttagtcgc ataaagtaga atacttgcga ctagaaccgg
      541 agacattacg ccatgaacaa gagcgccgcc gctggcctgc tgggctatgc ccgcgtcagc
      601 accgacgacc aggacttgac caaccaacgg gccgaactgc acgcggccgg ctgcaccaag
      661 ctgttttccg agaagatcac cggcaccagg cgcgaccgcc cggagctggc caggatgctt
      721 gaccacctac gccctggcga cgttgtgaca gtgaccaggc tagaccgcct ggcccgcagc
      781 acccgcgacc tactggacat tgccgagcgc atccaggagg ccggcgcggg cctgcgtagc
      841 ctggcagagc cgtgggccga caccaccacg ccggccggcc gcatggtgtt gaccgtgttc
      901 gccggcattg ccgagttcga gcgttcccta atcatcgacc gcacccggag cgggcgcgag
      961 gccgccaagg cccgaggcgt gaagtttggc ccccgcccta ccctcacccc ggcacagatc
     1021 gcgcacgccc gcgagctgat cgaccaggaa ggccgcaccg tgaaagaggc ggctgcactg
     1081 cttggcgtgc atcgctcgac cctgtaccgc gcacttgagc gcagcgagga agtgacgccc
     1141 accgaggcca ggcggcgcgg tgccttccgt gaggacgcat tgaccgaggc cgacgccctg
     1201 gcggccgccg agaatgaacg ccaagaggaa caagcatgaa accgcaccag gacggccagg
     1261 acgaaccgtt tttcattacc gaagagatcg aggcggagat gatcgcggcc gggtacgtgt
     1321 tcgagccgcc cgcgcacctc tcaaccgtgc ggctgcatga aatcctggcc ggtttgtctg
     1381 atgccaagct ggcggcctgg ccggccagct tggccgctga agaaaccgag cgccgccgtc
     1441 taaaaaggtg atgtgtattt gagtaaaaca gcttgcgtca tgcggtcgct gcgtatatga
     1501 tgcgatgagt aaataaacaa atacgcaagg ggaacgcatg aaggttatcg ctgtacttaa
     1561 ccagaaaggc gggtcaggca agacgaccat cgcaacccat ctagcccgcg ccctgcaact
     1621 cgccggggcc gatgttctgt tagtcgattc cgatccccag ggcagtgccc gcgattgggc
     1681 ggccgtgcgg gaagatcaac cgctaaccgt tgtcggcatc gaccgcccga cgattgaccg
     1741 cgacgtgaag gccatcggcc ggcgcgactt cgtagtgatc gacggagcgc cccaggcggc
     1801 ggacttggct gtgtccgcga tcaaggcagc cgacttcgtg ctgattccgg tgcagccaag
     1861 cccttacgac atatgggcca ccgccgacct ggtggagctg gttaagcagc gcattgaggt
     1921 cacggatgga aggctacaag cggcctttgt cgtgtcgcgg gcgatcaaag gcacgcgcat
     1981 cggcggtgag gttgccgagg cgctggccgg gtacgagctg cccattcttg agtcccgtat
     2041 cacgcagcgc gtgagctacc caggcactgc cgccgccggc acaaccgttc ttgaatcaga
     2101 acccgagggc gacgctgccc gcgaggtcca ggcgctggcc gctgaaatta aatcaaaact
     2161 catttgagtt aatgaggtaa agagaaaatg agcaaaagca caaacacgct aagtgccggc
     2221 cgtccgagcg cacgcagcag caaggctgca acgttggcca gcctggcaga cacgccagcc
     2281 atgaagcggg tcaactttca gttgccggcg gaggatcaca ccaagctgaa gatgtacgcg
     2341 gtacgccaag gcaagaccat taccgagctg ctatctgaat acatcgcgca gctaccagag
     2401 taaatgagca aatgaataaa tgagtagatg aattttagcg gctaaaggag gcggcatgga
     2461 aaatcaagaa caaccaggca ccgacgccgt ggaatgcccc atgtgtggag gaacgggcgg
     2521 ttggccaggc gtaagcggct gggttgtctg ccggccctgc aatggcactg gaacccccaa
     2581 gcccgaggaa tcggcgtgac ggtcgcaaac catccggccc ggtacaaatc ggcgcggcgc
     2641 tgggtgatga cctggtggag aagttgaagg ccgcgcaggc cgcccagcgg caacgcatcg
     2701 aggcagaagc acgccccggt gaatcgtggc aagcggccgc tgatcgaatc cgcaaagaat
     2761 cccggcaacc gccggcagcc ggtgcgccgt cgattaggaa gccgcccaag ggcgacgagc
     2821 aaccagattt tttcgttccg atgctctatg acgtgggcac ccgcgatagt cgcagcatca
     2881 tggacgtggc cgttttccgt ctgtcgaagc gtgaccgacg agctggcgag gtgatccgct
     2941 acgagcttcc agacgggcac gtagaggttt ccgcagggcc ggccggcatg gccagtgtgt
     3001 gggattacga cctggtactg atggcggttt cccatctaac cgaatccatg aaccgatacc
     3061 gggaagggaa gggagacaag cccggccgcg tgttccgtcc acacgttgcg gacgtactca
     3121 agttctgccg gcgagccgat ggcggaaagc agaaagacga cctggtagaa acctgcattc
     3181 ggttaaacac cacgcacgtt gccatgcagc gtacgaagaa ggccaagaac ggccgcctgg
     3241 tgacggtatc cgagggtgaa gccttgatta gccgctacaa gatcgtaaag agcgaaaccg
     3301 ggcggccgga gtacatcgag atcgagctag ctgattggat gtaccgcgag atcacagaag
     3361 gcaagaaccc ggacgtgctg acggttcacc ccgattactt tttgatcgat cccggcatcg
     3421 gccgttttct ctaccgcctg gcacgccgcg ccgcaggcaa ggcagaagcc agatggttgt
     3481 tcaagacgat ctacgaacgc agtggcagcg ccggagagtt caagaagttc tgtttcaccg
     3541 tgcgcaagct gatcgggtca aatgacctgc cggagtacga tttgaaggag gaggcggggc
     3601 aggctggccc gatcctagtc atgcgctacc gcaacctgat cgagggcgaa gcatccgccg
     3661 gttcctaatg tacggagcag atgctagggc aaattgccct agcaggggaa aaaggtcgaa
     3721 aaggactctt tcctgtggat agcacgtaca ttgggaaccc aaagccgtac attgggaacc
     3781 ggaacccgta cattgggaac ccaaagccgt acattgggaa ccggtcacac atgtaagtga
     3841 ctgatataaa agagaaaaaa ggcgattttt ccgcctaaaa ctctttaaaa cttattaaaa
     3901 ctcttaaaac ccgcctggcc tgtgcataac tgtctggcca gcgcacagcc gaagagctgc
     3961 aaaaagcgcc tacccttcgg tcgctgcgct ccctacgccc cgccgcttcg cgtcggccta
     4021 tcgcggccgc tggccgctca aaaatggctg gcctacggcc aggcaatcta ccagggcgcg
     4081 gacaagccgc gccgtcgcca ctcgaccgcc ggcgcccaca tcaaggcacc ctgcctcgcg
     4141 cgtttcggtg atgacggtga aaacctctga cacatgcagc tcccggtgac ggtcacagct
     4201 tgtctgtaag cggatgccgg gagcagacaa gcccgtcagg gcgcgtcagc gggtgttggc
     4261 gggtgtcggg gcgcagccat gacccagtca cgtagcgata gcggagtgta tactggctta
     4321 actatgcggc atcagagcag attgtactga gagtgcacca tatgcggtgt gaaataccgc
     4381 acagatgcgt aaggagaaaa taccgcatca ggcgctcttc cgcttcctcg ctcactgact
     4441 cgctgcgctc ggtcgttcgg ctgcggcgag cggtatcagc tcactcaaag gcggtaatac
     4501 ggttatccac agaatcaggg gataacgcag gaaagaacat gtgagcaaaa ggccagcaaa
     4561 aggccaggaa ccgtaaaaag gccgcgttgc tggcgttttt ccataggctc cgcccccctg
     4621 acgagcatca caaaaatcga cgctcaagtc agaggtggcg aaacccgaca ggactataaa
     4681 gataccaggc gtttccccct ggaagctccc tcgtgcgctc tcctgttccg accctgccgc
     4741 ttaccggata cctgtccgcc tttctccctt cgggaagcgt ggcgctttct catagctcac
     4801 gctgtaggta tctcagttcg gtgtaggtcg ttcgctccaa gctgggctgt gtgcacgaac
     4861 cccccgttca gcccgaccgc tgcgccttat ccggtaacta tcgtcttgag tccaacccgg
     4921 taagacacga cttatcgcca ctggcagcag ccactggtaa caggattagc agagcgaggt
     4981 atgtaggcgg tgctacagag ttcttgaagt ggtggcctaa ctacggctac actagaagga
     5041 cagtatttgg tatctgcgct ctgctgaagc cagttacctt cggaaaaaga gttggtagct
     5101 cttgatccgg caaacaaacc accgctggta gcggtggttt ttttgtttgc aagcagcaga
     5161 ttacgcgcag aaaaaaagga tctcaagaag atcctttgat cttttctacg gggtctgacg
     5221 ctcagtggaa cgaaaactca cgttaaggga ttttggtcat gcattctagg tgattagaaa
     5281 aactcatcga gcatcaaatg aaactgcaat ttattcatat caggattatc aataccatat
     5341 ttttgaaaaa gccgtttctg taatgaagga gaaaactcac cgaggcagtt ccataggatg
     5401 gcaagatcct ggtatcggtc tgcgattccg actcgtccaa catcaataca acctattaat
     5461 ttcccctcgt caaaaataag gttatcaagt gagaaatcac catgagtgac gactgaatcc
     5521 ggtgagaatg gcaaaagttt atgcatttct ttccagactt gttcaacagg ccagccatta
     5581 cgctcgtcat caaaatcact cgcatcaacc aaaccgttat tcattcgtga ttgcgcctga
     5641 gcgagtcgaa atacgcgatc gctgttaaaa ggacaattac aaacaggaat cgaatgcaac
     5701 cggcgcagga acactgccag cgcatcaaca atattttcac ctgaatcagg atattcttct
     5761 aatacctgga atgctgtttt ccctgggatc gcagtggtga gtaaccatgc atcatcagga
     5821 gtacggataa aatgcttgat ggtcggaaga ggcataaatt ccgtcagcca gtttagtctg
     5881 accatctcat ctgtaacatc attggcaacg ctacctttgc catgtttcag aaacaactct
     5941 ggcgcatcgg gcttcccata caatcggtag attgtcgcac ctgattgccc gacattatcg
     6001 cgagcccatt tatacccata taaatcagca tccatgttgg aatttaatcg cggccttgag
     6061 caagacgttt cccgttgaat atggctcata acagaactta ttatttcctt cctcttttct
     6121 acagtattta aagatacccc aagaagctaa ttataacaag acgaactcca attcactgtt
     6181 ccttgcattc taaaacctta aataccagaa aacagctttt tcaaagttgt tttcaaagtt
     6241 ggcgtataac atagtatcga cggagccgat tttgaaaccg cggtgatcac aggcagcaac
     6301 gctctgtcat cgttacaatc aacatgctac cctccgcgag atcatccgtg tttcaaaccc
     6361 ggcagcttag ttgccgttct tccgaatagc atcggtaaca tgagcaaagt ctgccgcctt
     6421 acaacggctc tcccgctgac gccgtcccgg actgatgggc tgcctgtatc gagtggtgat
     6481 tttgtgccga gctgccggtc ggggagctgt tggctggctg gtggcaggat atattgtggt
     6541 gtaaaca
//
