# Supplementary material for: GreenGate 2.0: Backwards compatible addons for assembly of complex transcriptional units and their stacking with GreenGate
Source: PLoS One. 2023 Sep 8;18(9):e0290097. doi: 10.1371/journal.pone.0290097 (PMC10490876; doi:10.1371/journal.pone.0290097)
Supplement: S1 Dataset — (ZIP) [file pone.0290097.s006.zip › GreenGate2-Vectors/Level 1 and Level 2/Inducible Expression/pTT135 - ID 00338.gb]

LOCUS       pTT135_-_ID_00338        9631 bp    DNA     circular UNA 18-APR-2023
DEFINITION  pGBZ2 - pU10::GR-LhG4-tHSP18.2M .
ACCESSION   urn.local.maizellab06.42-ggalw4x
VERSION     urn.local.maizellab06.42-ggalw4x
KEYWORDS    .
SOURCE      
  ORGANISM  
            .
FEATURES             Location/Qualifiers
     misc_feature    10..>31
                     /Original_Bases="ACCATGGCACCTGCTACAGTCAACCTAGAGACCCTGCAGAT
                     CGTACGGGATCCGGTCTCTGTATATCGGCAGGTGCTCGAGC"
                     /label="ACCATGGCACCTGCTACAGTCAACCTAGAGACCCTGCAGATCGTACGGGA
                     TCCGGTCTCTGTATATCGGCAGGTGCTCGAGC"
                     /note="Geneious type: Editing History Replacement"
     ligation        28..31
                     /label="Ligation"
     misc_feature    complement(28..59)
                     /Source="referenceToDocument: urn:local:.:4q-ggalw58"
                     /label="F - pMP059 (concatenated sequence 2) (reversed)"
                     /note="Geneious type: Concatenated sequence"
     primer_bind     28..55
                     /Mismatches=0
                     /created_by="primer3"
                     /annotation_group="33399333825587924fb27-b2b6-4a6b-9759-36
                     c42879cb13"
                     /%GC="42.9"
                     /Tm="63.5"
                     /Hairpin_Tm="None"
                     /Self_Dimer_Tm="4.3"
                     /Sequence="ATACGTTCTCCTATGGTCATGTGTCACT"
                     /label="P-2335"
     misc_feature    28..55
                     /Sequence="ATACGTTCTCCTATGGTCATGTGTCACT"
                     /Hairpin_Tm="None"
                     /Tm="63.5"
                     /Self_Dimer_Tm="4.3"
                     /%GC="42.9"
                     /created_by="primer3"
                     /label="cloning_rev"
                     /note="Geneious type: primer_bind_reverse"
     primer_bind     28..55
                     /Mismatches=0
                     /created_by="primer3"
                     /annotation_group="2894220050735301b23aec-ae97-4fa8-9144-e
                     3deccf68c88"
                     /%GC="42.9"
                     /Tm="63.5"
                     /Hairpin_Tm="None"
                     /Self_Dimer_Tm="4.3"
                     /Sequence="ATACGTTCTCCTATGGTCATGTGTCACT"
                     /label="P-2335"
     primer_bind     complement(32..59)
                     /Sequence="ACTAAGTGACACATGACCATAGGAGAAC"
                     /Hairpin_Tm="None"
                     /Tm="62.4"
                     /Self_Dimer_Tm="8.6"
                     /%GC="42.9"
                     /created_by="primer3"
                     /label="cloning_fw"
     misc_feature    complement(32..59)
                     /Mismatches=0
                     /created_by="primer3"
                     /annotation_group="3339888250931a7abb316-87a8-4405-8a0d-54
                     73ad229eb9"
                     /%GC="42.9"
                     /Tm="62.4"
                     /Hairpin_Tm="None"
                     /Self_Dimer_Tm="8.6"
                     /Sequence="ACTAAGTGACACATGACCATAGGAGAAC"
                     /label="P-2334"
                     /note="Geneious type: primer_bind_reverse"
     misc_feature    complement(32..59)
                     /Mismatches=0
                     /created_by="primer3"
                     /annotation_group="28942145895316b57f67b1-1d71-40af-9551-2
                     2de5bbc6043"
                     /%GC="42.9"
                     /Tm="62.4"
                     /Hairpin_Tm="None"
                     /Self_Dimer_Tm="8.6"
                     /Sequence="ACTAAGTGACACATGACCATAGGAGAAC"
                     /label="P-2334"
                     /note="Geneious type: primer_bind_reverse"
     misc_feature    33..55
                     /Original_Bases="GTACCACCAGTGTTGTGGCATTGATTACCTCCTCTGCAGTT
                     ATATTCCCCAGAACATCAGGTTAATGGCGTTTTTGATGTCATTTTCGCGGTGGCTGAG
                     ATCAGCCACTTCTTCCCCGATAACGGAGACTGGCACACTGGCCATATCGGTGGTCATC
                     ATGCGCCAGCTTTCATCCCCGATATGCACCACTGGGTAAAGTTCACGGGAGACTTTAT
                     CTGACAGCAGACGTGCACTGGCCAGGGGGATCACCATCCGTCGCCCGGGCGTGTCAAT
                     AATATCACTCTGTACATCCACAAACAGACGATAACGGCTCTCTCTTTTATAGGTGTAA
                     ACCTTAAACTGCATAGCTGTCCTCCTGAGCTCTTACGCCCCGCCCTGCCACTCATCGC
                     AGTACTGTTGTAATTCATTAAGCATTCTGCCGACATGGAAGCCATCACAAACGGCATG
                     ATGAACCTGAATCGCCAGCGGCATCAGCACCTTGTCGCCTTGCGTATAATATTTGCCC
                     ATGGTGAAAACGGGGGCGAAGAAGTTGTCCATATTGGCCACGTTTAAATCAAAACTGG
                     TGAAACTCACCCAGGGATTGGCTGAGACGAAAAACATATTCTCAATAAACCCTTTAGG
                     GAAATAGGCCAGGTTTTCACCGTAACACGCCACATCTTGCGAATATATGTGTAGAAAC
                     TGCCGGAAATCGTCGTGGTATTCACTCCAGAGCGATGAAAACGTTTCAGTTTGCTCAT
                     GGAAAACGGTGTAACAAGGGTGAACACTATCCCATATCACCAGCTCACCGTCTTTCAT
                     TGCCATACGGAACTCCGGATGAGCATTCATCAGGCGGGCAAGAATGTGAATAAAGGCC
                     GGATAAAACTTGTGCTTATTTTTCTTTACGGTCTTTAAAAAGGCCGTAATATCCAGCT
                     GAACGGTCTGGTTATAGGTACATTGAGCAACTGACTGAAATGCCTCAAAATGTTCTTT
                     ACGATGCCATTGGGATATATCAACGGTGGTATATCCAGTGATTTTTTTCTCCATAGCT
                     GACCTCCTTCTAGACCATGTTAGCACTGGATCCAC"
                     /label="GTACCACCAGTGTTGTGGCATTGATTACCTCCTCTGCAGTTATATTCCCC
                     AGAACATCAGGTTAATGGCGTTTTTGATGTCATTTTCGCGGTGGCTGAGATCAGCCAC
                     TTCTTCCCCGATAACGGAGACTGGCACACTGGCCATATCGGTGGTCATCATGCGCCAG
                     CTTTCATCCCCGATATGCACCACTGGGTAAAGTTCACGGGAGACTTTATCTGACAGCA
                     GACGTGCACTGGCCAGGGGGATCACCATCCGTCGCCCGGGCGTGTCAATAATATCACT
                     CTGTACATCCACAAACAGACGATAACGGCTCTCTCTTTTATAGGTGTAAACCTTAAAC
                     TGCATAGCTGTCCTCCTGAGCTCTTACGCCCCGCCCTGCCACTCATCGCAGTACTGTT
                     GTAATTCATTAAGCATTCTGCCGACATGGAAGCCATCACAAACGGCATGATGAACCTG
                     AATCGCCAGCGGCATCAGCACCTTGTCGCCTTGCGTATAATATTTGCCCATGGTGAAA
                     ACGGGGGCGAAGAAGTTGTCCATATTGGCCACGTTTAAATCAAAACTGGTGAAACTCA
                     CCCAGGGATTGGCTGAGACGAAAAACATATTCTCAATAAACCCTTTAGGGAAATAGGC
                     CAGGTTTTCACCGTAACACGCCACATCTTGCGAATATATGTGTAGAAACTGCCGGAAA
                     TCGTCGTGGTATTCACTCCAGAGCGATGAAAACGTTTCAGTTTGCTCATGGAAAACGG
                     TGTAACAAGGGTGAACACTATCCCATATCACCAGCTCACCGTCTTTCATTGCCATACG
                     GAACTCCGGATGAGCATTCATCAGGCGGGCAAGAATGTGAATAAAGGCCGGATAAAAC
                     TTGTGCTTATTTTTCTTTACGGTCTTTAAAAAGGCCGTAATATCCAGCTGAACGGTCT
                     GGTTATAGGTACATTGAGCAACTGACTGAAATGCCTCAAAATGTTCTTTACGATGCCA
                     TTGGGATATATCAACGGTGGTATATCCAGTGATTTTTTTCTCCATAGCTGACCTCCTT
                     CTAGACCATGTTAGCACTGGATCCAC"
                     /note="Geneious type: Editing History Replacement"
     GG              <56..59
                     /created_by="thjac"
                     /modified_by="thjac"
                     /Transferred_From="F"
                     /Transferred_Similarity="100.00%"
                     /label="F"
     ligation        56..59
                     /label="Ligation"
     ligation        complement(56..59)
                     /label="Ligation"
     misc_feature    complement(56..325)
                     /Source="referenceToDocument: urn:local:.:4n-ggalw58"
                     /label="pGGE - pR439_pGGE-tHSP18.2M (concatenated sequence
                     3) (reversed)"
                     /note="Geneious type: Concatenated sequence"
     terminator      complement(60..321)
                     /created_by="User"
                     /label="tHSP18.2_dHindIII"
     misc_feature    complement(60..321)
                     /Source="referenceToDocument: urn:local:.:4o-ggalw58"
                     /label="Digestion of pGGE-tHSP18.2M - Fragment 2
                     extraction (concatenated sequence 2)"
                     /note="Geneious type: Concatenated sequence"
     primer_bind     116..139
                     /Mismatches=0
                     /created_by="primer3"
                     /annotation_group="3339750239976360e70f3-5cfc-49fe-a562-df
                     a5c2dc038a"
                     /%GC="41.7"
                     /Tm="60.1"
                     /Hairpin_Tm="None"
                     /Self_Dimer_Tm="20.4"
                     /Sequence="ATATGCTGCAGAAGAGATCCAACA"
                     /label="P-2215"
     primer_bind     116..139
                     /Mismatches=0
                     /created_by="primer3"
                     /annotation_group="28942002051993872a78a7-0726-436e-bf8f-f
                     158082e824c"
                     /%GC="41.7"
                     /Tm="60.1"
                     /Hairpin_Tm="None"
                     /Self_Dimer_Tm="20.4"
                     /Sequence="ATATGCTGCAGAAGAGATCCAACA"
                     /label="P-2215"
     misc_feature    121..126
                     /Recognition_pattern="CTGCA^G"
                     /annotation_group="CTGCAG"
                     /label="PstI"
                     /note="Geneious type: restriction site"
     misc_feature    complement(251..274)
                     /Mismatches=0
                     /created_by="primer3"
                     /annotation_group="3339670195993ed4bb54c-1089-4bbf-812c-f9
                     bfaff06f32"
                     /%GC="37.5"
                     /Tm="60.1"
                     /Hairpin_Tm="40.9"
                     /Self_Dimer_Tm="4.0"
                     /Sequence="AGCTTGTGTGCTTAAGTTTGTGTT"
                     /label="P-2214"
                     /note="Geneious type: primer_bind_reverse"
     misc_feature    complement(251..274)
                     /Mismatches=0
                     /created_by="primer3"
                     /annotation_group="28941902081042b3ac3b34-4eb3-4810-8e84-d
                     1201d3265b3"
                     /%GC="37.5"
                     /Tm="60.1"
                     /Hairpin_Tm="40.9"
                     /Self_Dimer_Tm="4.0"
                     /Sequence="AGCTTGTGTGCTTAAGTTTGTGTT"
                     /label="P-2214"
                     /note="Geneious type: primer_bind_reverse"
     GG              <322..325
                     /created_by="thjac"
                     /modified_by="thjac"
                     /Transferred_From="E"
                     /Transferred_Similarity="100.00%"
                     /label="E"
     ligation        322..325
                     /label="Ligation"
     misc_feature    complement(322..375)
                     /Source="referenceToDocument: urn:local:.:4p-ggalw58"
                     /label="pGGD002 (concatenated sequence 4) (reversed)"
                     /note="Geneious type: Concatenated sequence"
     Linker          complement(326..371)
                     /created_by="wacae"
                     /modified_by="wacae"
                     /Transferred_From="Linker"
                     /Transferred_Similarity="100.00%"
                     /label="Linker"
     misc_feature    326..331
                     /Recognition_pattern="GGTAC^C"
                     /annotation_group="GGTACC"
                     /label="KpnI"
                     /note="Geneious type: restriction site"
     ligation        372..375
                     /label="Ligation"
     misc_feature    complement(372..2604)
                     /Source="referenceToDocument: urn:local:.:4k-ggalw58"
                     /label="pGGC018 (concatenated sequence 5) (reversed)"
                     /note="Geneious type: Concatenated sequence"
     Hybridization   complement(376..714)
                     /Imported_from="<a
                     href=""http://wishart.biology.ualberta.ca/PlasMapper"">Pla
                     sMapper</a>"
                     /Transferred_From="Gal4_AD"
                     /Transferred_Similarity="100.00%"
                     /label="Gal4_AD"
     misc_feature    complement(432..448)
                     /Mismatches=0
                     /created_by="primer3"
                     /annotation_group="333963219706054b980e0-aea4-46d1-b97f-a4
                     7621b28ed6"
                     /%GC="41.2"
                     /Tm="46.9"
                     /Hairpin_Tm="43.0"
                     /Self_Dimer_Tm="None"
                     /Sequence="TACCACTACAATGGATG"
                     /label="Gal4_AD"
                     /note="Geneious type: primer_bind_reverse"
     misc_feature    complement(432..448)
                     /Mismatches=0
                     /created_by="primer3"
                     /annotation_group="28941851455350a0147cd4-e3ab-43a2-b5ef-b
                     44b7eb6f1e8"
                     /%GC="41.2"
                     /Tm="46.9"
                     /Hairpin_Tm="43.0"
                     /Self_Dimer_Tm="None"
                     /Sequence="TACCACTACAATGGATG"
                     /label="Gal4_AD"
                     /note="Geneious type: primer_bind_reverse"
     misc_feature    complement(440..459)
                     /Mismatches=0
                     /created_by="primer3"
                     /annotation_group="3339584692988733ad880-1343-4ba0-bb4a-48
                     2408796854"
                     /%GC="40.0"
                     /Tm="50.6"
                     /Hairpin_Tm="None"
                     /Self_Dimer_Tm="None"
                     /Sequence="GGGATGTTTAATACCACTAC"
                     /label="Gad_for"
                     /note="Geneious type: primer_bind_reverse"
     misc_feature    complement(440..459)
                     /Mismatches=0
                     /created_by="primer3"
                     /annotation_group="289418006843674fb822c7-495d-40df-a0d7-6
                     7f3893e6f91"
                     /%GC="40.0"
                     /Tm="50.6"
                     /Hairpin_Tm="None"
                     /Self_Dimer_Tm="None"
                     /Sequence="GGGATGTTTAATACCACTAC"
                     /label="Gad_for"
                     /note="Geneious type: primer_bind_reverse"
     misc_feature    complement(800..821)
                     /Hairpin="7.0"
                     /Primer-Dimer="3.0"
                     /Monovalent_Salt_Concentration="50.0"
                     /Divalent_Salt_Concentration="0.0"
                     /DNTP_Concentration="0.0"
                     /Mismatches=0
                     /created_by="primer3"
                     /annotation_group="3339037435102c1934f00-716b-4e20-9596-b5
                     f6bae1f36a"
                     /%GC="63.6"
                     /Tm="68.7"
                     /Hairpin_Tm="58.0"
                     /Self_Dimer_Tm="11.7"
                     /Sequence="GCGTGGACCGCTTGCTGCAACT"
                     /label="P-0194"
                     /note="Geneious type: primer_bind_reverse"
     misc_feature    complement(800..821)
                     /Hairpin="7.0"
                     /Primer-Dimer="3.0"
                     /Monovalent_Salt_Concentration="50.0"
                     /Divalent_Salt_Concentration="0.0"
                     /DNTP_Concentration="0.0"
                     /Mismatches=0
                     /created_by="primer3"
                     /annotation_group="289411660055715846d8e5-5f29-49dc-aa1f-9
                     7bf20a61b3d"
                     /%GC="63.6"
                     /Tm="68.7"
                     /Hairpin_Tm="58.0"
                     /Self_Dimer_Tm="11.7"
                     /Sequence="GCGTGGACCGCTTGCTGCAACT"
                     /label="P-0194"
                     /note="Geneious type: primer_bind_reverse"
     misc_feature    1535..1540
                     /Recognition_pattern="A^AGCTT"
                     /annotation_group="AAGCTT"
                     /label="HindIII"
                     /note="Geneious type: restriction site"
     misc_feature    1741..1746
                     /Recognition_pattern="A^AGCTT"
                     /annotation_group="AAGCTT"
                     /label="HindIII"
                     /note="Geneious type: restriction site"
     misc_feature    complement(1840..1861)
                     /Mismatches=0
                     /created_by="primer3"
                     /annotation_group="333945200848600aae048-718d-431a-9b44-e8
                     c94a545061"
                     /%GC="50.0"
                     /Tm="59.2"
                     /Hairpin_Tm="41.8"
                     /Self_Dimer_Tm="None"
                     /Sequence="CCTTACCTACTGCTTCCAGACA"
                     /label="P-1464"
                     /note="Geneious type: primer_bind_reverse"
     misc_feature    complement(1840..1861)
                     /Mismatches=0
                     /created_by="primer3"
                     /annotation_group="2894164468547962c6223c-2534-4b25-a594-f
                     ca995203319"
                     /%GC="50.0"
                     /Tm="59.2"
                     /Hairpin_Tm="41.8"
                     /Self_Dimer_Tm="None"
                     /Sequence="CCTTACCTACTGCTTCCAGACA"
                     /label="P-1464"
                     /note="Geneious type: primer_bind_reverse"
     misc_feature    1894..1899
                     /Recognition_pattern="A^AGCTT"
                     /annotation_group="AAGCTT"
                     /label="HindIII"
                     /note="Geneious type: restriction site"
     primer_bind     2416..2435
                     /Mismatches=0
                     /created_by="primer3"
                     /annotation_group="333941413303749716948-abe7-4a0f-bba8-4f
                     e7993fde08"
                     /%GC="55.0"
                     /Tm="59.8"
                     /Hairpin_Tm="None"
                     /Self_Dimer_Tm="None"
                     /Sequence="TCCTGCATACAACACCTCGG"
                     /label="P-1424"
     primer_bind     2416..2435
                     /Mismatches=0
                     /created_by="primer3"
                     /annotation_group="289416014471042d687448-b8c3-494c-933d-5
                     0c9358828e1"
                     /%GC="55.0"
                     /Tm="59.8"
                     /Hairpin_Tm="None"
                     /Self_Dimer_Tm="None"
                     /Sequence="TCCTGCATACAACACCTCGG"
                     /label="P-1424"
     misc_feature    2487..2492
                     /Recognition_pattern="CTGCA^G"
                     /annotation_group="CTGCAG"
                     /label="PstI"
                     /note="Geneious type: restriction site"
     misc_feature    2538..2543
                     /Recognition_pattern="CTGCA^G"
                     /annotation_group="CTGCAG"
                     /label="PstI"
                     /note="Geneious type: restriction site"
     GG              <2601..2604
                     /created_by="thjac"
                     /modified_by="thjac"
                     /Transferred_From="C"
                     /Transferred_Similarity="100.00%"
                     /label="C"
     ligation        2601..2604
                     /label="Ligation"
     ligation        complement(2601..2604)
                     /label="Ligation"
     misc_feature    complement(2601..2632)
                     /Source="referenceToDocument: urn:local:.:4r-ggalw58"
                     /label="B - pGGB003 (concatenated sequence 6) (reversed)"
                     /note="Geneious type: Concatenated sequence"
     CDS             complement(2605..2628)
                     /created_by="User"
                     /modified_by="User"
                     /label="N-decoy"
     misc_feature    complement(2605..2628)
                     /Source="referenceToDocument: urn:local:.:4s-ggalw58"
                     /label="Digestion of pGGB-N-decoy - Fragment 2 extraction
                     (concatenated sequence 2)"
                     /note="Geneious type: Concatenated sequence"
     misc_feature    2609..2614
                     /Recognition_pattern="GGTAC^C"
                     /annotation_group="GGTACC"
                     /label="KpnI"
                     /note="Geneious type: restriction site"
     GG              <2629..2632
                     /created_by="thjac"
                     /modified_by="thjac"
                     /Transferred_From="B"
                     /Transferred_Similarity="100.00%"
                     /label="B"
     ligation        2629..2632
                     /label="Ligation"
     ligation        complement(2629..2632)
                     /label="Ligation"
     misc_feature    complement(2629..3269)
                     /Source="referenceToDocument: urn:local:.:4l-ggalw58"
                     /label="A - pGGA006 (concatenated sequence 7) (reversed)"
                     /note="Geneious type: Concatenated sequence"
     CDS             complement(2630..>2632)
                     /label="open reading frame#1"
     promoter        complement(2633..3265)
                     /created_by="User"
                     /label="pUBQ10"
     misc_feature    complement(2633..3265)
                     /Source="referenceToDocument: urn:local:.:4m-ggalw58"
                     /label="Digestion of pGGA-pUBQ10 (pGGA006) - Fragment 2
                     extraction (concatenated sequence 2)"
                     /note="Geneious type: Concatenated sequence"
     misc_feature    complement(2672..2696)
                     /Mismatches=0
                     /created_by="primer3"
                     /annotation_group="333933219227329720bce-e8b6-429b-9946-45
                     ed39312829"
                     /%GC="44.0"
                     /Tm="60.6"
                     /Hairpin_Tm="None"
                     /Self_Dimer_Tm="None"
                     /Sequence="CTGGTGTTAGTTTCTAGTTTGTGCG"
                     /label="P-0922"
                     /note="Geneious type: primer_bind_reverse"
     misc_feature    complement(2672..2696)
                     /Mismatches=0
                     /created_by="primer3"
                     /annotation_group="2894150877512371e03b3c-ddee-4ec9-9419-f
                     de408c22785"
                     /%GC="44.0"
                     /Tm="60.6"
                     /Hairpin_Tm="None"
                     /Self_Dimer_Tm="None"
                     /Sequence="CTGGTGTTAGTTTCTAGTTTGTGCG"
                     /label="P-0922"
                     /note="Geneious type: primer_bind_reverse"
     misc_feature    complement(2693..2727)
                     /Hairpin="8.0"
                     /Primer-Dimer="6.0"
                     /Monovalent_Salt_Concentration="50.0"
                     /Divalent_Salt_Concentration="0.0"
                     /DNTP_Concentration="0.0"
                     /Mismatches=0
                     /created_by="primer3"
                     /annotation_group="33390763118298d14a17d-9e0d-4eed-88ea-ac
                     1b221b87c8"
                     /%GC="34.3"
                     /Tm="62.8"
                     /Hairpin_Tm="31.4"
                     /Self_Dimer_Tm="9.0"
                     /Sequence="TTACTCTTCGATTTGTGATTTCTATCTAGATCTGG"
                     /label="P-0334"
                     /note="Geneious type: primer_bind_reverse"
     misc_feature    complement(2693..2727)
                     /Hairpin="8.0"
                     /Primer-Dimer="6.0"
                     /Monovalent_Salt_Concentration="50.0"
                     /Divalent_Salt_Concentration="0.0"
                     /DNTP_Concentration="0.0"
                     /Mismatches=0
                     /created_by="primer3"
                     /annotation_group="289412204885929249d2e9-029e-4e00-8034-3
                     91e3f988900"
                     /%GC="34.3"
                     /Tm="62.8"
                     /Hairpin_Tm="31.4"
                     /Self_Dimer_Tm="9.0"
                     /Sequence="TTACTCTTCGATTTGTGATTTCTATCTAGATCTGG"
                     /label="P-0334"
                     /note="Geneious type: primer_bind_reverse"
     misc_feature    complement(2808..2830)
                     /Mismatches=0
                     /created_by="primer3"
                     /annotation_group="3339372528535daf4f4a7-b11e-4c1a-a5c7-5f
                     6d79d15b61"
                     /%GC="43.5"
                     /Tm="59.3"
                     /Hairpin_Tm="41.3"
                     /Self_Dimer_Tm="None"
                     /Sequence="AGACGATTTTCTGGGTTTGATCG"
                     /label="P-1472"
                     /note="Geneious type: primer_bind_reverse"
     misc_feature    complement(2808..2830)
                     /Mismatches=0
                     /created_by="primer3"
                     /annotation_group="2894155781075873a73f88-7842-4824-80df-8
                     63e6a96b66f"
                     /%GC="43.5"
                     /Tm="59.3"
                     /Hairpin_Tm="41.3"
                     /Self_Dimer_Tm="None"
                     /Sequence="AGACGATTTTCTGGGTTTGATCG"
                     /label="P-1472"
                     /note="Geneious type: primer_bind_reverse"
     primer_bind     3043..3064
                     /Mismatches=0
                     /created_by="primer3"
                     /annotation_group="33397101160894cb6d130-a022-47e0-9f5c-1c
                     fa7f0387a6"
                     /%GC="45.5"
                     /Tm="59.1"
                     /Hairpin_Tm="44.9"
                     /Self_Dimer_Tm="None"
                     /Sequence="AGAAGAAAAGACGAGGACGACT"
                     /label="P-2527"
     primer_bind     3043..3064
                     /Mismatches=0
                     /created_by="primer3"
                     /annotation_group="28941951531848c8e5211e-040d-4146-882e-5
                     7476aa52eb6"
                     /%GC="45.5"
                     /Tm="59.1"
                     /Hairpin_Tm="44.9"
                     /Self_Dimer_Tm="None"
                     /Sequence="AGAAGAAAAGACGAGGACGACT"
                     /label="P-2527"
     misc_feature    <3266..3291
                     /Original_Bases="ACCATGGCACCTGCTACAGTCAACCTAGAGACCCTGCAGAT
                     CGTACGGGATCCGGTCTCTGTATATCGGCAGGTGCTCGAGC"
                     /label="ACCATGGCACCTGCTACAGTCAACCTAGAGACCCTGCAGATCGTACGGGA
                     TCCGGTCTCTGTATATCGGCAGGTGCTCGAGC"
                     /note="Geneious type: Editing History Replacement"
     misc_feature    3266..3269
                     /created_by="maizel"
                     /label="GG-A"
     ligation        3266..3269
                     /label="Ligation"
     misc_feature    3266..31
                     /Source="referenceToDocument: urn:local:.:4j-ggalw58"
                     /label="pMP052 (concatenated sequence 1)"
                     /note="Geneious type: Concatenated sequence"
     misc_feature    complement(<3266..>3273)
                     /Source="referenceToDocument: urn:local:.:4t-ggalw58"
                     /label="PCR_alpha1_eco_mutated (concatenated sequence 2)"
                     /note="Geneious type: Concatenated sequence"
     misc_feature    3270..3273
                     /created_by="maizel"
                     /label="GB-C"
     misc_feature    complement(<3270..>3273)
                     /Source="referenceToDocument: urn:local:.:4t-ggalw58"
                     /label="PCR_alpha1_eco_mutated (concatenated sequence 2)"
                     /note="Geneious type: Concatenated sequence"
     misc_feature    3274
                     /Source="referenceToDocument: urn:local:.:4t-ggalw58"
                     /label="PCR_alpha1_eco_mutated (concatenated sequence 2)"
                     /note="Geneious type: Concatenated sequence"
     misc_feature    3297..3321
                     /note="right border repeat from nopaline C58 T-DNA"
                     /label="RB T-DNA repeat"
     primer_bind     3311..3337
                     /Hairpin="4.0"
                     /Primer-Dimer="2.0"
                     /Monovalent_Salt_Concentration="50.0"
                     /Divalent_Salt_Concentration="0.0"
                     /DNTP_Concentration="0.0"
                     /Mismatches=0
                     /created_by="primer3"
                     /annotation_group="3339211422306fe6ea245-e112-4dec-ad1d-84
                     934ef3a5be"
                     /%GC="51.9"
                     /Tm="65.6"
                     /Hairpin_Tm="37.0"
                     /Self_Dimer_Tm="None"
                     /Sequence="GGCGGGTAAACCTAAGAGAAAAGAGCG"
                     /label="P-0434"
     primer_bind     3311..3337
                     /Hairpin="4.0"
                     /Primer-Dimer="2.0"
                     /Monovalent_Salt_Concentration="50.0"
                     /Divalent_Salt_Concentration="0.0"
                     /DNTP_Concentration="0.0"
                     /Mismatches=0
                     /created_by="primer3"
                     /annotation_group="28941361397443664a1261-6cce-4d3e-bae5-1
                     f2cf16c1bd5"
                     /%GC="51.9"
                     /Tm="65.6"
                     /Hairpin_Tm="37.0"
                     /Self_Dimer_Tm="None"
                     /Sequence="GGCGGGTAAACCTAAGAGAAAAGAGCG"
                     /label="P-0434"
     primer_bind     3321..3344
                     /Hairpin="4.0"
                     /Primer-Dimer="3.0"
                     /Monovalent_Salt_Concentration="50.0"
                     /Divalent_Salt_Concentration="0.0"
                     /DNTP_Concentration="0.0"
                     /Mismatches=0
                     /created_by="primer3"
                     /annotation_group="3339254230659ddb51cde-8485-4da5-90be-63
                     3756560448"
                     /%GC="33.3"
                     /Tm="54.7"
                     /Hairpin_Tm="None"
                     /Self_Dimer_Tm="None"
                     /Sequence="CCTAAGAGAAAAGAGCGTTTATTA"
                     /label="P-0435"
     primer_bind     3321..3344
                     /Hairpin="4.0"
                     /Primer-Dimer="3.0"
                     /Monovalent_Salt_Concentration="50.0"
                     /Divalent_Salt_Concentration="0.0"
                     /DNTP_Concentration="0.0"
                     /Mismatches=0
                     /created_by="primer3"
                     /annotation_group="2894141115118075606fc1-dfe0-47d2-bcc1-6
                     9ef0516ee85"
                     /%GC="33.3"
                     /Tm="54.7"
                     /Hairpin_Tm="None"
                     /Self_Dimer_Tm="None"
                     /Sequence="CCTAAGAGAAAAGAGCGTTTATTA"
                     /label="P-0435"
     misc_feature    complement(3406..3426)
                     /Hairpin="5.0"
                     /Primer-Dimer="3.0"
                     /Monovalent_Salt_Concentration="50.0"
                     /Divalent_Salt_Concentration="0.0"
                     /DNTP_Concentration="0.0"
                     /Mismatches=0
                     /%GC="61.9"
                     /Hairpin_Tm="82.9"
                     /Self_Dimer_Tm="5.9"
                     /Tm="66.1"
                     /annotation_group="10487921417927694b1a738-5399-4d9a-aeb1-
                     112011b5b7f6"
                     /Sequence="AGGGGAACCCTGTGGTTGGCA"
                     /created_by="primer3"
                     /label="P-0045"
                     /note="Geneious type: primer_bind_reverse"
     misc_feature    complement(3406..3426)
                     /Hairpin="5.0"
                     /Primer-Dimer="3.0"
                     /Monovalent_Salt_Concentration="50.0"
                     /Divalent_Salt_Concentration="0.0"
                     /DNTP_Concentration="0.0"
                     /Mismatches=0
                     /created_by="primer3"
                     /annotation_group="33389525904105684c542-21c5-4341-87c0-64
                     2194cb6963"
                     /%GC="61.9"
                     /Tm="66.1"
                     /Hairpin_Tm="82.9"
                     /Self_Dimer_Tm="5.9"
                     /Sequence="AGGGGAACCCTGTGGTTGGCA"
                     /label="P-0045"
                     /note="Geneious type: primer_bind_reverse"
     misc_feature    complement(3406..3426)
                     /Hairpin="5.0"
                     /Primer-Dimer="3.0"
                     /Monovalent_Salt_Concentration="50.0"
                     /Divalent_Salt_Concentration="0.0"
                     /DNTP_Concentration="0.0"
                     /Mismatches=0
                     /created_by="primer3"
                     /annotation_group="28941062018114d3a6f68f-23af-4b18-86f1-3
                     82df57b0de8"
                     /%GC="61.9"
                     /Tm="66.1"
                     /Hairpin_Tm="82.9"
                     /Self_Dimer_Tm="5.9"
                     /Sequence="AGGGGAACCCTGTGGTTGGCA"
                     /label="P-0045"
                     /note="Geneious type: primer_bind_reverse"
     misc_feature    complement(3448..3467)
                     /Mismatches=0
                     /created_by="primer3"
                     /annotation_group="333997592972664cbd268-f761-490a-ad84-1c
                     1f705d1e87"
                     /%GC="60.0"
                     /Tm="60.0"
                     /Hairpin_Tm="None"
                     /Self_Dimer_Tm="None"
                     /Sequence="CTATAGCAGCGGAGGGGTTG"
                     /label="P-3049"
                     /note="Geneious type: primer_bind_reverse"
     misc_feature    complement(3448..3467)
                     /Mismatches=0
                     /created_by="primer3"
                     /annotation_group="289422513736096e25629a-42d9-44a1-aa2b-3
                     d5c133d77ce"
                     /%GC="60.0"
                     /Tm="60.0"
                     /Hairpin_Tm="None"
                     /Self_Dimer_Tm="None"
                     /Sequence="CTATAGCAGCGGAGGGGTTG"
                     /label="P-3049"
                     /note="Geneious type: primer_bind_reverse"
     misc_feature    complement(3575..3594)
                     /Mismatches=0
                     /created_by="primer3"
                     /annotation_group="3339796077055204051a7-bbc4-4b48-ab33-36
                     369e423271"
                     /%GC="50.0"
                     /Tm="59.8"
                     /Hairpin_Tm="42.7"
                     /Self_Dimer_Tm="15.9"
                     /Sequence="GCGACTAAAACACGCGACAA"
                     /label="P-2529"
                     /note="Geneious type: primer_bind_reverse"
     misc_feature    complement(3575..3594)
                     /Mismatches=0
                     /created_by="primer3"
                     /annotation_group="28942045449639dfbf3660-2749-4451-bb88-c
                     ade2537ecd2"
                     /%GC="50.0"
                     /Tm="59.8"
                     /Hairpin_Tm="42.7"
                     /Self_Dimer_Tm="15.9"
                     /Sequence="GCGACTAAAACACGCGACAA"
                     /label="P-2529"
                     /note="Geneious type: primer_bind_reverse"
     CDS             4622..5251
                     /codon_start=1
                     /product="stability protein from the Pseudomonas plasmid 
                     pVS1 (Heeb et al., 2000)"
                     /translation="MKVIAVLNQKGGSGKTTIATHLARALQLAGADVLLVDSDPQGSA
                     RDWAAVREDQPLTVVGIDRPTIDRDVKAIGRRDFVVIDGAPQAADLAVSAIKAADFVL
                     IPVQPSPYDIWATADLVELVKQRIEVTDGRLQAAFVVSRAIKGTRIGGEVAEALAGYE
                     LPILESRITQRVSYPGTAAAGTTVLESEPEGDAAREVQALAAEIKSKLI"
                     /label="pVS1 StaA"
     CDS             5685..6752
                     /codon_start=1
                     /product="replication protein from the Pseudomonas plasmid
                      pVS1 (Heeb et al., 2000)"
                     /translation="GRKPSGPVQIGAALGDDLVEKLKAAQAAQRQRIEAEARPGESWQ
                     AAADRIRKESRQPPAAGAPSIRKPPKGDEQPDFFVPMLYDVGTRDSRSIMDVAVFRLS
                     KRDRRAGEVIRYELPDGHVEVSAGPAGMASVWDYDLVLMAVSHLTESMNRYREGKGDK
                     PGRVFRPHVADVLKFCRRADGGKQKDDLVETCIRLNTTHVAMQRTKKAKNGRLVTVSE
                     GEALISRYKIVKSETGRPEYIEIELADWMYREITEGKNPDVLTVHPDYFLIDPGIGRF
                     LYRLARRAAGKAEARWLFKTIYERSGSAGEFKKFCFTVRKLIGSNDLPEYDLKEEAGQ
                     AGPILVMRYRNLIEGEASAGS"
                     /label="pVS1 RepA"
     rep_origin      6818..7012
                     /note="origin of replication for the Pseudomonas plasmid 
                     pVS1 (Heeb et al., 2000)"
                     /label="pVS1 oriV"
     primer_bind     complement(7248..7270)
                     /note="pGEX vectors, reverse primer"
                     /label="pGEX 3'"
     misc_feature    complement(7248..7266)
                     /Mismatches=0
                     /created_by="primer3"
                     /annotation_group="33395413003551a9a6573-5034-411a-b3a4-ee
                     ace679a569"
                     /%GC="57.9"
                     /Tm="58.2"
                     /Hairpin_Tm="33.5"
                     /Self_Dimer_Tm="1.0"
                     /Sequence="GAGCTGCATGTGTCAGAGG"
                     /label="pGex_rev"
                     /note="Geneious type: primer_bind_reverse"
     misc_feature    complement(7248..7266)
                     /Mismatches=0
                     /created_by="primer3"
                     /annotation_group="289417464164022812150b-93f7-465f-a327-a
                     4a855d37876"
                     /%GC="57.9"
                     /Tm="58.2"
                     /Hairpin_Tm="33.5"
                     /Self_Dimer_Tm="1.0"
                     /Sequence="GAGCTGCATGTGTCAGAGG"
                     /label="pGex_rev"
                     /note="Geneious type: primer_bind_reverse"
     primer_bind     7304..7324
                     /Mismatches=0
                     /created_by="primer3"
                     /annotation_group="333949522958364859d16-bcb3-42c1-8864-e3
                     17bf904374"
                     /%GC="66.7"
                     /Tm="65.3"
                     /Hairpin_Tm="38.4"
                     /Self_Dimer_Tm="6.0"
                     /Sequence="GGAGCAGACAAGCCCGTCAGG"
                     /label="pEX-For"
     primer_bind     7304..7324
                     /Mismatches=0
                     /created_by="primer3"
                     /annotation_group="28941693517826eeea44ab-f094-4eb9-9342-d
                     6009247ae86"
                     /%GC="66.7"
                     /Tm="65.3"
                     /Hairpin_Tm="38.4"
                     /Self_Dimer_Tm="6.0"
                     /Sequence="GGAGCAGACAAGCCCGTCAGG"
                     /label="pEX-For"
     misc_feature    7356..7496
                     /note="basis of mobility region from pBR322"
                     /label="bom"
     primer_bind     7450..7469
                     /Mismatches=0
                     /created_by="primer3"
                     /annotation_group="3339843948351bc1d30e5-5f04-46e3-9846-e0
                     b160745cbc"
                     /%GC="50.0"
                     /Tm="58.2"
                     /Hairpin_Tm="46.3"
                     /Self_Dimer_Tm="9.4"
                     /Sequence="GGTGTGAAATACCGCACAGA"
                     /label="P-2551"
     primer_bind     7450..7469
                     /Mismatches=0
                     /created_by="primer3"
                     /annotation_group="289420941144819883c11a-9d59-4666-a672-2
                     c42e058a53f"
                     /%GC="50.0"
                     /Tm="58.2"
                     /Hairpin_Tm="46.3"
                     /Self_Dimer_Tm="9.4"
                     /Sequence="GGTGTGAAATACCGCACAGA"
                     /label="P-2551"
     primer_bind     complement(7511..7528)
                     /note="L4440 vector, forward primer"
                     /label="L4440"
     rep_origin      complement(7682..8270)
                     /direction="LEFT"
                     /note="high-copy-number ColE1/pMB1/pBR322/pUC origin of 
                     replication"
                     /label="ori"
     primer_bind     7745..7765
                     /Hairpin="4.0"
                     /Primer-Dimer="4.0"
                     /Monovalent_Salt_Concentration="50.0"
                     /Divalent_Salt_Concentration="0.0"
                     /DNTP_Concentration="0.0"
                     /Mismatches=0
                     /created_by="primer3"
                     /annotation_group="33392929716284db9bbf5-ded4-4658-8469-a5
                     ee0e177c73"
                     /%GC="42.9"
                     /Tm="55.0"
                     /Hairpin_Tm="41.0"
                     /Self_Dimer_Tm="None"
                     /Sequence="AAACCCGACAGGACTATAAAG"
                     /label="P-0861"
     primer_bind     7745..7765
                     /Hairpin="4.0"
                     /Primer-Dimer="4.0"
                     /Monovalent_Salt_Concentration="50.0"
                     /Divalent_Salt_Concentration="0.0"
                     /DNTP_Concentration="0.0"
                     /Mismatches=0
                     /created_by="primer3"
                     /annotation_group="28941461972941dd4cad36-3d29-4f31-9489-d
                     20f5235f36a"
                     /%GC="42.9"
                     /Tm="55.0"
                     /Hairpin_Tm="41.0"
                     /Self_Dimer_Tm="None"
                     /Sequence="AAACCCGACAGGACTATAAAG"
                     /label="P-0861"
     misc_feature    complement(7759..7782)
                     /Mismatches=0
                     /created_by="primer3"
                     /annotation_group="3340014501606fb19d1a2-c73c-4252-80d9-86
                     46f2d940b5"
                     /%GC="45.8"
                     /Tm="60.2"
                     /Hairpin_Tm="37.3"
                     /Self_Dimer_Tm="None"
                     /Sequence="GGGGAAACGCCTGGTATCTTTATA"
                     /label="P-2405"
                     /note="Geneious type: primer_bind_reverse"
     misc_feature    complement(7759..7782)
                     /Mismatches=0
                     /created_by="primer3"
                     /annotation_group="2894229730987894e6822e-e490-4aae-855d-e
                     273fda7101c"
                     /%GC="45.8"
                     /Tm="60.2"
                     /Hairpin_Tm="37.3"
                     /Self_Dimer_Tm="None"
                     /Sequence="GGGGAAACGCCTGGTATCTTTATA"
                     /label="P-2405"
                     /note="Geneious type: primer_bind_reverse"
     primer_bind     complement(7762..7781)
                     /note="pBR322 origin, forward primer"
                     /label="pBR322ori-F"
     CDS             complement(8358..9173)
                     /codon_start=1
                     /gene="aph(3')-Ia"
                     /product="aminoglycoside phosphotransferase"
                     /note="confers resistance to kanamycin in bacteria or G418
                      (Geneticin(R)) in eukaryotes"
                     /translation="MSHIQRETSCSRPRLNSNMDADLYGYKWARDNVGQSGATIYRLY
                     GKPDAPELFLKHGKGSVANDVTDEMVRLNWLTEFMPLPTIKHFIRTPDDAWLLTTAIP
                     GKTAFQVLEEYPDSGENIVDALAVFLRRLHSIPVCNCPFNSDRVFRLAQAQSRMNNGL
                     VDASDFDDERNGWPVEQVWKEMHKLLPFSPDSVVTHGDFSLDNLIFDEGKLIGCIDVG
                     RVGIADRYQDLAILWNCLGEFSPSLQKRLFQKYGIDNPDMNKLQFHLMLDEFF"
                     /label="KanR"
     primer_bind     9017..9036
                     /Hairpin="4.0"
                     /Primer-Dimer="2.0"
                     /Monovalent_Salt_Concentration="50.0"
                     /Divalent_Salt_Concentration="0.0"
                     /DNTP_Concentration="0.0"
                     /Mismatches=0
                     /created_by="primer3"
                     /annotation_group="3338994218377d4fff646-a9c0-46b3-8f37-22
                     4a2db65b00"
                     /%GC="65.0"
                     /Tm="65.8"
                     /Hairpin_Tm="40.8"
                     /Self_Dimer_Tm="10.8"
                     /Sequence="ACAACTCTGGCGCATCGGGC"
                     /label="P-0180"
     primer_bind     9017..9036
                     /Hairpin="4.0"
                     /Primer-Dimer="2.0"
                     /Monovalent_Salt_Concentration="50.0"
                     /Divalent_Salt_Concentration="0.0"
                     /DNTP_Concentration="0.0"
                     /Mismatches=0
                     /created_by="primer3"
                     /annotation_group="2894111149958849ab0fae-7287-49a5-b8d6-0
                     8aa3bc4a489"
                     /%GC="65.0"
                     /Tm="65.8"
                     /Hairpin_Tm="40.8"
                     /Self_Dimer_Tm="10.8"
                     /Sequence="ACAACTCTGGCGCATCGGGC"
                     /label="P-0180"
     primer_bind     9081..9100
                     /note="Kanamycin resistance gene, reverse primer"
                     /label="Kan-R"
     primer_bind     9254..9274
                     /Mismatches=0
                     /created_by="primer3"
                     /annotation_group="33400601345259e10d71a-a61b-4c9b-b07a-ba
                     7c03d5f4ac"
                     /%GC="38.1"
                     /Tm="55.0"
                     /Hairpin_Tm="None"
                     /Self_Dimer_Tm="None"
                     /Sequence="AATTCACTGTTCCTTGCATTC"
                     /label="P-2031"
     primer_bind     9254..9274
                     /Mismatches=0
                     /created_by="primer3"
                     /annotation_group="28942346960783ef14ae60-6b67-49b3-b6ce-c
                     9e0e8566f76"
                     /%GC="38.1"
                     /Tm="55.0"
                     /Hairpin_Tm="None"
                     /Self_Dimer_Tm="None"
                     /Sequence="AATTCACTGTTCCTTGCATTC"
                     /label="P-2031"
     misc_feature    complement(9493..9513)
                     /Hairpin="4.0"
                     /Primer-Dimer="2.0"
                     /Monovalent_Salt_Concentration="50.0"
                     /Divalent_Salt_Concentration="0.0"
                     /DNTP_Concentration="0.0"
                     /Mismatches=0
                     /created_by="primer3"
                     /annotation_group="3339165945508d26d1374-3ad5-43b0-9510-fe
                     3af2ff4e04"
                     /%GC="61.9"
                     /Tm="65.5"
                     /Hairpin_Tm="65.0"
                     /Self_Dimer_Tm="26.1"
                     /Sequence="AGCCGTTGTAAGGCGGCAGAC"
                     /label="P-0433"
                     /note="Geneious type: primer_bind_reverse"
     misc_feature    complement(9493..9513)
                     /Hairpin="4.0"
                     /Primer-Dimer="2.0"
                     /Monovalent_Salt_Concentration="50.0"
                     /Divalent_Salt_Concentration="0.0"
                     /DNTP_Concentration="0.0"
                     /Mismatches=0
                     /created_by="primer3"
                     /annotation_group="289413153310539317024b-85b2-4db0-bd5d-6
                     abd0c512506"
                     /%GC="61.9"
                     /Tm="65.5"
                     /Hairpin_Tm="65.0"
                     /Self_Dimer_Tm="26.1"
                     /Sequence="AGCCGTTGTAAGGCGGCAGAC"
                     /label="P-0433"
                     /note="Geneious type: primer_bind_reverse"
     misc_feature    complement(9499..9519)
                     /Hairpin="4.0"
                     /Primer-Dimer="2.0"
                     /Monovalent_Salt_Concentration="50.0"
                     /Divalent_Salt_Concentration="0.0"
                     /DNTP_Concentration="0.0"
                     /Mismatches=0
                     /created_by="primer3"
                     /annotation_group="33391196164691d350ced-c9b6-4375-bee7-9d
                     cf7fa587b5"
                     /%GC="66.7"
                     /Tm="65.6"
                     /Hairpin_Tm="57.3"
                     /Self_Dimer_Tm="1.3"
                     /Sequence="CGGGAGAGCCGTTGTAAGGCG"
                     /label="P-0432"
                     /note="Geneious type: primer_bind_reverse"
     misc_feature    complement(9499..9519)
                     /Hairpin="4.0"
                     /Primer-Dimer="2.0"
                     /Monovalent_Salt_Concentration="50.0"
                     /Divalent_Salt_Concentration="0.0"
                     /DNTP_Concentration="0.0"
                     /Mismatches=0
                     /created_by="primer3"
                     /annotation_group="2894126584637186aec0ec-f308-4b9f-bd5c-e
                     0c8c296816e"
                     /%GC="66.7"
                     /Tm="65.6"
                     /Hairpin_Tm="57.3"
                     /Self_Dimer_Tm="1.3"
                     /Sequence="CGGGAGAGCCGTTGTAAGGCG"
                     /label="P-0432"
                     /note="Geneious type: primer_bind_reverse"
     primer_bind     9563..9583
                     /Hairpin="5.0"
                     /Primer-Dimer="3.0"
                     /Monovalent_Salt_Concentration="50.0"
                     /Divalent_Salt_Concentration="0.0"
                     /DNTP_Concentration="0.0"
                     /Mismatches=0
                     /created_by="primer3"
                     /annotation_group="3338911187267c9b50e3a-e34d-483e-8644-6f
                     9c11b0c5ff"
                     /%GC="57.1"
                     /Tm="65.8"
                     /Hairpin_Tm="50.2"
                     /Self_Dimer_Tm="23.7"
                     /Sequence="ATTTTGTGCCGAGCTGCCGGT"
                     /label="P-0042"
     primer_bind     9563..9583
                     /Hairpin="5.0"
                     /Primer-Dimer="3.0"
                     /Monovalent_Salt_Concentration="50.0"
                     /Divalent_Salt_Concentration="0.0"
                     /DNTP_Concentration="0.0"
                     /Mismatches=0
                     /created_by="primer3"
                     /annotation_group="289410078195915cd7ea87-d60c-4cc3-ace4-e
                     ebb0764d0d0"
                     /%GC="57.1"
                     /Tm="65.8"
                     /Hairpin_Tm="50.2"
                     /Self_Dimer_Tm="23.7"
                     /Sequence="ATTTTGTGCCGAGCTGCCGGT"
                     /label="P-0042"
     misc_feature    9606..9630
                     /note="left border repeat from nopaline C58 T-DNA"
                     /label="LB T-DNA repeat"
ORIGIN      
        1 taacgaattg ctcgagcacc tgccgatata cgttctccta tggtcatgtg tcacttagtg
       61 aattccttat ctttaatcat attccatagt ccataccata gcacatacag tagttatatg
      121 ctgcagaaga gatccaacaa aacattcaca atggattata gaaacatttg tttattcatt
      181 ataatgagat cttacattca tttaatatta gaaaaagcca caaattcata acacaacaag
      241 ccaagaaaaa aacacaaact taagcacaca agctatttat ttgacacacc aaatatttca
      301 tcttcatctt catatgagct cgcagggtac caatttacag ggaatgaagg taaaggttat
      361 ctaggatcca cctgactctt tttttgggtt tggtggggta tcttcatcat cgaatagata
      421 gttatataca tcatccattg tagtggtatt aaacatccct gtagtgattc caaacgcgtt
      481 atacgcagtt tggtccgtcc aaccaggtga cagtggtttt gaattattac catcatcaat
      541 tttactagcc gtgatttcat tattcatgaa gttatcatga acgttagagg aggcaattgg
      601 ttgtgaaagc gcttgagaat ttgtttgagt tgttatgagg ttcggaccgt tgctactgtt
      661 agtgaaagtg aaggacaatg agctatcagc aatattccca ctttgattaa aattggcgaa
      721 ttccgatcca ctagtggttt ttcttttcac cagtgagacg ggcaacagct gattgccctt
      781 caccgcctgg ccctgagaga gttgcagcaa gcggtccacg ctggtttgcc ccagcaggcg
      841 aaaatcctgt ttgatggtgg ttaacggcgg gatataacat gagctgtctt cggtatcgtc
      901 gtatcccact accgagatat ccgcaccaac gcgcagcccg gactcggtaa tggcgcgcat
      961 tgcgcccagc gccatctgat cgttggcaac cagcatcgca gtgggaacga tgccctcatt
     1021 cagcatttgc atggtttgtt gaaaaccgga catggcactc cagtcgcctt cccgttccgc
     1081 tatcggctga atttgattgc gagtgagata tttatgccag ccagccagac gcagacgcgc
     1141 cgagacagaa cttaatgggc ccgctaacag cgcgatttgc tggtgaccca atgcgaccag
     1201 atgctccacg cccagtcgcg taccgtcttc atgggagaaa ataatactgt tgatgggtgt
     1261 ctggtcagag acatcaagaa ataacgccgg aacattagtg caggcagctt ccacagcaat
     1321 ggcatcctgg tcatccagcg gatagttaat gatcagccca ctgacgcgtt gcgcgagaag
     1381 attgtgcacc gccgctttac aggcttcgac gccgcttcgt tctaccatcg acaccaccac
     1441 gctggcaccc agttgatcgg cgcgagattt aatcgccgcg acaatttgcg acggcgcgtg
     1501 cagggccaag ctcgaggtcg cgacaccgat cagcaagctt tgtttaccag ccagctgctg
     1561 cgcaacacgg ttcgggatgt agttgagctc agccatggca gcttcaactt tttcccgggt
     1621 tttagcgcta acatgtgaag cctggttaac cactctagaa acggtttgat gagaaacgcc
     1681 ggcgtattca gcgacgtcgt ataacgttac cggtttgcta gtagattttt gatgaaacag
     1741 aagctttttg atatttccat ttgaatattt tggtatctga ttagtgatga tttcagctaa
     1801 catctctggg aattcaatac tcatggtctt atccaaaaat gtctggaagc agtaggtaag
     1861 gagattctca accacctcat gcatggagtc cagaagcttt gtcagttggt aaaaccgttg
     1921 ccagttctga ctggagttcc cttccctttt gacgatggct tttcctagct ctttgatata
     1981 agtcattcga atctcatcaa ataactcttg gctcttcaga ccttccttag gaactgagga
     2041 gagaagcagt aaggttttca tacagagata ctcttcatag gatacctgca atctttgtaa
     2101 ttcagaggag acaaacagca tgtgtttaca ttggtcatac atgcagggta gagacattct
     2161 ctgctcatta ataatcagat caggagcaaa gcagagcagg tttccacttg attgtctgta
     2221 tgatctccaa cccagggcaa atgccatgag aaacatccat gagtactgta gcagggtcat
     2281 ttggtcatcc aggtgtaagt ttctgaagcc tggtatcgcc tttgcccatt tcactgctgc
     2341 aatcacttga cgcccaccta acatgttgag tgtggtcata attctccatg ctgaatctgg
     2401 aacagagcta tcatatcctg catacaacac ctcgggttca atcacctcca gcagtgacac
     2461 caaggtaggg gtgagctgtg gtaatgctgc aggaactatt gttttgttag gattttccga
     2521 agtgtcttgt gagactcctg cagtggcttg ctgaatccct ttgatttttt tctttgtttt
     2581 tcgagcttca ctagccatgg agcctgttgg taccagtcga ctgaatactg tttgttaatc
     2641 agaaaaactc agattaatct acaaattcga tcgcacaaac tagaaactaa caccagatct
     2701 agatagaaat cacaaatcga agagtaatta ttcgacaaaa ctcaaattat ttgaacaaat
     2761 cggatgatat ctatgaaacc ctaatcgaga attaagatga tatctaacga tcaaacccag
     2821 aaaatcgtct tcgatctaag attaacagaa tctaaaccaa agaacatata cgaaattggg
     2881 atcgaacgaa aacaaaatcg aagattttga gagaataagg aacacagaaa tttaccttga
     2941 tcacggtaga gagaattgag agaaagtttt taagattttg agaaattgaa atctgaattg
     3001 tgaagaagaa gagctctttg ggtattgttt tatagaagaa gaagaagaaa agacgaggac
     3061 gactaggtca cgagaaagct aaggcggtga agcaatagct aataataaaa tgacacgtgt
     3121 attgagcgtt gtttacacgc aaagttgttt ttggctaatt gccttatttt taggttgagg
     3181 aaaagtattt gtgctttgag ttgataaaca cgactcgtgt gtgccggctg caaccacttt
     3241 gacgccgttt attactgact cgtcgaggtt gactgtagca ggtgccatgg taattctgac
     3301 aggatatatt ggcgggtaaa cctaagagaa aagagcgttt attagaataa tcggatattt
     3361 aaaagggcgt gaaaaggttt atccgttcgt ccatttgtat gtgcatgcca accacagggt
     3421 tcccctcggg atcaaagtac tttgatccaa cccctccgct gctatagtgc agtcggcttc
     3481 tgacgttcag tgcagccgtc atctgaaaac gacatgtcgc acaagtccta agttacgcga
     3541 caggctgccg ccctgccctt ttcctggcgt tttcttgtcg cgtgttttag tcgcataaag
     3601 tagaatactt gcgactagaa ccggagacat tacgccatga acaagagcgc cgccgctggc
     3661 ctgctgggct atgcccgcgt cagcaccgac gaccaggact tgaccaacca acgggccgaa
     3721 ctgcacgcgg ccggctgcac caagctgttt tccgagaaga tcaccggcac caggcgcgac
     3781 cgcccggagc tggccaggat gcttgaccac ctacgccctg gcgacgttgt gacagtgacc
     3841 aggctagacc gcctggcccg cagcacccgc gacctactgg acattgccga gcgcatccag
     3901 gaggccggcg cgggcctgcg tagcctggca gagccgtggg ccgacaccac cacgccggcc
     3961 ggccgcatgg tgttgaccgt gttcgccggc attgccgagt tcgagcgttc cctaatcatc
     4021 gaccgcaccc ggagcgggcg cgaggccgcc aaggcccgag gcgtgaagtt tggcccccgc
     4081 cctaccctca ccccggcaca gatcgcgcac gcccgcgagc tgatcgacca ggaaggccgc
     4141 accgtgaaag aggcggctgc actgcttggc gtgcatcgct cgaccctgta ccgcgcactt
     4201 gagcgcagcg aggaagtgac gcccaccgag gccaggcggc gcggtgcctt ccgtgaggac
     4261 gcattgaccg aggccgacgc cctggcggcc gccgagaatg aacgccaaga ggaacaagca
     4321 tgaaaccgca ccaggacggc caggacgaac cgtttttcat taccgaagag atcgaggcgg
     4381 agatgatcgc ggccgggtac gtgttcgagc cgcccgcgca cctctcaacc gtgcggctgc
     4441 atgaaatcct ggccggtttg tctgatgcca agctggcggc ctggccggcc agcttggccg
     4501 ctgaagaaac cgagcgccgc cgtctaaaaa ggtgatgtgt atttgagtaa aacagcttgc
     4561 gtcatgcggt cgctgcgtat atgatgcgat gagtaaataa acaaatacgc aaggggaacg
     4621 catgaaggtt atcgctgtac ttaaccagaa aggcgggtca ggcaagacga ccatcgcaac
     4681 ccatctagcc cgcgccctgc aactcgccgg ggccgatgtt ctgttagtcg attccgatcc
     4741 ccagggcagt gcccgcgatt gggcggccgt gcgggaagat caaccgctaa ccgttgtcgg
     4801 catcgaccgc ccgacgattg accgcgacgt gaaggccatc ggccggcgcg acttcgtagt
     4861 gatcgacgga gcgccccagg cggcggactt ggctgtgtcc gcgatcaagg cagccgactt
     4921 cgtgctgatt ccggtgcagc caagccctta cgacatatgg gccaccgccg acctggtgga
     4981 gctggttaag cagcgcattg aggtcacgga tggaaggcta caagcggcct ttgtcgtgtc
     5041 gcgggcgatc aaaggcacgc gcatcggcgg tgaggttgcc gaggcgctgg ccgggtacga
     5101 gctgcccatt cttgagtccc gtatcacgca gcgcgtgagc tacccaggca ctgccgccgc
     5161 cggcacaacc gttcttgaat cagaacccga gggcgacgct gcccgcgagg tccaggcgct
     5221 ggccgctgaa attaaatcaa aactcatttg agttaatgag gtaaagagaa aatgagcaaa
     5281 agcacaaaca cgctaagtgc cggccgtccg agcgcacgca gcagcaaggc tgcaacgttg
     5341 gccagcctgg cagacacgcc agccatgaag cgggtcaact ttcagttgcc ggcggaggat
     5401 cacaccaagc tgaagatgta cgcggtacgc caaggcaaga ccattaccga gctgctatct
     5461 gaatacatcg cgcagctacc agagtaaatg agcaaatgaa taaatgagta gatgaatttt
     5521 agcggctaaa ggaggcggca tggaaaatca agaacaacca ggcaccgacg ccgtggaatg
     5581 ccccatgtgt ggaggaacgg gcggttggcc aggcgtaagc ggctgggttg tctgccggcc
     5641 ctgcaatggc actggaaccc ccaagcccga ggaatcggcg tgacggtcgc aaaccatccg
     5701 gcccggtaca aatcggcgcg gcgctgggtg atgacctggt ggagaagttg aaggccgcgc
     5761 aggccgccca gcggcaacgc atcgaggcag aagcacgccc cggtgaatcg tggcaagcgg
     5821 ccgctgatcg aatccgcaaa gaatcccggc aaccgccggc agccggtgcg ccgtcgatta
     5881 ggaagccgcc caagggcgac gagcaaccag attttttcgt tccgatgctc tatgacgtgg
     5941 gcacccgcga tagtcgcagc atcatggacg tggccgtttt ccgtctgtcg aagcgtgacc
     6001 gacgagctgg cgaggtgatc cgctacgagc ttccagacgg gcacgtagag gtttccgcag
     6061 ggccggccgg catggccagt gtgtgggatt acgacctggt actgatggcg gtttcccatc
     6121 taaccgaatc catgaaccga taccgggaag ggaagggaga caagcccggc cgcgtgttcc
     6181 gtccacacgt tgcggacgta ctcaagttct gccggcgagc cgatggcgga aagcagaaag
     6241 acgacctggt agaaacctgc attcggttaa acaccacgca cgttgccatg cagcgtacga
     6301 agaaggccaa gaacggccgc ctggtgacgg tatccgaggg tgaagccttg attagccgct
     6361 acaagatcgt aaagagcgaa accgggcggc cggagtacat cgagatcgag ctagctgatt
     6421 ggatgtaccg cgagatcaca gaaggcaaga acccggacgt gctgacggtt caccccgatt
     6481 actttttgat cgatcccggc atcggccgtt ttctctaccg cctggcacgc cgcgccgcag
     6541 gcaaggcaga agccagatgg ttgttcaaga cgatctacga acgcagtggc agcgccggag
     6601 agttcaagaa gttctgtttc accgtgcgca agctgatcgg gtcaaatgac ctgccggagt
     6661 acgatttgaa ggaggaggcg gggcaggctg gcccgatcct agtcatgcgc taccgcaacc
     6721 tgatcgaggg cgaagcatcc gccggttcct aatgtacgga gcagatgcta gggcaaattg
     6781 ccctagcagg ggaaaaaggt cgaaaaggac tctttcctgt ggatagcacg tacattggga
     6841 acccaaagcc gtacattggg aaccggaacc cgtacattgg gaacccaaag ccgtacattg
     6901 ggaaccggtc acacatgtaa gtgactgata taaaagagaa aaaaggcgat ttttccgcct
     6961 aaaactcttt aaaacttatt aaaactctta aaacccgcct ggcctgtgca taactgtctg
     7021 gccagcgcac agccgaagag ctgcaaaaag cgcctaccct tcggtcgctg cgctccctac
     7081 gccccgccgc ttcgcgtcgg cctatcgcgg ccgctggccg ctcaaaaatg gctggcctac
     7141 ggccaggcaa tctaccaggg cgcggacaag ccgcgccgtc gccactcgac cgccggcgcc
     7201 cacatcaagg caccctgcct cgcgcgtttc ggtgatgacg gtgaaaacct ctgacacatg
     7261 cagctcccgg tgacggtcac agcttgtctg taagcggatg ccgggagcag acaagcccgt
     7321 cagggcgcgt cagcgggtgt tggcgggtgt cggggcgcag ccatgaccca gtcacgtagc
     7381 gatagcggag tgtatactgg cttaactatg cggcatcaga gcagattgta ctgagagtgc
     7441 accatatgcg gtgtgaaata ccgcacagat gcgtaaggag aaaataccgc atcaggcgct
     7501 cttccgcttc ctcgctcact gactcgctgc gctcggtcgt tcggctgcgg cgagcggtat
     7561 cagctcactc aaaggcggta atacggttat ccacagaatc aggggataac gcaggaaaga
     7621 acatgtgagc aaaaggccag caaaaggcca ggaaccgtaa aaaggccgcg ttgctggcgt
     7681 ttttccatag gctccgcccc cctgacgagc atcacaaaaa tcgacgctca agtcagaggt
     7741 ggcgaaaccc gacaggacta taaagatacc aggcgtttcc ccctggaagc tccctcgtgc
     7801 gctctcctgt tccgaccctg ccgcttaccg gatacctgtc cgcctttctc ccttcgggaa
     7861 gcgtggcgct ttctcatagc tcacgctgta ggtatctcag ttcggtgtag gtcgttcgct
     7921 ccaagctggg ctgtgtgcac gaaccccccg ttcagcccga ccgctgcgcc ttatccggta
     7981 actatcgtct tgagtccaac ccggtaagac acgacttatc gccactggca gcagccactg
     8041 gtaacaggat tagcagagcg aggtatgtag gcggtgctac agagttcttg aagtggtggc
     8101 ctaactacgg ctacactaga aggacagtat ttggtatctg cgctctgctg aagccagtta
     8161 ccttcggaaa aagagttggt agctcttgat ccggcaaaca aaccaccgct ggtagcggtg
     8221 gtttttttgt ttgcaagcag cagattacgc gcagaaaaaa aggatctcaa gaagatcctt
     8281 tgatcttttc tacggggtct gacgctcagt ggaacgaaaa ctcacgttaa gggattttgg
     8341 tcatgcattc taggtgatta gaaaaactca tcgagcatca aatgaaactg caatttattc
     8401 atatcaggat tatcaatacc atatttttga aaaagccgtt tctgtaatga aggagaaaac
     8461 tcaccgaggc agttccatag gatggcaaga tcctggtatc ggtctgcgat tccgactcgt
     8521 ccaacatcaa tacaacctat taatttcccc tcgtcaaaaa taaggttatc aagtgagaaa
     8581 tcaccatgag tgacgactga atccggtgag aatggcaaaa gtttatgcat ttctttccag
     8641 acttgttcaa caggccagcc attacgctcg tcatcaaaat cactcgcatc aaccaaaccg
     8701 ttattcattc gtgattgcgc ctgagcgagt cgaaatacgc gatcgctgtt aaaaggacaa
     8761 ttacaaacag gaatcgaatg caaccggcgc aggaacactg ccagcgcatc aacaatattt
     8821 tcacctgaat caggatattc ttctaatacc tggaatgctg ttttccctgg gatcgcagtg
     8881 gtgagtaacc atgcatcatc aggagtacgg ataaaatgct tgatggtcgg aagaggcata
     8941 aattccgtca gccagtttag tctgaccatc tcatctgtaa catcattggc aacgctacct
     9001 ttgccatgtt tcagaaacaa ctctggcgca tcgggcttcc catacaatcg gtagattgtc
     9061 gcacctgatt gcccgacatt atcgcgagcc catttatacc catataaatc agcatccatg
     9121 ttggaattta atcgcggcct tgagcaagac gtttcccgtt gaatatggct cataacagaa
     9181 cttattattt ccttcctctt ttctacagta tttaaagata ccccaagaag ctaattataa
     9241 caagacgaac tccaattcac tgttccttgc attctaaaac cttaaatacc agaaaacagc
     9301 tttttcaaag ttgttttcaa agttggcgta taacatagta tcgacggagc cgattttgaa
     9361 accgcggtga tcacaggcag caacgctctg tcatcgttac aatcaacatg ctaccctccg
     9421 cgagatcatc cgtgtttcaa acccggcagc ttagttgccg ttcttccgaa tagcatcggt
     9481 aacatgagca aagtctgccg ccttacaacg gctctcccgc tgacgccgtc ccggactgat
     9541 gggctgcctg tatcgagtgg tgattttgtg ccgagctgcc ggtcggggag ctgttggctg
     9601 gctggtggca ggatatattg tggtgtaaac a
//
