# Supplementary material for: GreenGate 2.0: Backwards compatible addons for assembly of complex transcriptional units and their stacking with GreenGate
Source: PLoS One. 2023 Sep 8;18(9):e0290097. doi: 10.1371/journal.pone.0290097 (PMC10490876; doi:10.1371/journal.pone.0290097)
Supplement: S1 Dataset — (ZIP) [file pone.0290097.s006.zip › GreenGate2-Vectors/Level 0/Dummies/pGGC5-000 dummy (pAM759).gb]

LOCUS       pGGC5-000_dummy_(pAM759)        2706 bp    DNA     circular UNA 21-JUL-2023
DEFINITION  pGGC5-000 dummy.
ACCESSION   urn.local.maizellab06.191-ggapbje
VERSION     urn.local.maizellab06.191-ggapbje
KEYWORDS    .
SOURCE      
  ORGANISM  
            .
FEATURES             Location/Qualifiers
     Promoter        131..159
                     /Imported_from="<a
                     href=""http://wishart.biology.ualberta.ca/PlasMapper"">Pla
                     sMapper</a>"
                     /Transferred_From="amp prom"
                     /Transferred_Similarity="100.00%"
                     /label="amp prom"
     Marker          201..1061
                     /Imported_from="<a
                     href=""http://wishart.biology.ualberta.ca/PlasMapper"">Pla
                     sMapper</a>"
                     /Transferred_From="amp marker"
                     /Transferred_Similarity="99.65%"
                     /label="amp marker"
     misc_feature    1216..1835
                     /Imported_from="<a
                     href=""http://wishart.biology.ualberta.ca/PlasMapper"">Pla
                     sMapper</a>"
                     /Transferred_From="pBR322 origin"
                     /Transferred_Similarity="99.52%"
                     /label="pBR322 origin"
                     /note="Geneious type: Origin of Replication"
     Promoter        2144..2173
                     /Imported_from="<a
                     href=""http://wishart.biology.ualberta.ca/PlasMapper"">Pla
                     sMapper</a>"
                     /Transferred_From="lac prom"
                     /Transferred_Similarity="100.00%"
                     /label="lac prom"
     primer_bind     2236..2283
                     /Sequence="AGCTTGGTCTCAAGCCTATGATTGTACGCTATTCAGTCAGTGAGACC
                     G"
                     /created_by="maizellab14"
                     /label="new fw primer"
     ligation        2236..2239
                     /label="Ligation"
     misc_feature    2236..2287
                     /Source="referenceToDocument:
                     urn:local:excludedDuringImport:19l-ggapbjh"
                     /label="pcr_GGC2 (concatenated sequence 2)"
                     /note="Geneious type: Concatenated sequence"
     misc_feature    complement(2240..2287)
                     /Sequence="AATTCGGTCTCACTGACTGAATAGCGTACAATCATAGGCTTGAGACC
                     A"
                     /created_by="maizellab14"
                     /label="new rev primer"
                     /note="Geneious type: primer_bind_reverse"
     misc_feature    2248..2249
                     /Original_Bases="TCC"
                     /label="TCC"
                     /note="Geneious type: Editing History Replacement"
     overhang        2248..2251
                     /created_by="maizellab14"
                     /label
     unsure          2252..2271
                     /created_by="maizellab14"
                     /modified_by="maizellab14"
                     /label="new 20 bp dummy insert (from D1)"
     misc_feature    2252..2275
                     /Original_Bases="CGGATCCAGTGCTAACATGGTCTAGAAGGAGGTCAGCTATG
                     GAGAAAAAAATCACTGGATATACCACCGTTGATATATCCCAATGGCATCGTAAAGAAC
                     ATTTTGAGGCATTTCAGTCAGTTGCTCAATGTACCTATAACCAGACCGTTCAGCTGGA
                     TATTACGGCCTTTTTAAAGACCGTAAAGAAAAATAAGCACAAGTTTTATCCGGCCTTT
                     ATTCACATTCTTGCCCGCCTGATGAATGCTCATCCGGAGTTCCGTATGGCAATGAAAG
                     ACGGTGAGCTGGTGATATGGGATAGTGTTCACCCTTGTTACACCGTTTTCCATGAGCA
                     AACTGAAACGTTTTCATCGCTCTGGAGTGAATACCACGACGATTTCCGGCAGTTTCTA
                     CACATATATTCGCAAGATGTGGCGTGTTACGGTGAAAACCTGGCCTATTTCCCTAAAG
                     GGTTTATTGAGAATATGTTTTTCGTCTCAGCCAATCCCTGGGTGAGTTTCACCAGTTT
                     TGATTTAAACGTGGCCAATATGGACAACTTCTTCGCCCCCGTTTTCACCATGGGCAAA
                     TATTATACGCAAGGCGACAAGGTGCTGATGCCGCTGGCGATTCAGGTTCATCATGCCG
                     TTTGTGATGGCTTCCATGTCGGCAGAATGCTTAATGAATTACAACAGTACTGCGATGA
                     GTGGCAGGGCGGGGCGTAAGAGCTCAGGAGGACAGCTATGCAGTTTAAGGTTTACACC
                     TATAAAAGAGAGAGCCGTTATCGTCTGTTTGTGGATGTACAGAGTGATATTATTGACA
                     CGCCCGGGCGACGGATGGTGATCCCCCTGGCCAGTGCACGTCTGCTGTCAGATAAAGT
                     CTCCCGTGAACTTTACCCAGTGGTGCATATCGGGGATGAAAGCTGGCGCATGATGACC
                     ACCGATATGGCCAGTGTGCCAGTCTCCGTTATCGGGGAAGAAGTGGCTGATCTCAGCC
                     ACCGCGAAAATGACATCAAAAACGCCATTAACCTGATGTTCTGGGGAATATAACTGCA
                     GAGGAGGTAATCAATGCCACAACACTGGTGGTACCAACA"
                     /label="CGGATCCAGTGCTAACATGGTCTAGAAGGAGGTCAGCTATGGAGAAAAAA
                     ATCACTGGATATACCACCGTTGATATATCCCAATGGCATCGTAAAGAACATTTTGAGG
                     CATTTCAGTCAGTTGCTCAATGTACCTATAACCAGACCGTTCAGCTGGATATTACGGC
                     CTTTTTAAAGACCGTAAAGAAAAATAAGCACAAGTTTTATCCGGCCTTTATTCACATT
                     CTTGCCCGCCTGATGAATGCTCATCCGGAGTTCCGTATGGCAATGAAAGACGGTGAGC
                     TGGTGATATGGGATAGTGTTCACCCTTGTTACACCGTTTTCCATGAGCAAACTGAAAC
                     GTTTTCATCGCTCTGGAGTGAATACCACGACGATTTCCGGCAGTTTCTACACATATAT
                     TCGCAAGATGTGGCGTGTTACGGTGAAAACCTGGCCTATTTCCCTAAAGGGTTTATTG
                     AGAATATGTTTTTCGTCTCAGCCAATCCCTGGGTGAGTTTCACCAGTTTTGATTTAAA
                     CGTGGCCAATATGGACAACTTCTTCGCCCCCGTTTTCACCATGGGCAAATATTATACG
                     CAAGGCGACAAGGTGCTGATGCCGCTGGCGATTCAGGTTCATCATGCCGTTTGTGATG
                     GCTTCCATGTCGGCAGAATGCTTAATGAATTACAACAGTACTGCGATGAGTGGCAGGG
                     CGGGGCGTAAGAGCTCAGGAGGACAGCTATGCAGTTTAAGGTTTACACCTATAAAAGA
                     GAGAGCCGTTATCGTCTGTTTGTGGATGTACAGAGTGATATTATTGACACGCCCGGGC
                     GACGGATGGTGATCCCCCTGGCCAGTGCACGTCTGCTGTCAGATAAAGTCTCCCGTGA
                     ACTTTACCCAGTGGTGCATATCGGGGATGAAAGCTGGCGCATGATGACCACCGATATG
                     GCCAGTGTGCCAGTCTCCGTTATCGGGGAAGAAGTGGCTGATCTCAGCCACCGCGAAA
                     ATGACATCAAAAACGCCATTAACCTGATGTTCTGGGGAATATAACTGCAGAGGAGGTA
                     ATCAATGCCACAACACTGGTGGTACCAACA"
                     /note="Geneious type: Editing History Replacement"
     misc_feature    <2252..>2271
                     /Source="referenceToDocument: urn:local:.:1a8-ggapbke"
                     /label="pGGA2-000 dummy (pAM749) (concatenated sequence
                     2)"
                     /note="Geneious type: Concatenated sequence"
     misc_feature    <2252..>2271
                     /Source="referenceToDocument: urn:local:.:1bq-ggapbmq"
                     /label="pcr_GGA2 (concatenated sequence 2)"
                     /note="Geneious type: Concatenated sequence"
     overhang        2272..2275
                     /created_by="maizellab14"
                     /label
     ligation        2284..2287
                     /label="Ligation"
     misc_feature    2284..2239
                     /Source="referenceToDocument:
                     urn:local:excludedDuringImport:19j-ggapbjg"
                     /label="pGGC000 (concatenated sequence 1)"
                     /note="Geneious type: Concatenated sequence"
     Promoter        complement(2293..2311)
                     /Imported_from="<a
                     href=""http://wishart.biology.ualberta.ca/PlasMapper"">Pla
                     sMapper</a>"
                     /Transferred_From="T7 prom"
                     /Transferred_Similarity="100.00%"
                     /label="T7 prom"
     Reporter        2309..2469
                     /Imported_from="<a
                     href=""http://wishart.biology.ualberta.ca/PlasMapper"">Pla
                     sMapper</a>"
                     /Transferred_From="lacZ_a reporter"
                     /Transferred_Similarity="98.14%"
                     /label="lacZ_a reporter"
ORIGIN      
        1 gacgaaaggg cctcgtgata cgcctatttt tataggttaa tgtcatgata ataatggttt
       61 cttagacgtc aggtggcact tttcggggaa atgtgcgcgg aacccctatt tgtttatttt
      121 tctaaataca ttcaaatatg tatccgctca tgagacaata accctgataa atgcttcaat
      181 aatattgaaa aaggaagagt atgagtattc aacatttccg tgtcgccctt attccctttt
      241 ttgcggcatt ttgccttcct gtttttgctc acccagaaac gctggtgaaa gtaaaagatg
      301 ctgaagatca gttgggtgca cgagtgggtt acatcgaact ggatctcaac agcggtaaga
      361 tccttgagag ttttcgcccc gaagaacgtt ttccaatgat gagcactttt aaagttctgc
      421 tatgtggcgc ggtattatcc cgtattgacg ccgggcaaga gcaactcggt cgccgcatac
      481 actattctca gaatgacttg gttgagtact caccagtcac agaaaagcat cttacggatg
      541 gcatgacagt aagagaatta tgcagtgctg ccataaccat gagtgataac actgcggcca
      601 acttacttct gacaacgatc ggaggaccga aggagctaac cgcttttttg cacaacatgg
      661 gggatcatgt aactcgcctt gatcgttggg aaccggagct gaatgaagcc ataccaaacg
      721 acgagcgtga caccacgatg cctgtagcaa tggcaacaac gttgcgcaaa ctattaactg
      781 gcgaactact tactctagct tcccggcaac aattaataga ctggatggag gcggataaag
      841 ttgcaggacc acttctgcgc tcggcccttc cggctggctg gtttattgct gataaatctg
      901 gagccggtga gcgtggctct cgaggtatca ttgcagcact ggggccagat ggtaagccct
      961 cccgtatcgt agttatctac acgacgggga gtcaggcaac tatggatgaa cgaaatagac
     1021 agatcgctga gataggtgcc tcactgatta agcattggta actgtcagac caagtttact
     1081 catatatact ttagattgat ttaaaacttc atttttaatt taaaaggatc taggtgaaga
     1141 tcctttttga taatctcatg accaaaatcc cttaacgtga gttttcgttc cactgagcgt
     1201 cagaccccgt agaaaagatc aaaggatctt cttgagatcc tttttttctg cgcgtaatct
     1261 gctgcttgca aacaaaaaaa ccaccgctac cagcggtggt ttgtttgccg gatcaagagc
     1321 taccaactct ttttccgaag gtaactggct tcagcagagc gcagatacca aatactgttc
     1381 ttctagtgta gccgtagtta ggccaccact tcaagaactc tgtagcaccg cctacatacc
     1441 tcgctctgct aatcctgtta ccagtggctg ctgccagtgg cgataagtcg tgtcttaccg
     1501 ggttggactc aagacgatag ttaccggata aggcgcagcg gtcgggctga acggggggtt
     1561 cgtgcacaca gcccagcttg gagcgaacga cctacaccga actgagatac ctacagcgtg
     1621 agctatgaga aagcgccacg cttcccgaag ggagaaaggc ggacaggtat ccggtaagcg
     1681 gcagggtcgg aacaggagag cgcacgaggg agcttccagg gggaaacgcc tggtatcttt
     1741 atagtcctgt cgggtttcgc cacctctgac ttgagcgtcg atttttgtga tgctcgtcag
     1801 gggggcggag cctatggaaa aacgccagca acgcggcctt tttacggttc ctggcctttt
     1861 gctggccttt tgctcacatg ttctttcctg cgttatcccc tgattctgtg gataaccgta
     1921 ttaccgcctt tgagtgagct gataccgctc gccgcagccg aacgaccgag cgcagcgagt
     1981 cagtgagcga ggaagcggaa gagcgcccaa tacgcaaacc gcctctcccc gcgcgttggc
     2041 cgattcatta atgcagctgg cacgacaggt ttcccgactg gaaagcgggc agtgagcgca
     2101 acgcaattaa tgtgagttag ctcactcatt aggcacccca ggctttacac tttatgcttc
     2161 cggctcgtat gttgtgtgga attgtgagcg gataacaatt tcacacgagc tatttaggtg
     2221 acactataga agtgaagctt ggtctcaagc ctatgattgt acgctattca gtcagtgaga
     2281 ccgaattctc gccctatagt gagtcgtatt acctggccgt cgttttacaa cgtcgtgact
     2341 gggaaaaccc tggcgttacc caacttaatc gccttgcagc acatccccct ttcgccagct
     2401 ggcgtaatag cgaagaggcc cgcaccgatc gcccttccca acagttgcgc agcctgaatg
     2461 gcgaatggcg cctgatgcgg tattttctcc ttacgcatct gtgcggtatt tcacaccgca
     2521 tatggtgcac tctcagtaca atctgctctg atgccgcata gttaagccag ccccgacacc
     2581 cgccaacacc cgctgacgcg ccctgacggg cttgtctgct cccggcatcc gcttacagac
     2641 aagctgtgac cgtctccggg agctgcatgt gtcagaggtt ttcaccgtca tcaccgaaac
     2701 gcgcga
//
