# Supplementary material for: GreenGate 2.0: Backwards compatible addons for assembly of complex transcriptional units and their stacking with GreenGate
Source: PLoS One. 2023 Sep 8;18(9):e0290097. doi: 10.1371/journal.pone.0290097 (PMC10490876; doi:10.1371/journal.pone.0290097)
Supplement: S1 Dataset — (ZIP) [file pone.0290097.s006.zip › GreenGate2-Vectors/Level 0/Dummies/pGGC8-000 dummy (pAM762).gb]

LOCUS       pGGC8-000_dummy_(pAM762)        2706 bp    DNA     circular UNA 27-APR-2021
DEFINITION  pGGC8-000 dummy.
ACCESSION   urn.local.maizellab06.18y-ggapbjd
VERSION     urn.local.maizellab06.18y-ggapbjd
KEYWORDS    .
SOURCE      
  ORGANISM  
            .
FEATURES             Location/Qualifiers
     misc_feature    65..70
                     /Recognition_pattern="GACGT^C"
                     /annotation_group="GACGTC"
                     /label="AatII"
                     /note="Geneious type: restriction site"
     Promoter        131..159
                     /Imported_from="<a
                     href=""http://wishart.biology.ualberta.ca/PlasMapper"">Pla
                     sMapper</a>"
                     /Transferred_From="amp prom"
                     /Transferred_Similarity="100.00%"
                     /label="amp prom"
     Marker          201..1061
                     /Imported_from="<a
                     href=""http://wishart.biology.ualberta.ca/PlasMapper"">Pla
                     sMapper</a>"
                     /Transferred_From="amp marker"
                     /Transferred_Similarity="99.65%"
                     /label="amp marker"
     misc_feature    919..924
                     /Recognition_pattern="C^TCGAG"
                     /annotation_group="CTCGAG"
                     /label="XhoI"
                     /note="Geneious type: restriction site"
     misc_feature    1216..1835
                     /Imported_from="<a
                     href=""http://wishart.biology.ualberta.ca/PlasMapper"">Pla
                     sMapper</a>"
                     /Transferred_From="pBR322 origin"
                     /Transferred_Similarity="99.52%"
                     /label="pBR322 origin"
                     /note="Geneious type: Origin of Replication"
     Promoter        2144..2173
                     /Imported_from="<a
                     href=""http://wishart.biology.ualberta.ca/PlasMapper"">Pla
                     sMapper</a>"
                     /Transferred_From="lac prom"
                     /Transferred_Similarity="100.00%"
                     /label="lac prom"
     misc_feature    2235..2240
                     /Recognition_pattern="A^AGCTT"
                     /annotation_group="AAGCTT"
                     /label="HindIII"
                     /note="Geneious type: restriction site"
     misc_feature    2236..2287
                     /Source="referenceToDocument: urn:local:.:1c1-ggapbnp"
                     /label="pcr_GGC3 (concatenated sequence 2)"
                     /note="Geneious type: Concatenated sequence"
     ligation        2236..2239
                     /label="Ligation"
     misc_feature    2241..2246
                     /Recognition_pattern="GGTCTC(1/5)"
                     /annotation_group="GGTCTC"
                     /label="Eco31I"
                     /note="Geneious type: restriction site"
     misc_feature    2248..2251
                     /Original_Bases
                     /label
                     /note="Geneious type: Editing History Insertion"
     misc            2248..2251
                     /created_by="maizel"
                     /label
     misc_feature    2253..2272
                     /Original_Bases="TCGCCGGATCCAGTGCTAACATGGTCTAGAAGGAGGTCAGC
                     TATGGAGAAAAAAATCACTGGATATACCACCGTTGATATATCCCAATGGCATCGTAAA
                     GAACATTTTGAGGCATTTCAGTCAGTTGCTCAATGTACCTATAACCAGACCGTTCAGC
                     TGGATATTACGGCCTTTTTAAAGACCGTAAAGAAAAATAAGCACAAGTTTTATCCGGC
                     CTTTATTCACATTCTTGCCCGCCTGATGAATGCTCATCCGGAGTTCCGTATGGCAATG
                     AAAGACGGTGAGCTGGTGATATGGGATAGTGTTCACCCTTGTTACACCGTTTTCCATG
                     AGCAAACTGAAACGTTTTCATCGCTCTGGAGTGAATACCACGACGATTTCCGGCAGTT
                     TCTACACATATATTCGCAAGATGTGGCGTGTTACGGTGAAAACCTGGCCTATTTCCCT
                     AAAGGGTTTATTGAGAATATGTTTTTCGTCTCAGCCAATCCCTGGGTGAGTTTCACCA
                     GTTTTGATTTAAACGTGGCCAATATGGACAACTTCTTCGCCCCCGTTTTCACCATGGG
                     CAAATATTATACGCAAGGCGACAAGGTGCTGATGCCGCTGGCGATTCAGGTTCATCAT
                     GCCGTTTGTGATGGCTTCCATGTCGGCAGAATGCTTAATGAATTACAACAGTACTGCG
                     ATGAGTGGCAGGGCGGGGCGTAAGAGCTCAGGAGGACAGCTATGCAGTTTAAGGTTTA
                     CACCTATAAAAGAGAGAGCCGTTATCGTCTGTTTGTGGATGTACAGAGTGATATTATT
                     GACACGCCCGGGCGACGGATGGTGATCCCCCTGGCCAGTGCACGTCTGCTGTCAGATA
                     AAGTCTCCCGTGAACTTTACCCAGTGGTGCATATCGGGGATGAAAGCTGGCGCATGAT
                     GACCACCGATATGGCCAGTGTGCCAGTCTCCGTTATCGGGGAAGAAGTGGCTGATCTC
                     AGCCACCGCGAAAATGACATCAAAAACGCCATTAACCTGATGTTCTGGGGAATATAAC
                     TGCAGAGGAGGTAATCAATGCCACAACACTGGTGGTACCT"
                     /label="TCGCCGGATCCAGTGCTAACATGGTCTAGAAGGAGGTCAGCTATGGAGAA
                     AAAAATCACTGGATATACCACCGTTGATATATCCCAATGGCATCGTAAAGAACATTTT
                     GAGGCATTTCAGTCAGTTGCTCAATGTACCTATAACCAGACCGTTCAGCTGGATATTA
                     CGGCCTTTTTAAAGACCGTAAAGAAAAATAAGCACAAGTTTTATCCGGCCTTTATTCA
                     CATTCTTGCCCGCCTGATGAATGCTCATCCGGAGTTCCGTATGGCAATGAAAGACGGT
                     GAGCTGGTGATATGGGATAGTGTTCACCCTTGTTACACCGTTTTCCATGAGCAAACTG
                     AAACGTTTTCATCGCTCTGGAGTGAATACCACGACGATTTCCGGCAGTTTCTACACAT
                     ATATTCGCAAGATGTGGCGTGTTACGGTGAAAACCTGGCCTATTTCCCTAAAGGGTTT
                     ATTGAGAATATGTTTTTCGTCTCAGCCAATCCCTGGGTGAGTTTCACCAGTTTTGATT
                     TAAACGTGGCCAATATGGACAACTTCTTCGCCCCCGTTTTCACCATGGGCAAATATTA
                     TACGCAAGGCGACAAGGTGCTGATGCCGCTGGCGATTCAGGTTCATCATGCCGTTTGT
                     GATGGCTTCCATGTCGGCAGAATGCTTAATGAATTACAACAGTACTGCGATGAGTGGC
                     AGGGCGGGGCGTAAGAGCTCAGGAGGACAGCTATGCAGTTTAAGGTTTACACCTATAA
                     AAGAGAGAGCCGTTATCGTCTGTTTGTGGATGTACAGAGTGATATTATTGACACGCCC
                     GGGCGACGGATGGTGATCCCCCTGGCCAGTGCACGTCTGCTGTCAGATAAAGTCTCCC
                     GTGAACTTTACCCAGTGGTGCATATCGGGGATGAAAGCTGGCGCATGATGACCACCGA
                     TATGGCCAGTGTGCCAGTCTCCGTTATCGGGGAAGAAGTGGCTGATCTCAGCCACCGC
                     GAAAATGACATCAAAAACGCCATTAACCTGATGTTCTGGGGAATATAACTGCAGAGGA
                     GGTAATCAATGCCACAACACTGGTGGTACCT"
                     /note="Geneious type: Editing History Replacement"
     misc            complement(2272..2275)
                     /created_by="maizel"
                     /label
     misc_feature    complement(2277..2282)
                     /Recognition_pattern="GGTCTC(1/5)"
                     /annotation_group="GGTCTC"
                     /label="Eco31I"
                     /note="Geneious type: restriction site"
     misc_feature    2283..2288
                     /Recognition_pattern="G^AATTC"
                     /annotation_group="GAATTC"
                     /label="EcoRI"
                     /note="Geneious type: restriction site"
     misc_feature    2284..2239
                     /Source="referenceToDocument: urn:local:.:1c0-ggapbnp"
                     /label="pGGC000 (concatenated sequence 1)"
                     /note="Geneious type: Concatenated sequence"
     ligation        2284..2287
                     /label="Ligation"
     Promoter        complement(2293..2311)
                     /Imported_from="<a
                     href=""http://wishart.biology.ualberta.ca/PlasMapper"">Pla
                     sMapper</a>"
                     /Transferred_From="T7 prom"
                     /Transferred_Similarity="100.00%"
                     /label="T7 prom"
     Reporter        2309..2469
                     /Imported_from="<a
                     href=""http://wishart.biology.ualberta.ca/PlasMapper"">Pla
                     sMapper</a>"
                     /Transferred_From="lacZ_a reporter"
                     /Transferred_Similarity="98.14%"
                     /label="lacZ_a reporter"
     misc_feature    2519..2524
                     /Recognition_pattern="CA^TATG"
                     /annotation_group="CATATG"
                     /label="NdeI"
                     /note="Geneious type: restriction site"
ORIGIN      
        1 gacgaaaggg cctcgtgata cgcctatttt tataggttaa tgtcatgata ataatggttt
       61 cttagacgtc aggtggcact tttcggggaa atgtgcgcgg aacccctatt tgtttatttt
      121 tctaaataca ttcaaatatg tatccgctca tgagacaata accctgataa atgcttcaat
      181 aatattgaaa aaggaagagt atgagtattc aacatttccg tgtcgccctt attccctttt
      241 ttgcggcatt ttgccttcct gtttttgctc acccagaaac gctggtgaaa gtaaaagatg
      301 ctgaagatca gttgggtgca cgagtgggtt acatcgaact ggatctcaac agcggtaaga
      361 tccttgagag ttttcgcccc gaagaacgtt ttccaatgat gagcactttt aaagttctgc
      421 tatgtggcgc ggtattatcc cgtattgacg ccgggcaaga gcaactcggt cgccgcatac
      481 actattctca gaatgacttg gttgagtact caccagtcac agaaaagcat cttacggatg
      541 gcatgacagt aagagaatta tgcagtgctg ccataaccat gagtgataac actgcggcca
      601 acttacttct gacaacgatc ggaggaccga aggagctaac cgcttttttg cacaacatgg
      661 gggatcatgt aactcgcctt gatcgttggg aaccggagct gaatgaagcc ataccaaacg
      721 acgagcgtga caccacgatg cctgtagcaa tggcaacaac gttgcgcaaa ctattaactg
      781 gcgaactact tactctagct tcccggcaac aattaataga ctggatggag gcggataaag
      841 ttgcaggacc acttctgcgc tcggcccttc cggctggctg gtttattgct gataaatctg
      901 gagccggtga gcgtggctct cgaggtatca ttgcagcact ggggccagat ggtaagccct
      961 cccgtatcgt agttatctac acgacgggga gtcaggcaac tatggatgaa cgaaatagac
     1021 agatcgctga gataggtgcc tcactgatta agcattggta actgtcagac caagtttact
     1081 catatatact ttagattgat ttaaaacttc atttttaatt taaaaggatc taggtgaaga
     1141 tcctttttga taatctcatg accaaaatcc cttaacgtga gttttcgttc cactgagcgt
     1201 cagaccccgt agaaaagatc aaaggatctt cttgagatcc tttttttctg cgcgtaatct
     1261 gctgcttgca aacaaaaaaa ccaccgctac cagcggtggt ttgtttgccg gatcaagagc
     1321 taccaactct ttttccgaag gtaactggct tcagcagagc gcagatacca aatactgttc
     1381 ttctagtgta gccgtagtta ggccaccact tcaagaactc tgtagcaccg cctacatacc
     1441 tcgctctgct aatcctgtta ccagtggctg ctgccagtgg cgataagtcg tgtcttaccg
     1501 ggttggactc aagacgatag ttaccggata aggcgcagcg gtcgggctga acggggggtt
     1561 cgtgcacaca gcccagcttg gagcgaacga cctacaccga actgagatac ctacagcgtg
     1621 agctatgaga aagcgccacg cttcccgaag ggagaaaggc ggacaggtat ccggtaagcg
     1681 gcagggtcgg aacaggagag cgcacgaggg agcttccagg gggaaacgcc tggtatcttt
     1741 atagtcctgt cgggtttcgc cacctctgac ttgagcgtcg atttttgtga tgctcgtcag
     1801 gggggcggag cctatggaaa aacgccagca acgcggcctt tttacggttc ctggcctttt
     1861 gctggccttt tgctcacatg ttctttcctg cgttatcccc tgattctgtg gataaccgta
     1921 ttaccgcctt tgagtgagct gataccgctc gccgcagccg aacgaccgag cgcagcgagt
     1981 cagtgagcga ggaagcggaa gagcgcccaa tacgcaaacc gcctctcccc gcgcgttggc
     2041 cgattcatta atgcagctgg cacgacaggt ttcccgactg gaaagcgggc agtgagcgca
     2101 acgcaattaa tgtgagttag ctcactcatt aggcacccca ggctttacac tttatgcttc
     2161 cggctcgtat gttgtgtgga attgtgagcg gataacaatt tcacacgagc tatttaggtg
     2221 acactataga agtgaagctt ggtctcaggc ttgtaagagt aataattcaa agcagtgaga
     2281 ccgaattctc gccctatagt gagtcgtatt acctggccgt cgttttacaa cgtcgtgact
     2341 gggaaaaccc tggcgttacc caacttaatc gccttgcagc acatccccct ttcgccagct
     2401 ggcgtaatag cgaagaggcc cgcaccgatc gcccttccca acagttgcgc agcctgaatg
     2461 gcgaatggcg cctgatgcgg tattttctcc ttacgcatct gtgcggtatt tcacaccgca
     2521 tatggtgcac tctcagtaca atctgctctg atgccgcata gttaagccag ccccgacacc
     2581 cgccaacacc cgctgacgcg ccctgacggg cttgtctgct cccggcatcc gcttacagac
     2641 aagctgtgac cgtctccggg agctgcatgt gtcagaggtt ttcaccgtca tcaccgaaac
     2701 gcgcga
//
