# Supplementary material for: GreenGate 2.0: Backwards compatible addons for assembly of complex transcriptional units and their stacking with GreenGate
Source: PLoS One. 2023 Sep 8;18(9):e0290097. doi: 10.1371/journal.pone.0290097 (PMC10490876; doi:10.1371/journal.pone.0290097)
Supplement: S1 Dataset — (ZIP) [file pone.0290097.s006.zip › GreenGate2-Vectors/Level 0/pUEG/pUEG - pR562.gb]

LOCUS       pUEG_-_pR562            3556 bp    DNA     circular     30-MAY-2023
DEFINITION  Accepts DNA sequences via AaRI (PaqC1) cloning sites, resulting in
            Level 0 standard parts for GreenGate cloning. Parts can be released
            with a user-defined 4-base-pair, 5 prime overhangs using
            BsaI/Eco31I.
ACCESSION   urn.local.maizellab06.1cn-ggapdhq
KEYWORDS    .
SOURCE      
  ORGANISM  
            .
FEATURES             Location/Qualifiers
     Reporter        complement(252..413)
                     /Imported_from="<a
                     href=""http://wishart.biology.ualberta.ca/PlasMapper"">Pla
                     sMapper</a>"
                     /Transferred_From="lacZ_a reporter"
                     /Transferred_Similarity="98.15%"
                     /label="lacZ_a reporter"
     primer          392..409
                     /vntifkey=27
                     /label="M13-21"
     primer_bind     420..441
                     /Hairpin="6.0"
                     /Primer-Dimer="4.0"
                     /Monovalent_Salt_Concentration="50.0"
                     /Divalent_Salt_Concentration="0.0"
                     /DNTP_Concentration="0.0"
                     /Mismatches=0
                     /%GC="45.5"
                     /Hairpin_Tm="None"
                     /Self_Dimer_Tm="4.4"
                     /Tm="55.4"
                     /annotation_group="24281164919812595952295-4945-4799-ace1-
                     66acbc3f9484"
                     /Sequence="GTAATACGACTCACTATAGGGC"
                     /created_by="primer3"
                     /label="P-0440"
     Promoter        421..439
                     /Imported_from="<a
                     href=""http://wishart.biology.ualberta.ca/PlasMapper"">Pla
                     sMapper</a>"
                     /Transferred_From="T7 prom"
                     /Transferred_Similarity="100.00%"
                     /label="T7 prom"
     primer_bind     422..440
                     /Hairpin="6.0"
                     /Primer-Dimer="6.0"
                     /Monovalent_Salt_Concentration="50.0"
                     /Divalent_Salt_Concentration="0.0"
                     /DNTP_Concentration="0.0"
                     /Mismatches=0
                     /%GC="42.1"
                     /Hairpin_Tm="None"
                     /Self_Dimer_Tm="4.4"
                     /Tm="50.1"
                     /annotation_group="24281143472658301b3c277-f43c-4110-b1af-
                     a4d7d57b16e7"
                     /Sequence="AATACGACTCACTATAGGG"
                     /created_by="primer3"
                     /label="P-0034"
     misc_feature    488..493
                     /Recognition_pattern="GGTCTC(1/5)"
                     /annotation_group="GGTCTC"
                     /label="BsaI"
                     /note="Geneious type: restriction site"
     misc_feature    complement(499..505)
                     /Recognition_pattern="CACCTGC(4/8)"
                     /annotation_group="CACCTGC"
                     /label="AarI"
                     /note="Geneious type: restriction site"
     protein_bind    606..627
                     /bound_moiety="E. coli catabolite activator protein"
                     /note="CAP binding activates transcription in the presence
                      of cAMP."
                     /Transferred_From="UEG insert - AaRI"
                     /Transferred_Similarity="100.00%"
                     /label="CAP binding site"
     promoter        642..672
                     /note="promoter for the E. coli lac operon"
                     /Transferred_From="UEG insert - AaRI"
                     /Transferred_Similarity="100.00%"
                     /label="lac promoter"
     Promoter        642..671
                     /Imported_from="<a
                     href=""http://wishart.biology.ualberta.ca/PlasMapper"">Pla
                     sMapper</a>"
                     /Transferred_From="lac prom"
                     /Transferred_Similarity="100.00%"
                     /label="lac prom"
     primer_bind     669..687
                     /Mismatches=0
                     /%GC="47.4"
                     /Hairpin_Tm="None"
                     /Self_Dimer_Tm="None"
                     /Tm="54.9"
                     /annotation_group="2428117136648757cd478d1-8e5e-498a-9089-
                     3b2f0f24eaaf"
                     /Sequence="GTTGTGTGGAATTGTGAGC"
                     /created_by="primer3"
                     /label="P-1054"
     misc_feature    675..702
                     /Imported_from="<a
                     href=""http://wishart.biology.ualberta.ca/PlasMapper"">Pla
                     sMapper</a>"
                     /Transferred_From="lacO reg"
                     /Transferred_Similarity="89.29%"
                     /label="lacO reg"
                     /note="Geneious type: Regulatory Sequence"
     protein_bind    680..696
                     /bound_moiety="lac repressor encoded by lacI"
                     /note="The lac repressor binds to the lac operator to 
                     inhibit transcription in E. coli. This inhibition can be
                     relieved by adding lactose or
                     isopropyl-beta-D-thiogalactopyranoside (IPTG)."
                     /Transferred_From="UEG insert - AaRI"
                     /Transferred_Similarity="100.00%"
                     /label="lac operator"
     RBS             714..725
                     /note="strong bacterial ribosome binding site (Elowitz and
                      Leibler, 2000)"
                     /Transferred_From="UEG insert - AaRI"
                     /Transferred_Similarity="100.00%"
     motif           735..1394
                     /created_by="maizel"
                     /Transferred_From="UEG insert - AaRI"
                     /Transferred_Similarity="100.00%"
                     /label="amilCP (DeepPurple)"
     terminator      1442..1513
                     /note="transcription terminator T1 from the E. coli rrnB 
                     gene"
                     /Transferred_From="UEG insert - AaRI"
                     /Transferred_Similarity="100.00%"
                     /label="rrnB T1 terminator"
     terminator      1529..1556
                     /note="phage T7 early transcription terminator"
                     /Transferred_From="UEG insert - AaRI"
                     /Transferred_Similarity="100.00%"
                     /label="T7Te terminator"
     misc_feature    1563..1569
                     /Recognition_pattern="CACCTGC(4/8)"
                     /annotation_group="CACCTGC"
                     /label="AarI"
                     /note="Geneious type: restriction site"
     misc_feature    complement(1575..1580)
                     /Recognition_pattern="GGTCTC(1/5)"
                     /annotation_group="GGTCTC"
                     /label="BsaI"
                     /note="Geneious type: restriction site"
     primer          1669..1687
                     /vntifkey=27
                     /label="M13-R"
     misc_feature    complement(1777..1798)
                     /Hairpin="8.0"
                     /Primer-Dimer="2.0"
                     /Monovalent_Salt_Concentration="50.0"
                     /Divalent_Salt_Concentration="0.0"
                     /DNTP_Concentration="0.0"
                     /Mismatches=0
                     /%GC="63.6"
                     /Hairpin_Tm="76.3"
                     /Self_Dimer_Tm="31.9"
                     /Tm="66.2"
                     /annotation_group="24281157491929267e8fa39-b908-4530-917b-
                     5e4d37972194"
                     /Sequence="GCTCAGTCGGAAGACTGGGCCT"
                     /created_by="primer3"
                     /label="P-0179"
                     /note="Geneious type: primer_bind_reverse"
     misc_feature    complement(1852..2471)
                     /Imported_from="<a
                     href=""http://wishart.biology.ualberta.ca/PlasMapper"">Pla
                     sMapper</a>"
                     /Transferred_From="pBR322 origin"
                     /Transferred_Similarity="99.52%"
                     /label="pBR322 origin"
                     /note="Geneious type: Origin of Replication"
     Marker          complement(2626..3486)
                     /Imported_from="<a
                     href=""http://wishart.biology.ualberta.ca/PlasMapper"">Pla
                     sMapper</a>"
                     /Transferred_From="amp marker"
                     /Transferred_Similarity="99.77%"
                     /modified_by="maizel"
                     /label="amp marker"
     Promoter        complement(3528..3556)
                     /Imported_from="<a
                     href=""http://wishart.biology.ualberta.ca/PlasMapper"">Pla
                     sMapper</a>"
                     /Transferred_From="amp prom"
                     /Transferred_Similarity="100.00%"
                     /label="amp prom"
ORIGIN      
        1 gctaataaca ggcctgctgg taatcgcagg cctttttatt tggtgtattt agaaaaataa
       61 acaaataggg gttccgcgca catttccccg aaaagtgcca cctaaattgt aagcgttaat
      121 attttgttaa aattcgcgtt aaatttttgt taaatcagct cattttttaa ccaataggcc
      181 gaaatcggca aaatccctta taaatcaaaa gaatagaccg agatagggtt gagtggccgc
      241 tacagggcgc tcccattcgc cattcaggct gcgcaactgt tgggaagggc gtttcggtgc
      301 gggcctcttc gctattacgc cagctggcga aagggggatg tgctgcaagg cgattaagtt
      361 gggtaacgcc agggttttcc cagtcacgac gttgtaaaac gacggccagt gagcgcgacg
      421 taatacgact cactataggg cgaattgtag gcggaaggcc gtcaaggcct aggcgcgcca
      481 tgagctcggt ctcattgtgc aggtgcaata cgcaaaccgc ctctccccgc gcgttggccg
      541 attcattaat gcagctggca cgacaggttt cccgactgga aagcgggcag tgagcgcaac
      601 gcaattaatg tgagttagct cactcattag gcaccccagg ctttacactt tatgcttccg
      661 gctcgtatgt tgtgtggaat tgtgagcgga taacaatttc acacatacta gagaaagagg
      721 agaaatacta gatgagtgtg atcgctaaac aaatgaccta caaggtttat atgtcaggca
      781 cggtcaatgg acactacttt gaggtcgaag gcgatggaaa aggtaagccc tacgaggggg
      841 agcagacggt aaagctcact gtcaccaagg gcggacctct gccatttgct tgggatattt
      901 tatcaccaca gtgtcagtac ggaagcatac cattcaccaa gtaccctgaa gacatccctg
      961 actatgtaaa gcagtcattc ccggagggct atacatggga gaggatcatg aactttgaag
     1021 atggtgcagt gtgtactgtc agcaatgatt ccagcatcca aggcaactgt ttcatctacc
     1081 atgtcaagtt ctctggtttg aactttcctc ccaatggacc tgtcatgcag aagaagacac
     1141 agggctggga acccaacact gagcgtctct ttgcacgaga tggaatgctg ctaggaaaca
     1201 actttatggc tctgaagtta gaaggaggcg gtcactattt gtgtgaattt aaaactactt
     1261 acaaggcaaa gaagcctgtg aagatgccag ggtatcacta tgttgaccgc aaactggatg
     1321 taaccaatca caacaaggat tacacttcgg ttgagcagtg tgaaatttcc attgcacgca
     1381 aacctgtggt cgcctaataa cgctgatagt gctagtgtag atcgctacta gagccaggca
     1441 tcaaataaaa cgaaaggctc agtcgaaaga ctgggccttt cgttttatct gttgtttgtc
     1501 ggtgaacgct ctctactaga gtcacactgg ctcaccttcg ggtgggcctt tctgcgttta
     1561 tacacctgca caacgagacc ggtacctctt aattaactgg cctcatgggc cttccgccta
     1621 tcactgcccg ctttccagtc gggaaacctg tcgtgccagc tgcattaaca tggtcatagc
     1681 tgtttccttg cgtattgggc gctctccgct tcctcgctca ctgactcgct gcgctcggtc
     1741 gttcgggtaa agcctggggt gcctaaataa aacgaaaggc ccagtcttcc gactgagcct
     1801 ttcgttttat tgagcaaaag gccagcaaaa ggccaggaac cgtaaaaagg ccgcgttgct
     1861 ggcgtttttc cataggctcc gcccccctga cgagcatcac aaaaatcgac gctcaagtca
     1921 gaggtggcga aacccgacag gactataaag ataccaggcg tttccccctg gaagctccct
     1981 cgtgcgctct cctgttccga ccctgccgct taccggatac ctgtccgcct ttctcccttc
     2041 gggaagcgtg gcgctttctc atagctcacg ctgtaggtat ctcagttcgg tgtaggtcgt
     2101 tcgctccaag ctgggctgtg tgcacgaacc ccccgttcag cccgaccgct gcgccttatc
     2161 cggtaactat cgtcttgagt ccaacccggt aagacacgac ttatcgccac tggcagcagc
     2221 cactggtaac aggattagca gagcgaggta tgtaggcggt gctacagagt tcttgaagtg
     2281 gtggcctaac tacggctaca ctagaagaac agtatttggt atctgcgctc tgctgaagcc
     2341 agttaccttc ggaaaaagag ttggtagctc ttgatccggc aaacaaacca ccgctggtag
     2401 cggtggtttt tttgtttgca agcagcagat tacgcgcaga aaaaaaggat ctcaagaaga
     2461 tcctttgatc ttttctacgg ggtctgacgc tcagtggaac gaaaactcac gttaagggat
     2521 tttggtcatg agattatcaa aaaggatctt cacctagatc cttttaaatt aaaaatgaag
     2581 ttttaaatca atctaaagta tatatgagta aacttggtct gacagttacc aatgcttaat
     2641 cagtgaggca cctatctcag cgatctgtct atttcgttca tccatagttg cctgactccc
     2701 cgtcgtgtag ataactacga tacgggaggg cttaccatct ggccccagtg ctgcaatgat
     2761 accgcgagaa ccacgctcac cggctccaga tttatcagca ataaaccagc cagccggaag
     2821 ggccgagcgc agaagtggtc ctgcaacttt atccgcctcc atccagtcta ttaattgttg
     2881 ccgggaagct agagtaagta gttcgccagt taatagtttg cgcaacgttg ttgccattgc
     2941 tacaggcatc gtggtgtcac gctcgtcgtt tggtatggct tcattcagct ccggttccca
     3001 acgatcaagg cgagttacat gatcccccat gttgtgcaaa aaagcggtta gctccttcgg
     3061 tcctccgatc gttgtcagaa gtaagttggc cgcagtgtta tcactcatgg ttatggcagc
     3121 actgcataat tctcttactg tcatgccatc cgtaagatgc ttttctgtga ctggtgagta
     3181 ctcaaccaag tcattctgag aatagtgtat gcggcgaccg agttgctctt gcccggcgtc
     3241 aatacgggat aataccgcgc cacatagcag aactttaaaa gtgctcatca ttggaaaacg
     3301 ttcttcgggg cgaaaactct caaggatctt accgctgttg agatccagtt cgatgtaacc
     3361 cactcgtgca cccaactgat cttcagcatc ttttactttc accagcgttt ctgggtgagc
     3421 aaaaacagga aggcaaaatg ccgcaaaaaa gggaataagg gcgacacgga aatgttgaat
     3481 actcatactc ttcctttttc aatattattg aagcatttat cagggttatt gtctcatgag
     3541 cggatacata tttgaa
//
