# Supplementary material for: GreenGate 2.0: Backwards compatible addons for assembly of complex transcriptional units and their stacking with GreenGate
Source: PLoS One. 2023 Sep 8;18(9):e0290097. doi: 10.1371/journal.pone.0290097 (PMC10490876; doi:10.1371/journal.pone.0290097)
Supplement: S1 Dataset — (ZIP) [file pone.0290097.s006.zip › GreenGate2-Vectors/Level 0/Gene Editing Set/template/pR540.gb]

LOCUS       pR540                   3035 bp    DNA     circular     01-AUG-2022
DEFINITION  template_2gRNA_amplification_scaffold_AtU6_26_22AAWLSD_3366982.
ACCESSION   urn.local.maizellab06.180-ggap1vg
KEYWORDS    .
SOURCE      
  ORGANISM  
            .
FEATURES             Location/Qualifiers
     mismatch        1
                     /Target_base="G"
                     /Oligo_base="C"
                     /Oligo_name="P-2832"
                     /annotation_group="20d7a3c3-93ae-4c49-81c2-4472d160ea18"
                     /label="G/C"
     mismatch        2
                     /Target_base="A"
                     /Oligo_base="G"
                     /Oligo_name="P-2832"
                     /annotation_group="20d7a3c3-93ae-4c49-81c2-4472d160ea18"
                     /label="A/G"
     mismatch        2
                     /Target_base="A"
                     /Oligo_base="C"
                     /Oligo_name="P-2832"
                     /annotation_group="876fdbff-f50d-42fa-b692-7fda8e612356"
                     /label="A/C"
     mismatch        3
                     /Target_base="T"
                     /Oligo_base="A"
                     /Oligo_name="P-2832"
                     /annotation_group="20d7a3c3-93ae-4c49-81c2-4472d160ea18"
                     /label="T/A"
     mismatch        3
                     /Target_base="T"
                     /Oligo_base="G"
                     /Oligo_name="P-2832"
                     /annotation_group="876fdbff-f50d-42fa-b692-7fda8e612356"
                     /label="T/G"
     mismatch        3
                     /Target_base="T"
                     /Oligo_base="C"
                     /Oligo_name="P-2938"
                     /annotation_group="eebff055-4fc8-4e4e-917f-40a2c460497e"
                     /label="T/C"
     mismatch        4
                     /Target_base="T"
                     /Oligo_base="A"
                     /Oligo_name="P-2832"
                     /annotation_group="876fdbff-f50d-42fa-b692-7fda8e612356"
                     /label="T/A"
     mismatch        4
                     /Target_base="T"
                     /Oligo_base="C"
                     /Oligo_name="P-2938"
                     /annotation_group="7ce38477-fa8d-4fd6-a146-49091150eece"
                     /label="T/C"
     mismatch        5
                     /Target_base="T"
                     /Oligo_base="A"
                     /Oligo_name="P-2832"
                     /annotation_group="20d7a3c3-93ae-4c49-81c2-4472d160ea18"
                     /label="T/A"
     mismatch        5
                     /Target_base="T"
                     /Oligo_base="C"
                     /Oligo_name="P-2938"
                     /annotation_group="eebff055-4fc8-4e4e-917f-40a2c460497e"
                     /label="T/C"
     mismatch        6
                     /Target_base="A"
                     /Oligo_base="C"
                     /Oligo_name="P-2938"
                     /annotation_group="7ce38477-fa8d-4fd6-a146-49091150eece"
                     /label="A/C"
     mismatch        6
                     /Target_base="A"
                     /Oligo_base="C"
                     /Oligo_name="P-2938"
                     /annotation_group="293239be-bace-40fb-b27b-c92c1b599a10"
                     /label="A/C"
     mismatch        7
                     /Target_base="A"
                     /Oligo_base="G"
                     /Oligo_name="P-2938"
                     /annotation_group="eebff055-4fc8-4e4e-917f-40a2c460497e"
                     /label="A/G"
     mismatch        7
                     /Target_base="A"
                     /Oligo_base="T"
                     /Oligo_name="P-2938"
                     /annotation_group="293239be-bace-40fb-b27b-c92c1b599a10"
                     /label="A/T"
     mismatch        7
                     /Target_base="A"
                     /Oligo_base="C"
                     /Oligo_name="P-2938"
                     /annotation_group="e6066286-9303-4138-b0d5-62cefb67b9ec"
                     /label="A/C"
     mismatch        8
                     /Target_base="G"
                     /Oligo_base="T"
                     /Oligo_name="P-2832"
                     /annotation_group="d1b7c741-a50f-4b9f-b68d-15775832275f"
                     /label="G/T"
     mismatch        8
                     /Target_base="C"
                     /Oligo_base="G"
                     /Oligo_name="P-2832"
                     /annotation_group="20d7a3c3-93ae-4c49-81c2-4472d160ea18"
                     /label="C/G"
     mismatch        8
                     /Target_base="C"
                     /Oligo_base="A"
                     /Oligo_name="P-2832"
                     /annotation_group="876fdbff-f50d-42fa-b692-7fda8e612356"
                     /label="C/A"
     mismatch        8
                     /Target_base="C"
                     /Oligo_base="G"
                     /Oligo_name="P-2938"
                     /annotation_group="7ce38477-fa8d-4fd6-a146-49091150eece"
                     /label="C/G"
     mismatch        8
                     /Target_base="C"
                     /Oligo_base="T"
                     /Oligo_name="P-2938"
                     /annotation_group="e6066286-9303-4138-b0d5-62cefb67b9ec"
                     /label="C/T"
     mismatch        9
                     /Target_base="A"
                     /Oligo_base="G"
                     /Oligo_name="P-2832"
                     /annotation_group="876fdbff-f50d-42fa-b692-7fda8e612356"
                     /label="A/G"
     mismatch        9
                     /Target_base="A"
                     /Oligo_base="T"
                     /Oligo_name="P-2938"
                     /annotation_group="eebff055-4fc8-4e4e-917f-40a2c460497e"
                     /label="A/T"
     mismatch        9
                     /Target_base="A"
                     /Oligo_base="C"
                     /Oligo_name="P-2938"
                     /annotation_group="7ce38477-fa8d-4fd6-a146-49091150eece"
                     /label="A/C"
     mismatch        9
                     /Target_base="A"
                     /Oligo_base="C"
                     /Oligo_name="P-2938"
                     /annotation_group="e6066286-9303-4138-b0d5-62cefb67b9ec"
                     /label="A/C"
     mismatch        9
                     /Target_base="A"
                     /Oligo_base="T"
                     /Oligo_name="P-2938"
                     /annotation_group="8f902bfb-2310-4088-9b44-4eeb02cd0145"
                     /label="A/T"
     mismatch        9
                     /Target_base="A"
                     /Oligo_base="C"
                     /Oligo_name="P-2938"
                     /annotation_group="e53fc528-9c49-4a2b-bf02-75c2f9bd7444"
                     /label="A/C"
     mismatch        10
                     /Target_base="A"
                     /Oligo_base="T"
                     /Oligo_name="P-2832"
                     /annotation_group="d1b7c741-a50f-4b9f-b68d-15775832275f"
                     /label="A/T"
     mismatch        10
                     /Target_base="A"
                     /Oligo_base="T"
                     /Oligo_name="P-2832"
                     /annotation_group="d76f86f0-6f81-4da1-b375-765cb940afaf"
                     /label="A/T"
     mismatch        10
                     /Target_base="T"
                     /Oligo_base="A"
                     /Oligo_name="P-2832"
                     /annotation_group="876fdbff-f50d-42fa-b692-7fda8e612356"
                     /label="T/A"
     mismatch        10
                     /Target_base="T"
                     /Oligo_base="C"
                     /Oligo_name="P-2832"
                     /annotation_group="c7eef172-8cc8-48f6-b351-54ba7678cb56"
                     /label="T/C"
     mismatch        10
                     /Target_base="T"
                     /Oligo_base="G"
                     /Oligo_name="P-2938"
                     /annotation_group="293239be-bace-40fb-b27b-c92c1b599a10"
                     /label="T/G"
     mismatch        10
                     /Target_base="T"
                     /Oligo_base="A"
                     /Oligo_name="P-2938"
                     /annotation_group="e6066286-9303-4138-b0d5-62cefb67b9ec"
                     /label="T/A"
     mismatch        10
                     /Target_base="T"
                     /Oligo_base="C"
                     /Oligo_name="P-2938"
                     /annotation_group="8f902bfb-2310-4088-9b44-4eeb02cd0145"
                     /label="T/C"
     mismatch        10
                     /Target_base="T"
                     /Oligo_base="C"
                     /Oligo_name="P-2938"
                     /annotation_group="c4c7f6e9-bad8-4f75-b965-87905396851f"
                     /label="T/C"
     mismatch        11
                     /Target_base="A"
                     /Oligo_base="G"
                     /Oligo_name="P-2832"
                     /annotation_group="d1b7c741-a50f-4b9f-b68d-15775832275f"
                     /label="A/G"
     mismatch        11
                     /Target_base="A"
                     /Oligo_base="T"
                     /Oligo_name="P-2832"
                     /annotation_group="d76f86f0-6f81-4da1-b375-765cb940afaf"
                     /label="A/T"
     mismatch        11
                     /Target_base="T"
                     /Oligo_base="C"
                     /Oligo_name="P-2832"
                     /annotation_group="20d7a3c3-93ae-4c49-81c2-4472d160ea18"
                     /label="T/C"
     mismatch        11
                     /Target_base="T"
                     /Oligo_base="G"
                     /Oligo_name="P-2832"
                     /annotation_group="c7eef172-8cc8-48f6-b351-54ba7678cb56"
                     /label="T/G"
     mismatch        11
                     /Target_base="T"
                     /Oligo_base="C"
                     /Oligo_name="P-2832"
                     /annotation_group="50d1884c-286a-49f5-be65-0812387ce55d"
                     /label="T/C"
     mismatch        11
                     /Target_base="T"
                     /Oligo_base="C"
                     /Oligo_name="P-2938"
                     /annotation_group="eebff055-4fc8-4e4e-917f-40a2c460497e"
                     /label="T/C"
     mismatch        11
                     /Target_base="T"
                     /Oligo_base="C"
                     /Oligo_name="P-2938"
                     /annotation_group="293239be-bace-40fb-b27b-c92c1b599a10"
                     /label="T/C"
     mismatch        11
                     /Target_base="T"
                     /Oligo_base="G"
                     /Oligo_name="P-2938"
                     /annotation_group="e6066286-9303-4138-b0d5-62cefb67b9ec"
                     /label="T/G"
     mismatch        11
                     /Target_base="T"
                     /Oligo_base="A"
                     /Oligo_name="P-2938"
                     /annotation_group="8f902bfb-2310-4088-9b44-4eeb02cd0145"
                     /label="T/A"
     mismatch        11
                     /Target_base="T"
                     /Oligo_base="C"
                     /Oligo_name="P-2938"
                     /annotation_group="e53fc528-9c49-4a2b-bf02-75c2f9bd7444"
                     /label="T/C"
     mismatch        11
                     /Target_base="T"
                     /Oligo_base="C"
                     /Oligo_name="P-2938"
                     /annotation_group="5f9c4a74-c294-4e27-8f3d-cfdf738eee37"
                     /label="T/C"
     mismatch        12
                     /Target_base="C"
                     /Oligo_base="G"
                     /Oligo_name="P-2832"
                     /annotation_group="20d7a3c3-93ae-4c49-81c2-4472d160ea18"
                     /label="C/G"
     mismatch        12
                     /Target_base="C"
                     /Oligo_base="A"
                     /Oligo_name="P-2832"
                     /annotation_group="c7eef172-8cc8-48f6-b351-54ba7678cb56"
                     /label="C/A"
     mismatch        12
                     /Target_base="C"
                     /Oligo_base="G"
                     /Oligo_name="P-2832"
                     /annotation_group="50d1884c-286a-49f5-be65-0812387ce55d"
                     /label="C/G"
     mismatch        12
                     /Target_base="C"
                     /Oligo_base="A"
                     /Oligo_name="P-2938"
                     /annotation_group="eebff055-4fc8-4e4e-917f-40a2c460497e"
                     /label="C/A"
     mismatch        12
                     /Target_base="C"
                     /Oligo_base="T"
                     /Oligo_name="P-2938"
                     /annotation_group="293239be-bace-40fb-b27b-c92c1b599a10"
                     /label="C/T"
     mismatch        12
                     /Target_base="C"
                     /Oligo_base="G"
                     /Oligo_name="P-2938"
                     /annotation_group="8f902bfb-2310-4088-9b44-4eeb02cd0145"
                     /label="C/G"
     mismatch        12
                     /Target_base="C"
                     /Oligo_base="A"
                     /Oligo_name="P-2938"
                     /annotation_group="e53fc528-9c49-4a2b-bf02-75c2f9bd7444"
                     /label="C/A"
     mismatch        12
                     /Target_base="C"
                     /Oligo_base="T"
                     /Oligo_name="P-2938"
                     /annotation_group="5f9c4a74-c294-4e27-8f3d-cfdf738eee37"
                     /label="C/T"
     mismatch        13
                     /Target_base="C"
                     /Oligo_base="T"
                     /Oligo_name="P-2832"
                     /annotation_group="d1b7c741-a50f-4b9f-b68d-15775832275f"
                     /label="C/T"
     mismatch        13
                     /Target_base="C"
                     /Oligo_base="G"
                     /Oligo_name="P-2832"
                     /annotation_group="d76f86f0-6f81-4da1-b375-765cb940afaf"
                     /label="C/G"
     mismatch        13
                     /Target_base="G"
                     /Oligo_base="A"
                     /Oligo_name="P-2832"
                     /annotation_group="20d7a3c3-93ae-4c49-81c2-4472d160ea18"
                     /label="G/A"
     mismatch        13
                     /Target_base="G"
                     /Oligo_base="T"
                     /Oligo_name="P-2832"
                     /annotation_group="c7eef172-8cc8-48f6-b351-54ba7678cb56"
                     /label="G/T"
     mismatch        13
                     /Target_base="G"
                     /Oligo_base="A"
                     /Oligo_name="P-2832"
                     /annotation_group="50d1884c-286a-49f5-be65-0812387ce55d"
                     /label="G/A"
     mismatch        13
                     /Target_base="G"
                     /Oligo_base="T"
                     /Oligo_name="P-2938"
                     /annotation_group="eebff055-4fc8-4e4e-917f-40a2c460497e"
                     /label="G/T"
     mismatch        13
                     /Target_base="G"
                     /Oligo_base="A"
                     /Oligo_name="P-2938"
                     /annotation_group="7ce38477-fa8d-4fd6-a146-49091150eece"
                     /label="G/A"
     mismatch        13
                     /Target_base="G"
                     /Oligo_base="T"
                     /Oligo_name="P-2938"
                     /annotation_group="293239be-bace-40fb-b27b-c92c1b599a10"
                     /label="G/T"
     mismatch        13
                     /Target_base="G"
                     /Oligo_base="T"
                     /Oligo_name="P-2938"
                     /annotation_group="e6066286-9303-4138-b0d5-62cefb67b9ec"
                     /label="G/T"
     mismatch        13
                     /Target_base="G"
                     /Oligo_base="C"
                     /Oligo_name="P-2938"
                     /annotation_group="8f902bfb-2310-4088-9b44-4eeb02cd0145"
                     /label="G/C"
     mismatch        13
                     /Target_base="G"
                     /Oligo_base="A"
                     /Oligo_name="P-2938"
                     /annotation_group="c4c7f6e9-bad8-4f75-b965-87905396851f"
                     /label="G/A"
     mismatch        13
                     /Target_base="G"
                     /Oligo_base="C"
                     /Oligo_name="P-2938"
                     /annotation_group="5f9c4a74-c294-4e27-8f3d-cfdf738eee37"
                     /label="G/C"
     mismatch        13
                     /Target_base="G"
                     /Oligo_base="T"
                     /Oligo_name="P-2938"
                     /annotation_group="993979ff-e9c6-4f9c-a1c9-1428c7642a25"
                     /label="G/T"
     mismatch        14
                     /Target_base="G"
                     /Oligo_base="C"
                     /Oligo_name="P-2832"
                     /annotation_group="d1b7c741-a50f-4b9f-b68d-15775832275f"
                     /label="G/C"
     mismatch        14
                     /Target_base="G"
                     /Oligo_base="T"
                     /Oligo_name="P-2832"
                     /annotation_group="d76f86f0-6f81-4da1-b375-765cb940afaf"
                     /label="G/T"
     mismatch        14
                     /Target_base="C"
                     /Oligo_base="G"
                     /Oligo_name="P-2832"
                     /annotation_group="20d7a3c3-93ae-4c49-81c2-4472d160ea18"
                     /label="C/G"
     mismatch        14
                     /Target_base="C"
                     /Oligo_base="A"
                     /Oligo_name="P-2832"
                     /annotation_group="876fdbff-f50d-42fa-b692-7fda8e612356"
                     /label="C/A"
     mismatch        14
                     /Target_base="C"
                     /Oligo_base="A"
                     /Oligo_name="P-2832"
                     /annotation_group="c7eef172-8cc8-48f6-b351-54ba7678cb56"
                     /label="C/A"
     mismatch        14
                     /Target_base="C"
                     /Oligo_base="T"
                     /Oligo_name="P-2832"
                     /annotation_group="50d1884c-286a-49f5-be65-0812387ce55d"
                     /label="C/T"
     mismatch        14
                     /Target_base="C"
                     /Oligo_base="T"
                     /Oligo_name="P-2938"
                     /annotation_group="7ce38477-fa8d-4fd6-a146-49091150eece"
                     /label="C/T"
     mismatch        14
                     /Target_base="C"
                     /Oligo_base="T"
                     /Oligo_name="P-2938"
                     /annotation_group="e6066286-9303-4138-b0d5-62cefb67b9ec"
                     /label="C/T"
     mismatch        14
                     /Target_base="C"
                     /Oligo_base="T"
                     /Oligo_name="P-2938"
                     /annotation_group="8f902bfb-2310-4088-9b44-4eeb02cd0145"
                     /label="C/T"
     mismatch        14
                     /Target_base="C"
                     /Oligo_base="G"
                     /Oligo_name="P-2938"
                     /annotation_group="c4c7f6e9-bad8-4f75-b965-87905396851f"
                     /label="C/G"
     mismatch        14
                     /Target_base="C"
                     /Oligo_base="A"
                     /Oligo_name="P-2938"
                     /annotation_group="5f9c4a74-c294-4e27-8f3d-cfdf738eee37"
                     /label="C/A"
     mismatch        15
                     /Target_base="T"
                     /Oligo_base="C"
                     /Oligo_name="P-2832"
                     /annotation_group="d76f86f0-6f81-4da1-b375-765cb940afaf"
                     /label="T/C"
     mismatch        15
                     /Target_base="A"
                     /Oligo_base="G"
                     /Oligo_name="P-2832"
                     /annotation_group="876fdbff-f50d-42fa-b692-7fda8e612356"
                     /label="A/G"
     mismatch        15
                     /Target_base="A"
                     /Oligo_base="C"
                     /Oligo_name="P-2832"
                     /annotation_group="7c91c3df-6b28-4432-bb92-d0575f0c2e25"
                     /label="A/C"
     mismatch        15
                     /Target_base="A"
                     /Oligo_base="C"
                     /Oligo_name="P-2938"
                     /annotation_group="7ce38477-fa8d-4fd6-a146-49091150eece"
                     /label="A/C"
     mismatch        15
                     /Target_base="A"
                     /Oligo_base="C"
                     /Oligo_name="P-2938"
                     /annotation_group="e6066286-9303-4138-b0d5-62cefb67b9ec"
                     /label="A/C"
     mismatch        15
                     /Target_base="A"
                     /Oligo_base="T"
                     /Oligo_name="P-2938"
                     /annotation_group="8f902bfb-2310-4088-9b44-4eeb02cd0145"
                     /label="A/T"
     mismatch        15
                     /Target_base="A"
                     /Oligo_base="T"
                     /Oligo_name="P-2938"
                     /annotation_group="e53fc528-9c49-4a2b-bf02-75c2f9bd7444"
                     /label="A/T"
     mismatch        15
                     /Target_base="A"
                     /Oligo_base="C"
                     /Oligo_name="P-2938"
                     /annotation_group="c4c7f6e9-bad8-4f75-b965-87905396851f"
                     /label="A/C"
     mismatch        15
                     /Target_base="A"
                     /Oligo_base="G"
                     /Oligo_name="P-2938"
                     /annotation_group="5f9c4a74-c294-4e27-8f3d-cfdf738eee37"
                     /label="A/G"
     mismatch        16
                     /Target_base="T"
                     /Oligo_base="C"
                     /Oligo_name="P-2832"
                     /annotation_group="d1b7c741-a50f-4b9f-b68d-15775832275f"
                     /label="T/C"
     mismatch        16
                     /Target_base="A"
                     /Oligo_base="T"
                     /Oligo_name="P-2832"
                     /annotation_group="20d7a3c3-93ae-4c49-81c2-4472d160ea18"
                     /label="A/T"
     mismatch        16
                     /Target_base="A"
                     /Oligo_base="G"
                     /Oligo_name="P-2832"
                     /annotation_group="7c91c3df-6b28-4432-bb92-d0575f0c2e25"
                     /label="A/G"
     mismatch        16
                     /Target_base="A"
                     /Oligo_base="C"
                     /Oligo_name="P-2938"
                     /annotation_group="eebff055-4fc8-4e4e-917f-40a2c460497e"
                     /label="A/C"
     mismatch        16
                     /Target_base="A"
                     /Oligo_base="T"
                     /Oligo_name="P-2938"
                     /annotation_group="293239be-bace-40fb-b27b-c92c1b599a10"
                     /label="A/T"
     mismatch        16
                     /Target_base="A"
                     /Oligo_base="C"
                     /Oligo_name="P-2938"
                     /annotation_group="8f902bfb-2310-4088-9b44-4eeb02cd0145"
                     /label="A/C"
     mismatch        16
                     /Target_base="A"
                     /Oligo_base="T"
                     /Oligo_name="P-2938"
                     /annotation_group="e53fc528-9c49-4a2b-bf02-75c2f9bd7444"
                     /label="A/T"
     mismatch        16
                     /Target_base="A"
                     /Oligo_base="T"
                     /Oligo_name="P-2938"
                     /annotation_group="c4c7f6e9-bad8-4f75-b965-87905396851f"
                     /label="A/T"
     mismatch        16
                     /Target_base="A"
                     /Oligo_base="C"
                     /Oligo_name="P-2938"
                     /annotation_group="5f9c4a74-c294-4e27-8f3d-cfdf738eee37"
                     /label="A/C"
     mismatch        16
                     /Target_base="A"
                     /Oligo_base="G"
                     /Oligo_name="P-2938"
                     /annotation_group="993979ff-e9c6-4f9c-a1c9-1428c7642a25"
                     /label="A/G"
     mismatch        17
                     /Target_base="A"
                     /Oligo_base="C"
                     /Oligo_name="P-2832"
                     /annotation_group="d76f86f0-6f81-4da1-b375-765cb940afaf"
                     /label="A/C"
     mismatch        17
                     /Target_base="T"
                     /Oligo_base="G"
                     /Oligo_name="P-2832"
                     /annotation_group="c7eef172-8cc8-48f6-b351-54ba7678cb56"
                     /label="T/G"
     mismatch        17
                     /Target_base="T"
                     /Oligo_base="A"
                     /Oligo_name="P-2832"
                     /annotation_group="50d1884c-286a-49f5-be65-0812387ce55d"
                     /label="T/A"
     mismatch        17
                     /Target_base="T"
                     /Oligo_base="A"
                     /Oligo_name="P-2832"
                     /annotation_group="7c91c3df-6b28-4432-bb92-d0575f0c2e25"
                     /label="T/A"
     mismatch        17
                     /Target_base="T"
                     /Oligo_base="C"
                     /Oligo_name="P-2938"
                     /annotation_group="7ce38477-fa8d-4fd6-a146-49091150eece"
                     /label="T/C"
     mismatch        17
                     /Target_base="T"
                     /Oligo_base="C"
                     /Oligo_name="P-2938"
                     /annotation_group="293239be-bace-40fb-b27b-c92c1b599a10"
                     /label="T/C"
     mismatch        17
                     /Target_base="T"
                     /Oligo_base="A"
                     /Oligo_name="P-2938"
                     /annotation_group="8f902bfb-2310-4088-9b44-4eeb02cd0145"
                     /label="T/A"
     mismatch        17
                     /Target_base="T"
                     /Oligo_base="C"
                     /Oligo_name="P-2938"
                     /annotation_group="e53fc528-9c49-4a2b-bf02-75c2f9bd7444"
                     /label="T/C"
     mismatch        17
                     /Target_base="T"
                     /Oligo_base="C"
                     /Oligo_name="P-2938"
                     /annotation_group="993979ff-e9c6-4f9c-a1c9-1428c7642a25"
                     /label="T/C"
     mismatch        18
                     /Target_base="T"
                     /Oligo_base="A"
                     /Oligo_name="P-2832"
                     /annotation_group="c7eef172-8cc8-48f6-b351-54ba7678cb56"
                     /label="T/A"
     mismatch        18
                     /Target_base="T"
                     /Oligo_base="G"
                     /Oligo_name="P-2832"
                     /annotation_group="50d1884c-286a-49f5-be65-0812387ce55d"
                     /label="T/G"
     mismatch        18
                     /Target_base="T"
                     /Oligo_base="A"
                     /Oligo_name="P-2938"
                     /annotation_group="eebff055-4fc8-4e4e-917f-40a2c460497e"
                     /label="T/A"
     mismatch        18
                     /Target_base="T"
                     /Oligo_base="A"
                     /Oligo_name="P-2938"
                     /annotation_group="293239be-bace-40fb-b27b-c92c1b599a10"
                     /label="T/A"
     mismatch        18
                     /Target_base="T"
                     /Oligo_base="C"
                     /Oligo_name="P-2938"
                     /annotation_group="e6066286-9303-4138-b0d5-62cefb67b9ec"
                     /label="T/C"
     mismatch        18
                     /Target_base="T"
                     /Oligo_base="A"
                     /Oligo_name="P-2938"
                     /annotation_group="e53fc528-9c49-4a2b-bf02-75c2f9bd7444"
                     /label="T/A"
     mismatch        18
                     /Target_base="T"
                     /Oligo_base="C"
                     /Oligo_name="P-2938"
                     /annotation_group="c4c7f6e9-bad8-4f75-b965-87905396851f"
                     /label="T/C"
     mismatch        19
                     /Target_base="T"
                     /Oligo_base="A"
                     /Oligo_name="P-2832"
                     /annotation_group="d76f86f0-6f81-4da1-b375-765cb940afaf"
                     /label="T/A"
     mismatch        19
                     /Target_base="A"
                     /Oligo_base="T"
                     /Oligo_name="P-2832"
                     /annotation_group="20d7a3c3-93ae-4c49-81c2-4472d160ea18"
                     /label="A/T"
     mismatch        19
                     /Target_base="A"
                     /Oligo_base="T"
                     /Oligo_name="P-2832"
                     /annotation_group="876fdbff-f50d-42fa-b692-7fda8e612356"
                     /label="A/T"
     mismatch        19
                     /Target_base="A"
                     /Oligo_base="T"
                     /Oligo_name="P-2832"
                     /annotation_group="c7eef172-8cc8-48f6-b351-54ba7678cb56"
                     /label="A/T"
     mismatch        19
                     /Target_base="A"
                     /Oligo_base="C"
                     /Oligo_name="P-2938"
                     /annotation_group="293239be-bace-40fb-b27b-c92c1b599a10"
                     /label="A/C"
     mismatch        19
                     /Target_base="A"
                     /Oligo_base="C"
                     /Oligo_name="P-2938"
                     /annotation_group="8f902bfb-2310-4088-9b44-4eeb02cd0145"
                     /label="A/C"
     mismatch        19
                     /Target_base="A"
                     /Oligo_base="T"
                     /Oligo_name="P-2938"
                     /annotation_group="e53fc528-9c49-4a2b-bf02-75c2f9bd7444"
                     /label="A/T"
     mismatch        19
                     /Target_base="A"
                     /Oligo_base="C"
                     /Oligo_name="P-2938"
                     /annotation_group="5f9c4a74-c294-4e27-8f3d-cfdf738eee37"
                     /label="A/C"
     mismatch        19
                     /Target_base="A"
                     /Oligo_base="T"
                     /Oligo_name="P-2938"
                     /annotation_group="993979ff-e9c6-4f9c-a1c9-1428c7642a25"
                     /label="A/T"
     mismatch        20
                     /Target_base="A"
                     /Oligo_base="T"
                     /Oligo_name="P-2832"
                     /annotation_group="d1b7c741-a50f-4b9f-b68d-15775832275f"
                     /label="A/T"
     mismatch        20
                     /Target_base="A"
                     /Oligo_base="T"
                     /Oligo_name="P-2832"
                     /annotation_group="d76f86f0-6f81-4da1-b375-765cb940afaf"
                     /label="A/T"
     mismatch        20
                     /Target_base="T"
                     /Oligo_base="G"
                     /Oligo_name="P-2832"
                     /annotation_group="20d7a3c3-93ae-4c49-81c2-4472d160ea18"
                     /label="T/G"
     mismatch        20
                     /Target_base="T"
                     /Oligo_base="C"
                     /Oligo_name="P-2832"
                     /annotation_group="c7eef172-8cc8-48f6-b351-54ba7678cb56"
                     /label="T/C"
     mismatch        20
                     /Target_base="T"
                     /Oligo_base="A"
                     /Oligo_name="P-2832"
                     /annotation_group="7c91c3df-6b28-4432-bb92-d0575f0c2e25"
                     /label="T/A"
     mismatch        20
                     /Target_base="T"
                     /Oligo_base="C"
                     /Oligo_name="P-2832"
                     /annotation_group="5b255b2c-54ad-4013-a299-f9290845db14"
                     /label="T/C"
     mismatch        20
                     /Target_base="T"
                     /Oligo_base="C"
                     /Oligo_name="P-2938"
                     /annotation_group="eebff055-4fc8-4e4e-917f-40a2c460497e"
                     /label="T/C"
     mismatch        20
                     /Target_base="T"
                     /Oligo_base="A"
                     /Oligo_name="P-2938"
                     /annotation_group="7ce38477-fa8d-4fd6-a146-49091150eece"
                     /label="T/A"
     mismatch        20
                     /Target_base="T"
                     /Oligo_base="C"
                     /Oligo_name="P-2938"
                     /annotation_group="e6066286-9303-4138-b0d5-62cefb67b9ec"
                     /label="T/C"
     mismatch        20
                     /Target_base="T"
                     /Oligo_base="A"
                     /Oligo_name="P-2938"
                     /annotation_group="8f902bfb-2310-4088-9b44-4eeb02cd0145"
                     /label="T/A"
     mismatch        20
                     /Target_base="T"
                     /Oligo_base="C"
                     /Oligo_name="P-2938"
                     /annotation_group="e53fc528-9c49-4a2b-bf02-75c2f9bd7444"
                     /label="T/C"
     mismatch        20
                     /Target_base="T"
                     /Oligo_base="A"
                     /Oligo_name="P-2938"
                     /annotation_group="5f9c4a74-c294-4e27-8f3d-cfdf738eee37"
                     /label="T/A"
     mismatch        20
                     /Target_base="T"
                     /Oligo_base="C"
                     /Oligo_name="P-2938"
                     /annotation_group="993979ff-e9c6-4f9c-a1c9-1428c7642a25"
                     /label="T/C"
     mismatch        20
                     /Target_base="T"
                     /Oligo_base="C"
                     /Oligo_name="P-2938"
                     /annotation_group="b505efab-39fe-4ed4-8195-a3c175145f97"
                     /label="T/C"
     mismatch        21
                     /Target_base="T"
                     /Oligo_base="G"
                     /Oligo_name="P-2832"
                     /annotation_group="d1b7c741-a50f-4b9f-b68d-15775832275f"
                     /label="T/G"
     mismatch        21
                     /Target_base="A"
                     /Oligo_base="G"
                     /Oligo_name="P-2832"
                     /annotation_group="20d7a3c3-93ae-4c49-81c2-4472d160ea18"
                     /label="A/G"
     mismatch        21
                     /Target_base="A"
                     /Oligo_base="G"
                     /Oligo_name="P-2832"
                     /annotation_group="876fdbff-f50d-42fa-b692-7fda8e612356"
                     /label="A/G"
     mismatch        21
                     /Target_base="A"
                     /Oligo_base="G"
                     /Oligo_name="P-2832"
                     /annotation_group="c7eef172-8cc8-48f6-b351-54ba7678cb56"
                     /label="A/G"
     mismatch        21
                     /Target_base="A"
                     /Oligo_base="C"
                     /Oligo_name="P-2832"
                     /annotation_group="50d1884c-286a-49f5-be65-0812387ce55d"
                     /label="A/C"
     mismatch        21
                     /Target_base="A"
                     /Oligo_base="G"
                     /Oligo_name="P-2832"
                     /annotation_group="5b255b2c-54ad-4013-a299-f9290845db14"
                     /label="A/G"
     mismatch        21
                     /Target_base="A"
                     /Oligo_base="C"
                     /Oligo_name="P-2832"
                     /annotation_group="49fa575c-bc9e-4ca8-964d-389cb0ec890a"
                     /label="A/C"
     mismatch        21
                     /Target_base="A"
                     /Oligo_base="C"
                     /Oligo_name="P-2938"
                     /annotation_group="7ce38477-fa8d-4fd6-a146-49091150eece"
                     /label="A/C"
     mismatch        21
                     /Target_base="A"
                     /Oligo_base="T"
                     /Oligo_name="P-2938"
                     /annotation_group="e6066286-9303-4138-b0d5-62cefb67b9ec"
                     /label="A/T"
     mismatch        21
                     /Target_base="A"
                     /Oligo_base="C"
                     /Oligo_name="P-2938"
                     /annotation_group="8f902bfb-2310-4088-9b44-4eeb02cd0145"
                     /label="A/C"
     mismatch        21
                     /Target_base="A"
                     /Oligo_base="C"
                     /Oligo_name="P-2938"
                     /annotation_group="c4c7f6e9-bad8-4f75-b965-87905396851f"
                     /label="A/C"
     mismatch        21
                     /Target_base="A"
                     /Oligo_base="T"
                     /Oligo_name="P-2938"
                     /annotation_group="5f9c4a74-c294-4e27-8f3d-cfdf738eee37"
                     /label="A/T"
     mismatch        21
                     /Target_base="A"
                     /Oligo_base="T"
                     /Oligo_name="P-2938"
                     /annotation_group="b505efab-39fe-4ed4-8195-a3c175145f97"
                     /label="A/T"
     mismatch        21
                     /Target_base="A"
                     /Oligo_base="C"
                     /Oligo_name="P-2938"
                     /annotation_group="b49d9007-db0b-4da9-b8c3-553884bc6b59"
                     /label="A/C"
     mismatch        22
                     /Target_base="T"
                     /Oligo_base="G"
                     /Oligo_name="P-2832"
                     /annotation_group="d1b7c741-a50f-4b9f-b68d-15775832275f"
                     /label="T/G"
     mismatch        22
                     /Target_base="T"
                     /Oligo_base="G"
                     /Oligo_name="P-2832"
                     /annotation_group="d76f86f0-6f81-4da1-b375-765cb940afaf"
                     /label="T/G"
     mismatch        22
                     /Target_base="A"
                     /Oligo_base="G"
                     /Oligo_name="P-2832"
                     /annotation_group="876fdbff-f50d-42fa-b692-7fda8e612356"
                     /label="A/G"
     mismatch        22
                     /Target_base="A"
                     /Oligo_base="G"
                     /Oligo_name="P-2832"
                     /annotation_group="50d1884c-286a-49f5-be65-0812387ce55d"
                     /label="A/G"
     mismatch        22
                     /Target_base="A"
                     /Oligo_base="G"
                     /Oligo_name="P-2832"
                     /annotation_group="7c91c3df-6b28-4432-bb92-d0575f0c2e25"
                     /label="A/G"
     mismatch        22
                     /Target_base="A"
                     /Oligo_base="G"
                     /Oligo_name="P-2832"
                     /annotation_group="49fa575c-bc9e-4ca8-964d-389cb0ec890a"
                     /label="A/G"
     mismatch        22
                     /Target_base="A"
                     /Oligo_base="C"
                     /Oligo_name="P-2832"
                     /annotation_group="0c9e27a7-3293-49a1-8d47-83a623f046d6"
                     /label="A/C"
     mismatch        22
                     /Target_base="A"
                     /Oligo_base="C"
                     /Oligo_name="P-2938"
                     /annotation_group="eebff055-4fc8-4e4e-917f-40a2c460497e"
                     /label="A/C"
     mismatch        22
                     /Target_base="A"
                     /Oligo_base="T"
                     /Oligo_name="P-2938"
                     /annotation_group="8f902bfb-2310-4088-9b44-4eeb02cd0145"
                     /label="A/T"
     mismatch        22
                     /Target_base="A"
                     /Oligo_base="C"
                     /Oligo_name="P-2938"
                     /annotation_group="e53fc528-9c49-4a2b-bf02-75c2f9bd7444"
                     /label="A/C"
     mismatch        22
                     /Target_base="A"
                     /Oligo_base="C"
                     /Oligo_name="P-2938"
                     /annotation_group="5f9c4a74-c294-4e27-8f3d-cfdf738eee37"
                     /label="A/C"
     mismatch        22
                     /Target_base="A"
                     /Oligo_base="T"
                     /Oligo_name="P-2938"
                     /annotation_group="993979ff-e9c6-4f9c-a1c9-1428c7642a25"
                     /label="A/T"
     mismatch        22
                     /Target_base="A"
                     /Oligo_base="C"
                     /Oligo_name="P-2938"
                     /annotation_group="b505efab-39fe-4ed4-8195-a3c175145f97"
                     /label="A/C"
     mismatch        22
                     /Target_base="A"
                     /Oligo_base="T"
                     /Oligo_name="P-2938"
                     /annotation_group="b49d9007-db0b-4da9-b8c3-553884bc6b59"
                     /label="A/T"
     mismatch        22
                     /Target_base="A"
                     /Oligo_base="C"
                     /Oligo_name="P-2938"
                     /annotation_group="1beeb17e-e5b3-4ab0-b605-f35bcd14d2f2"
                     /label="A/C"
     mismatch        23
                     /Target_base="T"
                     /Oligo_base="G"
                     /Oligo_name="P-2832"
                     /annotation_group="d76f86f0-6f81-4da1-b375-765cb940afaf"
                     /label="T/G"
     mismatch        23
                     /Target_base="A"
                     /Oligo_base="G"
                     /Oligo_name="P-2832"
                     /annotation_group="c7eef172-8cc8-48f6-b351-54ba7678cb56"
                     /label="A/G"
     mismatch        23
                     /Target_base="A"
                     /Oligo_base="T"
                     /Oligo_name="P-2832"
                     /annotation_group="5b255b2c-54ad-4013-a299-f9290845db14"
                     /label="A/T"
     mismatch        23
                     /Target_base="A"
                     /Oligo_base="G"
                     /Oligo_name="P-2832"
                     /annotation_group="0c9e27a7-3293-49a1-8d47-83a623f046d6"
                     /label="A/G"
     mismatch        23
                     /Target_base="A"
                     /Oligo_base="C"
                     /Oligo_name="P-2832"
                     /annotation_group="febbacd0-a9a9-4377-b7da-886b01095c7b"
                     /label="A/C"
     mismatch        23
                     /Target_base="A"
                     /Oligo_base="T"
                     /Oligo_name="P-2938"
                     /annotation_group="eebff055-4fc8-4e4e-917f-40a2c460497e"
                     /label="A/T"
     mismatch        23
                     /Target_base="A"
                     /Oligo_base="C"
                     /Oligo_name="P-2938"
                     /annotation_group="7ce38477-fa8d-4fd6-a146-49091150eece"
                     /label="A/C"
     mismatch        23
                     /Target_base="A"
                     /Oligo_base="C"
                     /Oligo_name="P-2938"
                     /annotation_group="293239be-bace-40fb-b27b-c92c1b599a10"
                     /label="A/C"
     mismatch        23
                     /Target_base="A"
                     /Oligo_base="T"
                     /Oligo_name="P-2938"
                     /annotation_group="e53fc528-9c49-4a2b-bf02-75c2f9bd7444"
                     /label="A/T"
     mismatch        23
                     /Target_base="A"
                     /Oligo_base="C"
                     /Oligo_name="P-2938"
                     /annotation_group="c4c7f6e9-bad8-4f75-b965-87905396851f"
                     /label="A/C"
     mismatch        23
                     /Target_base="A"
                     /Oligo_base="C"
                     /Oligo_name="P-2938"
                     /annotation_group="993979ff-e9c6-4f9c-a1c9-1428c7642a25"
                     /label="A/C"
     mismatch        23
                     /Target_base="A"
                     /Oligo_base="C"
                     /Oligo_name="P-2938"
                     /annotation_group="b49d9007-db0b-4da9-b8c3-553884bc6b59"
                     /label="A/C"
     mismatch        23
                     /Target_base="A"
                     /Oligo_base="T"
                     /Oligo_name="P-2938"
                     /annotation_group="1beeb17e-e5b3-4ab0-b605-f35bcd14d2f2"
                     /label="A/T"
     mismatch        23
                     /Target_base="A"
                     /Oligo_base="C"
                     /Oligo_name="P-2938"
                     /annotation_group="3cf56cda-e876-436c-b856-8b662d7fff72"
                     /label="A/C"
     mismatch        24
                     /Target_base="T"
                     /Oligo_base="G"
                     /Oligo_name="P-2832"
                     /annotation_group="d1b7c741-a50f-4b9f-b68d-15775832275f"
                     /label="T/G"
     mismatch        24
                     /Target_base="T"
                     /Oligo_base="G"
                     /Oligo_name="P-2832"
                     /annotation_group="e702a8b7-1553-43ed-b535-b6c2b7b7cae3"
                     /label="T/G"
     mismatch        24
                     /Target_base="A"
                     /Oligo_base="G"
                     /Oligo_name="P-2832"
                     /annotation_group="50d1884c-286a-49f5-be65-0812387ce55d"
                     /label="A/G"
     mismatch        24
                     /Target_base="A"
                     /Oligo_base="T"
                     /Oligo_name="P-2832"
                     /annotation_group="7c91c3df-6b28-4432-bb92-d0575f0c2e25"
                     /label="A/T"
     mismatch        24
                     /Target_base="A"
                     /Oligo_base="T"
                     /Oligo_name="P-2832"
                     /annotation_group="49fa575c-bc9e-4ca8-964d-389cb0ec890a"
                     /label="A/T"
     mismatch        24
                     /Target_base="A"
                     /Oligo_base="G"
                     /Oligo_name="P-2832"
                     /annotation_group="febbacd0-a9a9-4377-b7da-886b01095c7b"
                     /label="A/G"
     mismatch        24
                     /Target_base="A"
                     /Oligo_base="G"
                     /Oligo_name="P-2938"
                     /annotation_group="eebff055-4fc8-4e4e-917f-40a2c460497e"
                     /label="A/G"
     mismatch        24
                     /Target_base="A"
                     /Oligo_base="T"
                     /Oligo_name="P-2938"
                     /annotation_group="7ce38477-fa8d-4fd6-a146-49091150eece"
                     /label="A/T"
     mismatch        24
                     /Target_base="A"
                     /Oligo_base="C"
                     /Oligo_name="P-2938"
                     /annotation_group="e6066286-9303-4138-b0d5-62cefb67b9ec"
                     /label="A/C"
     mismatch        24
                     /Target_base="A"
                     /Oligo_base="T"
                     /Oligo_name="P-2938"
                     /annotation_group="c4c7f6e9-bad8-4f75-b965-87905396851f"
                     /label="A/T"
     mismatch        24
                     /Target_base="A"
                     /Oligo_base="C"
                     /Oligo_name="P-2938"
                     /annotation_group="5f9c4a74-c294-4e27-8f3d-cfdf738eee37"
                     /label="A/C"
     mismatch        24
                     /Target_base="A"
                     /Oligo_base="G"
                     /Oligo_name="P-2938"
                     /annotation_group="b505efab-39fe-4ed4-8195-a3c175145f97"
                     /label="A/G"
     mismatch        24
                     /Target_base="A"
                     /Oligo_base="C"
                     /Oligo_name="P-2938"
                     /annotation_group="1beeb17e-e5b3-4ab0-b605-f35bcd14d2f2"
                     /label="A/C"
     mismatch        24
                     /Target_base="A"
                     /Oligo_base="T"
                     /Oligo_name="P-2938"
                     /annotation_group="3cf56cda-e876-436c-b856-8b662d7fff72"
                     /label="A/T"
     mismatch        24
                     /Target_base="A"
                     /Oligo_base="C"
                     /Oligo_name="P-2938"
                     /annotation_group="4705031a-7040-49d3-ba56-f12a2e458815"
                     /label="A/C"
     mismatch        25
                     /Target_base="G"
                     /Oligo_base="A"
                     /Oligo_name="P-2832"
                     /annotation_group="d1b7c741-a50f-4b9f-b68d-15775832275f"
                     /label="G/A"
     mismatch        25
                     /Target_base="C"
                     /Oligo_base="G"
                     /Oligo_name="P-2832"
                     /annotation_group="20d7a3c3-93ae-4c49-81c2-4472d160ea18"
                     /label="C/G"
     mismatch        25
                     /Target_base="C"
                     /Oligo_base="A"
                     /Oligo_name="P-2832"
                     /annotation_group="876fdbff-f50d-42fa-b692-7fda8e612356"
                     /label="C/A"
     mismatch        25
                     /Target_base="C"
                     /Oligo_base="T"
                     /Oligo_name="P-2832"
                     /annotation_group="c7eef172-8cc8-48f6-b351-54ba7678cb56"
                     /label="C/T"
     mismatch        25
                     /Target_base="C"
                     /Oligo_base="A"
                     /Oligo_name="P-2832"
                     /annotation_group="50d1884c-286a-49f5-be65-0812387ce55d"
                     /label="C/A"
     mismatch        25
                     /Target_base="C"
                     /Oligo_base="A"
                     /Oligo_name="P-2832"
                     /annotation_group="5b255b2c-54ad-4013-a299-f9290845db14"
                     /label="C/A"
     mismatch        25
                     /Target_base="C"
                     /Oligo_base="A"
                     /Oligo_name="P-2832"
                     /annotation_group="49fa575c-bc9e-4ca8-964d-389cb0ec890a"
                     /label="C/A"
     mismatch        25
                     /Target_base="C"
                     /Oligo_base="T"
                     /Oligo_name="P-2832"
                     /annotation_group="0c9e27a7-3293-49a1-8d47-83a623f046d6"
                     /label="C/T"
     mismatch        25
                     /Target_base="C"
                     /Oligo_base="A"
                     /Oligo_name="P-2832"
                     /annotation_group="febbacd0-a9a9-4377-b7da-886b01095c7b"
                     /label="C/A"
     mismatch        25
                     /Target_base="C"
                     /Oligo_base="T"
                     /Oligo_name="P-2938"
                     /annotation_group="eebff055-4fc8-4e4e-917f-40a2c460497e"
                     /label="C/T"
     mismatch        25
                     /Target_base="C"
                     /Oligo_base="G"
                     /Oligo_name="P-2938"
                     /annotation_group="7ce38477-fa8d-4fd6-a146-49091150eece"
                     /label="C/G"
     mismatch        25
                     /Target_base="C"
                     /Oligo_base="A"
                     /Oligo_name="P-2938"
                     /annotation_group="e6066286-9303-4138-b0d5-62cefb67b9ec"
                     /label="C/A"
     mismatch        25
                     /Target_base="C"
                     /Oligo_base="A"
                     /Oligo_name="P-2938"
                     /annotation_group="e53fc528-9c49-4a2b-bf02-75c2f9bd7444"
                     /label="C/A"
     mismatch        25
                     /Target_base="C"
                     /Oligo_base="A"
                     /Oligo_name="P-2938"
                     /annotation_group="c4c7f6e9-bad8-4f75-b965-87905396851f"
                     /label="C/A"
     mismatch        25
                     /Target_base="C"
                     /Oligo_base="T"
                     /Oligo_name="P-2938"
                     /annotation_group="5f9c4a74-c294-4e27-8f3d-cfdf738eee37"
                     /label="C/T"
     mismatch        25
                     /Target_base="C"
                     /Oligo_base="G"
                     /Oligo_name="P-2938"
                     /annotation_group="b49d9007-db0b-4da9-b8c3-553884bc6b59"
                     /label="C/G"
     mismatch        25
                     /Target_base="C"
                     /Oligo_base="A"
                     /Oligo_name="P-2938"
                     /annotation_group="1beeb17e-e5b3-4ab0-b605-f35bcd14d2f2"
                     /label="C/A"
     mismatch        25
                     /Target_base="C"
                     /Oligo_base="T"
                     /Oligo_name="P-2938"
                     /annotation_group="4705031a-7040-49d3-ba56-f12a2e458815"
                     /label="C/T"
     mismatch        26
                     /Target_base="T"
                     /Oligo_base="G"
                     /Oligo_name="P-2832"
                     /annotation_group="d1b7c741-a50f-4b9f-b68d-15775832275f"
                     /label="T/G"
     mismatch        26
                     /Target_base="T"
                     /Oligo_base="A"
                     /Oligo_name="P-2832"
                     /annotation_group="d76f86f0-6f81-4da1-b375-765cb940afaf"
                     /label="T/A"
     mismatch        26
                     /Target_base="A"
                     /Oligo_base="C"
                     /Oligo_name="P-2832"
                     /annotation_group="20d7a3c3-93ae-4c49-81c2-4472d160ea18"
                     /label="A/C"
     mismatch        26
                     /Target_base="A"
                     /Oligo_base="G"
                     /Oligo_name="P-2832"
                     /annotation_group="876fdbff-f50d-42fa-b692-7fda8e612356"
                     /label="A/G"
     mismatch        26
                     /Target_base="A"
                     /Oligo_base="T"
                     /Oligo_name="P-2832"
                     /annotation_group="c7eef172-8cc8-48f6-b351-54ba7678cb56"
                     /label="A/T"
     mismatch        26
                     /Target_base="A"
                     /Oligo_base="T"
                     /Oligo_name="P-2832"
                     /annotation_group="50d1884c-286a-49f5-be65-0812387ce55d"
                     /label="A/T"
     mismatch        26
                     /Target_base="A"
                     /Oligo_base="G"
                     /Oligo_name="P-2832"
                     /annotation_group="7c91c3df-6b28-4432-bb92-d0575f0c2e25"
                     /label="A/G"
     mismatch        26
                     /Target_base="A"
                     /Oligo_base="T"
                     /Oligo_name="P-2832"
                     /annotation_group="febbacd0-a9a9-4377-b7da-886b01095c7b"
                     /label="A/T"
     mismatch        26
                     /Target_base="A"
                     /Oligo_base="T"
                     /Oligo_name="P-2938"
                     /annotation_group="7ce38477-fa8d-4fd6-a146-49091150eece"
                     /label="A/T"
     mismatch        26
                     /Target_base="A"
                     /Oligo_base="T"
                     /Oligo_name="P-2938"
                     /annotation_group="293239be-bace-40fb-b27b-c92c1b599a10"
                     /label="A/T"
     mismatch        26
                     /Target_base="A"
                     /Oligo_base="C"
                     /Oligo_name="P-2938"
                     /annotation_group="e6066286-9303-4138-b0d5-62cefb67b9ec"
                     /label="A/C"
     mismatch        26
                     /Target_base="A"
                     /Oligo_base="C"
                     /Oligo_name="P-2938"
                     /annotation_group="e53fc528-9c49-4a2b-bf02-75c2f9bd7444"
                     /label="A/C"
     mismatch        26
                     /Target_base="A"
                     /Oligo_base="T"
                     /Oligo_name="P-2938"
                     /annotation_group="993979ff-e9c6-4f9c-a1c9-1428c7642a25"
                     /label="A/T"
     mismatch        26
                     /Target_base="A"
                     /Oligo_base="T"
                     /Oligo_name="P-2938"
                     /annotation_group="b505efab-39fe-4ed4-8195-a3c175145f97"
                     /label="A/T"
     mismatch        26
                     /Target_base="A"
                     /Oligo_base="C"
                     /Oligo_name="P-2938"
                     /annotation_group="b49d9007-db0b-4da9-b8c3-553884bc6b59"
                     /label="A/C"
     mismatch        26
                     /Target_base="A"
                     /Oligo_base="G"
                     /Oligo_name="P-2938"
                     /annotation_group="1beeb17e-e5b3-4ab0-b605-f35bcd14d2f2"
                     /label="A/G"
     mismatch        26
                     /Target_base="A"
                     /Oligo_base="C"
                     /Oligo_name="P-2938"
                     /annotation_group="4705031a-7040-49d3-ba56-f12a2e458815"
                     /label="A/C"
     mismatch        26
                     /Target_base="A"
                     /Oligo_base="C"
                     /Oligo_name="P-2938"
                     /annotation_group="46325413-cf1d-427a-ba1f-e619cb0df508"
                     /label="A/C"
     mismatch        27
                     /Target_base="T"
                     /Oligo_base="G"
                     /Oligo_name="P-2832"
                     /annotation_group="d1b7c741-a50f-4b9f-b68d-15775832275f"
                     /label="T/G"
     mismatch        27
                     /Target_base="T"
                     /Oligo_base="G"
                     /Oligo_name="P-2832"
                     /annotation_group="d76f86f0-6f81-4da1-b375-765cb940afaf"
                     /label="T/G"
     mismatch        27
                     /Target_base="T"
                     /Oligo_base="C"
                     /Oligo_name="P-2832"
                     /annotation_group="e702a8b7-1553-43ed-b535-b6c2b7b7cae3"
                     /label="T/C"
     mismatch        27
                     /Target_base="A"
                     /Oligo_base="C"
                     /Oligo_name="P-2832"
                     /annotation_group="20d7a3c3-93ae-4c49-81c2-4472d160ea18"
                     /label="A/C"
     mismatch        27
                     /Target_base="A"
                     /Oligo_base="C"
                     /Oligo_name="P-2832"
                     /annotation_group="876fdbff-f50d-42fa-b692-7fda8e612356"
                     /label="A/C"
     mismatch        27
                     /Target_base="A"
                     /Oligo_base="T"
                     /Oligo_name="P-2832"
                     /annotation_group="c7eef172-8cc8-48f6-b351-54ba7678cb56"
                     /label="A/T"
     mismatch        27
                     /Target_base="A"
                     /Oligo_base="T"
                     /Oligo_name="P-2832"
                     /annotation_group="50d1884c-286a-49f5-be65-0812387ce55d"
                     /label="A/T"
     mismatch        27
                     /Target_base="A"
                     /Oligo_base="G"
                     /Oligo_name="P-2832"
                     /annotation_group="5b255b2c-54ad-4013-a299-f9290845db14"
                     /label="A/G"
     mismatch        27
                     /Target_base="A"
                     /Oligo_base="G"
                     /Oligo_name="P-2938"
                     /annotation_group="293239be-bace-40fb-b27b-c92c1b599a10"
                     /label="A/G"
     mismatch        27
                     /Target_base="A"
                     /Oligo_base="T"
                     /Oligo_name="P-2938"
                     /annotation_group="e6066286-9303-4138-b0d5-62cefb67b9ec"
                     /label="A/T"
     mismatch        27
                     /Target_base="A"
                     /Oligo_base="C"
                     /Oligo_name="P-2938"
                     /annotation_group="8f902bfb-2310-4088-9b44-4eeb02cd0145"
                     /label="A/C"
     mismatch        27
                     /Target_base="A"
                     /Oligo_base="C"
                     /Oligo_name="P-2938"
                     /annotation_group="c4c7f6e9-bad8-4f75-b965-87905396851f"
                     /label="A/C"
     mismatch        27
                     /Target_base="A"
                     /Oligo_base="T"
                     /Oligo_name="P-2938"
                     /annotation_group="b505efab-39fe-4ed4-8195-a3c175145f97"
                     /label="A/T"
     mismatch        27
                     /Target_base="A"
                     /Oligo_base="T"
                     /Oligo_name="P-2938"
                     /annotation_group="b49d9007-db0b-4da9-b8c3-553884bc6b59"
                     /label="A/T"
     mismatch        27
                     /Target_base="A"
                     /Oligo_base="C"
                     /Oligo_name="P-2938"
                     /annotation_group="1beeb17e-e5b3-4ab0-b605-f35bcd14d2f2"
                     /label="A/C"
     mismatch        27
                     /Target_base="A"
                     /Oligo_base="G"
                     /Oligo_name="P-2938"
                     /annotation_group="3cf56cda-e876-436c-b856-8b662d7fff72"
                     /label="A/G"
     mismatch        27
                     /Target_base="A"
                     /Oligo_base="T"
                     /Oligo_name="P-2938"
                     /annotation_group="46325413-cf1d-427a-ba1f-e619cb0df508"
                     /label="A/T"
     mismatch        28
                     /Target_base="A"
                     /Oligo_base="C"
                     /Oligo_name="P-2832"
                     /annotation_group="d1b7c741-a50f-4b9f-b68d-15775832275f"
                     /label="A/C"
     mismatch        28
                     /Target_base="A"
                     /Oligo_base="G"
                     /Oligo_name="P-2832"
                     /annotation_group="d76f86f0-6f81-4da1-b375-765cb940afaf"
                     /label="A/G"
     mismatch        28
                     /Target_base="A"
                     /Oligo_base="T"
                     /Oligo_name="P-2832"
                     /annotation_group="e702a8b7-1553-43ed-b535-b6c2b7b7cae3"
                     /label="A/T"
     mismatch        28
                     /Target_base="A"
                     /Oligo_base="T"
                     /Oligo_name="P-2832"
                     /annotation_group="9934116f-8caf-4b11-af15-eaa5d95761df"
                     /label="A/T"
     mismatch        28
                     /Target_base="A"
                     /Oligo_base="T"
                     /Oligo_name="P-2832"
                     /annotation_group="22102f65-a6c0-469e-a0b7-d1294d59d2d8"
                     /label="A/T"
     mismatch        28
                     /Target_base="T"
                     /Oligo_base="A"
                     /Oligo_name="P-2832"
                     /annotation_group="20d7a3c3-93ae-4c49-81c2-4472d160ea18"
                     /label="T/A"
     mismatch        28
                     /Target_base="T"
                     /Oligo_base="C"
                     /Oligo_name="P-2832"
                     /annotation_group="876fdbff-f50d-42fa-b692-7fda8e612356"
                     /label="T/C"
     mismatch        28
                     /Target_base="T"
                     /Oligo_base="G"
                     /Oligo_name="P-2832"
                     /annotation_group="7c91c3df-6b28-4432-bb92-d0575f0c2e25"
                     /label="T/G"
     mismatch        28
                     /Target_base="T"
                     /Oligo_base="A"
                     /Oligo_name="P-2832"
                     /annotation_group="5b255b2c-54ad-4013-a299-f9290845db14"
                     /label="T/A"
     mismatch        28
                     /Target_base="T"
                     /Oligo_base="G"
                     /Oligo_name="P-2832"
                     /annotation_group="49fa575c-bc9e-4ca8-964d-389cb0ec890a"
                     /label="T/G"
     mismatch        28
                     /Target_base="T"
                     /Oligo_base="A"
                     /Oligo_name="P-2832"
                     /annotation_group="0c9e27a7-3293-49a1-8d47-83a623f046d6"
                     /label="T/A"
     mismatch        28
                     /Target_base="T"
                     /Oligo_base="A"
                     /Oligo_name="P-2832"
                     /annotation_group="febbacd0-a9a9-4377-b7da-886b01095c7b"
                     /label="T/A"
     mismatch        28
                     /Target_base="T"
                     /Oligo_base="C"
                     /Oligo_name="P-2938"
                     /annotation_group="eebff055-4fc8-4e4e-917f-40a2c460497e"
                     /label="T/C"
     mismatch        28
                     /Target_base="T"
                     /Oligo_base="A"
                     /Oligo_name="P-2938"
                     /annotation_group="7ce38477-fa8d-4fd6-a146-49091150eece"
                     /label="T/A"
     mismatch        28
                     /Target_base="T"
                     /Oligo_base="G"
                     /Oligo_name="P-2938"
                     /annotation_group="e6066286-9303-4138-b0d5-62cefb67b9ec"
                     /label="T/G"
     mismatch        28
                     /Target_base="T"
                     /Oligo_base="C"
                     /Oligo_name="P-2938"
                     /annotation_group="e53fc528-9c49-4a2b-bf02-75c2f9bd7444"
                     /label="T/C"
     mismatch        28
                     /Target_base="T"
                     /Oligo_base="A"
                     /Oligo_name="P-2938"
                     /annotation_group="c4c7f6e9-bad8-4f75-b965-87905396851f"
                     /label="T/A"
     mismatch        28
                     /Target_base="T"
                     /Oligo_base="C"
                     /Oligo_name="P-2938"
                     /annotation_group="5f9c4a74-c294-4e27-8f3d-cfdf738eee37"
                     /label="T/C"
     mismatch        28
                     /Target_base="T"
                     /Oligo_base="A"
                     /Oligo_name="P-2938"
                     /annotation_group="993979ff-e9c6-4f9c-a1c9-1428c7642a25"
                     /label="T/A"
     mismatch        28
                     /Target_base="T"
                     /Oligo_base="C"
                     /Oligo_name="P-2938"
                     /annotation_group="b505efab-39fe-4ed4-8195-a3c175145f97"
                     /label="T/C"
     mismatch        28
                     /Target_base="T"
                     /Oligo_base="C"
                     /Oligo_name="P-2938"
                     /annotation_group="3cf56cda-e876-436c-b856-8b662d7fff72"
                     /label="T/C"
     mismatch        28
                     /Target_base="T"
                     /Oligo_base="G"
                     /Oligo_name="P-2938"
                     /annotation_group="4705031a-7040-49d3-ba56-f12a2e458815"
                     /label="T/G"
     mismatch        28
                     /Target_base="T"
                     /Oligo_base="C"
                     /Oligo_name="P-2938"
                     /annotation_group="46325413-cf1d-427a-ba1f-e619cb0df508"
                     /label="T/C"
     mismatch        29
                     /Target_base="A"
                     /Oligo_base="G"
                     /Oligo_name="P-2832"
                     /annotation_group="d1b7c741-a50f-4b9f-b68d-15775832275f"
                     /label="A/G"
     mismatch        29
                     /Target_base="A"
                     /Oligo_base="C"
                     /Oligo_name="P-2832"
                     /annotation_group="d76f86f0-6f81-4da1-b375-765cb940afaf"
                     /label="A/C"
     mismatch        29
                     /Target_base="A"
                     /Oligo_base="C"
                     /Oligo_name="P-2832"
                     /annotation_group="e702a8b7-1553-43ed-b535-b6c2b7b7cae3"
                     /label="A/C"
     mismatch        29
                     /Target_base="A"
                     /Oligo_base="T"
                     /Oligo_name="P-2832"
                     /annotation_group="9934116f-8caf-4b11-af15-eaa5d95761df"
                     /label="A/T"
     mismatch        29
                     /Target_base="A"
                     /Oligo_base="T"
                     /Oligo_name="P-2832"
                     /annotation_group="22102f65-a6c0-469e-a0b7-d1294d59d2d8"
                     /label="A/T"
     mismatch        29
                     /Target_base="T"
                     /Oligo_base="A"
                     /Oligo_name="P-2832"
                     /annotation_group="20d7a3c3-93ae-4c49-81c2-4472d160ea18"
                     /label="T/A"
     mismatch        29
                     /Target_base="T"
                     /Oligo_base="A"
                     /Oligo_name="P-2832"
                     /annotation_group="876fdbff-f50d-42fa-b692-7fda8e612356"
                     /label="T/A"
     mismatch        29
                     /Target_base="T"
                     /Oligo_base="G"
                     /Oligo_name="P-2832"
                     /annotation_group="c7eef172-8cc8-48f6-b351-54ba7678cb56"
                     /label="T/G"
     mismatch        29
                     /Target_base="T"
                     /Oligo_base="A"
                     /Oligo_name="P-2832"
                     /annotation_group="7c91c3df-6b28-4432-bb92-d0575f0c2e25"
                     /label="T/A"
     mismatch        29
                     /Target_base="T"
                     /Oligo_base="A"
                     /Oligo_name="P-2832"
                     /annotation_group="49fa575c-bc9e-4ca8-964d-389cb0ec890a"
                     /label="T/A"
     mismatch        29
                     /Target_base="T"
                     /Oligo_base="G"
                     /Oligo_name="P-2832"
                     /annotation_group="0c9e27a7-3293-49a1-8d47-83a623f046d6"
                     /label="T/G"
     mismatch        29
                     /Target_base="T"
                     /Oligo_base="A"
                     /Oligo_name="P-2832"
                     /annotation_group="febbacd0-a9a9-4377-b7da-886b01095c7b"
                     /label="T/A"
     mismatch        29
                     /Target_base="T"
                     /Oligo_base="G"
                     /Oligo_name="P-2938"
                     /annotation_group="eebff055-4fc8-4e4e-917f-40a2c460497e"
                     /label="T/G"
     mismatch        29
                     /Target_base="T"
                     /Oligo_base="C"
                     /Oligo_name="P-2938"
                     /annotation_group="7ce38477-fa8d-4fd6-a146-49091150eece"
                     /label="T/C"
     mismatch        29
                     /Target_base="T"
                     /Oligo_base="A"
                     /Oligo_name="P-2938"
                     /annotation_group="293239be-bace-40fb-b27b-c92c1b599a10"
                     /label="T/A"
     mismatch        29
                     /Target_base="T"
                     /Oligo_base="G"
                     /Oligo_name="P-2938"
                     /annotation_group="8f902bfb-2310-4088-9b44-4eeb02cd0145"
                     /label="T/G"
     mismatch        29
                     /Target_base="T"
                     /Oligo_base="C"
                     /Oligo_name="P-2938"
                     /annotation_group="c4c7f6e9-bad8-4f75-b965-87905396851f"
                     /label="T/C"
     mismatch        29
                     /Target_base="T"
                     /Oligo_base="A"
                     /Oligo_name="P-2938"
                     /annotation_group="5f9c4a74-c294-4e27-8f3d-cfdf738eee37"
                     /label="T/A"
     mismatch        29
                     /Target_base="T"
                     /Oligo_base="C"
                     /Oligo_name="P-2938"
                     /annotation_group="993979ff-e9c6-4f9c-a1c9-1428c7642a25"
                     /label="T/C"
     mismatch        29
                     /Target_base="T"
                     /Oligo_base="A"
                     /Oligo_name="P-2938"
                     /annotation_group="b505efab-39fe-4ed4-8195-a3c175145f97"
                     /label="T/A"
     mismatch        29
                     /Target_base="T"
                     /Oligo_base="C"
                     /Oligo_name="P-2938"
                     /annotation_group="b49d9007-db0b-4da9-b8c3-553884bc6b59"
                     /label="T/C"
     mismatch        29
                     /Target_base="T"
                     /Oligo_base="C"
                     /Oligo_name="P-2938"
                     /annotation_group="4705031a-7040-49d3-ba56-f12a2e458815"
                     /label="T/C"
     mismatch        29
                     /Target_base="T"
                     /Oligo_base="A"
                     /Oligo_name="P-2938"
                     /annotation_group="46325413-cf1d-427a-ba1f-e619cb0df508"
                     /label="T/A"
     mismatch        29
                     /Target_base="T"
                     /Oligo_base="C"
                     /Oligo_name="P-2938"
                     /annotation_group="b2a54364-245a-48af-ab8e-7a808b04f462"
                     /label="T/C"
     mismatch        30
                     /Target_base="A"
                     /Oligo_base="G"
                     /Oligo_name="P-2832"
                     /annotation_group="d76f86f0-6f81-4da1-b375-765cb940afaf"
                     /label="A/G"
     mismatch        30
                     /Target_base="A"
                     /Oligo_base="G"
                     /Oligo_name="P-2832"
                     /annotation_group="9934116f-8caf-4b11-af15-eaa5d95761df"
                     /label="A/G"
     mismatch        30
                     /Target_base="A"
                     /Oligo_base="T"
                     /Oligo_name="P-2832"
                     /annotation_group="22102f65-a6c0-469e-a0b7-d1294d59d2d8"
                     /label="A/T"
     mismatch        30
                     /Target_base="A"
                     /Oligo_base="T"
                     /Oligo_name="P-2832"
                     /annotation_group="fb4ffa2c-ae74-4d98-a43e-9dd926f5dd57"
                     /label="A/T"
     mismatch        30
                     /Target_base="T"
                     /Oligo_base="A"
                     /Oligo_name="P-2832"
                     /annotation_group="20d7a3c3-93ae-4c49-81c2-4472d160ea18"
                     /label="T/A"
     mismatch        30
                     /Target_base="T"
                     /Oligo_base="A"
                     /Oligo_name="P-2832"
                     /annotation_group="876fdbff-f50d-42fa-b692-7fda8e612356"
                     /label="T/A"
     mismatch        30
                     /Target_base="T"
                     /Oligo_base="G"
                     /Oligo_name="P-2832"
                     /annotation_group="c7eef172-8cc8-48f6-b351-54ba7678cb56"
                     /label="T/G"
     mismatch        30
                     /Target_base="T"
                     /Oligo_base="G"
                     /Oligo_name="P-2832"
                     /annotation_group="50d1884c-286a-49f5-be65-0812387ce55d"
                     /label="T/G"
     mismatch        30
                     /Target_base="T"
                     /Oligo_base="C"
                     /Oligo_name="P-2832"
                     /annotation_group="5b255b2c-54ad-4013-a299-f9290845db14"
                     /label="T/C"
     mismatch        30
                     /Target_base="T"
                     /Oligo_base="A"
                     /Oligo_name="P-2832"
                     /annotation_group="0c9e27a7-3293-49a1-8d47-83a623f046d6"
                     /label="T/A"
     mismatch        30
                     /Target_base="T"
                     /Oligo_base="G"
                     /Oligo_name="P-2832"
                     /annotation_group="febbacd0-a9a9-4377-b7da-886b01095c7b"
                     /label="T/G"
     mismatch        30
                     /Target_base="T"
                     /Oligo_base="A"
                     /Oligo_name="P-2938"
                     /annotation_group="eebff055-4fc8-4e4e-917f-40a2c460497e"
                     /label="T/A"
     mismatch        30
                     /Target_base="T"
                     /Oligo_base="G"
                     /Oligo_name="P-2938"
                     /annotation_group="7ce38477-fa8d-4fd6-a146-49091150eece"
                     /label="T/G"
     mismatch        30
                     /Target_base="T"
                     /Oligo_base="A"
                     /Oligo_name="P-2938"
                     /annotation_group="293239be-bace-40fb-b27b-c92c1b599a10"
                     /label="T/A"
     mismatch        30
                     /Target_base="T"
                     /Oligo_base="A"
                     /Oligo_name="P-2938"
                     /annotation_group="e6066286-9303-4138-b0d5-62cefb67b9ec"
                     /label="T/A"
     mismatch        30
                     /Target_base="T"
                     /Oligo_base="G"
                     /Oligo_name="P-2938"
                     /annotation_group="e53fc528-9c49-4a2b-bf02-75c2f9bd7444"
                     /label="T/G"
     mismatch        30
                     /Target_base="T"
                     /Oligo_base="C"
                     /Oligo_name="P-2938"
                     /annotation_group="5f9c4a74-c294-4e27-8f3d-cfdf738eee37"
                     /label="T/C"
     mismatch        30
                     /Target_base="T"
                     /Oligo_base="A"
                     /Oligo_name="P-2938"
                     /annotation_group="993979ff-e9c6-4f9c-a1c9-1428c7642a25"
                     /label="T/A"
     mismatch        30
                     /Target_base="T"
                     /Oligo_base="A"
                     /Oligo_name="P-2938"
                     /annotation_group="b49d9007-db0b-4da9-b8c3-553884bc6b59"
                     /label="T/A"
     mismatch        30
                     /Target_base="T"
                     /Oligo_base="C"
                     /Oligo_name="P-2938"
                     /annotation_group="1beeb17e-e5b3-4ab0-b605-f35bcd14d2f2"
                     /label="T/C"
     mismatch        30
                     /Target_base="T"
                     /Oligo_base="G"
                     /Oligo_name="P-2938"
                     /annotation_group="46325413-cf1d-427a-ba1f-e619cb0df508"
                     /label="T/G"
     mismatch        31
                     /Target_base="A"
                     /Oligo_base="G"
                     /Oligo_name="P-2832"
                     /annotation_group="d1b7c741-a50f-4b9f-b68d-15775832275f"
                     /label="A/G"
     mismatch        31
                     /Target_base="A"
                     /Oligo_base="G"
                     /Oligo_name="P-2832"
                     /annotation_group="9934116f-8caf-4b11-af15-eaa5d95761df"
                     /label="A/G"
     mismatch        31
                     /Target_base="A"
                     /Oligo_base="G"
                     /Oligo_name="P-2832"
                     /annotation_group="22102f65-a6c0-469e-a0b7-d1294d59d2d8"
                     /label="A/G"
     mismatch        31
                     /Target_base="A"
                     /Oligo_base="T"
                     /Oligo_name="P-2832"
                     /annotation_group="fb4ffa2c-ae74-4d98-a43e-9dd926f5dd57"
                     /label="A/T"
     mismatch        31
                     /Target_base="A"
                     /Oligo_base="T"
                     /Oligo_name="P-2832"
                     /annotation_group="ccda0adf-9cbb-4163-b2c4-65904b9f88da"
                     /label="A/T"
     mismatch        31
                     /Target_base="T"
                     /Oligo_base="G"
                     /Oligo_name="P-2832"
                     /annotation_group="20d7a3c3-93ae-4c49-81c2-4472d160ea18"
                     /label="T/G"
     mismatch        31
                     /Target_base="T"
                     /Oligo_base="A"
                     /Oligo_name="P-2832"
                     /annotation_group="876fdbff-f50d-42fa-b692-7fda8e612356"
                     /label="T/A"
     mismatch        31
                     /Target_base="T"
                     /Oligo_base="A"
                     /Oligo_name="P-2832"
                     /annotation_group="c7eef172-8cc8-48f6-b351-54ba7678cb56"
                     /label="T/A"
     mismatch        31
                     /Target_base="T"
                     /Oligo_base="G"
                     /Oligo_name="P-2832"
                     /annotation_group="50d1884c-286a-49f5-be65-0812387ce55d"
                     /label="T/G"
     mismatch        31
                     /Target_base="T"
                     /Oligo_base="G"
                     /Oligo_name="P-2832"
                     /annotation_group="5b255b2c-54ad-4013-a299-f9290845db14"
                     /label="T/G"
     mismatch        31
                     /Target_base="T"
                     /Oligo_base="C"
                     /Oligo_name="P-2832"
                     /annotation_group="49fa575c-bc9e-4ca8-964d-389cb0ec890a"
                     /label="T/C"
     mismatch        31
                     /Target_base="T"
                     /Oligo_base="A"
                     /Oligo_name="P-2832"
                     /annotation_group="febbacd0-a9a9-4377-b7da-886b01095c7b"
                     /label="T/A"
     mismatch        31
                     /Target_base="T"
                     /Oligo_base="C"
                     /Oligo_name="P-2832"
                     /annotation_group="dbfec758-ad92-4302-9efe-0a3816d21956"
                     /label="T/C"
     mismatch        31
                     /Target_base="T"
                     /Oligo_base="A"
                     /Oligo_name="P-2938"
                     /annotation_group="eebff055-4fc8-4e4e-917f-40a2c460497e"
                     /label="T/A"
     mismatch        31
                     /Target_base="T"
                     /Oligo_base="A"
                     /Oligo_name="P-2938"
                     /annotation_group="7ce38477-fa8d-4fd6-a146-49091150eece"
                     /label="T/A"
     mismatch        31
                     /Target_base="T"
                     /Oligo_base="C"
                     /Oligo_name="P-2938"
                     /annotation_group="293239be-bace-40fb-b27b-c92c1b599a10"
                     /label="T/C"
     mismatch        31
                     /Target_base="T"
                     /Oligo_base="A"
                     /Oligo_name="P-2938"
                     /annotation_group="e6066286-9303-4138-b0d5-62cefb67b9ec"
                     /label="T/A"
     mismatch        31
                     /Target_base="T"
                     /Oligo_base="A"
                     /Oligo_name="P-2938"
                     /annotation_group="8f902bfb-2310-4088-9b44-4eeb02cd0145"
                     /label="T/A"
     mismatch        31
                     /Target_base="T"
                     /Oligo_base="G"
                     /Oligo_name="P-2938"
                     /annotation_group="c4c7f6e9-bad8-4f75-b965-87905396851f"
                     /label="T/G"
     mismatch        31
                     /Target_base="T"
                     /Oligo_base="C"
                     /Oligo_name="P-2938"
                     /annotation_group="993979ff-e9c6-4f9c-a1c9-1428c7642a25"
                     /label="T/C"
     mismatch        31
                     /Target_base="T"
                     /Oligo_base="C"
                     /Oligo_name="P-2938"
                     /annotation_group="b505efab-39fe-4ed4-8195-a3c175145f97"
                     /label="T/C"
     mismatch        31
                     /Target_base="T"
                     /Oligo_base="A"
                     /Oligo_name="P-2938"
                     /annotation_group="1beeb17e-e5b3-4ab0-b605-f35bcd14d2f2"
                     /label="T/A"
     mismatch        31
                     /Target_base="T"
                     /Oligo_base="C"
                     /Oligo_name="P-2938"
                     /annotation_group="3cf56cda-e876-436c-b856-8b662d7fff72"
                     /label="T/C"
     mismatch        31
                     /Target_base="T"
                     /Oligo_base="C"
                     /Oligo_name="P-2938"
                     /annotation_group="46325413-cf1d-427a-ba1f-e619cb0df508"
                     /label="T/C"
     mismatch        31
                     /Target_base="T"
                     /Oligo_base="C"
                     /Oligo_name="P-2938"
                     /annotation_group="b2a54364-245a-48af-ab8e-7a808b04f462"
                     /label="T/C"
     mismatch        31
                     /Target_base="T"
                     /Oligo_base="C"
                     /Oligo_name="P-2938"
                     /annotation_group="6d561f8e-39f7-42ef-b1bc-a1984c7441d0"
                     /label="T/C"
     mismatch        32
                     /Target_base="T"
                     /Oligo_base="A"
                     /Oligo_name="P-2832"
                     /annotation_group="d1b7c741-a50f-4b9f-b68d-15775832275f"
                     /label="T/A"
     mismatch        32
                     /Target_base="T"
                     /Oligo_base="G"
                     /Oligo_name="P-2832"
                     /annotation_group="d76f86f0-6f81-4da1-b375-765cb940afaf"
                     /label="T/G"
     mismatch        32
                     /Target_base="T"
                     /Oligo_base="G"
                     /Oligo_name="P-2832"
                     /annotation_group="22102f65-a6c0-469e-a0b7-d1294d59d2d8"
                     /label="T/G"
     mismatch        32
                     /Target_base="A"
                     /Oligo_base="G"
                     /Oligo_name="P-2832"
                     /annotation_group="876fdbff-f50d-42fa-b692-7fda8e612356"
                     /label="A/G"
     mismatch        32
                     /Target_base="A"
                     /Oligo_base="T"
                     /Oligo_name="P-2832"
                     /annotation_group="7c91c3df-6b28-4432-bb92-d0575f0c2e25"
                     /label="A/T"
     mismatch        32
                     /Target_base="A"
                     /Oligo_base="G"
                     /Oligo_name="P-2832"
                     /annotation_group="49fa575c-bc9e-4ca8-964d-389cb0ec890a"
                     /label="A/G"
     mismatch        32
                     /Target_base="A"
                     /Oligo_base="C"
                     /Oligo_name="P-2832"
                     /annotation_group="0c9e27a7-3293-49a1-8d47-83a623f046d6"
                     /label="A/C"
     mismatch        32
                     /Target_base="A"
                     /Oligo_base="T"
                     /Oligo_name="P-2832"
                     /annotation_group="febbacd0-a9a9-4377-b7da-886b01095c7b"
                     /label="A/T"
     mismatch        32
                     /Target_base="A"
                     /Oligo_base="G"
                     /Oligo_name="P-2832"
                     /annotation_group="dbfec758-ad92-4302-9efe-0a3816d21956"
                     /label="A/G"
     mismatch        32
                     /Target_base="A"
                     /Oligo_base="G"
                     /Oligo_name="P-2938"
                     /annotation_group="eebff055-4fc8-4e4e-917f-40a2c460497e"
                     /label="A/G"
     mismatch        32
                     /Target_base="A"
                     /Oligo_base="G"
                     /Oligo_name="P-2938"
                     /annotation_group="293239be-bace-40fb-b27b-c92c1b599a10"
                     /label="A/G"
     mismatch        32
                     /Target_base="A"
                     /Oligo_base="C"
                     /Oligo_name="P-2938"
                     /annotation_group="e6066286-9303-4138-b0d5-62cefb67b9ec"
                     /label="A/C"
     mismatch        32
                     /Target_base="A"
                     /Oligo_base="T"
                     /Oligo_name="P-2938"
                     /annotation_group="c4c7f6e9-bad8-4f75-b965-87905396851f"
                     /label="A/T"
     mismatch        32
                     /Target_base="A"
                     /Oligo_base="G"
                     /Oligo_name="P-2938"
                     /annotation_group="5f9c4a74-c294-4e27-8f3d-cfdf738eee37"
                     /label="A/G"
     mismatch        32
                     /Target_base="A"
                     /Oligo_base="T"
                     /Oligo_name="P-2938"
                     /annotation_group="993979ff-e9c6-4f9c-a1c9-1428c7642a25"
                     /label="A/T"
     mismatch        32
                     /Target_base="A"
                     /Oligo_base="C"
                     /Oligo_name="P-2938"
                     /annotation_group="b49d9007-db0b-4da9-b8c3-553884bc6b59"
                     /label="A/C"
     mismatch        32
                     /Target_base="A"
                     /Oligo_base="T"
                     /Oligo_name="P-2938"
                     /annotation_group="1beeb17e-e5b3-4ab0-b605-f35bcd14d2f2"
                     /label="A/T"
     mismatch        32
                     /Target_base="A"
                     /Oligo_base="C"
                     /Oligo_name="P-2938"
                     /annotation_group="4705031a-7040-49d3-ba56-f12a2e458815"
                     /label="A/C"
     mismatch        32
                     /Target_base="A"
                     /Oligo_base="T"
                     /Oligo_name="P-2938"
                     /annotation_group="46325413-cf1d-427a-ba1f-e619cb0df508"
                     /label="A/T"
     mismatch        32
                     /Target_base="A"
                     /Oligo_base="T"
                     /Oligo_name="P-2938"
                     /annotation_group="6d561f8e-39f7-42ef-b1bc-a1984c7441d0"
                     /label="A/T"
     mismatch        32
                     /Target_base="A"
                     /Oligo_base="C"
                     /Oligo_name="P-2938"
                     /annotation_group="3b0026f8-4bd4-4157-a378-aaa9792102d3"
                     /label="A/C"
     mismatch        33
                     /Target_base="T"
                     /Oligo_base="A"
                     /Oligo_name="P-2832"
                     /annotation_group="d1b7c741-a50f-4b9f-b68d-15775832275f"
                     /label="T/A"
     mismatch        33
                     /Target_base="T"
                     /Oligo_base="A"
                     /Oligo_name="P-2832"
                     /annotation_group="d76f86f0-6f81-4da1-b375-765cb940afaf"
                     /label="T/A"
     mismatch        33
                     /Target_base="T"
                     /Oligo_base="C"
                     /Oligo_name="P-2832"
                     /annotation_group="9934116f-8caf-4b11-af15-eaa5d95761df"
                     /label="T/C"
     mismatch        33
                     /Target_base="T"
                     /Oligo_base="G"
                     /Oligo_name="P-2832"
                     /annotation_group="fb4ffa2c-ae74-4d98-a43e-9dd926f5dd57"
                     /label="T/G"
     mismatch        33
                     /Target_base="A"
                     /Oligo_base="G"
                     /Oligo_name="P-2832"
                     /annotation_group="20d7a3c3-93ae-4c49-81c2-4472d160ea18"
                     /label="A/G"
     mismatch        33
                     /Target_base="A"
                     /Oligo_base="T"
                     /Oligo_name="P-2832"
                     /annotation_group="7c91c3df-6b28-4432-bb92-d0575f0c2e25"
                     /label="A/T"
     mismatch        33
                     /Target_base="A"
                     /Oligo_base="G"
                     /Oligo_name="P-2832"
                     /annotation_group="5b255b2c-54ad-4013-a299-f9290845db14"
                     /label="A/G"
     mismatch        33
                     /Target_base="A"
                     /Oligo_base="G"
                     /Oligo_name="P-2832"
                     /annotation_group="0c9e27a7-3293-49a1-8d47-83a623f046d6"
                     /label="A/G"
     mismatch        33
                     /Target_base="A"
                     /Oligo_base="C"
                     /Oligo_name="P-2832"
                     /annotation_group="febbacd0-a9a9-4377-b7da-886b01095c7b"
                     /label="A/C"
     mismatch        33
                     /Target_base="A"
                     /Oligo_base="T"
                     /Oligo_name="P-2938"
                     /annotation_group="eebff055-4fc8-4e4e-917f-40a2c460497e"
                     /label="A/T"
     mismatch        33
                     /Target_base="A"
                     /Oligo_base="G"
                     /Oligo_name="P-2938"
                     /annotation_group="7ce38477-fa8d-4fd6-a146-49091150eece"
                     /label="A/G"
     mismatch        33
                     /Target_base="A"
                     /Oligo_base="G"
                     /Oligo_name="P-2938"
                     /annotation_group="e6066286-9303-4138-b0d5-62cefb67b9ec"
                     /label="A/G"
     mismatch        33
                     /Target_base="A"
                     /Oligo_base="C"
                     /Oligo_name="P-2938"
                     /annotation_group="8f902bfb-2310-4088-9b44-4eeb02cd0145"
                     /label="A/C"
     mismatch        33
                     /Target_base="A"
                     /Oligo_base="T"
                     /Oligo_name="P-2938"
                     /annotation_group="5f9c4a74-c294-4e27-8f3d-cfdf738eee37"
                     /label="A/T"
     mismatch        33
                     /Target_base="A"
                     /Oligo_base="G"
                     /Oligo_name="P-2938"
                     /annotation_group="993979ff-e9c6-4f9c-a1c9-1428c7642a25"
                     /label="A/G"
     mismatch        33
                     /Target_base="A"
                     /Oligo_base="C"
                     /Oligo_name="P-2938"
                     /annotation_group="b505efab-39fe-4ed4-8195-a3c175145f97"
                     /label="A/C"
     mismatch        33
                     /Target_base="A"
                     /Oligo_base="C"
                     /Oligo_name="P-2938"
                     /annotation_group="1beeb17e-e5b3-4ab0-b605-f35bcd14d2f2"
                     /label="A/C"
     mismatch        33
                     /Target_base="A"
                     /Oligo_base="T"
                     /Oligo_name="P-2938"
                     /annotation_group="3cf56cda-e876-436c-b856-8b662d7fff72"
                     /label="A/T"
     mismatch        33
                     /Target_base="A"
                     /Oligo_base="T"
                     /Oligo_name="P-2938"
                     /annotation_group="46325413-cf1d-427a-ba1f-e619cb0df508"
                     /label="A/T"
     mismatch        33
                     /Target_base="A"
                     /Oligo_base="G"
                     /Oligo_name="P-2938"
                     /annotation_group="b2a54364-245a-48af-ab8e-7a808b04f462"
                     /label="A/G"
     mismatch        33
                     /Target_base="A"
                     /Oligo_base="C"
                     /Oligo_name="P-2938"
                     /annotation_group="6d561f8e-39f7-42ef-b1bc-a1984c7441d0"
                     /label="A/C"
     mismatch        33
                     /Target_base="A"
                     /Oligo_base="T"
                     /Oligo_name="P-2938"
                     /annotation_group="3b0026f8-4bd4-4157-a378-aaa9792102d3"
                     /label="A/T"
     mismatch        34
                     /Target_base="C"
                     /Oligo_base="A"
                     /Oligo_name="P-2832"
                     /annotation_group="d1b7c741-a50f-4b9f-b68d-15775832275f"
                     /label="C/A"
     mismatch        34
                     /Target_base="C"
                     /Oligo_base="A"
                     /Oligo_name="P-2832"
                     /annotation_group="d76f86f0-6f81-4da1-b375-765cb940afaf"
                     /label="C/A"
     mismatch        34
                     /Target_base="C"
                     /Oligo_base="G"
                     /Oligo_name="P-2832"
                     /annotation_group="e702a8b7-1553-43ed-b535-b6c2b7b7cae3"
                     /label="C/G"
     mismatch        34
                     /Target_base="C"
                     /Oligo_base="T"
                     /Oligo_name="P-2832"
                     /annotation_group="9934116f-8caf-4b11-af15-eaa5d95761df"
                     /label="C/T"
     mismatch        34
                     /Target_base="C"
                     /Oligo_base="G"
                     /Oligo_name="P-2832"
                     /annotation_group="fb4ffa2c-ae74-4d98-a43e-9dd926f5dd57"
                     /label="C/G"
     mismatch        34
                     /Target_base="C"
                     /Oligo_base="G"
                     /Oligo_name="P-2832"
                     /annotation_group="ccda0adf-9cbb-4163-b2c4-65904b9f88da"
                     /label="C/G"
     mismatch        34
                     /Target_base="C"
                     /Oligo_base="T"
                     /Oligo_name="P-2832"
                     /annotation_group="223387ba-dfd8-4022-8c88-214f015ed076"
                     /label="C/T"
     mismatch        34
                     /Target_base="C"
                     /Oligo_base="T"
                     /Oligo_name="P-2832"
                     /annotation_group="cbf790a0-c993-4e38-b7da-746588e98cac"
                     /label="C/T"
     mismatch        34
                     /Target_base="G"
                     /Oligo_base="C"
                     /Oligo_name="P-2832"
                     /annotation_group="20d7a3c3-93ae-4c49-81c2-4472d160ea18"
                     /label="G/C"
     mismatch        34
                     /Target_base="G"
                     /Oligo_base="A"
                     /Oligo_name="P-2832"
                     /annotation_group="50d1884c-286a-49f5-be65-0812387ce55d"
                     /label="G/A"
     mismatch        34
                     /Target_base="G"
                     /Oligo_base="A"
                     /Oligo_name="P-2832"
                     /annotation_group="5b255b2c-54ad-4013-a299-f9290845db14"
                     /label="G/A"
     mismatch        34
                     /Target_base="G"
                     /Oligo_base="A"
                     /Oligo_name="P-2832"
                     /annotation_group="0c9e27a7-3293-49a1-8d47-83a623f046d6"
                     /label="G/A"
     mismatch        34
                     /Target_base="G"
                     /Oligo_base="T"
                     /Oligo_name="P-2832"
                     /annotation_group="dbfec758-ad92-4302-9efe-0a3816d21956"
                     /label="G/T"
     mismatch        34
                     /Target_base="G"
                     /Oligo_base="T"
                     /Oligo_name="P-2938"
                     /annotation_group="eebff055-4fc8-4e4e-917f-40a2c460497e"
                     /label="G/T"
     mismatch        34
                     /Target_base="G"
                     /Oligo_base="T"
                     /Oligo_name="P-2938"
                     /annotation_group="7ce38477-fa8d-4fd6-a146-49091150eece"
                     /label="G/T"
     mismatch        34
                     /Target_base="G"
                     /Oligo_base="A"
                     /Oligo_name="P-2938"
                     /annotation_group="293239be-bace-40fb-b27b-c92c1b599a10"
                     /label="G/A"
     mismatch        34
                     /Target_base="G"
                     /Oligo_base="A"
                     /Oligo_name="P-2938"
                     /annotation_group="e6066286-9303-4138-b0d5-62cefb67b9ec"
                     /label="G/A"
     mismatch        34
                     /Target_base="G"
                     /Oligo_base="C"
                     /Oligo_name="P-2938"
                     /annotation_group="e53fc528-9c49-4a2b-bf02-75c2f9bd7444"
                     /label="G/C"
     mismatch        34
                     /Target_base="G"
                     /Oligo_base="A"
                     /Oligo_name="P-2938"
                     /annotation_group="c4c7f6e9-bad8-4f75-b965-87905396851f"
                     /label="G/A"
     mismatch        34
                     /Target_base="G"
                     /Oligo_base="A"
                     /Oligo_name="P-2938"
                     /annotation_group="5f9c4a74-c294-4e27-8f3d-cfdf738eee37"
                     /label="G/A"
     mismatch        34
                     /Target_base="G"
                     /Oligo_base="T"
                     /Oligo_name="P-2938"
                     /annotation_group="993979ff-e9c6-4f9c-a1c9-1428c7642a25"
                     /label="G/T"
     mismatch        34
                     /Target_base="G"
                     /Oligo_base="T"
                     /Oligo_name="P-2938"
                     /annotation_group="b505efab-39fe-4ed4-8195-a3c175145f97"
                     /label="G/T"
     mismatch        34
                     /Target_base="G"
                     /Oligo_base="C"
                     /Oligo_name="P-2938"
                     /annotation_group="b49d9007-db0b-4da9-b8c3-553884bc6b59"
                     /label="G/C"
     mismatch        34
                     /Target_base="G"
                     /Oligo_base="A"
                     /Oligo_name="P-2938"
                     /annotation_group="1beeb17e-e5b3-4ab0-b605-f35bcd14d2f2"
                     /label="G/A"
     mismatch        34
                     /Target_base="G"
                     /Oligo_base="C"
                     /Oligo_name="P-2938"
                     /annotation_group="3cf56cda-e876-436c-b856-8b662d7fff72"
                     /label="G/C"
     mismatch        34
                     /Target_base="G"
                     /Oligo_base="T"
                     /Oligo_name="P-2938"
                     /annotation_group="4705031a-7040-49d3-ba56-f12a2e458815"
                     /label="G/T"
     mismatch        34
                     /Target_base="G"
                     /Oligo_base="C"
                     /Oligo_name="P-2938"
                     /annotation_group="46325413-cf1d-427a-ba1f-e619cb0df508"
                     /label="G/C"
     mismatch        34
                     /Target_base="G"
                     /Oligo_base="C"
                     /Oligo_name="P-2938"
                     /annotation_group="b2a54364-245a-48af-ab8e-7a808b04f462"
                     /label="G/C"
     mismatch        34
                     /Target_base="G"
                     /Oligo_base="A"
                     /Oligo_name="P-2938"
                     /annotation_group="6d561f8e-39f7-42ef-b1bc-a1984c7441d0"
                     /label="G/A"
     mismatch        34
                     /Target_base="G"
                     /Oligo_base="C"
                     /Oligo_name="P-2938"
                     /annotation_group="3b0026f8-4bd4-4157-a378-aaa9792102d3"
                     /label="G/C"
     mismatch        35
                     /Target_base="G"
                     /Oligo_base="C"
                     /Oligo_name="P-2832"
                     /annotation_group="d1b7c741-a50f-4b9f-b68d-15775832275f"
                     /label="G/C"
     mismatch        35
                     /Target_base="G"
                     /Oligo_base="A"
                     /Oligo_name="P-2832"
                     /annotation_group="d76f86f0-6f81-4da1-b375-765cb940afaf"
                     /label="G/A"
     mismatch        35
                     /Target_base="G"
                     /Oligo_base="C"
                     /Oligo_name="P-2832"
                     /annotation_group="9934116f-8caf-4b11-af15-eaa5d95761df"
                     /label="G/C"
     mismatch        35
                     /Target_base="G"
                     /Oligo_base="T"
                     /Oligo_name="P-2832"
                     /annotation_group="22102f65-a6c0-469e-a0b7-d1294d59d2d8"
                     /label="G/T"
     mismatch        35
                     /Target_base="G"
                     /Oligo_base="T"
                     /Oligo_name="P-2832"
                     /annotation_group="fb4ffa2c-ae74-4d98-a43e-9dd926f5dd57"
                     /label="G/T"
     mismatch        35
                     /Target_base="G"
                     /Oligo_base="T"
                     /Oligo_name="P-2832"
                     /annotation_group="cbf790a0-c993-4e38-b7da-746588e98cac"
                     /label="G/T"
     mismatch        35
                     /Target_base="C"
                     /Oligo_base="G"
                     /Oligo_name="P-2832"
                     /annotation_group="20d7a3c3-93ae-4c49-81c2-4472d160ea18"
                     /label="C/G"
     mismatch        35
                     /Target_base="C"
                     /Oligo_base="G"
                     /Oligo_name="P-2832"
                     /annotation_group="50d1884c-286a-49f5-be65-0812387ce55d"
                     /label="C/G"
     mismatch        35
                     /Target_base="C"
                     /Oligo_base="G"
                     /Oligo_name="P-2832"
                     /annotation_group="7c91c3df-6b28-4432-bb92-d0575f0c2e25"
                     /label="C/G"
     mismatch        35
                     /Target_base="C"
                     /Oligo_base="T"
                     /Oligo_name="P-2832"
                     /annotation_group="5b255b2c-54ad-4013-a299-f9290845db14"
                     /label="C/T"
     mismatch        35
                     /Target_base="C"
                     /Oligo_base="A"
                     /Oligo_name="P-2832"
                     /annotation_group="49fa575c-bc9e-4ca8-964d-389cb0ec890a"
                     /label="C/A"
     mismatch        35
                     /Target_base="C"
                     /Oligo_base="G"
                     /Oligo_name="P-2832"
                     /annotation_group="0c9e27a7-3293-49a1-8d47-83a623f046d6"
                     /label="C/G"
     mismatch        35
                     /Target_base="C"
                     /Oligo_base="A"
                     /Oligo_name="P-2832"
                     /annotation_group="febbacd0-a9a9-4377-b7da-886b01095c7b"
                     /label="C/A"
     mismatch        35
                     /Target_base="C"
                     /Oligo_base="A"
                     /Oligo_name="P-2832"
                     /annotation_group="dbfec758-ad92-4302-9efe-0a3816d21956"
                     /label="C/A"
     mismatch        35
                     /Target_base="C"
                     /Oligo_base="T"
                     /Oligo_name="P-2938"
                     /annotation_group="eebff055-4fc8-4e4e-917f-40a2c460497e"
                     /label="C/T"
     mismatch        35
                     /Target_base="C"
                     /Oligo_base="T"
                     /Oligo_name="P-2938"
                     /annotation_group="7ce38477-fa8d-4fd6-a146-49091150eece"
                     /label="C/T"
     mismatch        35
                     /Target_base="C"
                     /Oligo_base="G"
                     /Oligo_name="P-2938"
                     /annotation_group="293239be-bace-40fb-b27b-c92c1b599a10"
                     /label="C/G"
     mismatch        35
                     /Target_base="C"
                     /Oligo_base="A"
                     /Oligo_name="P-2938"
                     /annotation_group="e6066286-9303-4138-b0d5-62cefb67b9ec"
                     /label="C/A"
     mismatch        35
                     /Target_base="C"
                     /Oligo_base="A"
                     /Oligo_name="P-2938"
                     /annotation_group="8f902bfb-2310-4088-9b44-4eeb02cd0145"
                     /label="C/A"
     mismatch        35
                     /Target_base="C"
                     /Oligo_base="G"
                     /Oligo_name="P-2938"
                     /annotation_group="e53fc528-9c49-4a2b-bf02-75c2f9bd7444"
                     /label="C/G"
     mismatch        35
                     /Target_base="C"
                     /Oligo_base="A"
                     /Oligo_name="P-2938"
                     /annotation_group="5f9c4a74-c294-4e27-8f3d-cfdf738eee37"
                     /label="C/A"
     mismatch        35
                     /Target_base="C"
                     /Oligo_base="A"
                     /Oligo_name="P-2938"
                     /annotation_group="993979ff-e9c6-4f9c-a1c9-1428c7642a25"
                     /label="C/A"
     mismatch        35
                     /Target_base="C"
                     /Oligo_base="A"
                     /Oligo_name="P-2938"
                     /annotation_group="b505efab-39fe-4ed4-8195-a3c175145f97"
                     /label="C/A"
     mismatch        35
                     /Target_base="C"
                     /Oligo_base="T"
                     /Oligo_name="P-2938"
                     /annotation_group="b49d9007-db0b-4da9-b8c3-553884bc6b59"
                     /label="C/T"
     mismatch        35
                     /Target_base="C"
                     /Oligo_base="A"
                     /Oligo_name="P-2938"
                     /annotation_group="3cf56cda-e876-436c-b856-8b662d7fff72"
                     /label="C/A"
     mismatch        35
                     /Target_base="C"
                     /Oligo_base="A"
                     /Oligo_name="P-2938"
                     /annotation_group="46325413-cf1d-427a-ba1f-e619cb0df508"
                     /label="C/A"
     mismatch        35
                     /Target_base="C"
                     /Oligo_base="T"
                     /Oligo_name="P-2938"
                     /annotation_group="b2a54364-245a-48af-ab8e-7a808b04f462"
                     /label="C/T"
     mismatch        35
                     /Target_base="C"
                     /Oligo_base="G"
                     /Oligo_name="P-2938"
                     /annotation_group="6d561f8e-39f7-42ef-b1bc-a1984c7441d0"
                     /label="C/G"
     mismatch        35
                     /Target_base="C"
                     /Oligo_base="A"
                     /Oligo_name="P-2938"
                     /annotation_group="3b0026f8-4bd4-4157-a378-aaa9792102d3"
                     /label="C/A"
     mismatch        36
                     /Target_base="C"
                     /Oligo_base="T"
                     /Oligo_name="P-2832"
                     /annotation_group="e702a8b7-1553-43ed-b535-b6c2b7b7cae3"
                     /label="C/T"
     mismatch        36
                     /Target_base="C"
                     /Oligo_base="A"
                     /Oligo_name="P-2832"
                     /annotation_group="9934116f-8caf-4b11-af15-eaa5d95761df"
                     /label="C/A"
     mismatch        36
                     /Target_base="C"
                     /Oligo_base="T"
                     /Oligo_name="P-2832"
                     /annotation_group="ccda0adf-9cbb-4163-b2c4-65904b9f88da"
                     /label="C/T"
     mismatch        36
                     /Target_base="C"
                     /Oligo_base="G"
                     /Oligo_name="P-2832"
                     /annotation_group="223387ba-dfd8-4022-8c88-214f015ed076"
                     /label="C/G"
     mismatch        36
                     /Target_base="C"
                     /Oligo_base="T"
                     /Oligo_name="P-2832"
                     /annotation_group="cbf790a0-c993-4e38-b7da-746588e98cac"
                     /label="C/T"
     mismatch        36
                     /Target_base="G"
                     /Oligo_base="C"
                     /Oligo_name="P-2832"
                     /annotation_group="c7eef172-8cc8-48f6-b351-54ba7678cb56"
                     /label="G/C"
     mismatch        36
                     /Target_base="G"
                     /Oligo_base="C"
                     /Oligo_name="P-2832"
                     /annotation_group="50d1884c-286a-49f5-be65-0812387ce55d"
                     /label="G/C"
     mismatch        36
                     /Target_base="G"
                     /Oligo_base="A"
                     /Oligo_name="P-2832"
                     /annotation_group="7c91c3df-6b28-4432-bb92-d0575f0c2e25"
                     /label="G/A"
     mismatch        36
                     /Target_base="G"
                     /Oligo_base="T"
                     /Oligo_name="P-2832"
                     /annotation_group="5b255b2c-54ad-4013-a299-f9290845db14"
                     /label="G/T"
     mismatch        36
                     /Target_base="G"
                     /Oligo_base="T"
                     /Oligo_name="P-2832"
                     /annotation_group="49fa575c-bc9e-4ca8-964d-389cb0ec890a"
                     /label="G/T"
     mismatch        36
                     /Target_base="G"
                     /Oligo_base="A"
                     /Oligo_name="P-2832"
                     /annotation_group="0c9e27a7-3293-49a1-8d47-83a623f046d6"
                     /label="G/A"
     mismatch        36
                     /Target_base="G"
                     /Oligo_base="A"
                     /Oligo_name="P-2832"
                     /annotation_group="dbfec758-ad92-4302-9efe-0a3816d21956"
                     /label="G/A"
     mismatch        36
                     /Target_base="G"
                     /Oligo_base="C"
                     /Oligo_name="P-2832"
                     /annotation_group="ec606edf-5561-4a96-9d0e-d31a01a27169"
                     /label="G/C"
     mismatch        36
                     /Target_base="G"
                     /Oligo_base="T"
                     /Oligo_name="P-2938"
                     /annotation_group="eebff055-4fc8-4e4e-917f-40a2c460497e"
                     /label="G/T"
     mismatch        36
                     /Target_base="G"
                     /Oligo_base="T"
                     /Oligo_name="P-2938"
                     /annotation_group="7ce38477-fa8d-4fd6-a146-49091150eece"
                     /label="G/T"
     mismatch        36
                     /Target_base="G"
                     /Oligo_base="T"
                     /Oligo_name="P-2938"
                     /annotation_group="293239be-bace-40fb-b27b-c92c1b599a10"
                     /label="G/T"
     mismatch        36
                     /Target_base="G"
                     /Oligo_base="A"
                     /Oligo_name="P-2938"
                     /annotation_group="8f902bfb-2310-4088-9b44-4eeb02cd0145"
                     /label="G/A"
     mismatch        36
                     /Target_base="G"
                     /Oligo_base="A"
                     /Oligo_name="P-2938"
                     /annotation_group="e53fc528-9c49-4a2b-bf02-75c2f9bd7444"
                     /label="G/A"
     mismatch        36
                     /Target_base="G"
                     /Oligo_base="C"
                     /Oligo_name="P-2938"
                     /annotation_group="5f9c4a74-c294-4e27-8f3d-cfdf738eee37"
                     /label="G/C"
     mismatch        36
                     /Target_base="G"
                     /Oligo_base="A"
                     /Oligo_name="P-2938"
                     /annotation_group="993979ff-e9c6-4f9c-a1c9-1428c7642a25"
                     /label="G/A"
     mismatch        36
                     /Target_base="G"
                     /Oligo_base="A"
                     /Oligo_name="P-2938"
                     /annotation_group="b505efab-39fe-4ed4-8195-a3c175145f97"
                     /label="G/A"
     mismatch        36
                     /Target_base="G"
                     /Oligo_base="A"
                     /Oligo_name="P-2938"
                     /annotation_group="b49d9007-db0b-4da9-b8c3-553884bc6b59"
                     /label="G/A"
     mismatch        36
                     /Target_base="G"
                     /Oligo_base="T"
                     /Oligo_name="P-2938"
                     /annotation_group="1beeb17e-e5b3-4ab0-b605-f35bcd14d2f2"
                     /label="G/T"
     mismatch        36
                     /Target_base="G"
                     /Oligo_base="C"
                     /Oligo_name="P-2938"
                     /annotation_group="3cf56cda-e876-436c-b856-8b662d7fff72"
                     /label="G/C"
     mismatch        36
                     /Target_base="G"
                     /Oligo_base="A"
                     /Oligo_name="P-2938"
                     /annotation_group="4705031a-7040-49d3-ba56-f12a2e458815"
                     /label="G/A"
     mismatch        36
                     /Target_base="G"
                     /Oligo_base="T"
                     /Oligo_name="P-2938"
                     /annotation_group="46325413-cf1d-427a-ba1f-e619cb0df508"
                     /label="G/T"
     mismatch        36
                     /Target_base="G"
                     /Oligo_base="T"
                     /Oligo_name="P-2938"
                     /annotation_group="b2a54364-245a-48af-ab8e-7a808b04f462"
                     /label="G/T"
     mismatch        36
                     /Target_base="G"
                     /Oligo_base="C"
                     /Oligo_name="P-2938"
                     /annotation_group="6d561f8e-39f7-42ef-b1bc-a1984c7441d0"
                     /label="G/C"
     mismatch        36
                     /Target_base="G"
                     /Oligo_base="T"
                     /Oligo_name="P-2938"
                     /annotation_group="ab9c7698-f00e-44b8-845e-22fd092ef402"
                     /label="G/T"
     mismatch        37
                     /Target_base="G"
                     /Oligo_base="C"
                     /Oligo_name="P-2832"
                     /annotation_group="d76f86f0-6f81-4da1-b375-765cb940afaf"
                     /label="G/C"
     mismatch        37
                     /Target_base="G"
                     /Oligo_base="A"
                     /Oligo_name="P-2832"
                     /annotation_group="9934116f-8caf-4b11-af15-eaa5d95761df"
                     /label="G/A"
     mismatch        37
                     /Target_base="G"
                     /Oligo_base="A"
                     /Oligo_name="P-2832"
                     /annotation_group="22102f65-a6c0-469e-a0b7-d1294d59d2d8"
                     /label="G/A"
     mismatch        37
                     /Target_base="G"
                     /Oligo_base="T"
                     /Oligo_name="P-2832"
                     /annotation_group="fb4ffa2c-ae74-4d98-a43e-9dd926f5dd57"
                     /label="G/T"
     mismatch        37
                     /Target_base="G"
                     /Oligo_base="C"
                     /Oligo_name="P-2832"
                     /annotation_group="ccda0adf-9cbb-4163-b2c4-65904b9f88da"
                     /label="G/C"
     mismatch        37
                     /Target_base="G"
                     /Oligo_base="T"
                     /Oligo_name="P-2832"
                     /annotation_group="223387ba-dfd8-4022-8c88-214f015ed076"
                     /label="G/T"
     mismatch        37
                     /Target_base="C"
                     /Oligo_base="A"
                     /Oligo_name="P-2832"
                     /annotation_group="20d7a3c3-93ae-4c49-81c2-4472d160ea18"
                     /label="C/A"
     mismatch        37
                     /Target_base="C"
                     /Oligo_base="G"
                     /Oligo_name="P-2832"
                     /annotation_group="876fdbff-f50d-42fa-b692-7fda8e612356"
                     /label="C/G"
     mismatch        37
                     /Target_base="C"
                     /Oligo_base="A"
                     /Oligo_name="P-2832"
                     /annotation_group="c7eef172-8cc8-48f6-b351-54ba7678cb56"
                     /label="C/A"
     mismatch        37
                     /Target_base="C"
                     /Oligo_base="A"
                     /Oligo_name="P-2832"
                     /annotation_group="7c91c3df-6b28-4432-bb92-d0575f0c2e25"
                     /label="C/A"
     mismatch        37
                     /Target_base="C"
                     /Oligo_base="T"
                     /Oligo_name="P-2832"
                     /annotation_group="5b255b2c-54ad-4013-a299-f9290845db14"
                     /label="C/T"
     mismatch        37
                     /Target_base="C"
                     /Oligo_base="T"
                     /Oligo_name="P-2832"
                     /annotation_group="49fa575c-bc9e-4ca8-964d-389cb0ec890a"
                     /label="C/T"
     mismatch        37
                     /Target_base="C"
                     /Oligo_base="T"
                     /Oligo_name="P-2832"
                     /annotation_group="0c9e27a7-3293-49a1-8d47-83a623f046d6"
                     /label="C/T"
     mismatch        37
                     /Target_base="C"
                     /Oligo_base="A"
                     /Oligo_name="P-2832"
                     /annotation_group="febbacd0-a9a9-4377-b7da-886b01095c7b"
                     /label="C/A"
     mismatch        37
                     /Target_base="C"
                     /Oligo_base="A"
                     /Oligo_name="P-2832"
                     /annotation_group="dbfec758-ad92-4302-9efe-0a3816d21956"
                     /label="C/A"
     mismatch        37
                     /Target_base="C"
                     /Oligo_base="A"
                     /Oligo_name="P-2832"
                     /annotation_group="f0a53c2d-f66c-4798-9af8-cd3f2a9dccf3"
                     /label="C/A"
     mismatch        37
                     /Target_base="C"
                     /Oligo_base="G"
                     /Oligo_name="P-2832"
                     /annotation_group="ec606edf-5561-4a96-9d0e-d31a01a27169"
                     /label="C/G"
     mismatch        37
                     /Target_base="C"
                     /Oligo_base="T"
                     /Oligo_name="P-2938"
                     /annotation_group="7ce38477-fa8d-4fd6-a146-49091150eece"
                     /label="C/T"
     mismatch        37
                     /Target_base="C"
                     /Oligo_base="T"
                     /Oligo_name="P-2938"
                     /annotation_group="293239be-bace-40fb-b27b-c92c1b599a10"
                     /label="C/T"
     mismatch        37
                     /Target_base="C"
                     /Oligo_base="T"
                     /Oligo_name="P-2938"
                     /annotation_group="e6066286-9303-4138-b0d5-62cefb67b9ec"
                     /label="C/T"
     mismatch        37
                     /Target_base="C"
                     /Oligo_base="G"
                     /Oligo_name="P-2938"
                     /annotation_group="8f902bfb-2310-4088-9b44-4eeb02cd0145"
                     /label="C/G"
     mismatch        37
                     /Target_base="C"
                     /Oligo_base="A"
                     /Oligo_name="P-2938"
                     /annotation_group="e53fc528-9c49-4a2b-bf02-75c2f9bd7444"
                     /label="C/A"
     mismatch        37
                     /Target_base="C"
                     /Oligo_base="A"
                     /Oligo_name="P-2938"
                     /annotation_group="c4c7f6e9-bad8-4f75-b965-87905396851f"
                     /label="C/A"
     mismatch        37
                     /Target_base="C"
                     /Oligo_base="G"
                     /Oligo_name="P-2938"
                     /annotation_group="5f9c4a74-c294-4e27-8f3d-cfdf738eee37"
                     /label="C/G"
     mismatch        37
                     /Target_base="C"
                     /Oligo_base="A"
                     /Oligo_name="P-2938"
                     /annotation_group="b49d9007-db0b-4da9-b8c3-553884bc6b59"
                     /label="C/A"
     mismatch        37
                     /Target_base="C"
                     /Oligo_base="A"
                     /Oligo_name="P-2938"
                     /annotation_group="1beeb17e-e5b3-4ab0-b605-f35bcd14d2f2"
                     /label="C/A"
     mismatch        37
                     /Target_base="C"
                     /Oligo_base="T"
                     /Oligo_name="P-2938"
                     /annotation_group="3cf56cda-e876-436c-b856-8b662d7fff72"
                     /label="C/T"
     mismatch        37
                     /Target_base="C"
                     /Oligo_base="T"
                     /Oligo_name="P-2938"
                     /annotation_group="6d561f8e-39f7-42ef-b1bc-a1984c7441d0"
                     /label="C/T"
     mismatch        38
                     /Target_base="T"
                     /Oligo_base="A"
                     /Oligo_name="P-2832"
                     /annotation_group="d1b7c741-a50f-4b9f-b68d-15775832275f"
                     /label="T/A"
     mismatch        38
                     /Target_base="T"
                     /Oligo_base="G"
                     /Oligo_name="P-2832"
                     /annotation_group="d76f86f0-6f81-4da1-b375-765cb940afaf"
                     /label="T/G"
     mismatch        38
                     /Target_base="T"
                     /Oligo_base="A"
                     /Oligo_name="P-2832"
                     /annotation_group="e702a8b7-1553-43ed-b535-b6c2b7b7cae3"
                     /label="T/A"
     mismatch        38
                     /Target_base="T"
                     /Oligo_base="A"
                     /Oligo_name="P-2832"
                     /annotation_group="22102f65-a6c0-469e-a0b7-d1294d59d2d8"
                     /label="T/A"
     mismatch        38
                     /Target_base="T"
                     /Oligo_base="C"
                     /Oligo_name="P-2832"
                     /annotation_group="fb4ffa2c-ae74-4d98-a43e-9dd926f5dd57"
                     /label="T/C"
     mismatch        38
                     /Target_base="T"
                     /Oligo_base="C"
                     /Oligo_name="P-2832"
                     /annotation_group="223387ba-dfd8-4022-8c88-214f015ed076"
                     /label="T/C"
     mismatch        38
                     /Target_base="T"
                     /Oligo_base="G"
                     /Oligo_name="P-2832"
                     /annotation_group="cbf790a0-c993-4e38-b7da-746588e98cac"
                     /label="T/G"
     mismatch        38
                     /Target_base="A"
                     /Oligo_base="G"
                     /Oligo_name="P-2832"
                     /annotation_group="20d7a3c3-93ae-4c49-81c2-4472d160ea18"
                     /label="A/G"
     mismatch        38
                     /Target_base="A"
                     /Oligo_base="T"
                     /Oligo_name="P-2832"
                     /annotation_group="5b255b2c-54ad-4013-a299-f9290845db14"
                     /label="A/T"
     mismatch        38
                     /Target_base="A"
                     /Oligo_base="T"
                     /Oligo_name="P-2832"
                     /annotation_group="49fa575c-bc9e-4ca8-964d-389cb0ec890a"
                     /label="A/T"
     mismatch        38
                     /Target_base="A"
                     /Oligo_base="T"
                     /Oligo_name="P-2832"
                     /annotation_group="0c9e27a7-3293-49a1-8d47-83a623f046d6"
                     /label="A/T"
     mismatch        38
                     /Target_base="A"
                     /Oligo_base="T"
                     /Oligo_name="P-2832"
                     /annotation_group="febbacd0-a9a9-4377-b7da-886b01095c7b"
                     /label="A/T"
     mismatch        38
                     /Target_base="A"
                     /Oligo_base="G"
                     /Oligo_name="P-2832"
                     /annotation_group="dbfec758-ad92-4302-9efe-0a3816d21956"
                     /label="A/G"
     mismatch        38
                     /Target_base="A"
                     /Oligo_base="T"
                     /Oligo_name="P-2832"
                     /annotation_group="f0a53c2d-f66c-4798-9af8-cd3f2a9dccf3"
                     /label="A/T"
     mismatch        38
                     /Target_base="A"
                     /Oligo_base="G"
                     /Oligo_name="P-2832"
                     /annotation_group="3fcfb370-09f9-4c8f-a20d-44e2abed47b7"
                     /label="A/G"
     mismatch        38
                     /Target_base="A"
                     /Oligo_base="C"
                     /Oligo_name="P-2832"
                     /annotation_group="7fea5b2d-0d46-4667-b66d-9e6e86dd56bc"
                     /label="A/C"
     mismatch        38
                     /Target_base="A"
                     /Oligo_base="C"
                     /Oligo_name="P-2938"
                     /annotation_group="eebff055-4fc8-4e4e-917f-40a2c460497e"
                     /label="A/C"
     mismatch        38
                     /Target_base="A"
                     /Oligo_base="C"
                     /Oligo_name="P-2938"
                     /annotation_group="7ce38477-fa8d-4fd6-a146-49091150eece"
                     /label="A/C"
     mismatch        38
                     /Target_base="A"
                     /Oligo_base="T"
                     /Oligo_name="P-2938"
                     /annotation_group="293239be-bace-40fb-b27b-c92c1b599a10"
                     /label="A/T"
     mismatch        38
                     /Target_base="A"
                     /Oligo_base="T"
                     /Oligo_name="P-2938"
                     /annotation_group="e6066286-9303-4138-b0d5-62cefb67b9ec"
                     /label="A/T"
     mismatch        38
                     /Target_base="A"
                     /Oligo_base="T"
                     /Oligo_name="P-2938"
                     /annotation_group="8f902bfb-2310-4088-9b44-4eeb02cd0145"
                     /label="A/T"
     mismatch        38
                     /Target_base="A"
                     /Oligo_base="G"
                     /Oligo_name="P-2938"
                     /annotation_group="e53fc528-9c49-4a2b-bf02-75c2f9bd7444"
                     /label="A/G"
     mismatch        38
                     /Target_base="A"
                     /Oligo_base="G"
                     /Oligo_name="P-2938"
                     /annotation_group="993979ff-e9c6-4f9c-a1c9-1428c7642a25"
                     /label="A/G"
     mismatch        38
                     /Target_base="A"
                     /Oligo_base="C"
                     /Oligo_name="P-2938"
                     /annotation_group="b49d9007-db0b-4da9-b8c3-553884bc6b59"
                     /label="A/C"
     mismatch        38
                     /Target_base="A"
                     /Oligo_base="T"
                     /Oligo_name="P-2938"
                     /annotation_group="4705031a-7040-49d3-ba56-f12a2e458815"
                     /label="A/T"
     mismatch        38
                     /Target_base="A"
                     /Oligo_base="T"
                     /Oligo_name="P-2938"
                     /annotation_group="6d561f8e-39f7-42ef-b1bc-a1984c7441d0"
                     /label="A/T"
     mismatch        38
                     /Target_base="A"
                     /Oligo_base="T"
                     /Oligo_name="P-2938"
                     /annotation_group="3b0026f8-4bd4-4157-a378-aaa9792102d3"
                     /label="A/T"
     mismatch        38
                     /Target_base="A"
                     /Oligo_base="C"
                     /Oligo_name="P-2938"
                     /annotation_group="c9b334d4-75e7-499f-8f27-73fe484e0181"
                     /label="A/C"
     mismatch        39
                     /Target_base="T"
                     /Oligo_base="A"
                     /Oligo_name="P-2832"
                     /annotation_group="d1b7c741-a50f-4b9f-b68d-15775832275f"
                     /label="T/A"
     mismatch        39
                     /Target_base="T"
                     /Oligo_base="A"
                     /Oligo_name="P-2832"
                     /annotation_group="d76f86f0-6f81-4da1-b375-765cb940afaf"
                     /label="T/A"
     mismatch        39
                     /Target_base="T"
                     /Oligo_base="G"
                     /Oligo_name="P-2832"
                     /annotation_group="e702a8b7-1553-43ed-b535-b6c2b7b7cae3"
                     /label="T/G"
     mismatch        39
                     /Target_base="T"
                     /Oligo_base="A"
                     /Oligo_name="P-2832"
                     /annotation_group="fb4ffa2c-ae74-4d98-a43e-9dd926f5dd57"
                     /label="T/A"
     mismatch        39
                     /Target_base="T"
                     /Oligo_base="C"
                     /Oligo_name="P-2832"
                     /annotation_group="ccda0adf-9cbb-4163-b2c4-65904b9f88da"
                     /label="T/C"
     mismatch        39
                     /Target_base="A"
                     /Oligo_base="T"
                     /Oligo_name="P-2832"
                     /annotation_group="20d7a3c3-93ae-4c49-81c2-4472d160ea18"
                     /label="A/T"
     mismatch        39
                     /Target_base="A"
                     /Oligo_base="G"
                     /Oligo_name="P-2832"
                     /annotation_group="876fdbff-f50d-42fa-b692-7fda8e612356"
                     /label="A/G"
     mismatch        39
                     /Target_base="A"
                     /Oligo_base="G"
                     /Oligo_name="P-2832"
                     /annotation_group="7c91c3df-6b28-4432-bb92-d0575f0c2e25"
                     /label="A/G"
     mismatch        39
                     /Target_base="A"
                     /Oligo_base="G"
                     /Oligo_name="P-2832"
                     /annotation_group="5b255b2c-54ad-4013-a299-f9290845db14"
                     /label="A/G"
     mismatch        39
                     /Target_base="A"
                     /Oligo_base="T"
                     /Oligo_name="P-2832"
                     /annotation_group="49fa575c-bc9e-4ca8-964d-389cb0ec890a"
                     /label="A/T"
     mismatch        39
                     /Target_base="A"
                     /Oligo_base="T"
                     /Oligo_name="P-2832"
                     /annotation_group="0c9e27a7-3293-49a1-8d47-83a623f046d6"
                     /label="A/T"
     mismatch        39
                     /Target_base="A"
                     /Oligo_base="T"
                     /Oligo_name="P-2832"
                     /annotation_group="febbacd0-a9a9-4377-b7da-886b01095c7b"
                     /label="A/T"
     mismatch        39
                     /Target_base="A"
                     /Oligo_base="T"
                     /Oligo_name="P-2832"
                     /annotation_group="ec606edf-5561-4a96-9d0e-d31a01a27169"
                     /label="A/T"
     mismatch        39
                     /Target_base="A"
                     /Oligo_base="G"
                     /Oligo_name="P-2832"
                     /annotation_group="7fea5b2d-0d46-4667-b66d-9e6e86dd56bc"
                     /label="A/G"
     mismatch        39
                     /Target_base="A"
                     /Oligo_base="C"
                     /Oligo_name="P-2832"
                     /annotation_group="8211ba84-341c-44b0-8759-2c887bd86510"
                     /label="A/C"
     mismatch        39
                     /Target_base="A"
                     /Oligo_base="C"
                     /Oligo_name="P-2938"
                     /annotation_group="7ce38477-fa8d-4fd6-a146-49091150eece"
                     /label="A/C"
     mismatch        39
                     /Target_base="A"
                     /Oligo_base="T"
                     /Oligo_name="P-2938"
                     /annotation_group="293239be-bace-40fb-b27b-c92c1b599a10"
                     /label="A/T"
     mismatch        39
                     /Target_base="A"
                     /Oligo_base="T"
                     /Oligo_name="P-2938"
                     /annotation_group="e6066286-9303-4138-b0d5-62cefb67b9ec"
                     /label="A/T"
     mismatch        39
                     /Target_base="A"
                     /Oligo_base="T"
                     /Oligo_name="P-2938"
                     /annotation_group="8f902bfb-2310-4088-9b44-4eeb02cd0145"
                     /label="A/T"
     mismatch        39
                     /Target_base="A"
                     /Oligo_base="T"
                     /Oligo_name="P-2938"
                     /annotation_group="e53fc528-9c49-4a2b-bf02-75c2f9bd7444"
                     /label="A/T"
     mismatch        39
                     /Target_base="A"
                     /Oligo_base="G"
                     /Oligo_name="P-2938"
                     /annotation_group="c4c7f6e9-bad8-4f75-b965-87905396851f"
                     /label="A/G"
     mismatch        39
                     /Target_base="A"
                     /Oligo_base="C"
                     /Oligo_name="P-2938"
                     /annotation_group="b505efab-39fe-4ed4-8195-a3c175145f97"
                     /label="A/C"
     mismatch        39
                     /Target_base="A"
                     /Oligo_base="C"
                     /Oligo_name="P-2938"
                     /annotation_group="1beeb17e-e5b3-4ab0-b605-f35bcd14d2f2"
                     /label="A/C"
     mismatch        39
                     /Target_base="A"
                     /Oligo_base="C"
                     /Oligo_name="P-2938"
                     /annotation_group="46325413-cf1d-427a-ba1f-e619cb0df508"
                     /label="A/C"
     mismatch        39
                     /Target_base="A"
                     /Oligo_base="T"
                     /Oligo_name="P-2938"
                     /annotation_group="b2a54364-245a-48af-ab8e-7a808b04f462"
                     /label="A/T"
     mismatch        39
                     /Target_base="A"
                     /Oligo_base="C"
                     /Oligo_name="P-2938"
                     /annotation_group="6d561f8e-39f7-42ef-b1bc-a1984c7441d0"
                     /label="A/C"
     mismatch        39
                     /Target_base="A"
                     /Oligo_base="T"
                     /Oligo_name="P-2938"
                     /annotation_group="3b0026f8-4bd4-4157-a378-aaa9792102d3"
                     /label="A/T"
     mismatch        39
                     /Target_base="A"
                     /Oligo_base="G"
                     /Oligo_name="P-2938"
                     /annotation_group="ab9c7698-f00e-44b8-845e-22fd092ef402"
                     /label="A/G"
     mismatch        39
                     /Target_base="A"
                     /Oligo_base="T"
                     /Oligo_name="P-2938"
                     /annotation_group="c9b334d4-75e7-499f-8f27-73fe484e0181"
                     /label="A/T"
     mismatch        39
                     /Target_base="A"
                     /Oligo_base="C"
                     /Oligo_name="P-2938"
                     /annotation_group="5fd55671-6628-48b6-b9a5-5b7670b51824"
                     /label="A/C"
     mismatch        40
                     /Target_base="A"
                     /Oligo_base="G"
                     /Oligo_name="P-2832"
                     /annotation_group="e702a8b7-1553-43ed-b535-b6c2b7b7cae3"
                     /label="A/G"
     mismatch        40
                     /Target_base="A"
                     /Oligo_base="G"
                     /Oligo_name="P-2832"
                     /annotation_group="9934116f-8caf-4b11-af15-eaa5d95761df"
                     /label="A/G"
     mismatch        40
                     /Target_base="A"
                     /Oligo_base="T"
                     /Oligo_name="P-2832"
                     /annotation_group="22102f65-a6c0-469e-a0b7-d1294d59d2d8"
                     /label="A/T"
     mismatch        40
                     /Target_base="A"
                     /Oligo_base="C"
                     /Oligo_name="P-2832"
                     /annotation_group="223387ba-dfd8-4022-8c88-214f015ed076"
                     /label="A/C"
     mismatch        40
                     /Target_base="A"
                     /Oligo_base="C"
                     /Oligo_name="P-2832"
                     /annotation_group="cbf790a0-c993-4e38-b7da-746588e98cac"
                     /label="A/C"
     mismatch        40
                     /Target_base="T"
                     /Oligo_base="G"
                     /Oligo_name="P-2832"
                     /annotation_group="20d7a3c3-93ae-4c49-81c2-4472d160ea18"
                     /label="T/G"
     mismatch        40
                     /Target_base="T"
                     /Oligo_base="G"
                     /Oligo_name="P-2832"
                     /annotation_group="c7eef172-8cc8-48f6-b351-54ba7678cb56"
                     /label="T/G"
     mismatch        40
                     /Target_base="T"
                     /Oligo_base="A"
                     /Oligo_name="P-2832"
                     /annotation_group="50d1884c-286a-49f5-be65-0812387ce55d"
                     /label="T/A"
     mismatch        40
                     /Target_base="T"
                     /Oligo_base="C"
                     /Oligo_name="P-2832"
                     /annotation_group="7c91c3df-6b28-4432-bb92-d0575f0c2e25"
                     /label="T/C"
     mismatch        40
                     /Target_base="T"
                     /Oligo_base="G"
                     /Oligo_name="P-2832"
                     /annotation_group="5b255b2c-54ad-4013-a299-f9290845db14"
                     /label="T/G"
     mismatch        40
                     /Target_base="T"
                     /Oligo_base="G"
                     /Oligo_name="P-2832"
                     /annotation_group="49fa575c-bc9e-4ca8-964d-389cb0ec890a"
                     /label="T/G"
     mismatch        40
                     /Target_base="T"
                     /Oligo_base="A"
                     /Oligo_name="P-2832"
                     /annotation_group="f0a53c2d-f66c-4798-9af8-cd3f2a9dccf3"
                     /label="T/A"
     mismatch        40
                     /Target_base="T"
                     /Oligo_base="A"
                     /Oligo_name="P-2832"
                     /annotation_group="ec606edf-5561-4a96-9d0e-d31a01a27169"
                     /label="T/A"
     mismatch        40
                     /Target_base="T"
                     /Oligo_base="A"
                     /Oligo_name="P-2832"
                     /annotation_group="7fea5b2d-0d46-4667-b66d-9e6e86dd56bc"
                     /label="T/A"
     mismatch        40
                     /Target_base="T"
                     /Oligo_base="G"
                     /Oligo_name="P-2832"
                     /annotation_group="8211ba84-341c-44b0-8759-2c887bd86510"
                     /label="T/G"
     mismatch        40
                     /Target_base="T"
                     /Oligo_base="C"
                     /Oligo_name="P-2832"
                     /annotation_group="ff13683e-70ce-4ccb-a706-45d5d668ab3f"
                     /label="T/C"
     mismatch        40
                     /Target_base="T"
                     /Oligo_base="C"
                     /Oligo_name="P-2938"
                     /annotation_group="eebff055-4fc8-4e4e-917f-40a2c460497e"
                     /label="T/C"
     mismatch        40
                     /Target_base="T"
                     /Oligo_base="A"
                     /Oligo_name="P-2938"
                     /annotation_group="7ce38477-fa8d-4fd6-a146-49091150eece"
                     /label="T/A"
     mismatch        40
                     /Target_base="T"
                     /Oligo_base="C"
                     /Oligo_name="P-2938"
                     /annotation_group="293239be-bace-40fb-b27b-c92c1b599a10"
                     /label="T/C"
     mismatch        40
                     /Target_base="T"
                     /Oligo_base="G"
                     /Oligo_name="P-2938"
                     /annotation_group="5f9c4a74-c294-4e27-8f3d-cfdf738eee37"
                     /label="T/G"
     mismatch        40
                     /Target_base="T"
                     /Oligo_base="A"
                     /Oligo_name="P-2938"
                     /annotation_group="993979ff-e9c6-4f9c-a1c9-1428c7642a25"
                     /label="T/A"
     mismatch        40
                     /Target_base="T"
                     /Oligo_base="C"
                     /Oligo_name="P-2938"
                     /annotation_group="b49d9007-db0b-4da9-b8c3-553884bc6b59"
                     /label="T/C"
     mismatch        40
                     /Target_base="T"
                     /Oligo_base="A"
                     /Oligo_name="P-2938"
                     /annotation_group="1beeb17e-e5b3-4ab0-b605-f35bcd14d2f2"
                     /label="T/A"
     mismatch        40
                     /Target_base="T"
                     /Oligo_base="C"
                     /Oligo_name="P-2938"
                     /annotation_group="3cf56cda-e876-436c-b856-8b662d7fff72"
                     /label="T/C"
     mismatch        40
                     /Target_base="T"
                     /Oligo_base="A"
                     /Oligo_name="P-2938"
                     /annotation_group="4705031a-7040-49d3-ba56-f12a2e458815"
                     /label="T/A"
     mismatch        40
                     /Target_base="T"
                     /Oligo_base="C"
                     /Oligo_name="P-2938"
                     /annotation_group="b2a54364-245a-48af-ab8e-7a808b04f462"
                     /label="T/C"
     mismatch        40
                     /Target_base="T"
                     /Oligo_base="A"
                     /Oligo_name="P-2938"
                     /annotation_group="6d561f8e-39f7-42ef-b1bc-a1984c7441d0"
                     /label="T/A"
     mismatch        40
                     /Target_base="T"
                     /Oligo_base="C"
                     /Oligo_name="P-2938"
                     /annotation_group="3b0026f8-4bd4-4157-a378-aaa9792102d3"
                     /label="T/C"
     mismatch        40
                     /Target_base="T"
                     /Oligo_base="C"
                     /Oligo_name="P-2938"
                     /annotation_group="ab9c7698-f00e-44b8-845e-22fd092ef402"
                     /label="T/C"
     mismatch        40
                     /Target_base="T"
                     /Oligo_base="C"
                     /Oligo_name="P-2938"
                     /annotation_group="c9b334d4-75e7-499f-8f27-73fe484e0181"
                     /label="T/C"
     mismatch        40
                     /Target_base="T"
                     /Oligo_base="C"
                     /Oligo_name="P-2938"
                     /annotation_group="d43333d7-aa98-4be7-b749-254aebd226f3"
                     /label="T/C"
     mismatch        41
                     /Target_base="A"
                     /Oligo_base="G"
                     /Oligo_name="P-2832"
                     /annotation_group="d1b7c741-a50f-4b9f-b68d-15775832275f"
                     /label="A/G"
     mismatch        41
                     /Target_base="A"
                     /Oligo_base="C"
                     /Oligo_name="P-2832"
                     /annotation_group="e702a8b7-1553-43ed-b535-b6c2b7b7cae3"
                     /label="A/C"
     mismatch        41
                     /Target_base="A"
                     /Oligo_base="G"
                     /Oligo_name="P-2832"
                     /annotation_group="9934116f-8caf-4b11-af15-eaa5d95761df"
                     /label="A/G"
     mismatch        41
                     /Target_base="A"
                     /Oligo_base="G"
                     /Oligo_name="P-2832"
                     /annotation_group="22102f65-a6c0-469e-a0b7-d1294d59d2d8"
                     /label="A/G"
     mismatch        41
                     /Target_base="A"
                     /Oligo_base="T"
                     /Oligo_name="P-2832"
                     /annotation_group="fb4ffa2c-ae74-4d98-a43e-9dd926f5dd57"
                     /label="A/T"
     mismatch        41
                     /Target_base="A"
                     /Oligo_base="T"
                     /Oligo_name="P-2832"
                     /annotation_group="cbf790a0-c993-4e38-b7da-746588e98cac"
                     /label="A/T"
     mismatch        41
                     /Target_base="T"
                     /Oligo_base="G"
                     /Oligo_name="P-2832"
                     /annotation_group="20d7a3c3-93ae-4c49-81c2-4472d160ea18"
                     /label="T/G"
     mismatch        41
                     /Target_base="T"
                     /Oligo_base="G"
                     /Oligo_name="P-2832"
                     /annotation_group="876fdbff-f50d-42fa-b692-7fda8e612356"
                     /label="T/G"
     mismatch        41
                     /Target_base="T"
                     /Oligo_base="A"
                     /Oligo_name="P-2832"
                     /annotation_group="c7eef172-8cc8-48f6-b351-54ba7678cb56"
                     /label="T/A"
     mismatch        41
                     /Target_base="T"
                     /Oligo_base="G"
                     /Oligo_name="P-2832"
                     /annotation_group="50d1884c-286a-49f5-be65-0812387ce55d"
                     /label="T/G"
     mismatch        41
                     /Target_base="T"
                     /Oligo_base="C"
                     /Oligo_name="P-2832"
                     /annotation_group="7c91c3df-6b28-4432-bb92-d0575f0c2e25"
                     /label="T/C"
     mismatch        41
                     /Target_base="T"
                     /Oligo_base="A"
                     /Oligo_name="P-2832"
                     /annotation_group="5b255b2c-54ad-4013-a299-f9290845db14"
                     /label="T/A"
     mismatch        41
                     /Target_base="T"
                     /Oligo_base="G"
                     /Oligo_name="P-2832"
                     /annotation_group="49fa575c-bc9e-4ca8-964d-389cb0ec890a"
                     /label="T/G"
     mismatch        41
                     /Target_base="T"
                     /Oligo_base="G"
                     /Oligo_name="P-2832"
                     /annotation_group="0c9e27a7-3293-49a1-8d47-83a623f046d6"
                     /label="T/G"
     mismatch        41
                     /Target_base="T"
                     /Oligo_base="C"
                     /Oligo_name="P-2832"
                     /annotation_group="dbfec758-ad92-4302-9efe-0a3816d21956"
                     /label="T/C"
     mismatch        41
                     /Target_base="T"
                     /Oligo_base="A"
                     /Oligo_name="P-2832"
                     /annotation_group="f0a53c2d-f66c-4798-9af8-cd3f2a9dccf3"
                     /label="T/A"
     mismatch        41
                     /Target_base="T"
                     /Oligo_base="A"
                     /Oligo_name="P-2832"
                     /annotation_group="ec606edf-5561-4a96-9d0e-d31a01a27169"
                     /label="T/A"
     mismatch        41
                     /Target_base="T"
                     /Oligo_base="A"
                     /Oligo_name="P-2832"
                     /annotation_group="3fcfb370-09f9-4c8f-a20d-44e2abed47b7"
                     /label="T/A"
     mismatch        41
                     /Target_base="T"
                     /Oligo_base="A"
                     /Oligo_name="P-2832"
                     /annotation_group="8211ba84-341c-44b0-8759-2c887bd86510"
                     /label="T/A"
     mismatch        41
                     /Target_base="T"
                     /Oligo_base="G"
                     /Oligo_name="P-2832"
                     /annotation_group="ff13683e-70ce-4ccb-a706-45d5d668ab3f"
                     /label="T/G"
     mismatch        41
                     /Target_base="T"
                     /Oligo_base="C"
                     /Oligo_name="P-2832"
                     /annotation_group="02250b2b-3633-4ba9-a627-c56ad1698a6b"
                     /label="T/C"
     mismatch        41
                     /Target_base="T"
                     /Oligo_base="C"
                     /Oligo_name="P-2938"
                     /annotation_group="eebff055-4fc8-4e4e-917f-40a2c460497e"
                     /label="T/C"
     mismatch        41
                     /Target_base="T"
                     /Oligo_base="C"
                     /Oligo_name="P-2938"
                     /annotation_group="7ce38477-fa8d-4fd6-a146-49091150eece"
                     /label="T/C"
     mismatch        41
                     /Target_base="T"
                     /Oligo_base="C"
                     /Oligo_name="P-2938"
                     /annotation_group="293239be-bace-40fb-b27b-c92c1b599a10"
                     /label="T/C"
     mismatch        41
                     /Target_base="T"
                     /Oligo_base="C"
                     /Oligo_name="P-2938"
                     /annotation_group="e6066286-9303-4138-b0d5-62cefb67b9ec"
                     /label="T/C"
     mismatch        41
                     /Target_base="T"
                     /Oligo_base="G"
                     /Oligo_name="P-2938"
                     /annotation_group="993979ff-e9c6-4f9c-a1c9-1428c7642a25"
                     /label="T/G"
     mismatch        41
                     /Target_base="T"
                     /Oligo_base="G"
                     /Oligo_name="P-2938"
                     /annotation_group="b505efab-39fe-4ed4-8195-a3c175145f97"
                     /label="T/G"
     mismatch        41
                     /Target_base="T"
                     /Oligo_base="C"
                     /Oligo_name="P-2938"
                     /annotation_group="1beeb17e-e5b3-4ab0-b605-f35bcd14d2f2"
                     /label="T/C"
     mismatch        41
                     /Target_base="T"
                     /Oligo_base="A"
                     /Oligo_name="P-2938"
                     /annotation_group="3cf56cda-e876-436c-b856-8b662d7fff72"
                     /label="T/A"
     mismatch        41
                     /Target_base="T"
                     /Oligo_base="C"
                     /Oligo_name="P-2938"
                     /annotation_group="4705031a-7040-49d3-ba56-f12a2e458815"
                     /label="T/C"
     mismatch        41
                     /Target_base="T"
                     /Oligo_base="A"
                     /Oligo_name="P-2938"
                     /annotation_group="46325413-cf1d-427a-ba1f-e619cb0df508"
                     /label="T/A"
     mismatch        41
                     /Target_base="T"
                     /Oligo_base="A"
                     /Oligo_name="P-2938"
                     /annotation_group="b2a54364-245a-48af-ab8e-7a808b04f462"
                     /label="T/A"
     mismatch        41
                     /Target_base="T"
                     /Oligo_base="A"
                     /Oligo_name="P-2938"
                     /annotation_group="3b0026f8-4bd4-4157-a378-aaa9792102d3"
                     /label="T/A"
     mismatch        41
                     /Target_base="T"
                     /Oligo_base="A"
                     /Oligo_name="P-2938"
                     /annotation_group="c9b334d4-75e7-499f-8f27-73fe484e0181"
                     /label="T/A"
     mismatch        41
                     /Target_base="T"
                     /Oligo_base="C"
                     /Oligo_name="P-2938"
                     /annotation_group="5fd55671-6628-48b6-b9a5-5b7670b51824"
                     /label="T/C"
     mismatch        41
                     /Target_base="T"
                     /Oligo_base="C"
                     /Oligo_name="P-2938"
                     /annotation_group="fb83d362-d789-47d5-ba16-591df5153037"
                     /label="T/C"
     mismatch        42
                     /Target_base="A"
                     /Oligo_base="G"
                     /Oligo_name="P-2832"
                     /annotation_group="d1b7c741-a50f-4b9f-b68d-15775832275f"
                     /label="A/G"
     mismatch        42
                     /Target_base="A"
                     /Oligo_base="G"
                     /Oligo_name="P-2832"
                     /annotation_group="d76f86f0-6f81-4da1-b375-765cb940afaf"
                     /label="A/G"
     mismatch        42
                     /Target_base="A"
                     /Oligo_base="G"
                     /Oligo_name="P-2832"
                     /annotation_group="e702a8b7-1553-43ed-b535-b6c2b7b7cae3"
                     /label="A/G"
     mismatch        42
                     /Target_base="A"
                     /Oligo_base="T"
                     /Oligo_name="P-2832"
                     /annotation_group="9934116f-8caf-4b11-af15-eaa5d95761df"
                     /label="A/T"
     mismatch        42
                     /Target_base="A"
                     /Oligo_base="G"
                     /Oligo_name="P-2832"
                     /annotation_group="22102f65-a6c0-469e-a0b7-d1294d59d2d8"
                     /label="A/G"
     mismatch        42
                     /Target_base="A"
                     /Oligo_base="T"
                     /Oligo_name="P-2832"
                     /annotation_group="fb4ffa2c-ae74-4d98-a43e-9dd926f5dd57"
                     /label="A/T"
     mismatch        42
                     /Target_base="A"
                     /Oligo_base="T"
                     /Oligo_name="P-2832"
                     /annotation_group="ccda0adf-9cbb-4163-b2c4-65904b9f88da"
                     /label="A/T"
     mismatch        42
                     /Target_base="A"
                     /Oligo_base="C"
                     /Oligo_name="P-2832"
                     /annotation_group="cbf790a0-c993-4e38-b7da-746588e98cac"
                     /label="A/C"
     mismatch        42
                     /Target_base="A"
                     /Oligo_base="T"
                     /Oligo_name="P-2832"
                     /annotation_group="ed38dd5a-78b5-4cb7-ba36-44e9611ac051"
                     /label="A/T"
     mismatch        42
                     /Target_base="T"
                     /Oligo_base="G"
                     /Oligo_name="P-2832"
                     /annotation_group="876fdbff-f50d-42fa-b692-7fda8e612356"
                     /label="T/G"
     mismatch        42
                     /Target_base="T"
                     /Oligo_base="G"
                     /Oligo_name="P-2832"
                     /annotation_group="c7eef172-8cc8-48f6-b351-54ba7678cb56"
                     /label="T/G"
     mismatch        42
                     /Target_base="T"
                     /Oligo_base="A"
                     /Oligo_name="P-2832"
                     /annotation_group="50d1884c-286a-49f5-be65-0812387ce55d"
                     /label="T/A"
     mismatch        42
                     /Target_base="T"
                     /Oligo_base="A"
                     /Oligo_name="P-2832"
                     /annotation_group="7c91c3df-6b28-4432-bb92-d0575f0c2e25"
                     /label="T/A"
     mismatch        42
                     /Target_base="T"
                     /Oligo_base="A"
                     /Oligo_name="P-2832"
                     /annotation_group="5b255b2c-54ad-4013-a299-f9290845db14"
                     /label="T/A"
     mismatch        42
                     /Target_base="T"
                     /Oligo_base="A"
                     /Oligo_name="P-2832"
                     /annotation_group="49fa575c-bc9e-4ca8-964d-389cb0ec890a"
                     /label="T/A"
     mismatch        42
                     /Target_base="T"
                     /Oligo_base="G"
                     /Oligo_name="P-2832"
                     /annotation_group="0c9e27a7-3293-49a1-8d47-83a623f046d6"
                     /label="T/G"
     mismatch        42
                     /Target_base="T"
                     /Oligo_base="G"
                     /Oligo_name="P-2832"
                     /annotation_group="febbacd0-a9a9-4377-b7da-886b01095c7b"
                     /label="T/G"
     mismatch        42
                     /Target_base="T"
                     /Oligo_base="G"
                     /Oligo_name="P-2832"
                     /annotation_group="dbfec758-ad92-4302-9efe-0a3816d21956"
                     /label="T/G"
     mismatch        42
                     /Target_base="T"
                     /Oligo_base="G"
                     /Oligo_name="P-2832"
                     /annotation_group="f0a53c2d-f66c-4798-9af8-cd3f2a9dccf3"
                     /label="T/G"
     mismatch        42
                     /Target_base="T"
                     /Oligo_base="A"
                     /Oligo_name="P-2832"
                     /annotation_group="ec606edf-5561-4a96-9d0e-d31a01a27169"
                     /label="T/A"
     mismatch        42
                     /Target_base="T"
                     /Oligo_base="A"
                     /Oligo_name="P-2832"
                     /annotation_group="3fcfb370-09f9-4c8f-a20d-44e2abed47b7"
                     /label="T/A"
     mismatch        42
                     /Target_base="T"
                     /Oligo_base="A"
                     /Oligo_name="P-2832"
                     /annotation_group="7fea5b2d-0d46-4667-b66d-9e6e86dd56bc"
                     /label="T/A"
     mismatch        42
                     /Target_base="T"
                     /Oligo_base="A"
                     /Oligo_name="P-2832"
                     /annotation_group="ff13683e-70ce-4ccb-a706-45d5d668ab3f"
                     /label="T/A"
     mismatch        42
                     /Target_base="T"
                     /Oligo_base="G"
                     /Oligo_name="P-2832"
                     /annotation_group="02250b2b-3633-4ba9-a627-c56ad1698a6b"
                     /label="T/G"
     mismatch        42
                     /Target_base="T"
                     /Oligo_base="A"
                     /Oligo_name="P-2938"
                     /annotation_group="eebff055-4fc8-4e4e-917f-40a2c460497e"
                     /label="T/A"
     mismatch        42
                     /Target_base="T"
                     /Oligo_base="C"
                     /Oligo_name="P-2938"
                     /annotation_group="7ce38477-fa8d-4fd6-a146-49091150eece"
                     /label="T/C"
     mismatch        42
                     /Target_base="T"
                     /Oligo_base="A"
                     /Oligo_name="P-2938"
                     /annotation_group="293239be-bace-40fb-b27b-c92c1b599a10"
                     /label="T/A"
     mismatch        42
                     /Target_base="T"
                     /Oligo_base="C"
                     /Oligo_name="P-2938"
                     /annotation_group="e6066286-9303-4138-b0d5-62cefb67b9ec"
                     /label="T/C"
     mismatch        42
                     /Target_base="T"
                     /Oligo_base="C"
                     /Oligo_name="P-2938"
                     /annotation_group="8f902bfb-2310-4088-9b44-4eeb02cd0145"
                     /label="T/C"
     mismatch        42
                     /Target_base="T"
                     /Oligo_base="G"
                     /Oligo_name="P-2938"
                     /annotation_group="b49d9007-db0b-4da9-b8c3-553884bc6b59"
                     /label="T/G"
     mismatch        42
                     /Target_base="T"
                     /Oligo_base="C"
                     /Oligo_name="P-2938"
                     /annotation_group="3cf56cda-e876-436c-b856-8b662d7fff72"
                     /label="T/C"
     mismatch        42
                     /Target_base="T"
                     /Oligo_base="A"
                     /Oligo_name="P-2938"
                     /annotation_group="4705031a-7040-49d3-ba56-f12a2e458815"
                     /label="T/A"
     mismatch        42
                     /Target_base="T"
                     /Oligo_base="A"
                     /Oligo_name="P-2938"
                     /annotation_group="46325413-cf1d-427a-ba1f-e619cb0df508"
                     /label="T/A"
     mismatch        42
                     /Target_base="T"
                     /Oligo_base="C"
                     /Oligo_name="P-2938"
                     /annotation_group="b2a54364-245a-48af-ab8e-7a808b04f462"
                     /label="T/C"
     mismatch        42
                     /Target_base="T"
                     /Oligo_base="C"
                     /Oligo_name="P-2938"
                     /annotation_group="6d561f8e-39f7-42ef-b1bc-a1984c7441d0"
                     /label="T/C"
     mismatch        42
                     /Target_base="T"
                     /Oligo_base="G"
                     /Oligo_name="P-2938"
                     /annotation_group="c9b334d4-75e7-499f-8f27-73fe484e0181"
                     /label="T/G"
     mismatch        42
                     /Target_base="T"
                     /Oligo_base="A"
                     /Oligo_name="P-2938"
                     /annotation_group="5fd55671-6628-48b6-b9a5-5b7670b51824"
                     /label="T/A"
     mismatch        42
                     /Target_base="T"
                     /Oligo_base="C"
                     /Oligo_name="P-2938"
                     /annotation_group="d43333d7-aa98-4be7-b749-254aebd226f3"
                     /label="T/C"
     mismatch        42
                     /Target_base="T"
                     /Oligo_base="C"
                     /Oligo_name="P-2938"
                     /annotation_group="96f1c008-8383-4e77-aaf2-d3ce0d7ce8a4"
                     /label="T/C"
     mismatch        43
                     /Target_base="T"
                     /Oligo_base="G"
                     /Oligo_name="P-2832"
                     /annotation_group="d76f86f0-6f81-4da1-b375-765cb940afaf"
                     /label="T/G"
     mismatch        43
                     /Target_base="T"
                     /Oligo_base="A"
                     /Oligo_name="P-2832"
                     /annotation_group="e702a8b7-1553-43ed-b535-b6c2b7b7cae3"
                     /label="T/A"
     mismatch        43
                     /Target_base="T"
                     /Oligo_base="G"
                     /Oligo_name="P-2832"
                     /annotation_group="9934116f-8caf-4b11-af15-eaa5d95761df"
                     /label="T/G"
     mismatch        43
                     /Target_base="T"
                     /Oligo_base="G"
                     /Oligo_name="P-2832"
                     /annotation_group="fb4ffa2c-ae74-4d98-a43e-9dd926f5dd57"
                     /label="T/G"
     mismatch        43
                     /Target_base="T"
                     /Oligo_base="A"
                     /Oligo_name="P-2832"
                     /annotation_group="cbf790a0-c993-4e38-b7da-746588e98cac"
                     /label="T/A"
     mismatch        43
                     /Target_base="A"
                     /Oligo_base="T"
                     /Oligo_name="P-2832"
                     /annotation_group="20d7a3c3-93ae-4c49-81c2-4472d160ea18"
                     /label="A/T"
     mismatch        43
                     /Target_base="A"
                     /Oligo_base="T"
                     /Oligo_name="P-2832"
                     /annotation_group="876fdbff-f50d-42fa-b692-7fda8e612356"
                     /label="A/T"
     mismatch        43
                     /Target_base="A"
                     /Oligo_base="C"
                     /Oligo_name="P-2832"
                     /annotation_group="c7eef172-8cc8-48f6-b351-54ba7678cb56"
                     /label="A/C"
     mismatch        43
                     /Target_base="A"
                     /Oligo_base="G"
                     /Oligo_name="P-2832"
                     /annotation_group="50d1884c-286a-49f5-be65-0812387ce55d"
                     /label="A/G"
     mismatch        43
                     /Target_base="A"
                     /Oligo_base="G"
                     /Oligo_name="P-2832"
                     /annotation_group="febbacd0-a9a9-4377-b7da-886b01095c7b"
                     /label="A/G"
     mismatch        43
                     /Target_base="A"
                     /Oligo_base="G"
                     /Oligo_name="P-2832"
                     /annotation_group="ec606edf-5561-4a96-9d0e-d31a01a27169"
                     /label="A/G"
     mismatch        43
                     /Target_base="A"
                     /Oligo_base="T"
                     /Oligo_name="P-2832"
                     /annotation_group="ff13683e-70ce-4ccb-a706-45d5d668ab3f"
                     /label="A/T"
     mismatch        43
                     /Target_base="A"
                     /Oligo_base="C"
                     /Oligo_name="P-2938"
                     /annotation_group="293239be-bace-40fb-b27b-c92c1b599a10"
                     /label="A/C"
     mismatch        43
                     /Target_base="A"
                     /Oligo_base="C"
                     /Oligo_name="P-2938"
                     /annotation_group="8f902bfb-2310-4088-9b44-4eeb02cd0145"
                     /label="A/C"
     mismatch        43
                     /Target_base="A"
                     /Oligo_base="C"
                     /Oligo_name="P-2938"
                     /annotation_group="e53fc528-9c49-4a2b-bf02-75c2f9bd7444"
                     /label="A/C"
     mismatch        43
                     /Target_base="A"
                     /Oligo_base="T"
                     /Oligo_name="P-2938"
                     /annotation_group="c4c7f6e9-bad8-4f75-b965-87905396851f"
                     /label="A/T"
     mismatch        43
                     /Target_base="A"
                     /Oligo_base="T"
                     /Oligo_name="P-2938"
                     /annotation_group="5f9c4a74-c294-4e27-8f3d-cfdf738eee37"
                     /label="A/T"
     mismatch        43
                     /Target_base="A"
                     /Oligo_base="T"
                     /Oligo_name="P-2938"
                     /annotation_group="993979ff-e9c6-4f9c-a1c9-1428c7642a25"
                     /label="A/T"
     mismatch        43
                     /Target_base="A"
                     /Oligo_base="T"
                     /Oligo_name="P-2938"
                     /annotation_group="b49d9007-db0b-4da9-b8c3-553884bc6b59"
                     /label="A/T"
     mismatch        43
                     /Target_base="A"
                     /Oligo_base="G"
                     /Oligo_name="P-2938"
                     /annotation_group="1beeb17e-e5b3-4ab0-b605-f35bcd14d2f2"
                     /label="A/G"
     mismatch        43
                     /Target_base="A"
                     /Oligo_base="T"
                     /Oligo_name="P-2938"
                     /annotation_group="3cf56cda-e876-436c-b856-8b662d7fff72"
                     /label="A/T"
     mismatch        43
                     /Target_base="A"
                     /Oligo_base="C"
                     /Oligo_name="P-2938"
                     /annotation_group="4705031a-7040-49d3-ba56-f12a2e458815"
                     /label="A/C"
     mismatch        43
                     /Target_base="A"
                     /Oligo_base="C"
                     /Oligo_name="P-2938"
                     /annotation_group="46325413-cf1d-427a-ba1f-e619cb0df508"
                     /label="A/C"
     mismatch        43
                     /Target_base="A"
                     /Oligo_base="T"
                     /Oligo_name="P-2938"
                     /annotation_group="b2a54364-245a-48af-ab8e-7a808b04f462"
                     /label="A/T"
     mismatch        43
                     /Target_base="A"
                     /Oligo_base="C"
                     /Oligo_name="P-2938"
                     /annotation_group="3b0026f8-4bd4-4157-a378-aaa9792102d3"
                     /label="A/C"
     mismatch        43
                     /Target_base="A"
                     /Oligo_base="C"
                     /Oligo_name="P-2938"
                     /annotation_group="ab9c7698-f00e-44b8-845e-22fd092ef402"
                     /label="A/C"
     mismatch        43
                     /Target_base="A"
                     /Oligo_base="C"
                     /Oligo_name="P-2938"
                     /annotation_group="c9b334d4-75e7-499f-8f27-73fe484e0181"
                     /label="A/C"
     mismatch        43
                     /Target_base="A"
                     /Oligo_base="G"
                     /Oligo_name="P-2938"
                     /annotation_group="5fd55671-6628-48b6-b9a5-5b7670b51824"
                     /label="A/G"
     mismatch        43
                     /Target_base="A"
                     /Oligo_base="C"
                     /Oligo_name="P-2938"
                     /annotation_group="fb83d362-d789-47d5-ba16-591df5153037"
                     /label="A/C"
     mismatch        43
                     /Target_base="A"
                     /Oligo_base="T"
                     /Oligo_name="P-2938"
                     /annotation_group="96f1c008-8383-4e77-aaf2-d3ce0d7ce8a4"
                     /label="A/T"
     mismatch        44
                     /Target_base="T"
                     /Oligo_base="G"
                     /Oligo_name="P-2832"
                     /annotation_group="e702a8b7-1553-43ed-b535-b6c2b7b7cae3"
                     /label="T/G"
     mismatch        44
                     /Target_base="T"
                     /Oligo_base="A"
                     /Oligo_name="P-2832"
                     /annotation_group="9934116f-8caf-4b11-af15-eaa5d95761df"
                     /label="T/A"
     mismatch        44
                     /Target_base="T"
                     /Oligo_base="G"
                     /Oligo_name="P-2832"
                     /annotation_group="22102f65-a6c0-469e-a0b7-d1294d59d2d8"
                     /label="T/G"
     mismatch        44
                     /Target_base="T"
                     /Oligo_base="G"
                     /Oligo_name="P-2832"
                     /annotation_group="fb4ffa2c-ae74-4d98-a43e-9dd926f5dd57"
                     /label="T/G"
     mismatch        44
                     /Target_base="T"
                     /Oligo_base="G"
                     /Oligo_name="P-2832"
                     /annotation_group="ccda0adf-9cbb-4163-b2c4-65904b9f88da"
                     /label="T/G"
     mismatch        44
                     /Target_base="T"
                     /Oligo_base="A"
                     /Oligo_name="P-2832"
                     /annotation_group="cbf790a0-c993-4e38-b7da-746588e98cac"
                     /label="T/A"
     mismatch        44
                     /Target_base="A"
                     /Oligo_base="T"
                     /Oligo_name="P-2832"
                     /annotation_group="876fdbff-f50d-42fa-b692-7fda8e612356"
                     /label="A/T"
     mismatch        44
                     /Target_base="A"
                     /Oligo_base="G"
                     /Oligo_name="P-2832"
                     /annotation_group="c7eef172-8cc8-48f6-b351-54ba7678cb56"
                     /label="A/G"
     mismatch        44
                     /Target_base="A"
                     /Oligo_base="C"
                     /Oligo_name="P-2832"
                     /annotation_group="50d1884c-286a-49f5-be65-0812387ce55d"
                     /label="A/C"
     mismatch        44
                     /Target_base="A"
                     /Oligo_base="G"
                     /Oligo_name="P-2832"
                     /annotation_group="5b255b2c-54ad-4013-a299-f9290845db14"
                     /label="A/G"
     mismatch        44
                     /Target_base="A"
                     /Oligo_base="G"
                     /Oligo_name="P-2832"
                     /annotation_group="dbfec758-ad92-4302-9efe-0a3816d21956"
                     /label="A/G"
     mismatch        44
                     /Target_base="A"
                     /Oligo_base="T"
                     /Oligo_name="P-2832"
                     /annotation_group="f0a53c2d-f66c-4798-9af8-cd3f2a9dccf3"
                     /label="A/T"
     mismatch        44
                     /Target_base="A"
                     /Oligo_base="G"
                     /Oligo_name="P-2832"
                     /annotation_group="3fcfb370-09f9-4c8f-a20d-44e2abed47b7"
                     /label="A/G"
     mismatch        44
                     /Target_base="A"
                     /Oligo_base="T"
                     /Oligo_name="P-2832"
                     /annotation_group="02250b2b-3633-4ba9-a627-c56ad1698a6b"
                     /label="A/T"
     mismatch        44
                     /Target_base="A"
                     /Oligo_base="C"
                     /Oligo_name="P-2938"
                     /annotation_group="293239be-bace-40fb-b27b-c92c1b599a10"
                     /label="A/C"
     mismatch        44
                     /Target_base="A"
                     /Oligo_base="C"
                     /Oligo_name="P-2938"
                     /annotation_group="e6066286-9303-4138-b0d5-62cefb67b9ec"
                     /label="A/C"
     mismatch        44
                     /Target_base="A"
                     /Oligo_base="C"
                     /Oligo_name="P-2938"
                     /annotation_group="e53fc528-9c49-4a2b-bf02-75c2f9bd7444"
                     /label="A/C"
     mismatch        44
                     /Target_base="A"
                     /Oligo_base="C"
                     /Oligo_name="P-2938"
                     /annotation_group="c4c7f6e9-bad8-4f75-b965-87905396851f"
                     /label="A/C"
     mismatch        44
                     /Target_base="A"
                     /Oligo_base="T"
                     /Oligo_name="P-2938"
                     /annotation_group="5f9c4a74-c294-4e27-8f3d-cfdf738eee37"
                     /label="A/T"
     mismatch        44
                     /Target_base="A"
                     /Oligo_base="T"
                     /Oligo_name="P-2938"
                     /annotation_group="993979ff-e9c6-4f9c-a1c9-1428c7642a25"
                     /label="A/T"
     mismatch        44
                     /Target_base="A"
                     /Oligo_base="T"
                     /Oligo_name="P-2938"
                     /annotation_group="1beeb17e-e5b3-4ab0-b605-f35bcd14d2f2"
                     /label="A/T"
     mismatch        44
                     /Target_base="A"
                     /Oligo_base="G"
                     /Oligo_name="P-2938"
                     /annotation_group="3cf56cda-e876-436c-b856-8b662d7fff72"
                     /label="A/G"
     mismatch        44
                     /Target_base="A"
                     /Oligo_base="T"
                     /Oligo_name="P-2938"
                     /annotation_group="4705031a-7040-49d3-ba56-f12a2e458815"
                     /label="A/T"
     mismatch        44
                     /Target_base="A"
                     /Oligo_base="C"
                     /Oligo_name="P-2938"
                     /annotation_group="6d561f8e-39f7-42ef-b1bc-a1984c7441d0"
                     /label="A/C"
     mismatch        44
                     /Target_base="A"
                     /Oligo_base="T"
                     /Oligo_name="P-2938"
                     /annotation_group="c9b334d4-75e7-499f-8f27-73fe484e0181"
                     /label="A/T"
     mismatch        44
                     /Target_base="A"
                     /Oligo_base="C"
                     /Oligo_name="P-2938"
                     /annotation_group="5fd55671-6628-48b6-b9a5-5b7670b51824"
                     /label="A/C"
     mismatch        44
                     /Target_base="A"
                     /Oligo_base="G"
                     /Oligo_name="P-2938"
                     /annotation_group="d43333d7-aa98-4be7-b749-254aebd226f3"
                     /label="A/G"
     mismatch        44
                     /Target_base="A"
                     /Oligo_base="C"
                     /Oligo_name="P-2938"
                     /annotation_group="96f1c008-8383-4e77-aaf2-d3ce0d7ce8a4"
                     /label="A/C"
     mismatch        45
                     /Target_base="T"
                     /Oligo_base="A"
                     /Oligo_name="P-2832"
                     /annotation_group="e702a8b7-1553-43ed-b535-b6c2b7b7cae3"
                     /label="T/A"
     mismatch        45
                     /Target_base="T"
                     /Oligo_base="G"
                     /Oligo_name="P-2832"
                     /annotation_group="9934116f-8caf-4b11-af15-eaa5d95761df"
                     /label="T/G"
     mismatch        45
                     /Target_base="T"
                     /Oligo_base="A"
                     /Oligo_name="P-2832"
                     /annotation_group="22102f65-a6c0-469e-a0b7-d1294d59d2d8"
                     /label="T/A"
     mismatch        45
                     /Target_base="T"
                     /Oligo_base="G"
                     /Oligo_name="P-2832"
                     /annotation_group="ccda0adf-9cbb-4163-b2c4-65904b9f88da"
                     /label="T/G"
     mismatch        45
                     /Target_base="T"
                     /Oligo_base="G"
                     /Oligo_name="P-2832"
                     /annotation_group="223387ba-dfd8-4022-8c88-214f015ed076"
                     /label="T/G"
     mismatch        45
                     /Target_base="T"
                     /Oligo_base="G"
                     /Oligo_name="P-2832"
                     /annotation_group="ed38dd5a-78b5-4cb7-ba36-44e9611ac051"
                     /label="T/G"
     mismatch        45
                     /Target_base="A"
                     /Oligo_base="G"
                     /Oligo_name="P-2832"
                     /annotation_group="c7eef172-8cc8-48f6-b351-54ba7678cb56"
                     /label="A/G"
     mismatch        45
                     /Target_base="A"
                     /Oligo_base="G"
                     /Oligo_name="P-2832"
                     /annotation_group="50d1884c-286a-49f5-be65-0812387ce55d"
                     /label="A/G"
     mismatch        45
                     /Target_base="A"
                     /Oligo_base="G"
                     /Oligo_name="P-2832"
                     /annotation_group="7c91c3df-6b28-4432-bb92-d0575f0c2e25"
                     /label="A/G"
     mismatch        45
                     /Target_base="A"
                     /Oligo_base="C"
                     /Oligo_name="P-2832"
                     /annotation_group="5b255b2c-54ad-4013-a299-f9290845db14"
                     /label="A/C"
     mismatch        45
                     /Target_base="A"
                     /Oligo_base="G"
                     /Oligo_name="P-2832"
                     /annotation_group="49fa575c-bc9e-4ca8-964d-389cb0ec890a"
                     /label="A/G"
     mismatch        45
                     /Target_base="A"
                     /Oligo_base="C"
                     /Oligo_name="P-2832"
                     /annotation_group="f0a53c2d-f66c-4798-9af8-cd3f2a9dccf3"
                     /label="A/C"
     mismatch        45
                     /Target_base="A"
                     /Oligo_base="T"
                     /Oligo_name="P-2832"
                     /annotation_group="ec606edf-5561-4a96-9d0e-d31a01a27169"
                     /label="A/T"
     mismatch        45
                     /Target_base="A"
                     /Oligo_base="G"
                     /Oligo_name="P-2832"
                     /annotation_group="7fea5b2d-0d46-4667-b66d-9e6e86dd56bc"
                     /label="A/G"
     mismatch        45
                     /Target_base="A"
                     /Oligo_base="C"
                     /Oligo_name="P-2938"
                     /annotation_group="e6066286-9303-4138-b0d5-62cefb67b9ec"
                     /label="A/C"
     mismatch        45
                     /Target_base="A"
                     /Oligo_base="C"
                     /Oligo_name="P-2938"
                     /annotation_group="8f902bfb-2310-4088-9b44-4eeb02cd0145"
                     /label="A/C"
     mismatch        45
                     /Target_base="A"
                     /Oligo_base="C"
                     /Oligo_name="P-2938"
                     /annotation_group="c4c7f6e9-bad8-4f75-b965-87905396851f"
                     /label="A/C"
     mismatch        45
                     /Target_base="A"
                     /Oligo_base="C"
                     /Oligo_name="P-2938"
                     /annotation_group="5f9c4a74-c294-4e27-8f3d-cfdf738eee37"
                     /label="A/C"
     mismatch        45
                     /Target_base="A"
                     /Oligo_base="T"
                     /Oligo_name="P-2938"
                     /annotation_group="993979ff-e9c6-4f9c-a1c9-1428c7642a25"
                     /label="A/T"
     mismatch        45
                     /Target_base="A"
                     /Oligo_base="C"
                     /Oligo_name="P-2938"
                     /annotation_group="b505efab-39fe-4ed4-8195-a3c175145f97"
                     /label="A/C"
     mismatch        45
                     /Target_base="A"
                     /Oligo_base="T"
                     /Oligo_name="P-2938"
                     /annotation_group="3cf56cda-e876-436c-b856-8b662d7fff72"
                     /label="A/T"
     mismatch        45
                     /Target_base="A"
                     /Oligo_base="G"
                     /Oligo_name="P-2938"
                     /annotation_group="4705031a-7040-49d3-ba56-f12a2e458815"
                     /label="A/G"
     mismatch        45
                     /Target_base="A"
                     /Oligo_base="C"
                     /Oligo_name="P-2938"
                     /annotation_group="46325413-cf1d-427a-ba1f-e619cb0df508"
                     /label="A/C"
     mismatch        45
                     /Target_base="A"
                     /Oligo_base="T"
                     /Oligo_name="P-2938"
                     /annotation_group="6d561f8e-39f7-42ef-b1bc-a1984c7441d0"
                     /label="A/T"
     mismatch        45
                     /Target_base="A"
                     /Oligo_base="C"
                     /Oligo_name="P-2938"
                     /annotation_group="3b0026f8-4bd4-4157-a378-aaa9792102d3"
                     /label="A/C"
     mismatch        45
                     /Target_base="A"
                     /Oligo_base="T"
                     /Oligo_name="P-2938"
                     /annotation_group="ab9c7698-f00e-44b8-845e-22fd092ef402"
                     /label="A/T"
     mismatch        45
                     /Target_base="A"
                     /Oligo_base="T"
                     /Oligo_name="P-2938"
                     /annotation_group="c9b334d4-75e7-499f-8f27-73fe484e0181"
                     /label="A/T"
     mismatch        45
                     /Target_base="A"
                     /Oligo_base="T"
                     /Oligo_name="P-2938"
                     /annotation_group="5fd55671-6628-48b6-b9a5-5b7670b51824"
                     /label="A/T"
     mismatch        45
                     /Target_base="A"
                     /Oligo_base="C"
                     /Oligo_name="P-2938"
                     /annotation_group="d43333d7-aa98-4be7-b749-254aebd226f3"
                     /label="A/C"
     mismatch        45
                     /Target_base="A"
                     /Oligo_base="G"
                     /Oligo_name="P-2938"
                     /annotation_group="fb83d362-d789-47d5-ba16-591df5153037"
                     /label="A/G"
     mismatch        46
                     /Target_base="T"
                     /Oligo_base="A"
                     /Oligo_name="P-2832"
                     /annotation_group="e702a8b7-1553-43ed-b535-b6c2b7b7cae3"
                     /label="T/A"
     mismatch        46
                     /Target_base="T"
                     /Oligo_base="G"
                     /Oligo_name="P-2832"
                     /annotation_group="9934116f-8caf-4b11-af15-eaa5d95761df"
                     /label="T/G"
     mismatch        46
                     /Target_base="T"
                     /Oligo_base="G"
                     /Oligo_name="P-2832"
                     /annotation_group="22102f65-a6c0-469e-a0b7-d1294d59d2d8"
                     /label="T/G"
     mismatch        46
                     /Target_base="T"
                     /Oligo_base="G"
                     /Oligo_name="P-2832"
                     /annotation_group="fb4ffa2c-ae74-4d98-a43e-9dd926f5dd57"
                     /label="T/G"
     mismatch        46
                     /Target_base="T"
                     /Oligo_base="G"
                     /Oligo_name="P-2832"
                     /annotation_group="223387ba-dfd8-4022-8c88-214f015ed076"
                     /label="T/G"
     mismatch        46
                     /Target_base="T"
                     /Oligo_base="G"
                     /Oligo_name="P-2832"
                     /annotation_group="ed38dd5a-78b5-4cb7-ba36-44e9611ac051"
                     /label="T/G"
     mismatch        46
                     /Target_base="T"
                     /Oligo_base="G"
                     /Oligo_name="P-2832"
                     /annotation_group="c2851b9c-dbf2-4821-8572-692cd3571be9"
                     /label="T/G"
     mismatch        46
                     /Target_base="A"
                     /Oligo_base="C"
                     /Oligo_name="P-2832"
                     /annotation_group="20d7a3c3-93ae-4c49-81c2-4472d160ea18"
                     /label="A/C"
     mismatch        46
                     /Target_base="A"
                     /Oligo_base="G"
                     /Oligo_name="P-2832"
                     /annotation_group="50d1884c-286a-49f5-be65-0812387ce55d"
                     /label="A/G"
     mismatch        46
                     /Target_base="A"
                     /Oligo_base="C"
                     /Oligo_name="P-2832"
                     /annotation_group="5b255b2c-54ad-4013-a299-f9290845db14"
                     /label="A/C"
     mismatch        46
                     /Target_base="A"
                     /Oligo_base="C"
                     /Oligo_name="P-2832"
                     /annotation_group="49fa575c-bc9e-4ca8-964d-389cb0ec890a"
                     /label="A/C"
     mismatch        46
                     /Target_base="A"
                     /Oligo_base="G"
                     /Oligo_name="P-2832"
                     /annotation_group="0c9e27a7-3293-49a1-8d47-83a623f046d6"
                     /label="A/G"
     mismatch        46
                     /Target_base="A"
                     /Oligo_base="T"
                     /Oligo_name="P-2832"
                     /annotation_group="dbfec758-ad92-4302-9efe-0a3816d21956"
                     /label="A/T"
     mismatch        46
                     /Target_base="A"
                     /Oligo_base="G"
                     /Oligo_name="P-2832"
                     /annotation_group="f0a53c2d-f66c-4798-9af8-cd3f2a9dccf3"
                     /label="A/G"
     mismatch        46
                     /Target_base="A"
                     /Oligo_base="C"
                     /Oligo_name="P-2832"
                     /annotation_group="ec606edf-5561-4a96-9d0e-d31a01a27169"
                     /label="A/C"
     mismatch        46
                     /Target_base="A"
                     /Oligo_base="T"
                     /Oligo_name="P-2832"
                     /annotation_group="3fcfb370-09f9-4c8f-a20d-44e2abed47b7"
                     /label="A/T"
     mismatch        46
                     /Target_base="A"
                     /Oligo_base="G"
                     /Oligo_name="P-2832"
                     /annotation_group="8211ba84-341c-44b0-8759-2c887bd86510"
                     /label="A/G"
     mismatch        46
                     /Target_base="A"
                     /Oligo_base="C"
                     /Oligo_name="P-2938"
                     /annotation_group="eebff055-4fc8-4e4e-917f-40a2c460497e"
                     /label="A/C"
     mismatch        46
                     /Target_base="A"
                     /Oligo_base="C"
                     /Oligo_name="P-2938"
                     /annotation_group="8f902bfb-2310-4088-9b44-4eeb02cd0145"
                     /label="A/C"
     mismatch        46
                     /Target_base="A"
                     /Oligo_base="C"
                     /Oligo_name="P-2938"
                     /annotation_group="e53fc528-9c49-4a2b-bf02-75c2f9bd7444"
                     /label="A/C"
     mismatch        46
                     /Target_base="A"
                     /Oligo_base="C"
                     /Oligo_name="P-2938"
                     /annotation_group="5f9c4a74-c294-4e27-8f3d-cfdf738eee37"
                     /label="A/C"
     mismatch        46
                     /Target_base="A"
                     /Oligo_base="C"
                     /Oligo_name="P-2938"
                     /annotation_group="993979ff-e9c6-4f9c-a1c9-1428c7642a25"
                     /label="A/C"
     mismatch        46
                     /Target_base="A"
                     /Oligo_base="G"
                     /Oligo_name="P-2938"
                     /annotation_group="b505efab-39fe-4ed4-8195-a3c175145f97"
                     /label="A/G"
     mismatch        46
                     /Target_base="A"
                     /Oligo_base="C"
                     /Oligo_name="P-2938"
                     /annotation_group="b49d9007-db0b-4da9-b8c3-553884bc6b59"
                     /label="A/C"
     mismatch        46
                     /Target_base="A"
                     /Oligo_base="T"
                     /Oligo_name="P-2938"
                     /annotation_group="4705031a-7040-49d3-ba56-f12a2e458815"
                     /label="A/T"
     mismatch        46
                     /Target_base="A"
                     /Oligo_base="T"
                     /Oligo_name="P-2938"
                     /annotation_group="46325413-cf1d-427a-ba1f-e619cb0df508"
                     /label="A/T"
     mismatch        46
                     /Target_base="A"
                     /Oligo_base="C"
                     /Oligo_name="P-2938"
                     /annotation_group="b2a54364-245a-48af-ab8e-7a808b04f462"
                     /label="A/C"
     mismatch        46
                     /Target_base="A"
                     /Oligo_base="T"
                     /Oligo_name="P-2938"
                     /annotation_group="3b0026f8-4bd4-4157-a378-aaa9792102d3"
                     /label="A/T"
     mismatch        46
                     /Target_base="A"
                     /Oligo_base="C"
                     /Oligo_name="P-2938"
                     /annotation_group="ab9c7698-f00e-44b8-845e-22fd092ef402"
                     /label="A/C"
     mismatch        46
                     /Target_base="A"
                     /Oligo_base="C"
                     /Oligo_name="P-2938"
                     /annotation_group="c9b334d4-75e7-499f-8f27-73fe484e0181"
                     /label="A/C"
     mismatch        46
                     /Target_base="A"
                     /Oligo_base="T"
                     /Oligo_name="P-2938"
                     /annotation_group="5fd55671-6628-48b6-b9a5-5b7670b51824"
                     /label="A/T"
     mismatch        46
                     /Target_base="A"
                     /Oligo_base="T"
                     /Oligo_name="P-2938"
                     /annotation_group="d43333d7-aa98-4be7-b749-254aebd226f3"
                     /label="A/T"
     mismatch        46
                     /Target_base="A"
                     /Oligo_base="C"
                     /Oligo_name="P-2938"
                     /annotation_group="fb83d362-d789-47d5-ba16-591df5153037"
                     /label="A/C"
     mismatch        46
                     /Target_base="A"
                     /Oligo_base="G"
                     /Oligo_name="P-2938"
                     /annotation_group="96f1c008-8383-4e77-aaf2-d3ce0d7ce8a4"
                     /label="A/G"
     mismatch        47
                     /Target_base="T"
                     /Oligo_base="A"
                     /Oligo_name="P-2832"
                     /annotation_group="d1b7c741-a50f-4b9f-b68d-15775832275f"
                     /label="T/A"
     mismatch        47
                     /Target_base="T"
                     /Oligo_base="A"
                     /Oligo_name="P-2832"
                     /annotation_group="e702a8b7-1553-43ed-b535-b6c2b7b7cae3"
                     /label="T/A"
     mismatch        47
                     /Target_base="T"
                     /Oligo_base="C"
                     /Oligo_name="P-2832"
                     /annotation_group="9934116f-8caf-4b11-af15-eaa5d95761df"
                     /label="T/C"
     mismatch        47
                     /Target_base="T"
                     /Oligo_base="G"
                     /Oligo_name="P-2832"
                     /annotation_group="22102f65-a6c0-469e-a0b7-d1294d59d2d8"
                     /label="T/G"
     mismatch        47
                     /Target_base="T"
                     /Oligo_base="A"
                     /Oligo_name="P-2832"
                     /annotation_group="fb4ffa2c-ae74-4d98-a43e-9dd926f5dd57"
                     /label="T/A"
     mismatch        47
                     /Target_base="T"
                     /Oligo_base="G"
                     /Oligo_name="P-2832"
                     /annotation_group="ccda0adf-9cbb-4163-b2c4-65904b9f88da"
                     /label="T/G"
     mismatch        47
                     /Target_base="T"
                     /Oligo_base="G"
                     /Oligo_name="P-2832"
                     /annotation_group="cbf790a0-c993-4e38-b7da-746588e98cac"
                     /label="T/G"
     mismatch        47
                     /Target_base="T"
                     /Oligo_base="G"
                     /Oligo_name="P-2832"
                     /annotation_group="c2851b9c-dbf2-4821-8572-692cd3571be9"
                     /label="T/G"
     mismatch        47
                     /Target_base="T"
                     /Oligo_base="G"
                     /Oligo_name="P-2832"
                     /annotation_group="5717f99e-6338-4f90-8db1-e52846c43275"
                     /label="T/G"
     mismatch        47
                     /Target_base="A"
                     /Oligo_base="T"
                     /Oligo_name="P-2832"
                     /annotation_group="20d7a3c3-93ae-4c49-81c2-4472d160ea18"
                     /label="A/T"
     mismatch        47
                     /Target_base="A"
                     /Oligo_base="C"
                     /Oligo_name="P-2832"
                     /annotation_group="876fdbff-f50d-42fa-b692-7fda8e612356"
                     /label="A/C"
     mismatch        47
                     /Target_base="A"
                     /Oligo_base="G"
                     /Oligo_name="P-2832"
                     /annotation_group="c7eef172-8cc8-48f6-b351-54ba7678cb56"
                     /label="A/G"
     mismatch        47
                     /Target_base="A"
                     /Oligo_base="G"
                     /Oligo_name="P-2832"
                     /annotation_group="7c91c3df-6b28-4432-bb92-d0575f0c2e25"
                     /label="A/G"
     mismatch        47
                     /Target_base="A"
                     /Oligo_base="C"
                     /Oligo_name="P-2832"
                     /annotation_group="49fa575c-bc9e-4ca8-964d-389cb0ec890a"
                     /label="A/C"
     mismatch        47
                     /Target_base="A"
                     /Oligo_base="C"
                     /Oligo_name="P-2832"
                     /annotation_group="0c9e27a7-3293-49a1-8d47-83a623f046d6"
                     /label="A/C"
     mismatch        47
                     /Target_base="A"
                     /Oligo_base="G"
                     /Oligo_name="P-2832"
                     /annotation_group="febbacd0-a9a9-4377-b7da-886b01095c7b"
                     /label="A/G"
     mismatch        47
                     /Target_base="A"
                     /Oligo_base="T"
                     /Oligo_name="P-2832"
                     /annotation_group="dbfec758-ad92-4302-9efe-0a3816d21956"
                     /label="A/T"
     mismatch        47
                     /Target_base="A"
                     /Oligo_base="G"
                     /Oligo_name="P-2832"
                     /annotation_group="ec606edf-5561-4a96-9d0e-d31a01a27169"
                     /label="A/G"
     mismatch        47
                     /Target_base="A"
                     /Oligo_base="C"
                     /Oligo_name="P-2832"
                     /annotation_group="3fcfb370-09f9-4c8f-a20d-44e2abed47b7"
                     /label="A/C"
     mismatch        47
                     /Target_base="A"
                     /Oligo_base="T"
                     /Oligo_name="P-2832"
                     /annotation_group="7fea5b2d-0d46-4667-b66d-9e6e86dd56bc"
                     /label="A/T"
     mismatch        47
                     /Target_base="A"
                     /Oligo_base="G"
                     /Oligo_name="P-2832"
                     /annotation_group="ff13683e-70ce-4ccb-a706-45d5d668ab3f"
                     /label="A/G"
     mismatch        47
                     /Target_base="A"
                     /Oligo_base="T"
                     /Oligo_name="P-2938"
                     /annotation_group="eebff055-4fc8-4e4e-917f-40a2c460497e"
                     /label="A/T"
     mismatch        47
                     /Target_base="A"
                     /Oligo_base="C"
                     /Oligo_name="P-2938"
                     /annotation_group="7ce38477-fa8d-4fd6-a146-49091150eece"
                     /label="A/C"
     mismatch        47
                     /Target_base="A"
                     /Oligo_base="C"
                     /Oligo_name="P-2938"
                     /annotation_group="e53fc528-9c49-4a2b-bf02-75c2f9bd7444"
                     /label="A/C"
     mismatch        47
                     /Target_base="A"
                     /Oligo_base="C"
                     /Oligo_name="P-2938"
                     /annotation_group="c4c7f6e9-bad8-4f75-b965-87905396851f"
                     /label="A/C"
     mismatch        47
                     /Target_base="A"
                     /Oligo_base="C"
                     /Oligo_name="P-2938"
                     /annotation_group="993979ff-e9c6-4f9c-a1c9-1428c7642a25"
                     /label="A/C"
     mismatch        47
                     /Target_base="A"
                     /Oligo_base="G"
                     /Oligo_name="P-2938"
                     /annotation_group="b49d9007-db0b-4da9-b8c3-553884bc6b59"
                     /label="A/G"
     mismatch        47
                     /Target_base="A"
                     /Oligo_base="C"
                     /Oligo_name="P-2938"
                     /annotation_group="1beeb17e-e5b3-4ab0-b605-f35bcd14d2f2"
                     /label="A/C"
     mismatch        47
                     /Target_base="A"
                     /Oligo_base="G"
                     /Oligo_name="P-2938"
                     /annotation_group="46325413-cf1d-427a-ba1f-e619cb0df508"
                     /label="A/G"
     mismatch        47
                     /Target_base="A"
                     /Oligo_base="C"
                     /Oligo_name="P-2938"
                     /annotation_group="5fd55671-6628-48b6-b9a5-5b7670b51824"
                     /label="A/C"
     mismatch        47
                     /Target_base="A"
                     /Oligo_base="T"
                     /Oligo_name="P-2938"
                     /annotation_group="d43333d7-aa98-4be7-b749-254aebd226f3"
                     /label="A/T"
     mismatch        47
                     /Target_base="A"
                     /Oligo_base="T"
                     /Oligo_name="P-2938"
                     /annotation_group="fb83d362-d789-47d5-ba16-591df5153037"
                     /label="A/T"
     mismatch        47
                     /Target_base="A"
                     /Oligo_base="C"
                     /Oligo_name="P-2938"
                     /annotation_group="96f1c008-8383-4e77-aaf2-d3ce0d7ce8a4"
                     /label="A/C"
     mismatch        48
                     /Target_base="G"
                     /Oligo_base="A"
                     /Oligo_name="P-2832"
                     /annotation_group="d76f86f0-6f81-4da1-b375-765cb940afaf"
                     /label="G/A"
     mismatch        48
                     /Target_base="G"
                     /Oligo_base="C"
                     /Oligo_name="P-2832"
                     /annotation_group="e702a8b7-1553-43ed-b535-b6c2b7b7cae3"
                     /label="G/C"
     mismatch        48
                     /Target_base="G"
                     /Oligo_base="C"
                     /Oligo_name="P-2832"
                     /annotation_group="22102f65-a6c0-469e-a0b7-d1294d59d2d8"
                     /label="G/C"
     mismatch        48
                     /Target_base="G"
                     /Oligo_base="A"
                     /Oligo_name="P-2832"
                     /annotation_group="ccda0adf-9cbb-4163-b2c4-65904b9f88da"
                     /label="G/A"
     mismatch        48
                     /Target_base="G"
                     /Oligo_base="C"
                     /Oligo_name="P-2832"
                     /annotation_group="ed38dd5a-78b5-4cb7-ba36-44e9611ac051"
                     /label="G/C"
     mismatch        48
                     /Target_base="G"
                     /Oligo_base="T"
                     /Oligo_name="P-2832"
                     /annotation_group="c2851b9c-dbf2-4821-8572-692cd3571be9"
                     /label="G/T"
     mismatch        48
                     /Target_base="C"
                     /Oligo_base="T"
                     /Oligo_name="P-2832"
                     /annotation_group="876fdbff-f50d-42fa-b692-7fda8e612356"
                     /label="C/T"
     mismatch        48
                     /Target_base="C"
                     /Oligo_base="T"
                     /Oligo_name="P-2832"
                     /annotation_group="c7eef172-8cc8-48f6-b351-54ba7678cb56"
                     /label="C/T"
     mismatch        48
                     /Target_base="C"
                     /Oligo_base="G"
                     /Oligo_name="P-2832"
                     /annotation_group="50d1884c-286a-49f5-be65-0812387ce55d"
                     /label="C/G"
     mismatch        48
                     /Target_base="C"
                     /Oligo_base="A"
                     /Oligo_name="P-2832"
                     /annotation_group="5b255b2c-54ad-4013-a299-f9290845db14"
                     /label="C/A"
     mismatch        48
                     /Target_base="C"
                     /Oligo_base="A"
                     /Oligo_name="P-2832"
                     /annotation_group="49fa575c-bc9e-4ca8-964d-389cb0ec890a"
                     /label="C/A"
     mismatch        48
                     /Target_base="C"
                     /Oligo_base="T"
                     /Oligo_name="P-2832"
                     /annotation_group="dbfec758-ad92-4302-9efe-0a3816d21956"
                     /label="C/T"
     mismatch        48
                     /Target_base="C"
                     /Oligo_base="G"
                     /Oligo_name="P-2832"
                     /annotation_group="f0a53c2d-f66c-4798-9af8-cd3f2a9dccf3"
                     /label="C/G"
     mismatch        48
                     /Target_base="C"
                     /Oligo_base="A"
                     /Oligo_name="P-2832"
                     /annotation_group="ec606edf-5561-4a96-9d0e-d31a01a27169"
                     /label="C/A"
     mismatch        48
                     /Target_base="C"
                     /Oligo_base="G"
                     /Oligo_name="P-2832"
                     /annotation_group="3fcfb370-09f9-4c8f-a20d-44e2abed47b7"
                     /label="C/G"
     mismatch        48
                     /Target_base="C"
                     /Oligo_base="T"
                     /Oligo_name="P-2832"
                     /annotation_group="8211ba84-341c-44b0-8759-2c887bd86510"
                     /label="C/T"
     mismatch        48
                     /Target_base="C"
                     /Oligo_base="A"
                     /Oligo_name="P-2832"
                     /annotation_group="ff13683e-70ce-4ccb-a706-45d5d668ab3f"
                     /label="C/A"
     mismatch        48
                     /Target_base="C"
                     /Oligo_base="G"
                     /Oligo_name="P-2832"
                     /annotation_group="02250b2b-3633-4ba9-a627-c56ad1698a6b"
                     /label="C/G"
     mismatch        48
                     /Target_base="C"
                     /Oligo_base="T"
                     /Oligo_name="P-2938"
                     /annotation_group="7ce38477-fa8d-4fd6-a146-49091150eece"
                     /label="C/T"
     mismatch        48
                     /Target_base="C"
                     /Oligo_base="A"
                     /Oligo_name="P-2938"
                     /annotation_group="293239be-bace-40fb-b27b-c92c1b599a10"
                     /label="C/A"
     mismatch        48
                     /Target_base="C"
                     /Oligo_base="A"
                     /Oligo_name="P-2938"
                     /annotation_group="e6066286-9303-4138-b0d5-62cefb67b9ec"
                     /label="C/A"
     mismatch        48
                     /Target_base="C"
                     /Oligo_base="A"
                     /Oligo_name="P-2938"
                     /annotation_group="8f902bfb-2310-4088-9b44-4eeb02cd0145"
                     /label="C/A"
     mismatch        48
                     /Target_base="C"
                     /Oligo_base="A"
                     /Oligo_name="P-2938"
                     /annotation_group="e53fc528-9c49-4a2b-bf02-75c2f9bd7444"
                     /label="C/A"
     mismatch        48
                     /Target_base="C"
                     /Oligo_base="A"
                     /Oligo_name="P-2938"
                     /annotation_group="993979ff-e9c6-4f9c-a1c9-1428c7642a25"
                     /label="C/A"
     mismatch        48
                     /Target_base="C"
                     /Oligo_base="A"
                     /Oligo_name="P-2938"
                     /annotation_group="b505efab-39fe-4ed4-8195-a3c175145f97"
                     /label="C/A"
     mismatch        48
                     /Target_base="C"
                     /Oligo_base="A"
                     /Oligo_name="P-2938"
                     /annotation_group="b49d9007-db0b-4da9-b8c3-553884bc6b59"
                     /label="C/A"
     mismatch        48
                     /Target_base="C"
                     /Oligo_base="G"
                     /Oligo_name="P-2938"
                     /annotation_group="1beeb17e-e5b3-4ab0-b605-f35bcd14d2f2"
                     /label="C/G"
     mismatch        48
                     /Target_base="C"
                     /Oligo_base="A"
                     /Oligo_name="P-2938"
                     /annotation_group="4705031a-7040-49d3-ba56-f12a2e458815"
                     /label="C/A"
     mismatch        48
                     /Target_base="C"
                     /Oligo_base="T"
                     /Oligo_name="P-2938"
                     /annotation_group="46325413-cf1d-427a-ba1f-e619cb0df508"
                     /label="C/T"
     mismatch        48
                     /Target_base="C"
                     /Oligo_base="A"
                     /Oligo_name="P-2938"
                     /annotation_group="3b0026f8-4bd4-4157-a378-aaa9792102d3"
                     /label="C/A"
     mismatch        48
                     /Target_base="C"
                     /Oligo_base="T"
                     /Oligo_name="P-2938"
                     /annotation_group="c9b334d4-75e7-499f-8f27-73fe484e0181"
                     /label="C/T"
     mismatch        48
                     /Target_base="C"
                     /Oligo_base="A"
                     /Oligo_name="P-2938"
                     /annotation_group="5fd55671-6628-48b6-b9a5-5b7670b51824"
                     /label="C/A"
     mismatch        48
                     /Target_base="C"
                     /Oligo_base="T"
                     /Oligo_name="P-2938"
                     /annotation_group="fb83d362-d789-47d5-ba16-591df5153037"
                     /label="C/T"
     mismatch        48
                     /Target_base="C"
                     /Oligo_base="T"
                     /Oligo_name="P-2938"
                     /annotation_group="96f1c008-8383-4e77-aaf2-d3ce0d7ce8a4"
                     /label="C/T"
     mismatch        49
                     /Target_base="T"
                     /Oligo_base="A"
                     /Oligo_name="P-2832"
                     /annotation_group="d1b7c741-a50f-4b9f-b68d-15775832275f"
                     /label="T/A"
     mismatch        49
                     /Target_base="T"
                     /Oligo_base="G"
                     /Oligo_name="P-2832"
                     /annotation_group="d76f86f0-6f81-4da1-b375-765cb940afaf"
                     /label="T/G"
     mismatch        49
                     /Target_base="T"
                     /Oligo_base="C"
                     /Oligo_name="P-2832"
                     /annotation_group="e702a8b7-1553-43ed-b535-b6c2b7b7cae3"
                     /label="T/C"
     mismatch        49
                     /Target_base="T"
                     /Oligo_base="A"
                     /Oligo_name="P-2832"
                     /annotation_group="9934116f-8caf-4b11-af15-eaa5d95761df"
                     /label="T/A"
     mismatch        49
                     /Target_base="T"
                     /Oligo_base="G"
                     /Oligo_name="P-2832"
                     /annotation_group="22102f65-a6c0-469e-a0b7-d1294d59d2d8"
                     /label="T/G"
     mismatch        49
                     /Target_base="T"
                     /Oligo_base="G"
                     /Oligo_name="P-2832"
                     /annotation_group="fb4ffa2c-ae74-4d98-a43e-9dd926f5dd57"
                     /label="T/G"
     mismatch        49
                     /Target_base="T"
                     /Oligo_base="G"
                     /Oligo_name="P-2832"
                     /annotation_group="ccda0adf-9cbb-4163-b2c4-65904b9f88da"
                     /label="T/G"
     mismatch        49
                     /Target_base="T"
                     /Oligo_base="A"
                     /Oligo_name="P-2832"
                     /annotation_group="223387ba-dfd8-4022-8c88-214f015ed076"
                     /label="T/A"
     mismatch        49
                     /Target_base="T"
                     /Oligo_base="C"
                     /Oligo_name="P-2832"
                     /annotation_group="c2851b9c-dbf2-4821-8572-692cd3571be9"
                     /label="T/C"
     mismatch        49
                     /Target_base="A"
                     /Oligo_base="T"
                     /Oligo_name="P-2832"
                     /annotation_group="20d7a3c3-93ae-4c49-81c2-4472d160ea18"
                     /label="A/T"
     mismatch        49
                     /Target_base="A"
                     /Oligo_base="C"
                     /Oligo_name="P-2832"
                     /annotation_group="876fdbff-f50d-42fa-b692-7fda8e612356"
                     /label="A/C"
     mismatch        49
                     /Target_base="A"
                     /Oligo_base="G"
                     /Oligo_name="P-2832"
                     /annotation_group="c7eef172-8cc8-48f6-b351-54ba7678cb56"
                     /label="A/G"
     mismatch        49
                     /Target_base="A"
                     /Oligo_base="T"
                     /Oligo_name="P-2832"
                     /annotation_group="50d1884c-286a-49f5-be65-0812387ce55d"
                     /label="A/T"
     mismatch        49
                     /Target_base="A"
                     /Oligo_base="G"
                     /Oligo_name="P-2832"
                     /annotation_group="7c91c3df-6b28-4432-bb92-d0575f0c2e25"
                     /label="A/G"
     mismatch        49
                     /Target_base="A"
                     /Oligo_base="C"
                     /Oligo_name="P-2832"
                     /annotation_group="febbacd0-a9a9-4377-b7da-886b01095c7b"
                     /label="A/C"
     mismatch        49
                     /Target_base="A"
                     /Oligo_base="T"
                     /Oligo_name="P-2832"
                     /annotation_group="dbfec758-ad92-4302-9efe-0a3816d21956"
                     /label="A/T"
     mismatch        49
                     /Target_base="A"
                     /Oligo_base="G"
                     /Oligo_name="P-2832"
                     /annotation_group="ec606edf-5561-4a96-9d0e-d31a01a27169"
                     /label="A/G"
     mismatch        49
                     /Target_base="A"
                     /Oligo_base="G"
                     /Oligo_name="P-2832"
                     /annotation_group="7fea5b2d-0d46-4667-b66d-9e6e86dd56bc"
                     /label="A/G"
     mismatch        49
                     /Target_base="A"
                     /Oligo_base="C"
                     /Oligo_name="P-2832"
                     /annotation_group="8211ba84-341c-44b0-8759-2c887bd86510"
                     /label="A/C"
     mismatch        49
                     /Target_base="A"
                     /Oligo_base="T"
                     /Oligo_name="P-2832"
                     /annotation_group="ff13683e-70ce-4ccb-a706-45d5d668ab3f"
                     /label="A/T"
     mismatch        49
                     /Target_base="A"
                     /Oligo_base="T"
                     /Oligo_name="P-2938"
                     /annotation_group="eebff055-4fc8-4e4e-917f-40a2c460497e"
                     /label="A/T"
     mismatch        49
                     /Target_base="A"
                     /Oligo_base="C"
                     /Oligo_name="P-2938"
                     /annotation_group="7ce38477-fa8d-4fd6-a146-49091150eece"
                     /label="A/C"
     mismatch        49
                     /Target_base="A"
                     /Oligo_base="C"
                     /Oligo_name="P-2938"
                     /annotation_group="293239be-bace-40fb-b27b-c92c1b599a10"
                     /label="A/C"
     mismatch        49
                     /Target_base="A"
                     /Oligo_base="C"
                     /Oligo_name="P-2938"
                     /annotation_group="5f9c4a74-c294-4e27-8f3d-cfdf738eee37"
                     /label="A/C"
     mismatch        49
                     /Target_base="A"
                     /Oligo_base="C"
                     /Oligo_name="P-2938"
                     /annotation_group="993979ff-e9c6-4f9c-a1c9-1428c7642a25"
                     /label="A/C"
     mismatch        49
                     /Target_base="A"
                     /Oligo_base="G"
                     /Oligo_name="P-2938"
                     /annotation_group="b505efab-39fe-4ed4-8195-a3c175145f97"
                     /label="A/G"
     mismatch        49
                     /Target_base="A"
                     /Oligo_base="G"
                     /Oligo_name="P-2938"
                     /annotation_group="3cf56cda-e876-436c-b856-8b662d7fff72"
                     /label="A/G"
     mismatch        49
                     /Target_base="A"
                     /Oligo_base="C"
                     /Oligo_name="P-2938"
                     /annotation_group="4705031a-7040-49d3-ba56-f12a2e458815"
                     /label="A/C"
     mismatch        49
                     /Target_base="A"
                     /Oligo_base="T"
                     /Oligo_name="P-2938"
                     /annotation_group="b2a54364-245a-48af-ab8e-7a808b04f462"
                     /label="A/T"
     mismatch        49
                     /Target_base="A"
                     /Oligo_base="C"
                     /Oligo_name="P-2938"
                     /annotation_group="3b0026f8-4bd4-4157-a378-aaa9792102d3"
                     /label="A/C"
     mismatch        49
                     /Target_base="A"
                     /Oligo_base="T"
                     /Oligo_name="P-2938"
                     /annotation_group="ab9c7698-f00e-44b8-845e-22fd092ef402"
                     /label="A/T"
     mismatch        49
                     /Target_base="A"
                     /Oligo_base="C"
                     /Oligo_name="P-2938"
                     /annotation_group="c9b334d4-75e7-499f-8f27-73fe484e0181"
                     /label="A/C"
     mismatch        49
                     /Target_base="A"
                     /Oligo_base="T"
                     /Oligo_name="P-2938"
                     /annotation_group="5fd55671-6628-48b6-b9a5-5b7670b51824"
                     /label="A/T"
     mismatch        49
                     /Target_base="A"
                     /Oligo_base="C"
                     /Oligo_name="P-2938"
                     /annotation_group="fb83d362-d789-47d5-ba16-591df5153037"
                     /label="A/C"
     mismatch        49
                     /Target_base="A"
                     /Oligo_base="T"
                     /Oligo_name="P-2938"
                     /annotation_group="96f1c008-8383-4e77-aaf2-d3ce0d7ce8a4"
                     /label="A/T"
     mismatch        50
                     /Target_base="T"
                     /Oligo_base="G"
                     /Oligo_name="P-2832"
                     /annotation_group="d1b7c741-a50f-4b9f-b68d-15775832275f"
                     /label="T/G"
     mismatch        50
                     /Target_base="T"
                     /Oligo_base="A"
                     /Oligo_name="P-2832"
                     /annotation_group="d76f86f0-6f81-4da1-b375-765cb940afaf"
                     /label="T/A"
     mismatch        50
                     /Target_base="T"
                     /Oligo_base="G"
                     /Oligo_name="P-2832"
                     /annotation_group="e702a8b7-1553-43ed-b535-b6c2b7b7cae3"
                     /label="T/G"
     mismatch        50
                     /Target_base="T"
                     /Oligo_base="G"
                     /Oligo_name="P-2832"
                     /annotation_group="9934116f-8caf-4b11-af15-eaa5d95761df"
                     /label="T/G"
     mismatch        50
                     /Target_base="T"
                     /Oligo_base="A"
                     /Oligo_name="P-2832"
                     /annotation_group="22102f65-a6c0-469e-a0b7-d1294d59d2d8"
                     /label="T/A"
     mismatch        50
                     /Target_base="T"
                     /Oligo_base="C"
                     /Oligo_name="P-2832"
                     /annotation_group="fb4ffa2c-ae74-4d98-a43e-9dd926f5dd57"
                     /label="T/C"
     mismatch        50
                     /Target_base="T"
                     /Oligo_base="G"
                     /Oligo_name="P-2832"
                     /annotation_group="ccda0adf-9cbb-4163-b2c4-65904b9f88da"
                     /label="T/G"
     mismatch        50
                     /Target_base="T"
                     /Oligo_base="G"
                     /Oligo_name="P-2832"
                     /annotation_group="223387ba-dfd8-4022-8c88-214f015ed076"
                     /label="T/G"
     mismatch        50
                     /Target_base="T"
                     /Oligo_base="G"
                     /Oligo_name="P-2832"
                     /annotation_group="cbf790a0-c993-4e38-b7da-746588e98cac"
                     /label="T/G"
     mismatch        50
                     /Target_base="T"
                     /Oligo_base="C"
                     /Oligo_name="P-2832"
                     /annotation_group="ed38dd5a-78b5-4cb7-ba36-44e9611ac051"
                     /label="T/C"
     mismatch        50
                     /Target_base="T"
                     /Oligo_base="C"
                     /Oligo_name="P-2832"
                     /annotation_group="5717f99e-6338-4f90-8db1-e52846c43275"
                     /label="T/C"
     mismatch        50
                     /Target_base="A"
                     /Oligo_base="G"
                     /Oligo_name="P-2832"
                     /annotation_group="20d7a3c3-93ae-4c49-81c2-4472d160ea18"
                     /label="A/G"
     mismatch        50
                     /Target_base="A"
                     /Oligo_base="T"
                     /Oligo_name="P-2832"
                     /annotation_group="876fdbff-f50d-42fa-b692-7fda8e612356"
                     /label="A/T"
     mismatch        50
                     /Target_base="A"
                     /Oligo_base="G"
                     /Oligo_name="P-2832"
                     /annotation_group="c7eef172-8cc8-48f6-b351-54ba7678cb56"
                     /label="A/G"
     mismatch        50
                     /Target_base="A"
                     /Oligo_base="G"
                     /Oligo_name="P-2832"
                     /annotation_group="50d1884c-286a-49f5-be65-0812387ce55d"
                     /label="A/G"
     mismatch        50
                     /Target_base="A"
                     /Oligo_base="G"
                     /Oligo_name="P-2832"
                     /annotation_group="7c91c3df-6b28-4432-bb92-d0575f0c2e25"
                     /label="A/G"
     mismatch        50
                     /Target_base="A"
                     /Oligo_base="G"
                     /Oligo_name="P-2832"
                     /annotation_group="5b255b2c-54ad-4013-a299-f9290845db14"
                     /label="A/G"
     mismatch        50
                     /Target_base="A"
                     /Oligo_base="G"
                     /Oligo_name="P-2832"
                     /annotation_group="dbfec758-ad92-4302-9efe-0a3816d21956"
                     /label="A/G"
     mismatch        50
                     /Target_base="A"
                     /Oligo_base="T"
                     /Oligo_name="P-2832"
                     /annotation_group="f0a53c2d-f66c-4798-9af8-cd3f2a9dccf3"
                     /label="A/T"
     mismatch        50
                     /Target_base="A"
                     /Oligo_base="G"
                     /Oligo_name="P-2832"
                     /annotation_group="3fcfb370-09f9-4c8f-a20d-44e2abed47b7"
                     /label="A/G"
     mismatch        50
                     /Target_base="A"
                     /Oligo_base="G"
                     /Oligo_name="P-2832"
                     /annotation_group="8211ba84-341c-44b0-8759-2c887bd86510"
                     /label="A/G"
     mismatch        50
                     /Target_base="A"
                     /Oligo_base="C"
                     /Oligo_name="P-2832"
                     /annotation_group="ff13683e-70ce-4ccb-a706-45d5d668ab3f"
                     /label="A/C"
     mismatch        50
                     /Target_base="A"
                     /Oligo_base="T"
                     /Oligo_name="P-2832"
                     /annotation_group="02250b2b-3633-4ba9-a627-c56ad1698a6b"
                     /label="A/T"
     mismatch        50
                     /Target_base="A"
                     /Oligo_base="G"
                     /Oligo_name="P-2938"
                     /annotation_group="eebff055-4fc8-4e4e-917f-40a2c460497e"
                     /label="A/G"
     mismatch        50
                     /Target_base="A"
                     /Oligo_base="T"
                     /Oligo_name="P-2938"
                     /annotation_group="7ce38477-fa8d-4fd6-a146-49091150eece"
                     /label="A/T"
     mismatch        50
                     /Target_base="A"
                     /Oligo_base="T"
                     /Oligo_name="P-2938"
                     /annotation_group="293239be-bace-40fb-b27b-c92c1b599a10"
                     /label="A/T"
     mismatch        50
                     /Target_base="A"
                     /Oligo_base="C"
                     /Oligo_name="P-2938"
                     /annotation_group="e6066286-9303-4138-b0d5-62cefb67b9ec"
                     /label="A/C"
     mismatch        50
                     /Target_base="A"
                     /Oligo_base="C"
                     /Oligo_name="P-2938"
                     /annotation_group="993979ff-e9c6-4f9c-a1c9-1428c7642a25"
                     /label="A/C"
     mismatch        50
                     /Target_base="A"
                     /Oligo_base="T"
                     /Oligo_name="P-2938"
                     /annotation_group="b505efab-39fe-4ed4-8195-a3c175145f97"
                     /label="A/T"
     mismatch        50
                     /Target_base="A"
                     /Oligo_base="G"
                     /Oligo_name="P-2938"
                     /annotation_group="b49d9007-db0b-4da9-b8c3-553884bc6b59"
                     /label="A/G"
     mismatch        50
                     /Target_base="A"
                     /Oligo_base="G"
                     /Oligo_name="P-2938"
                     /annotation_group="4705031a-7040-49d3-ba56-f12a2e458815"
                     /label="A/G"
     mismatch        50
                     /Target_base="A"
                     /Oligo_base="G"
                     /Oligo_name="P-2938"
                     /annotation_group="b2a54364-245a-48af-ab8e-7a808b04f462"
                     /label="A/G"
     mismatch        50
                     /Target_base="A"
                     /Oligo_base="C"
                     /Oligo_name="P-2938"
                     /annotation_group="6d561f8e-39f7-42ef-b1bc-a1984c7441d0"
                     /label="A/C"
     mismatch        50
                     /Target_base="A"
                     /Oligo_base="C"
                     /Oligo_name="P-2938"
                     /annotation_group="5fd55671-6628-48b6-b9a5-5b7670b51824"
                     /label="A/C"
     mismatch        50
                     /Target_base="A"
                     /Oligo_base="T"
                     /Oligo_name="P-2938"
                     /annotation_group="d43333d7-aa98-4be7-b749-254aebd226f3"
                     /label="A/T"
     mismatch        50
                     /Target_base="A"
                     /Oligo_base="C"
                     /Oligo_name="P-2938"
                     /annotation_group="96f1c008-8383-4e77-aaf2-d3ce0d7ce8a4"
                     /label="A/C"
     mismatch        50
                     /Target_base="A"
                     /Oligo_base="C"
                     /Oligo_name="P-2938"
                     /annotation_group="02944541-1db1-4d07-8ab5-f4b6828ffde4"
                     /label="A/C"
     mismatch        51
                     /Target_base="A"
                     /Oligo_base="C"
                     /Oligo_name="P-2832"
                     /annotation_group="d1b7c741-a50f-4b9f-b68d-15775832275f"
                     /label="A/C"
     mismatch        51
                     /Target_base="A"
                     /Oligo_base="G"
                     /Oligo_name="P-2832"
                     /annotation_group="d76f86f0-6f81-4da1-b375-765cb940afaf"
                     /label="A/G"
     mismatch        51
                     /Target_base="A"
                     /Oligo_base="G"
                     /Oligo_name="P-2832"
                     /annotation_group="22102f65-a6c0-469e-a0b7-d1294d59d2d8"
                     /label="A/G"
     mismatch        51
                     /Target_base="A"
                     /Oligo_base="G"
                     /Oligo_name="P-2832"
                     /annotation_group="fb4ffa2c-ae74-4d98-a43e-9dd926f5dd57"
                     /label="A/G"
     mismatch        51
                     /Target_base="A"
                     /Oligo_base="C"
                     /Oligo_name="P-2832"
                     /annotation_group="ccda0adf-9cbb-4163-b2c4-65904b9f88da"
                     /label="A/C"
     mismatch        51
                     /Target_base="A"
                     /Oligo_base="G"
                     /Oligo_name="P-2832"
                     /annotation_group="223387ba-dfd8-4022-8c88-214f015ed076"
                     /label="A/G"
     mismatch        51
                     /Target_base="A"
                     /Oligo_base="C"
                     /Oligo_name="P-2832"
                     /annotation_group="c2851b9c-dbf2-4821-8572-692cd3571be9"
                     /label="A/C"
     mismatch        51
                     /Target_base="A"
                     /Oligo_base="T"
                     /Oligo_name="P-2832"
                     /annotation_group="5717f99e-6338-4f90-8db1-e52846c43275"
                     /label="A/T"
     mismatch        51
                     /Target_base="A"
                     /Oligo_base="T"
                     /Oligo_name="P-2832"
                     /annotation_group="e2d8c8a2-ba00-4a3d-a5aa-17dfee97ba9c"
                     /label="A/T"
     mismatch        51
                     /Target_base="T"
                     /Oligo_base="G"
                     /Oligo_name="P-2832"
                     /annotation_group="20d7a3c3-93ae-4c49-81c2-4472d160ea18"
                     /label="T/G"
     mismatch        51
                     /Target_base="T"
                     /Oligo_base="G"
                     /Oligo_name="P-2832"
                     /annotation_group="876fdbff-f50d-42fa-b692-7fda8e612356"
                     /label="T/G"
     mismatch        51
                     /Target_base="T"
                     /Oligo_base="G"
                     /Oligo_name="P-2832"
                     /annotation_group="50d1884c-286a-49f5-be65-0812387ce55d"
                     /label="T/G"
     mismatch        51
                     /Target_base="T"
                     /Oligo_base="A"
                     /Oligo_name="P-2832"
                     /annotation_group="7c91c3df-6b28-4432-bb92-d0575f0c2e25"
                     /label="T/A"
     mismatch        51
                     /Target_base="T"
                     /Oligo_base="A"
                     /Oligo_name="P-2832"
                     /annotation_group="5b255b2c-54ad-4013-a299-f9290845db14"
                     /label="T/A"
     mismatch        51
                     /Target_base="T"
                     /Oligo_base="G"
                     /Oligo_name="P-2832"
                     /annotation_group="49fa575c-bc9e-4ca8-964d-389cb0ec890a"
                     /label="T/G"
     mismatch        51
                     /Target_base="T"
                     /Oligo_base="A"
                     /Oligo_name="P-2832"
                     /annotation_group="0c9e27a7-3293-49a1-8d47-83a623f046d6"
                     /label="T/A"
     mismatch        51
                     /Target_base="T"
                     /Oligo_base="A"
                     /Oligo_name="P-2832"
                     /annotation_group="febbacd0-a9a9-4377-b7da-886b01095c7b"
                     /label="T/A"
     mismatch        51
                     /Target_base="T"
                     /Oligo_base="G"
                     /Oligo_name="P-2832"
                     /annotation_group="dbfec758-ad92-4302-9efe-0a3816d21956"
                     /label="T/G"
     mismatch        51
                     /Target_base="T"
                     /Oligo_base="A"
                     /Oligo_name="P-2832"
                     /annotation_group="3fcfb370-09f9-4c8f-a20d-44e2abed47b7"
                     /label="T/A"
     mismatch        51
                     /Target_base="T"
                     /Oligo_base="G"
                     /Oligo_name="P-2832"
                     /annotation_group="7fea5b2d-0d46-4667-b66d-9e6e86dd56bc"
                     /label="T/G"
     mismatch        51
                     /Target_base="T"
                     /Oligo_base="A"
                     /Oligo_name="P-2832"
                     /annotation_group="8211ba84-341c-44b0-8759-2c887bd86510"
                     /label="T/A"
     mismatch        51
                     /Target_base="T"
                     /Oligo_base="G"
                     /Oligo_name="P-2832"
                     /annotation_group="ff13683e-70ce-4ccb-a706-45d5d668ab3f"
                     /label="T/G"
     mismatch        51
                     /Target_base="T"
                     /Oligo_base="C"
                     /Oligo_name="P-2832"
                     /annotation_group="02250b2b-3633-4ba9-a627-c56ad1698a6b"
                     /label="T/C"
     mismatch        51
                     /Target_base="T"
                     /Oligo_base="C"
                     /Oligo_name="P-2832"
                     /annotation_group="2ea5107e-a50c-4fff-8176-c98a83c4c0d2"
                     /label="T/C"
     mismatch        51
                     /Target_base="T"
                     /Oligo_base="G"
                     /Oligo_name="P-2938"
                     /annotation_group="eebff055-4fc8-4e4e-917f-40a2c460497e"
                     /label="T/G"
     mismatch        51
                     /Target_base="T"
                     /Oligo_base="G"
                     /Oligo_name="P-2938"
                     /annotation_group="7ce38477-fa8d-4fd6-a146-49091150eece"
                     /label="T/G"
     mismatch        51
                     /Target_base="T"
                     /Oligo_base="C"
                     /Oligo_name="P-2938"
                     /annotation_group="293239be-bace-40fb-b27b-c92c1b599a10"
                     /label="T/C"
     mismatch        51
                     /Target_base="T"
                     /Oligo_base="C"
                     /Oligo_name="P-2938"
                     /annotation_group="8f902bfb-2310-4088-9b44-4eeb02cd0145"
                     /label="T/C"
     mismatch        51
                     /Target_base="T"
                     /Oligo_base="A"
                     /Oligo_name="P-2938"
                     /annotation_group="e53fc528-9c49-4a2b-bf02-75c2f9bd7444"
                     /label="T/A"
     mismatch        51
                     /Target_base="T"
                     /Oligo_base="A"
                     /Oligo_name="P-2938"
                     /annotation_group="c4c7f6e9-bad8-4f75-b965-87905396851f"
                     /label="T/A"
     mismatch        51
                     /Target_base="T"
                     /Oligo_base="A"
                     /Oligo_name="P-2938"
                     /annotation_group="5f9c4a74-c294-4e27-8f3d-cfdf738eee37"
                     /label="T/A"
     mismatch        51
                     /Target_base="T"
                     /Oligo_base="A"
                     /Oligo_name="P-2938"
                     /annotation_group="993979ff-e9c6-4f9c-a1c9-1428c7642a25"
                     /label="T/A"
     mismatch        51
                     /Target_base="T"
                     /Oligo_base="G"
                     /Oligo_name="P-2938"
                     /annotation_group="1beeb17e-e5b3-4ab0-b605-f35bcd14d2f2"
                     /label="T/G"
     mismatch        51
                     /Target_base="T"
                     /Oligo_base="A"
                     /Oligo_name="P-2938"
                     /annotation_group="3cf56cda-e876-436c-b856-8b662d7fff72"
                     /label="T/A"
     mismatch        51
                     /Target_base="T"
                     /Oligo_base="A"
                     /Oligo_name="P-2938"
                     /annotation_group="4705031a-7040-49d3-ba56-f12a2e458815"
                     /label="T/A"
     mismatch        51
                     /Target_base="T"
                     /Oligo_base="C"
                     /Oligo_name="P-2938"
                     /annotation_group="46325413-cf1d-427a-ba1f-e619cb0df508"
                     /label="T/C"
     mismatch        51
                     /Target_base="T"
                     /Oligo_base="C"
                     /Oligo_name="P-2938"
                     /annotation_group="3b0026f8-4bd4-4157-a378-aaa9792102d3"
                     /label="T/C"
     mismatch        51
                     /Target_base="T"
                     /Oligo_base="A"
                     /Oligo_name="P-2938"
                     /annotation_group="ab9c7698-f00e-44b8-845e-22fd092ef402"
                     /label="T/A"
     mismatch        51
                     /Target_base="T"
                     /Oligo_base="C"
                     /Oligo_name="P-2938"
                     /annotation_group="c9b334d4-75e7-499f-8f27-73fe484e0181"
                     /label="T/C"
     mismatch        51
                     /Target_base="T"
                     /Oligo_base="A"
                     /Oligo_name="P-2938"
                     /annotation_group="5fd55671-6628-48b6-b9a5-5b7670b51824"
                     /label="T/A"
     mismatch        51
                     /Target_base="T"
                     /Oligo_base="C"
                     /Oligo_name="P-2938"
                     /annotation_group="d43333d7-aa98-4be7-b749-254aebd226f3"
                     /label="T/C"
     mismatch        51
                     /Target_base="T"
                     /Oligo_base="A"
                     /Oligo_name="P-2938"
                     /annotation_group="96f1c008-8383-4e77-aaf2-d3ce0d7ce8a4"
                     /label="T/A"
     mismatch        51
                     /Target_base="T"
                     /Oligo_base="C"
                     /Oligo_name="P-2938"
                     /annotation_group="98e7656f-a75c-43de-a37a-3702fd190dab"
                     /label="T/C"
     mismatch        52
                     /Target_base="A"
                     /Oligo_base="T"
                     /Oligo_name="P-2832"
                     /annotation_group="d1b7c741-a50f-4b9f-b68d-15775832275f"
                     /label="A/T"
     mismatch        52
                     /Target_base="A"
                     /Oligo_base="C"
                     /Oligo_name="P-2832"
                     /annotation_group="d76f86f0-6f81-4da1-b375-765cb940afaf"
                     /label="A/C"
     mismatch        52
                     /Target_base="A"
                     /Oligo_base="G"
                     /Oligo_name="P-2832"
                     /annotation_group="ccda0adf-9cbb-4163-b2c4-65904b9f88da"
                     /label="A/G"
     mismatch        52
                     /Target_base="A"
                     /Oligo_base="C"
                     /Oligo_name="P-2832"
                     /annotation_group="223387ba-dfd8-4022-8c88-214f015ed076"
                     /label="A/C"
     mismatch        52
                     /Target_base="A"
                     /Oligo_base="G"
                     /Oligo_name="P-2832"
                     /annotation_group="cbf790a0-c993-4e38-b7da-746588e98cac"
                     /label="A/G"
     mismatch        52
                     /Target_base="A"
                     /Oligo_base="C"
                     /Oligo_name="P-2832"
                     /annotation_group="5717f99e-6338-4f90-8db1-e52846c43275"
                     /label="A/C"
     mismatch        52
                     /Target_base="A"
                     /Oligo_base="T"
                     /Oligo_name="P-2832"
                     /annotation_group="e2d8c8a2-ba00-4a3d-a5aa-17dfee97ba9c"
                     /label="A/T"
     mismatch        52
                     /Target_base="A"
                     /Oligo_base="T"
                     /Oligo_name="P-2832"
                     /annotation_group="f0a3f7ff-c58b-4608-b460-d005c3376991"
                     /label="A/T"
     mismatch        52
                     /Target_base="T"
                     /Oligo_base="G"
                     /Oligo_name="P-2832"
                     /annotation_group="876fdbff-f50d-42fa-b692-7fda8e612356"
                     /label="T/G"
     mismatch        52
                     /Target_base="T"
                     /Oligo_base="G"
                     /Oligo_name="P-2832"
                     /annotation_group="7c91c3df-6b28-4432-bb92-d0575f0c2e25"
                     /label="T/G"
     mismatch        52
                     /Target_base="T"
                     /Oligo_base="G"
                     /Oligo_name="P-2832"
                     /annotation_group="5b255b2c-54ad-4013-a299-f9290845db14"
                     /label="T/G"
     mismatch        52
                     /Target_base="T"
                     /Oligo_base="A"
                     /Oligo_name="P-2832"
                     /annotation_group="49fa575c-bc9e-4ca8-964d-389cb0ec890a"
                     /label="T/A"
     mismatch        52
                     /Target_base="T"
                     /Oligo_base="G"
                     /Oligo_name="P-2832"
                     /annotation_group="0c9e27a7-3293-49a1-8d47-83a623f046d6"
                     /label="T/G"
     mismatch        52
                     /Target_base="T"
                     /Oligo_base="A"
                     /Oligo_name="P-2832"
                     /annotation_group="febbacd0-a9a9-4377-b7da-886b01095c7b"
                     /label="T/A"
     mismatch        52
                     /Target_base="T"
                     /Oligo_base="A"
                     /Oligo_name="P-2832"
                     /annotation_group="dbfec758-ad92-4302-9efe-0a3816d21956"
                     /label="T/A"
     mismatch        52
                     /Target_base="T"
                     /Oligo_base="A"
                     /Oligo_name="P-2832"
                     /annotation_group="7fea5b2d-0d46-4667-b66d-9e6e86dd56bc"
                     /label="T/A"
     mismatch        52
                     /Target_base="T"
                     /Oligo_base="G"
                     /Oligo_name="P-2832"
                     /annotation_group="8211ba84-341c-44b0-8759-2c887bd86510"
                     /label="T/G"
     mismatch        52
                     /Target_base="T"
                     /Oligo_base="A"
                     /Oligo_name="P-2832"
                     /annotation_group="ff13683e-70ce-4ccb-a706-45d5d668ab3f"
                     /label="T/A"
     mismatch        52
                     /Target_base="T"
                     /Oligo_base="G"
                     /Oligo_name="P-2832"
                     /annotation_group="02250b2b-3633-4ba9-a627-c56ad1698a6b"
                     /label="T/G"
     mismatch        52
                     /Target_base="T"
                     /Oligo_base="G"
                     /Oligo_name="P-2832"
                     /annotation_group="2ea5107e-a50c-4fff-8176-c98a83c4c0d2"
                     /label="T/G"
     mismatch        52
                     /Target_base="T"
                     /Oligo_base="G"
                     /Oligo_name="P-2938"
                     /annotation_group="7ce38477-fa8d-4fd6-a146-49091150eece"
                     /label="T/G"
     mismatch        52
                     /Target_base="T"
                     /Oligo_base="C"
                     /Oligo_name="P-2938"
                     /annotation_group="e6066286-9303-4138-b0d5-62cefb67b9ec"
                     /label="T/C"
     mismatch        52
                     /Target_base="T"
                     /Oligo_base="C"
                     /Oligo_name="P-2938"
                     /annotation_group="e53fc528-9c49-4a2b-bf02-75c2f9bd7444"
                     /label="T/C"
     mismatch        52
                     /Target_base="T"
                     /Oligo_base="A"
                     /Oligo_name="P-2938"
                     /annotation_group="c4c7f6e9-bad8-4f75-b965-87905396851f"
                     /label="T/A"
     mismatch        52
                     /Target_base="T"
                     /Oligo_base="A"
                     /Oligo_name="P-2938"
                     /annotation_group="5f9c4a74-c294-4e27-8f3d-cfdf738eee37"
                     /label="T/A"
     mismatch        52
                     /Target_base="T"
                     /Oligo_base="A"
                     /Oligo_name="P-2938"
                     /annotation_group="993979ff-e9c6-4f9c-a1c9-1428c7642a25"
                     /label="T/A"
     mismatch        52
                     /Target_base="T"
                     /Oligo_base="G"
                     /Oligo_name="P-2938"
                     /annotation_group="3cf56cda-e876-436c-b856-8b662d7fff72"
                     /label="T/G"
     mismatch        52
                     /Target_base="T"
                     /Oligo_base="A"
                     /Oligo_name="P-2938"
                     /annotation_group="4705031a-7040-49d3-ba56-f12a2e458815"
                     /label="T/A"
     mismatch        52
                     /Target_base="T"
                     /Oligo_base="G"
                     /Oligo_name="P-2938"
                     /annotation_group="46325413-cf1d-427a-ba1f-e619cb0df508"
                     /label="T/G"
     mismatch        52
                     /Target_base="T"
                     /Oligo_base="A"
                     /Oligo_name="P-2938"
                     /annotation_group="b2a54364-245a-48af-ab8e-7a808b04f462"
                     /label="T/A"
     mismatch        52
                     /Target_base="T"
                     /Oligo_base="G"
                     /Oligo_name="P-2938"
                     /annotation_group="6d561f8e-39f7-42ef-b1bc-a1984c7441d0"
                     /label="T/G"
     mismatch        52
                     /Target_base="T"
                     /Oligo_base="C"
                     /Oligo_name="P-2938"
                     /annotation_group="ab9c7698-f00e-44b8-845e-22fd092ef402"
                     /label="T/C"
     mismatch        52
                     /Target_base="T"
                     /Oligo_base="C"
                     /Oligo_name="P-2938"
                     /annotation_group="5fd55671-6628-48b6-b9a5-5b7670b51824"
                     /label="T/C"
     mismatch        52
                     /Target_base="T"
                     /Oligo_base="A"
                     /Oligo_name="P-2938"
                     /annotation_group="d43333d7-aa98-4be7-b749-254aebd226f3"
                     /label="T/A"
     mismatch        52
                     /Target_base="T"
                     /Oligo_base="C"
                     /Oligo_name="P-2938"
                     /annotation_group="fb83d362-d789-47d5-ba16-591df5153037"
                     /label="T/C"
     mismatch        52
                     /Target_base="T"
                     /Oligo_base="C"
                     /Oligo_name="P-2938"
                     /annotation_group="02944541-1db1-4d07-8ab5-f4b6828ffde4"
                     /label="T/C"
     mismatch        52
                     /Target_base="T"
                     /Oligo_base="C"
                     /Oligo_name="P-2938"
                     /annotation_group="e7b40b06-00f8-48ae-9b26-cb405578959e"
                     /label="T/C"
     mismatch        53
                     /Target_base="A"
                     /Oligo_base="T"
                     /Oligo_name="P-2832"
                     /annotation_group="d76f86f0-6f81-4da1-b375-765cb940afaf"
                     /label="A/T"
     mismatch        53
                     /Target_base="A"
                     /Oligo_base="G"
                     /Oligo_name="P-2832"
                     /annotation_group="fb4ffa2c-ae74-4d98-a43e-9dd926f5dd57"
                     /label="A/G"
     mismatch        53
                     /Target_base="A"
                     /Oligo_base="G"
                     /Oligo_name="P-2832"
                     /annotation_group="223387ba-dfd8-4022-8c88-214f015ed076"
                     /label="A/G"
     mismatch        53
                     /Target_base="A"
                     /Oligo_base="G"
                     /Oligo_name="P-2832"
                     /annotation_group="cbf790a0-c993-4e38-b7da-746588e98cac"
                     /label="A/G"
     mismatch        53
                     /Target_base="A"
                     /Oligo_base="T"
                     /Oligo_name="P-2832"
                     /annotation_group="ed38dd5a-78b5-4cb7-ba36-44e9611ac051"
                     /label="A/T"
     mismatch        53
                     /Target_base="A"
                     /Oligo_base="T"
                     /Oligo_name="P-2832"
                     /annotation_group="e2d8c8a2-ba00-4a3d-a5aa-17dfee97ba9c"
                     /label="A/T"
     mismatch        53
                     /Target_base="A"
                     /Oligo_base="T"
                     /Oligo_name="P-2832"
                     /annotation_group="f0a3f7ff-c58b-4608-b460-d005c3376991"
                     /label="A/T"
     mismatch        53
                     /Target_base="T"
                     /Oligo_base="A"
                     /Oligo_name="P-2832"
                     /annotation_group="c7eef172-8cc8-48f6-b351-54ba7678cb56"
                     /label="T/A"
     mismatch        53
                     /Target_base="T"
                     /Oligo_base="C"
                     /Oligo_name="P-2832"
                     /annotation_group="5b255b2c-54ad-4013-a299-f9290845db14"
                     /label="T/C"
     mismatch        53
                     /Target_base="T"
                     /Oligo_base="G"
                     /Oligo_name="P-2832"
                     /annotation_group="49fa575c-bc9e-4ca8-964d-389cb0ec890a"
                     /label="T/G"
     mismatch        53
                     /Target_base="T"
                     /Oligo_base="A"
                     /Oligo_name="P-2832"
                     /annotation_group="0c9e27a7-3293-49a1-8d47-83a623f046d6"
                     /label="T/A"
     mismatch        53
                     /Target_base="T"
                     /Oligo_base="G"
                     /Oligo_name="P-2832"
                     /annotation_group="febbacd0-a9a9-4377-b7da-886b01095c7b"
                     /label="T/G"
     mismatch        53
                     /Target_base="T"
                     /Oligo_base="A"
                     /Oligo_name="P-2832"
                     /annotation_group="dbfec758-ad92-4302-9efe-0a3816d21956"
                     /label="T/A"
     mismatch        53
                     /Target_base="T"
                     /Oligo_base="A"
                     /Oligo_name="P-2832"
                     /annotation_group="8211ba84-341c-44b0-8759-2c887bd86510"
                     /label="T/A"
     mismatch        53
                     /Target_base="T"
                     /Oligo_base="G"
                     /Oligo_name="P-2832"
                     /annotation_group="ff13683e-70ce-4ccb-a706-45d5d668ab3f"
                     /label="T/G"
     mismatch        53
                     /Target_base="T"
                     /Oligo_base="A"
                     /Oligo_name="P-2832"
                     /annotation_group="02250b2b-3633-4ba9-a627-c56ad1698a6b"
                     /label="T/A"
     mismatch        53
                     /Target_base="T"
                     /Oligo_base="A"
                     /Oligo_name="P-2832"
                     /annotation_group="2ea5107e-a50c-4fff-8176-c98a83c4c0d2"
                     /label="T/A"
     mismatch        53
                     /Target_base="T"
                     /Oligo_base="C"
                     /Oligo_name="P-2832"
                     /annotation_group="cd3274ca-bd7f-4ff6-b089-c76a424a0825"
                     /label="T/C"
     mismatch        53
                     /Target_base="T"
                     /Oligo_base="G"
                     /Oligo_name="P-2938"
                     /annotation_group="293239be-bace-40fb-b27b-c92c1b599a10"
                     /label="T/G"
     mismatch        53
                     /Target_base="T"
                     /Oligo_base="C"
                     /Oligo_name="P-2938"
                     /annotation_group="8f902bfb-2310-4088-9b44-4eeb02cd0145"
                     /label="T/C"
     mismatch        53
                     /Target_base="T"
                     /Oligo_base="C"
                     /Oligo_name="P-2938"
                     /annotation_group="c4c7f6e9-bad8-4f75-b965-87905396851f"
                     /label="T/C"
     mismatch        53
                     /Target_base="T"
                     /Oligo_base="A"
                     /Oligo_name="P-2938"
                     /annotation_group="5f9c4a74-c294-4e27-8f3d-cfdf738eee37"
                     /label="T/A"
     mismatch        53
                     /Target_base="T"
                     /Oligo_base="A"
                     /Oligo_name="P-2938"
                     /annotation_group="993979ff-e9c6-4f9c-a1c9-1428c7642a25"
                     /label="T/A"
     mismatch        53
                     /Target_base="T"
                     /Oligo_base="G"
                     /Oligo_name="P-2938"
                     /annotation_group="4705031a-7040-49d3-ba56-f12a2e458815"
                     /label="T/G"
     mismatch        53
                     /Target_base="T"
                     /Oligo_base="A"
                     /Oligo_name="P-2938"
                     /annotation_group="46325413-cf1d-427a-ba1f-e619cb0df508"
                     /label="T/A"
     mismatch        53
                     /Target_base="T"
                     /Oligo_base="A"
                     /Oligo_name="P-2938"
                     /annotation_group="b2a54364-245a-48af-ab8e-7a808b04f462"
                     /label="T/A"
     mismatch        53
                     /Target_base="T"
                     /Oligo_base="G"
                     /Oligo_name="P-2938"
                     /annotation_group="3b0026f8-4bd4-4157-a378-aaa9792102d3"
                     /label="T/G"
     mismatch        53
                     /Target_base="T"
                     /Oligo_base="A"
                     /Oligo_name="P-2938"
                     /annotation_group="ab9c7698-f00e-44b8-845e-22fd092ef402"
                     /label="T/A"
     mismatch        53
                     /Target_base="T"
                     /Oligo_base="A"
                     /Oligo_name="P-2938"
                     /annotation_group="c9b334d4-75e7-499f-8f27-73fe484e0181"
                     /label="T/A"
     mismatch        53
                     /Target_base="T"
                     /Oligo_base="C"
                     /Oligo_name="P-2938"
                     /annotation_group="d43333d7-aa98-4be7-b749-254aebd226f3"
                     /label="T/C"
     mismatch        53
                     /Target_base="T"
                     /Oligo_base="A"
                     /Oligo_name="P-2938"
                     /annotation_group="fb83d362-d789-47d5-ba16-591df5153037"
                     /label="T/A"
     mismatch        53
                     /Target_base="T"
                     /Oligo_base="C"
                     /Oligo_name="P-2938"
                     /annotation_group="96f1c008-8383-4e77-aaf2-d3ce0d7ce8a4"
                     /label="T/C"
     mismatch        53
                     /Target_base="T"
                     /Oligo_base="A"
                     /Oligo_name="P-2938"
                     /annotation_group="02944541-1db1-4d07-8ab5-f4b6828ffde4"
                     /label="T/A"
     mismatch        53
                     /Target_base="T"
                     /Oligo_base="C"
                     /Oligo_name="P-2938"
                     /annotation_group="98e7656f-a75c-43de-a37a-3702fd190dab"
                     /label="T/C"
     mismatch        54
                     /Target_base="T"
                     /Oligo_base="G"
                     /Oligo_name="P-2832"
                     /annotation_group="d1b7c741-a50f-4b9f-b68d-15775832275f"
                     /label="T/G"
     mismatch        54
                     /Target_base="T"
                     /Oligo_base="A"
                     /Oligo_name="P-2832"
                     /annotation_group="d76f86f0-6f81-4da1-b375-765cb940afaf"
                     /label="T/A"
     mismatch        54
                     /Target_base="T"
                     /Oligo_base="G"
                     /Oligo_name="P-2832"
                     /annotation_group="e702a8b7-1553-43ed-b535-b6c2b7b7cae3"
                     /label="T/G"
     mismatch        54
                     /Target_base="T"
                     /Oligo_base="C"
                     /Oligo_name="P-2832"
                     /annotation_group="9934116f-8caf-4b11-af15-eaa5d95761df"
                     /label="T/C"
     mismatch        54
                     /Target_base="T"
                     /Oligo_base="A"
                     /Oligo_name="P-2832"
                     /annotation_group="22102f65-a6c0-469e-a0b7-d1294d59d2d8"
                     /label="T/A"
     mismatch        54
                     /Target_base="T"
                     /Oligo_base="A"
                     /Oligo_name="P-2832"
                     /annotation_group="fb4ffa2c-ae74-4d98-a43e-9dd926f5dd57"
                     /label="T/A"
     mismatch        54
                     /Target_base="T"
                     /Oligo_base="G"
                     /Oligo_name="P-2832"
                     /annotation_group="ccda0adf-9cbb-4163-b2c4-65904b9f88da"
                     /label="T/G"
     mismatch        54
                     /Target_base="T"
                     /Oligo_base="A"
                     /Oligo_name="P-2832"
                     /annotation_group="223387ba-dfd8-4022-8c88-214f015ed076"
                     /label="T/A"
     mismatch        54
                     /Target_base="T"
                     /Oligo_base="C"
                     /Oligo_name="P-2832"
                     /annotation_group="cbf790a0-c993-4e38-b7da-746588e98cac"
                     /label="T/C"
     mismatch        54
                     /Target_base="T"
                     /Oligo_base="A"
                     /Oligo_name="P-2832"
                     /annotation_group="5717f99e-6338-4f90-8db1-e52846c43275"
                     /label="T/A"
     mismatch        54
                     /Target_base="T"
                     /Oligo_base="G"
                     /Oligo_name="P-2832"
                     /annotation_group="e2d8c8a2-ba00-4a3d-a5aa-17dfee97ba9c"
                     /label="T/G"
     mismatch        54
                     /Target_base="A"
                     /Oligo_base="T"
                     /Oligo_name="P-2832"
                     /annotation_group="20d7a3c3-93ae-4c49-81c2-4472d160ea18"
                     /label="A/T"
     mismatch        54
                     /Target_base="A"
                     /Oligo_base="T"
                     /Oligo_name="P-2832"
                     /annotation_group="876fdbff-f50d-42fa-b692-7fda8e612356"
                     /label="A/T"
     mismatch        54
                     /Target_base="A"
                     /Oligo_base="G"
                     /Oligo_name="P-2832"
                     /annotation_group="7c91c3df-6b28-4432-bb92-d0575f0c2e25"
                     /label="A/G"
     mismatch        54
                     /Target_base="A"
                     /Oligo_base="G"
                     /Oligo_name="P-2832"
                     /annotation_group="5b255b2c-54ad-4013-a299-f9290845db14"
                     /label="A/G"
     mismatch        54
                     /Target_base="A"
                     /Oligo_base="C"
                     /Oligo_name="P-2832"
                     /annotation_group="49fa575c-bc9e-4ca8-964d-389cb0ec890a"
                     /label="A/C"
     mismatch        54
                     /Target_base="A"
                     /Oligo_base="G"
                     /Oligo_name="P-2832"
                     /annotation_group="0c9e27a7-3293-49a1-8d47-83a623f046d6"
                     /label="A/G"
     mismatch        54
                     /Target_base="A"
                     /Oligo_base="G"
                     /Oligo_name="P-2832"
                     /annotation_group="f0a53c2d-f66c-4798-9af8-cd3f2a9dccf3"
                     /label="A/G"
     mismatch        54
                     /Target_base="A"
                     /Oligo_base="T"
                     /Oligo_name="P-2832"
                     /annotation_group="ec606edf-5561-4a96-9d0e-d31a01a27169"
                     /label="A/T"
     mismatch        54
                     /Target_base="A"
                     /Oligo_base="T"
                     /Oligo_name="P-2832"
                     /annotation_group="3fcfb370-09f9-4c8f-a20d-44e2abed47b7"
                     /label="A/T"
     mismatch        54
                     /Target_base="A"
                     /Oligo_base="T"
                     /Oligo_name="P-2832"
                     /annotation_group="7fea5b2d-0d46-4667-b66d-9e6e86dd56bc"
                     /label="A/T"
     mismatch        54
                     /Target_base="A"
                     /Oligo_base="T"
                     /Oligo_name="P-2832"
                     /annotation_group="8211ba84-341c-44b0-8759-2c887bd86510"
                     /label="A/T"
     mismatch        54
                     /Target_base="A"
                     /Oligo_base="G"
                     /Oligo_name="P-2832"
                     /annotation_group="02250b2b-3633-4ba9-a627-c56ad1698a6b"
                     /label="A/G"
     mismatch        54
                     /Target_base="A"
                     /Oligo_base="T"
                     /Oligo_name="P-2832"
                     /annotation_group="2ea5107e-a50c-4fff-8176-c98a83c4c0d2"
                     /label="A/T"
     mismatch        54
                     /Target_base="A"
                     /Oligo_base="G"
                     /Oligo_name="P-2832"
                     /annotation_group="cd3274ca-bd7f-4ff6-b089-c76a424a0825"
                     /label="A/G"
     mismatch        54
                     /Target_base="A"
                     /Oligo_base="C"
                     /Oligo_name="P-2832"
                     /annotation_group="439f40dc-a31f-4ae6-aa17-d85c6828717e"
                     /label="A/C"
     mismatch        54
                     /Target_base="A"
                     /Oligo_base="T"
                     /Oligo_name="P-2938"
                     /annotation_group="eebff055-4fc8-4e4e-917f-40a2c460497e"
                     /label="A/T"
     mismatch        54
                     /Target_base="A"
                     /Oligo_base="T"
                     /Oligo_name="P-2938"
                     /annotation_group="7ce38477-fa8d-4fd6-a146-49091150eece"
                     /label="A/T"
     mismatch        54
                     /Target_base="A"
                     /Oligo_base="G"
                     /Oligo_name="P-2938"
                     /annotation_group="293239be-bace-40fb-b27b-c92c1b599a10"
                     /label="A/G"
     mismatch        54
                     /Target_base="A"
                     /Oligo_base="G"
                     /Oligo_name="P-2938"
                     /annotation_group="e6066286-9303-4138-b0d5-62cefb67b9ec"
                     /label="A/G"
     mismatch        54
                     /Target_base="A"
                     /Oligo_base="T"
                     /Oligo_name="P-2938"
                     /annotation_group="8f902bfb-2310-4088-9b44-4eeb02cd0145"
                     /label="A/T"
     mismatch        54
                     /Target_base="A"
                     /Oligo_base="C"
                     /Oligo_name="P-2938"
                     /annotation_group="e53fc528-9c49-4a2b-bf02-75c2f9bd7444"
                     /label="A/C"
     mismatch        54
                     /Target_base="A"
                     /Oligo_base="T"
                     /Oligo_name="P-2938"
                     /annotation_group="c4c7f6e9-bad8-4f75-b965-87905396851f"
                     /label="A/T"
     mismatch        54
                     /Target_base="A"
                     /Oligo_base="C"
                     /Oligo_name="P-2938"
                     /annotation_group="5f9c4a74-c294-4e27-8f3d-cfdf738eee37"
                     /label="A/C"
     mismatch        54
                     /Target_base="A"
                     /Oligo_base="C"
                     /Oligo_name="P-2938"
                     /annotation_group="b505efab-39fe-4ed4-8195-a3c175145f97"
                     /label="A/C"
     mismatch        54
                     /Target_base="A"
                     /Oligo_base="T"
                     /Oligo_name="P-2938"
                     /annotation_group="b49d9007-db0b-4da9-b8c3-553884bc6b59"
                     /label="A/T"
     mismatch        54
                     /Target_base="A"
                     /Oligo_base="T"
                     /Oligo_name="P-2938"
                     /annotation_group="1beeb17e-e5b3-4ab0-b605-f35bcd14d2f2"
                     /label="A/T"
     mismatch        54
                     /Target_base="A"
                     /Oligo_base="T"
                     /Oligo_name="P-2938"
                     /annotation_group="3cf56cda-e876-436c-b856-8b662d7fff72"
                     /label="A/T"
     mismatch        54
                     /Target_base="A"
                     /Oligo_base="T"
                     /Oligo_name="P-2938"
                     /annotation_group="4705031a-7040-49d3-ba56-f12a2e458815"
                     /label="A/T"
     mismatch        54
                     /Target_base="A"
                     /Oligo_base="C"
                     /Oligo_name="P-2938"
                     /annotation_group="b2a54364-245a-48af-ab8e-7a808b04f462"
                     /label="A/C"
     mismatch        54
                     /Target_base="A"
                     /Oligo_base="T"
                     /Oligo_name="P-2938"
                     /annotation_group="3b0026f8-4bd4-4157-a378-aaa9792102d3"
                     /label="A/T"
     mismatch        54
                     /Target_base="A"
                     /Oligo_base="C"
                     /Oligo_name="P-2938"
                     /annotation_group="ab9c7698-f00e-44b8-845e-22fd092ef402"
                     /label="A/C"
     mismatch        54
                     /Target_base="A"
                     /Oligo_base="T"
                     /Oligo_name="P-2938"
                     /annotation_group="d43333d7-aa98-4be7-b749-254aebd226f3"
                     /label="A/T"
     mismatch        54
                     /Target_base="A"
                     /Oligo_base="C"
                     /Oligo_name="P-2938"
                     /annotation_group="fb83d362-d789-47d5-ba16-591df5153037"
                     /label="A/C"
     mismatch        54
                     /Target_base="A"
                     /Oligo_base="G"
                     /Oligo_name="P-2938"
                     /annotation_group="02944541-1db1-4d07-8ab5-f4b6828ffde4"
                     /label="A/G"
     mismatch        54
                     /Target_base="A"
                     /Oligo_base="C"
                     /Oligo_name="P-2938"
                     /annotation_group="e7b40b06-00f8-48ae-9b26-cb405578959e"
                     /label="A/C"
     mismatch        55
                     /Target_base="C"
                     /Oligo_base="A"
                     /Oligo_name="P-2832"
                     /annotation_group="d1b7c741-a50f-4b9f-b68d-15775832275f"
                     /label="C/A"
     mismatch        55
                     /Target_base="C"
                     /Oligo_base="G"
                     /Oligo_name="P-2832"
                     /annotation_group="d76f86f0-6f81-4da1-b375-765cb940afaf"
                     /label="C/G"
     mismatch        55
                     /Target_base="C"
                     /Oligo_base="G"
                     /Oligo_name="P-2832"
                     /annotation_group="e702a8b7-1553-43ed-b535-b6c2b7b7cae3"
                     /label="C/G"
     mismatch        55
                     /Target_base="C"
                     /Oligo_base="A"
                     /Oligo_name="P-2832"
                     /annotation_group="fb4ffa2c-ae74-4d98-a43e-9dd926f5dd57"
                     /label="C/A"
     mismatch        55
                     /Target_base="C"
                     /Oligo_base="A"
                     /Oligo_name="P-2832"
                     /annotation_group="ccda0adf-9cbb-4163-b2c4-65904b9f88da"
                     /label="C/A"
     mismatch        55
                     /Target_base="C"
                     /Oligo_base="G"
                     /Oligo_name="P-2832"
                     /annotation_group="223387ba-dfd8-4022-8c88-214f015ed076"
                     /label="C/G"
     mismatch        55
                     /Target_base="C"
                     /Oligo_base="G"
                     /Oligo_name="P-2832"
                     /annotation_group="cbf790a0-c993-4e38-b7da-746588e98cac"
                     /label="C/G"
     mismatch        55
                     /Target_base="C"
                     /Oligo_base="G"
                     /Oligo_name="P-2832"
                     /annotation_group="ed38dd5a-78b5-4cb7-ba36-44e9611ac051"
                     /label="C/G"
     mismatch        55
                     /Target_base="C"
                     /Oligo_base="T"
                     /Oligo_name="P-2832"
                     /annotation_group="c2851b9c-dbf2-4821-8572-692cd3571be9"
                     /label="C/T"
     mismatch        55
                     /Target_base="C"
                     /Oligo_base="T"
                     /Oligo_name="P-2832"
                     /annotation_group="5717f99e-6338-4f90-8db1-e52846c43275"
                     /label="C/T"
     mismatch        55
                     /Target_base="C"
                     /Oligo_base="G"
                     /Oligo_name="P-2832"
                     /annotation_group="e2d8c8a2-ba00-4a3d-a5aa-17dfee97ba9c"
                     /label="C/G"
     mismatch        55
                     /Target_base="C"
                     /Oligo_base="G"
                     /Oligo_name="P-2832"
                     /annotation_group="f0a3f7ff-c58b-4608-b460-d005c3376991"
                     /label="C/G"
     mismatch        55
                     /Target_base="G"
                     /Oligo_base="T"
                     /Oligo_name="P-2832"
                     /annotation_group="876fdbff-f50d-42fa-b692-7fda8e612356"
                     /label="G/T"
     mismatch        55
                     /Target_base="G"
                     /Oligo_base="C"
                     /Oligo_name="P-2832"
                     /annotation_group="c7eef172-8cc8-48f6-b351-54ba7678cb56"
                     /label="G/C"
     mismatch        55
                     /Target_base="G"
                     /Oligo_base="A"
                     /Oligo_name="P-2832"
                     /annotation_group="50d1884c-286a-49f5-be65-0812387ce55d"
                     /label="G/A"
     mismatch        55
                     /Target_base="G"
                     /Oligo_base="C"
                     /Oligo_name="P-2832"
                     /annotation_group="0c9e27a7-3293-49a1-8d47-83a623f046d6"
                     /label="G/C"
     mismatch        55
                     /Target_base="G"
                     /Oligo_base="T"
                     /Oligo_name="P-2832"
                     /annotation_group="3fcfb370-09f9-4c8f-a20d-44e2abed47b7"
                     /label="G/T"
     mismatch        55
                     /Target_base="G"
                     /Oligo_base="T"
                     /Oligo_name="P-2832"
                     /annotation_group="7fea5b2d-0d46-4667-b66d-9e6e86dd56bc"
                     /label="G/T"
     mismatch        55
                     /Target_base="G"
                     /Oligo_base="T"
                     /Oligo_name="P-2832"
                     /annotation_group="8211ba84-341c-44b0-8759-2c887bd86510"
                     /label="G/T"
     mismatch        55
                     /Target_base="G"
                     /Oligo_base="T"
                     /Oligo_name="P-2832"
                     /annotation_group="ff13683e-70ce-4ccb-a706-45d5d668ab3f"
                     /label="G/T"
     mismatch        55
                     /Target_base="G"
                     /Oligo_base="A"
                     /Oligo_name="P-2832"
                     /annotation_group="02250b2b-3633-4ba9-a627-c56ad1698a6b"
                     /label="G/A"
     mismatch        55
                     /Target_base="G"
                     /Oligo_base="A"
                     /Oligo_name="P-2832"
                     /annotation_group="2ea5107e-a50c-4fff-8176-c98a83c4c0d2"
                     /label="G/A"
     mismatch        55
                     /Target_base="G"
                     /Oligo_base="A"
                     /Oligo_name="P-2832"
                     /annotation_group="cd3274ca-bd7f-4ff6-b089-c76a424a0825"
                     /label="G/A"
     mismatch        55
                     /Target_base="G"
                     /Oligo_base="C"
                     /Oligo_name="P-2832"
                     /annotation_group="b835acb8-e4c3-4934-a131-c7f95415f510"
                     /label="G/C"
     mismatch        55
                     /Target_base="G"
                     /Oligo_base="T"
                     /Oligo_name="P-2938"
                     /annotation_group="7ce38477-fa8d-4fd6-a146-49091150eece"
                     /label="G/T"
     mismatch        55
                     /Target_base="G"
                     /Oligo_base="T"
                     /Oligo_name="P-2938"
                     /annotation_group="293239be-bace-40fb-b27b-c92c1b599a10"
                     /label="G/T"
     mismatch        55
                     /Target_base="G"
                     /Oligo_base="T"
                     /Oligo_name="P-2938"
                     /annotation_group="e53fc528-9c49-4a2b-bf02-75c2f9bd7444"
                     /label="G/T"
     mismatch        55
                     /Target_base="G"
                     /Oligo_base="C"
                     /Oligo_name="P-2938"
                     /annotation_group="c4c7f6e9-bad8-4f75-b965-87905396851f"
                     /label="G/C"
     mismatch        55
                     /Target_base="G"
                     /Oligo_base="T"
                     /Oligo_name="P-2938"
                     /annotation_group="5f9c4a74-c294-4e27-8f3d-cfdf738eee37"
                     /label="G/T"
     mismatch        55
                     /Target_base="G"
                     /Oligo_base="C"
                     /Oligo_name="P-2938"
                     /annotation_group="993979ff-e9c6-4f9c-a1c9-1428c7642a25"
                     /label="G/C"
     mismatch        55
                     /Target_base="G"
                     /Oligo_base="C"
                     /Oligo_name="P-2938"
                     /annotation_group="b505efab-39fe-4ed4-8195-a3c175145f97"
                     /label="G/C"
     mismatch        55
                     /Target_base="G"
                     /Oligo_base="C"
                     /Oligo_name="P-2938"
                     /annotation_group="b49d9007-db0b-4da9-b8c3-553884bc6b59"
                     /label="G/C"
     mismatch        55
                     /Target_base="G"
                     /Oligo_base="T"
                     /Oligo_name="P-2938"
                     /annotation_group="1beeb17e-e5b3-4ab0-b605-f35bcd14d2f2"
                     /label="G/T"
     mismatch        55
                     /Target_base="G"
                     /Oligo_base="T"
                     /Oligo_name="P-2938"
                     /annotation_group="3cf56cda-e876-436c-b856-8b662d7fff72"
                     /label="G/T"
     mismatch        55
                     /Target_base="G"
                     /Oligo_base="T"
                     /Oligo_name="P-2938"
                     /annotation_group="4705031a-7040-49d3-ba56-f12a2e458815"
                     /label="G/T"
     mismatch        55
                     /Target_base="G"
                     /Oligo_base="A"
                     /Oligo_name="P-2938"
                     /annotation_group="6d561f8e-39f7-42ef-b1bc-a1984c7441d0"
                     /label="G/A"
     mismatch        55
                     /Target_base="G"
                     /Oligo_base="A"
                     /Oligo_name="P-2938"
                     /annotation_group="3b0026f8-4bd4-4157-a378-aaa9792102d3"
                     /label="G/A"
     mismatch        55
                     /Target_base="G"
                     /Oligo_base="T"
                     /Oligo_name="P-2938"
                     /annotation_group="ab9c7698-f00e-44b8-845e-22fd092ef402"
                     /label="G/T"
     mismatch        55
                     /Target_base="G"
                     /Oligo_base="C"
                     /Oligo_name="P-2938"
                     /annotation_group="c9b334d4-75e7-499f-8f27-73fe484e0181"
                     /label="G/C"
     mismatch        55
                     /Target_base="G"
                     /Oligo_base="A"
                     /Oligo_name="P-2938"
                     /annotation_group="5fd55671-6628-48b6-b9a5-5b7670b51824"
                     /label="G/A"
     mismatch        55
                     /Target_base="G"
                     /Oligo_base="A"
                     /Oligo_name="P-2938"
                     /annotation_group="d43333d7-aa98-4be7-b749-254aebd226f3"
                     /label="G/A"
     mismatch        55
                     /Target_base="G"
                     /Oligo_base="T"
                     /Oligo_name="P-2938"
                     /annotation_group="fb83d362-d789-47d5-ba16-591df5153037"
                     /label="G/T"
     mismatch        55
                     /Target_base="G"
                     /Oligo_base="C"
                     /Oligo_name="P-2938"
                     /annotation_group="96f1c008-8383-4e77-aaf2-d3ce0d7ce8a4"
                     /label="G/C"
     mismatch        55
                     /Target_base="G"
                     /Oligo_base="C"
                     /Oligo_name="P-2938"
                     /annotation_group="02944541-1db1-4d07-8ab5-f4b6828ffde4"
                     /label="G/C"
     mismatch        55
                     /Target_base="G"
                     /Oligo_base="A"
                     /Oligo_name="P-2938"
                     /annotation_group="e7b40b06-00f8-48ae-9b26-cb405578959e"
                     /label="G/A"
     mismatch        56
                     /Target_base="A"
                     /Oligo_base="T"
                     /Oligo_name="P-2832"
                     /annotation_group="e702a8b7-1553-43ed-b535-b6c2b7b7cae3"
                     /label="A/T"
     mismatch        56
                     /Target_base="A"
                     /Oligo_base="G"
                     /Oligo_name="P-2832"
                     /annotation_group="9934116f-8caf-4b11-af15-eaa5d95761df"
                     /label="A/G"
     mismatch        56
                     /Target_base="A"
                     /Oligo_base="C"
                     /Oligo_name="P-2832"
                     /annotation_group="22102f65-a6c0-469e-a0b7-d1294d59d2d8"
                     /label="A/C"
     mismatch        56
                     /Target_base="A"
                     /Oligo_base="G"
                     /Oligo_name="P-2832"
                     /annotation_group="ed38dd5a-78b5-4cb7-ba36-44e9611ac051"
                     /label="A/G"
     mismatch        56
                     /Target_base="A"
                     /Oligo_base="G"
                     /Oligo_name="P-2832"
                     /annotation_group="c2851b9c-dbf2-4821-8572-692cd3571be9"
                     /label="A/G"
     mismatch        56
                     /Target_base="A"
                     /Oligo_base="T"
                     /Oligo_name="P-2832"
                     /annotation_group="5717f99e-6338-4f90-8db1-e52846c43275"
                     /label="A/T"
     mismatch        56
                     /Target_base="A"
                     /Oligo_base="T"
                     /Oligo_name="P-2832"
                     /annotation_group="e2d8c8a2-ba00-4a3d-a5aa-17dfee97ba9c"
                     /label="A/T"
     mismatch        56
                     /Target_base="A"
                     /Oligo_base="G"
                     /Oligo_name="P-2832"
                     /annotation_group="f0a3f7ff-c58b-4608-b460-d005c3376991"
                     /label="A/G"
     mismatch        56
                     /Target_base="T"
                     /Oligo_base="C"
                     /Oligo_name="P-2832"
                     /annotation_group="50d1884c-286a-49f5-be65-0812387ce55d"
                     /label="T/C"
     mismatch        56
                     /Target_base="T"
                     /Oligo_base="A"
                     /Oligo_name="P-2832"
                     /annotation_group="5b255b2c-54ad-4013-a299-f9290845db14"
                     /label="T/A"
     mismatch        56
                     /Target_base="T"
                     /Oligo_base="G"
                     /Oligo_name="P-2832"
                     /annotation_group="49fa575c-bc9e-4ca8-964d-389cb0ec890a"
                     /label="T/G"
     mismatch        56
                     /Target_base="T"
                     /Oligo_base="G"
                     /Oligo_name="P-2832"
                     /annotation_group="0c9e27a7-3293-49a1-8d47-83a623f046d6"
                     /label="T/G"
     mismatch        56
                     /Target_base="T"
                     /Oligo_base="C"
                     /Oligo_name="P-2832"
                     /annotation_group="febbacd0-a9a9-4377-b7da-886b01095c7b"
                     /label="T/C"
     mismatch        56
                     /Target_base="T"
                     /Oligo_base="C"
                     /Oligo_name="P-2832"
                     /annotation_group="dbfec758-ad92-4302-9efe-0a3816d21956"
                     /label="T/C"
     mismatch        56
                     /Target_base="T"
                     /Oligo_base="A"
                     /Oligo_name="P-2832"
                     /annotation_group="f0a53c2d-f66c-4798-9af8-cd3f2a9dccf3"
                     /label="T/A"
     mismatch        56
                     /Target_base="T"
                     /Oligo_base="G"
                     /Oligo_name="P-2832"
                     /annotation_group="ec606edf-5561-4a96-9d0e-d31a01a27169"
                     /label="T/G"
     mismatch        56
                     /Target_base="T"
                     /Oligo_base="G"
                     /Oligo_name="P-2832"
                     /annotation_group="3fcfb370-09f9-4c8f-a20d-44e2abed47b7"
                     /label="T/G"
     mismatch        56
                     /Target_base="T"
                     /Oligo_base="A"
                     /Oligo_name="P-2832"
                     /annotation_group="2ea5107e-a50c-4fff-8176-c98a83c4c0d2"
                     /label="T/A"
     mismatch        56
                     /Target_base="T"
                     /Oligo_base="A"
                     /Oligo_name="P-2832"
                     /annotation_group="439f40dc-a31f-4ae6-aa17-d85c6828717e"
                     /label="T/A"
     mismatch        56
                     /Target_base="T"
                     /Oligo_base="G"
                     /Oligo_name="P-2832"
                     /annotation_group="b835acb8-e4c3-4934-a131-c7f95415f510"
                     /label="T/G"
     mismatch        56
                     /Target_base="T"
                     /Oligo_base="G"
                     /Oligo_name="P-2938"
                     /annotation_group="8f902bfb-2310-4088-9b44-4eeb02cd0145"
                     /label="T/G"
     mismatch        56
                     /Target_base="T"
                     /Oligo_base="G"
                     /Oligo_name="P-2938"
                     /annotation_group="e53fc528-9c49-4a2b-bf02-75c2f9bd7444"
                     /label="T/G"
     mismatch        56
                     /Target_base="T"
                     /Oligo_base="C"
                     /Oligo_name="P-2938"
                     /annotation_group="5f9c4a74-c294-4e27-8f3d-cfdf738eee37"
                     /label="T/C"
     mismatch        56
                     /Target_base="T"
                     /Oligo_base="A"
                     /Oligo_name="P-2938"
                     /annotation_group="b505efab-39fe-4ed4-8195-a3c175145f97"
                     /label="T/A"
     mismatch        56
                     /Target_base="T"
                     /Oligo_base="C"
                     /Oligo_name="P-2938"
                     /annotation_group="b49d9007-db0b-4da9-b8c3-553884bc6b59"
                     /label="T/C"
     mismatch        56
                     /Target_base="T"
                     /Oligo_base="C"
                     /Oligo_name="P-2938"
                     /annotation_group="1beeb17e-e5b3-4ab0-b605-f35bcd14d2f2"
                     /label="T/C"
     mismatch        56
                     /Target_base="T"
                     /Oligo_base="A"
                     /Oligo_name="P-2938"
                     /annotation_group="b2a54364-245a-48af-ab8e-7a808b04f462"
                     /label="T/A"
     mismatch        56
                     /Target_base="T"
                     /Oligo_base="C"
                     /Oligo_name="P-2938"
                     /annotation_group="6d561f8e-39f7-42ef-b1bc-a1984c7441d0"
                     /label="T/C"
     mismatch        56
                     /Target_base="T"
                     /Oligo_base="A"
                     /Oligo_name="P-2938"
                     /annotation_group="3b0026f8-4bd4-4157-a378-aaa9792102d3"
                     /label="T/A"
     mismatch        56
                     /Target_base="T"
                     /Oligo_base="G"
                     /Oligo_name="P-2938"
                     /annotation_group="ab9c7698-f00e-44b8-845e-22fd092ef402"
                     /label="T/G"
     mismatch        56
                     /Target_base="T"
                     /Oligo_base="A"
                     /Oligo_name="P-2938"
                     /annotation_group="c9b334d4-75e7-499f-8f27-73fe484e0181"
                     /label="T/A"
     mismatch        56
                     /Target_base="T"
                     /Oligo_base="C"
                     /Oligo_name="P-2938"
                     /annotation_group="5fd55671-6628-48b6-b9a5-5b7670b51824"
                     /label="T/C"
     mismatch        56
                     /Target_base="T"
                     /Oligo_base="A"
                     /Oligo_name="P-2938"
                     /annotation_group="d43333d7-aa98-4be7-b749-254aebd226f3"
                     /label="T/A"
     mismatch        56
                     /Target_base="T"
                     /Oligo_base="A"
                     /Oligo_name="P-2938"
                     /annotation_group="fb83d362-d789-47d5-ba16-591df5153037"
                     /label="T/A"
     mismatch        56
                     /Target_base="T"
                     /Oligo_base="C"
                     /Oligo_name="P-2938"
                     /annotation_group="98e7656f-a75c-43de-a37a-3702fd190dab"
                     /label="T/C"
     mismatch        56
                     /Target_base="T"
                     /Oligo_base="G"
                     /Oligo_name="P-2938"
                     /annotation_group="e7b40b06-00f8-48ae-9b26-cb405578959e"
                     /label="T/G"
     mismatch        57
                     /Target_base="G"
                     /Oligo_base="A"
                     /Oligo_name="P-2832"
                     /annotation_group="d1b7c741-a50f-4b9f-b68d-15775832275f"
                     /label="G/A"
     mismatch        57
                     /Target_base="G"
                     /Oligo_base="A"
                     /Oligo_name="P-2832"
                     /annotation_group="d76f86f0-6f81-4da1-b375-765cb940afaf"
                     /label="G/A"
     mismatch        57
                     /Target_base="G"
                     /Oligo_base="T"
                     /Oligo_name="P-2832"
                     /annotation_group="e702a8b7-1553-43ed-b535-b6c2b7b7cae3"
                     /label="G/T"
     mismatch        57
                     /Target_base="G"
                     /Oligo_base="A"
                     /Oligo_name="P-2832"
                     /annotation_group="9934116f-8caf-4b11-af15-eaa5d95761df"
                     /label="G/A"
     mismatch        57
                     /Target_base="G"
                     /Oligo_base="C"
                     /Oligo_name="P-2832"
                     /annotation_group="fb4ffa2c-ae74-4d98-a43e-9dd926f5dd57"
                     /label="G/C"
     mismatch        57
                     /Target_base="G"
                     /Oligo_base="A"
                     /Oligo_name="P-2832"
                     /annotation_group="ccda0adf-9cbb-4163-b2c4-65904b9f88da"
                     /label="G/A"
     mismatch        57
                     /Target_base="G"
                     /Oligo_base="A"
                     /Oligo_name="P-2832"
                     /annotation_group="223387ba-dfd8-4022-8c88-214f015ed076"
                     /label="G/A"
     mismatch        57
                     /Target_base="G"
                     /Oligo_base="T"
                     /Oligo_name="P-2832"
                     /annotation_group="ed38dd5a-78b5-4cb7-ba36-44e9611ac051"
                     /label="G/T"
     mismatch        57
                     /Target_base="G"
                     /Oligo_base="C"
                     /Oligo_name="P-2832"
                     /annotation_group="e2d8c8a2-ba00-4a3d-a5aa-17dfee97ba9c"
                     /label="G/C"
     mismatch        57
                     /Target_base="G"
                     /Oligo_base="T"
                     /Oligo_name="P-2832"
                     /annotation_group="f0a3f7ff-c58b-4608-b460-d005c3376991"
                     /label="G/T"
     mismatch        57
                     /Target_base="C"
                     /Oligo_base="T"
                     /Oligo_name="P-2832"
                     /annotation_group="50d1884c-286a-49f5-be65-0812387ce55d"
                     /label="C/T"
     mismatch        57
                     /Target_base="C"
                     /Oligo_base="T"
                     /Oligo_name="P-2832"
                     /annotation_group="7c91c3df-6b28-4432-bb92-d0575f0c2e25"
                     /label="C/T"
     mismatch        57
                     /Target_base="C"
                     /Oligo_base="G"
                     /Oligo_name="P-2832"
                     /annotation_group="5b255b2c-54ad-4013-a299-f9290845db14"
                     /label="C/G"
     mismatch        57
                     /Target_base="C"
                     /Oligo_base="A"
                     /Oligo_name="P-2832"
                     /annotation_group="49fa575c-bc9e-4ca8-964d-389cb0ec890a"
                     /label="C/A"
     mismatch        57
                     /Target_base="C"
                     /Oligo_base="G"
                     /Oligo_name="P-2832"
                     /annotation_group="0c9e27a7-3293-49a1-8d47-83a623f046d6"
                     /label="C/G"
     mismatch        57
                     /Target_base="C"
                     /Oligo_base="G"
                     /Oligo_name="P-2832"
                     /annotation_group="febbacd0-a9a9-4377-b7da-886b01095c7b"
                     /label="C/G"
     mismatch        57
                     /Target_base="C"
                     /Oligo_base="A"
                     /Oligo_name="P-2832"
                     /annotation_group="f0a53c2d-f66c-4798-9af8-cd3f2a9dccf3"
                     /label="C/A"
     mismatch        57
                     /Target_base="C"
                     /Oligo_base="A"
                     /Oligo_name="P-2832"
                     /annotation_group="ec606edf-5561-4a96-9d0e-d31a01a27169"
                     /label="C/A"
     mismatch        57
                     /Target_base="C"
                     /Oligo_base="G"
                     /Oligo_name="P-2832"
                     /annotation_group="3fcfb370-09f9-4c8f-a20d-44e2abed47b7"
                     /label="C/G"
     mismatch        57
                     /Target_base="C"
                     /Oligo_base="G"
                     /Oligo_name="P-2832"
                     /annotation_group="7fea5b2d-0d46-4667-b66d-9e6e86dd56bc"
                     /label="C/G"
     mismatch        57
                     /Target_base="C"
                     /Oligo_base="T"
                     /Oligo_name="P-2832"
                     /annotation_group="8211ba84-341c-44b0-8759-2c887bd86510"
                     /label="C/T"
     mismatch        57
                     /Target_base="C"
                     /Oligo_base="T"
                     /Oligo_name="P-2832"
                     /annotation_group="ff13683e-70ce-4ccb-a706-45d5d668ab3f"
                     /label="C/T"
     mismatch        57
                     /Target_base="C"
                     /Oligo_base="T"
                     /Oligo_name="P-2832"
                     /annotation_group="02250b2b-3633-4ba9-a627-c56ad1698a6b"
                     /label="C/T"
     mismatch        57
                     /Target_base="C"
                     /Oligo_base="A"
                     /Oligo_name="P-2832"
                     /annotation_group="2ea5107e-a50c-4fff-8176-c98a83c4c0d2"
                     /label="C/A"
     mismatch        57
                     /Target_base="C"
                     /Oligo_base="A"
                     /Oligo_name="P-2832"
                     /annotation_group="cd3274ca-bd7f-4ff6-b089-c76a424a0825"
                     /label="C/A"
     mismatch        57
                     /Target_base="C"
                     /Oligo_base="T"
                     /Oligo_name="P-2832"
                     /annotation_group="439f40dc-a31f-4ae6-aa17-d85c6828717e"
                     /label="C/T"
     mismatch        57
                     /Target_base="C"
                     /Oligo_base="A"
                     /Oligo_name="P-2832"
                     /annotation_group="b835acb8-e4c3-4934-a131-c7f95415f510"
                     /label="C/A"
     mismatch        57
                     /Target_base="C"
                     /Oligo_base="T"
                     /Oligo_name="P-2938"
                     /annotation_group="293239be-bace-40fb-b27b-c92c1b599a10"
                     /label="C/T"
     mismatch        57
                     /Target_base="C"
                     /Oligo_base="T"
                     /Oligo_name="P-2938"
                     /annotation_group="e6066286-9303-4138-b0d5-62cefb67b9ec"
                     /label="C/T"
     mismatch        57
                     /Target_base="C"
                     /Oligo_base="T"
                     /Oligo_name="P-2938"
                     /annotation_group="8f902bfb-2310-4088-9b44-4eeb02cd0145"
                     /label="C/T"
     mismatch        57
                     /Target_base="C"
                     /Oligo_base="G"
                     /Oligo_name="P-2938"
                     /annotation_group="e53fc528-9c49-4a2b-bf02-75c2f9bd7444"
                     /label="C/G"
     mismatch        57
                     /Target_base="C"
                     /Oligo_base="G"
                     /Oligo_name="P-2938"
                     /annotation_group="c4c7f6e9-bad8-4f75-b965-87905396851f"
                     /label="C/G"
     mismatch        57
                     /Target_base="C"
                     /Oligo_base="T"
                     /Oligo_name="P-2938"
                     /annotation_group="5f9c4a74-c294-4e27-8f3d-cfdf738eee37"
                     /label="C/T"
     mismatch        57
                     /Target_base="C"
                     /Oligo_base="A"
                     /Oligo_name="P-2938"
                     /annotation_group="b49d9007-db0b-4da9-b8c3-553884bc6b59"
                     /label="C/A"
     mismatch        57
                     /Target_base="C"
                     /Oligo_base="T"
                     /Oligo_name="P-2938"
                     /annotation_group="4705031a-7040-49d3-ba56-f12a2e458815"
                     /label="C/T"
     mismatch        57
                     /Target_base="C"
                     /Oligo_base="T"
                     /Oligo_name="P-2938"
                     /annotation_group="46325413-cf1d-427a-ba1f-e619cb0df508"
                     /label="C/T"
     mismatch        57
                     /Target_base="C"
                     /Oligo_base="A"
                     /Oligo_name="P-2938"
                     /annotation_group="b2a54364-245a-48af-ab8e-7a808b04f462"
                     /label="C/A"
     mismatch        57
                     /Target_base="C"
                     /Oligo_base="G"
                     /Oligo_name="P-2938"
                     /annotation_group="6d561f8e-39f7-42ef-b1bc-a1984c7441d0"
                     /label="C/G"
     mismatch        57
                     /Target_base="C"
                     /Oligo_base="T"
                     /Oligo_name="P-2938"
                     /annotation_group="ab9c7698-f00e-44b8-845e-22fd092ef402"
                     /label="C/T"
     mismatch        57
                     /Target_base="C"
                     /Oligo_base="A"
                     /Oligo_name="P-2938"
                     /annotation_group="5fd55671-6628-48b6-b9a5-5b7670b51824"
                     /label="C/A"
     mismatch        57
                     /Target_base="C"
                     /Oligo_base="A"
                     /Oligo_name="P-2938"
                     /annotation_group="fb83d362-d789-47d5-ba16-591df5153037"
                     /label="C/A"
     mismatch        57
                     /Target_base="C"
                     /Oligo_base="A"
                     /Oligo_name="P-2938"
                     /annotation_group="96f1c008-8383-4e77-aaf2-d3ce0d7ce8a4"
                     /label="C/A"
     mismatch        57
                     /Target_base="C"
                     /Oligo_base="T"
                     /Oligo_name="P-2938"
                     /annotation_group="02944541-1db1-4d07-8ab5-f4b6828ffde4"
                     /label="C/T"
     mismatch        57
                     /Target_base="C"
                     /Oligo_base="T"
                     /Oligo_name="P-2938"
                     /annotation_group="98e7656f-a75c-43de-a37a-3702fd190dab"
                     /label="C/T"
     mismatch        58
                     /Target_base="C"
                     /Oligo_base="T"
                     /Oligo_name="P-2832"
                     /annotation_group="d1b7c741-a50f-4b9f-b68d-15775832275f"
                     /label="C/T"
     mismatch        58
                     /Target_base="C"
                     /Oligo_base="A"
                     /Oligo_name="P-2832"
                     /annotation_group="d76f86f0-6f81-4da1-b375-765cb940afaf"
                     /label="C/A"
     mismatch        58
                     /Target_base="C"
                     /Oligo_base="T"
                     /Oligo_name="P-2832"
                     /annotation_group="e702a8b7-1553-43ed-b535-b6c2b7b7cae3"
                     /label="C/T"
     mismatch        58
                     /Target_base="C"
                     /Oligo_base="A"
                     /Oligo_name="P-2832"
                     /annotation_group="9934116f-8caf-4b11-af15-eaa5d95761df"
                     /label="C/A"
     mismatch        58
                     /Target_base="C"
                     /Oligo_base="A"
                     /Oligo_name="P-2832"
                     /annotation_group="22102f65-a6c0-469e-a0b7-d1294d59d2d8"
                     /label="C/A"
     mismatch        58
                     /Target_base="C"
                     /Oligo_base="A"
                     /Oligo_name="P-2832"
                     /annotation_group="223387ba-dfd8-4022-8c88-214f015ed076"
                     /label="C/A"
     mismatch        58
                     /Target_base="C"
                     /Oligo_base="A"
                     /Oligo_name="P-2832"
                     /annotation_group="cbf790a0-c993-4e38-b7da-746588e98cac"
                     /label="C/A"
     mismatch        58
                     /Target_base="C"
                     /Oligo_base="G"
                     /Oligo_name="P-2832"
                     /annotation_group="ed38dd5a-78b5-4cb7-ba36-44e9611ac051"
                     /label="C/G"
     mismatch        58
                     /Target_base="C"
                     /Oligo_base="T"
                     /Oligo_name="P-2832"
                     /annotation_group="c2851b9c-dbf2-4821-8572-692cd3571be9"
                     /label="C/T"
     mismatch        58
                     /Target_base="C"
                     /Oligo_base="G"
                     /Oligo_name="P-2832"
                     /annotation_group="5717f99e-6338-4f90-8db1-e52846c43275"
                     /label="C/G"
     mismatch        58
                     /Target_base="C"
                     /Oligo_base="T"
                     /Oligo_name="P-2832"
                     /annotation_group="e2d8c8a2-ba00-4a3d-a5aa-17dfee97ba9c"
                     /label="C/T"
     mismatch        58
                     /Target_base="C"
                     /Oligo_base="T"
                     /Oligo_name="P-2832"
                     /annotation_group="7aed54c2-cdeb-4b9b-aed9-b37bbe0a2531"
                     /label="C/T"
     mismatch        58
                     /Target_base="G"
                     /Oligo_base="T"
                     /Oligo_name="P-2832"
                     /annotation_group="c7eef172-8cc8-48f6-b351-54ba7678cb56"
                     /label="G/T"
     mismatch        58
                     /Target_base="G"
                     /Oligo_base="C"
                     /Oligo_name="P-2832"
                     /annotation_group="50d1884c-286a-49f5-be65-0812387ce55d"
                     /label="G/C"
     mismatch        58
                     /Target_base="G"
                     /Oligo_base="A"
                     /Oligo_name="P-2832"
                     /annotation_group="7c91c3df-6b28-4432-bb92-d0575f0c2e25"
                     /label="G/A"
     mismatch        58
                     /Target_base="G"
                     /Oligo_base="T"
                     /Oligo_name="P-2832"
                     /annotation_group="5b255b2c-54ad-4013-a299-f9290845db14"
                     /label="G/T"
     mismatch        58
                     /Target_base="G"
                     /Oligo_base="A"
                     /Oligo_name="P-2832"
                     /annotation_group="0c9e27a7-3293-49a1-8d47-83a623f046d6"
                     /label="G/A"
     mismatch        58
                     /Target_base="G"
                     /Oligo_base="A"
                     /Oligo_name="P-2832"
                     /annotation_group="dbfec758-ad92-4302-9efe-0a3816d21956"
                     /label="G/A"
     mismatch        58
                     /Target_base="G"
                     /Oligo_base="A"
                     /Oligo_name="P-2832"
                     /annotation_group="f0a53c2d-f66c-4798-9af8-cd3f2a9dccf3"
                     /label="G/A"
     mismatch        58
                     /Target_base="G"
                     /Oligo_base="A"
                     /Oligo_name="P-2832"
                     /annotation_group="ec606edf-5561-4a96-9d0e-d31a01a27169"
                     /label="G/A"
     mismatch        58
                     /Target_base="G"
                     /Oligo_base="A"
                     /Oligo_name="P-2832"
                     /annotation_group="3fcfb370-09f9-4c8f-a20d-44e2abed47b7"
                     /label="G/A"
     mismatch        58
                     /Target_base="G"
                     /Oligo_base="T"
                     /Oligo_name="P-2832"
                     /annotation_group="ff13683e-70ce-4ccb-a706-45d5d668ab3f"
                     /label="G/T"
     mismatch        58
                     /Target_base="G"
                     /Oligo_base="T"
                     /Oligo_name="P-2832"
                     /annotation_group="02250b2b-3633-4ba9-a627-c56ad1698a6b"
                     /label="G/T"
     mismatch        58
                     /Target_base="G"
                     /Oligo_base="A"
                     /Oligo_name="P-2832"
                     /annotation_group="cd3274ca-bd7f-4ff6-b089-c76a424a0825"
                     /label="G/A"
     mismatch        58
                     /Target_base="G"
                     /Oligo_base="A"
                     /Oligo_name="P-2832"
                     /annotation_group="439f40dc-a31f-4ae6-aa17-d85c6828717e"
                     /label="G/A"
     mismatch        58
                     /Target_base="G"
                     /Oligo_base="T"
                     /Oligo_name="P-2832"
                     /annotation_group="b835acb8-e4c3-4934-a131-c7f95415f510"
                     /label="G/T"
     mismatch        58
                     /Target_base="G"
                     /Oligo_base="T"
                     /Oligo_name="P-2938"
                     /annotation_group="e6066286-9303-4138-b0d5-62cefb67b9ec"
                     /label="G/T"
     mismatch        58
                     /Target_base="G"
                     /Oligo_base="T"
                     /Oligo_name="P-2938"
                     /annotation_group="8f902bfb-2310-4088-9b44-4eeb02cd0145"
                     /label="G/T"
     mismatch        58
                     /Target_base="G"
                     /Oligo_base="T"
                     /Oligo_name="P-2938"
                     /annotation_group="e53fc528-9c49-4a2b-bf02-75c2f9bd7444"
                     /label="G/T"
     mismatch        58
                     /Target_base="G"
                     /Oligo_base="T"
                     /Oligo_name="P-2938"
                     /annotation_group="993979ff-e9c6-4f9c-a1c9-1428c7642a25"
                     /label="G/T"
     mismatch        58
                     /Target_base="G"
                     /Oligo_base="C"
                     /Oligo_name="P-2938"
                     /annotation_group="b505efab-39fe-4ed4-8195-a3c175145f97"
                     /label="G/C"
     mismatch        58
                     /Target_base="G"
                     /Oligo_base="C"
                     /Oligo_name="P-2938"
                     /annotation_group="b49d9007-db0b-4da9-b8c3-553884bc6b59"
                     /label="G/C"
     mismatch        58
                     /Target_base="G"
                     /Oligo_base="A"
                     /Oligo_name="P-2938"
                     /annotation_group="1beeb17e-e5b3-4ab0-b605-f35bcd14d2f2"
                     /label="G/A"
     mismatch        58
                     /Target_base="G"
                     /Oligo_base="C"
                     /Oligo_name="P-2938"
                     /annotation_group="3cf56cda-e876-436c-b856-8b662d7fff72"
                     /label="G/C"
     mismatch        58
                     /Target_base="G"
                     /Oligo_base="C"
                     /Oligo_name="P-2938"
                     /annotation_group="4705031a-7040-49d3-ba56-f12a2e458815"
                     /label="G/C"
     mismatch        58
                     /Target_base="G"
                     /Oligo_base="T"
                     /Oligo_name="P-2938"
                     /annotation_group="46325413-cf1d-427a-ba1f-e619cb0df508"
                     /label="G/T"
     mismatch        58
                     /Target_base="G"
                     /Oligo_base="A"
                     /Oligo_name="P-2938"
                     /annotation_group="6d561f8e-39f7-42ef-b1bc-a1984c7441d0"
                     /label="G/A"
     mismatch        58
                     /Target_base="G"
                     /Oligo_base="A"
                     /Oligo_name="P-2938"
                     /annotation_group="ab9c7698-f00e-44b8-845e-22fd092ef402"
                     /label="G/A"
     mismatch        58
                     /Target_base="G"
                     /Oligo_base="T"
                     /Oligo_name="P-2938"
                     /annotation_group="c9b334d4-75e7-499f-8f27-73fe484e0181"
                     /label="G/T"
     mismatch        58
                     /Target_base="G"
                     /Oligo_base="C"
                     /Oligo_name="P-2938"
                     /annotation_group="5fd55671-6628-48b6-b9a5-5b7670b51824"
                     /label="G/C"
     mismatch        58
                     /Target_base="G"
                     /Oligo_base="A"
                     /Oligo_name="P-2938"
                     /annotation_group="d43333d7-aa98-4be7-b749-254aebd226f3"
                     /label="G/A"
     mismatch        58
                     /Target_base="G"
                     /Oligo_base="C"
                     /Oligo_name="P-2938"
                     /annotation_group="fb83d362-d789-47d5-ba16-591df5153037"
                     /label="G/C"
     mismatch        58
                     /Target_base="G"
                     /Oligo_base="A"
                     /Oligo_name="P-2938"
                     /annotation_group="96f1c008-8383-4e77-aaf2-d3ce0d7ce8a4"
                     /label="G/A"
     mismatch        58
                     /Target_base="G"
                     /Oligo_base="C"
                     /Oligo_name="P-2938"
                     /annotation_group="02944541-1db1-4d07-8ab5-f4b6828ffde4"
                     /label="G/C"
     mismatch        58
                     /Target_base="G"
                     /Oligo_base="T"
                     /Oligo_name="P-2938"
                     /annotation_group="98e7656f-a75c-43de-a37a-3702fd190dab"
                     /label="G/T"
     mismatch        58
                     /Target_base="G"
                     /Oligo_base="T"
                     /Oligo_name="P-2938"
                     /annotation_group="e7b40b06-00f8-48ae-9b26-cb405578959e"
                     /label="G/T"
     mismatch        58
                     /Target_base="G"
                     /Oligo_base="T"
                     /Oligo_name="P-2938"
                     /annotation_group="453753a3-c17d-46fb-bbb7-3f029ddc385a"
                     /label="G/T"
     mismatch        58
                     /Target_base="G"
                     /Oligo_base="C"
                     /Oligo_name="P-2938"
                     /annotation_group="3fc21c3d-fad2-432c-bc57-f9e6d7b08ca0"
                     /label="G/C"
     mismatch        59
                     /Target_base="T"
                     /Oligo_base="A"
                     /Oligo_name="P-2832"
                     /annotation_group="d1b7c741-a50f-4b9f-b68d-15775832275f"
                     /label="T/A"
     mismatch        59
                     /Target_base="T"
                     /Oligo_base="A"
                     /Oligo_name="P-2832"
                     /annotation_group="9934116f-8caf-4b11-af15-eaa5d95761df"
                     /label="T/A"
     mismatch        59
                     /Target_base="T"
                     /Oligo_base="A"
                     /Oligo_name="P-2832"
                     /annotation_group="22102f65-a6c0-469e-a0b7-d1294d59d2d8"
                     /label="T/A"
     mismatch        59
                     /Target_base="T"
                     /Oligo_base="G"
                     /Oligo_name="P-2832"
                     /annotation_group="fb4ffa2c-ae74-4d98-a43e-9dd926f5dd57"
                     /label="T/G"
     mismatch        59
                     /Target_base="T"
                     /Oligo_base="C"
                     /Oligo_name="P-2832"
                     /annotation_group="ccda0adf-9cbb-4163-b2c4-65904b9f88da"
                     /label="T/C"
     mismatch        59
                     /Target_base="T"
                     /Oligo_base="C"
                     /Oligo_name="P-2832"
                     /annotation_group="223387ba-dfd8-4022-8c88-214f015ed076"
                     /label="T/C"
     mismatch        59
                     /Target_base="T"
                     /Oligo_base="A"
                     /Oligo_name="P-2832"
                     /annotation_group="cbf790a0-c993-4e38-b7da-746588e98cac"
                     /label="T/A"
     mismatch        59
                     /Target_base="T"
                     /Oligo_base="A"
                     /Oligo_name="P-2832"
                     /annotation_group="ed38dd5a-78b5-4cb7-ba36-44e9611ac051"
                     /label="T/A"
     mismatch        59
                     /Target_base="T"
                     /Oligo_base="G"
                     /Oligo_name="P-2832"
                     /annotation_group="c2851b9c-dbf2-4821-8572-692cd3571be9"
                     /label="T/G"
     mismatch        59
                     /Target_base="T"
                     /Oligo_base="C"
                     /Oligo_name="P-2832"
                     /annotation_group="e2d8c8a2-ba00-4a3d-a5aa-17dfee97ba9c"
                     /label="T/C"
     mismatch        59
                     /Target_base="A"
                     /Oligo_base="G"
                     /Oligo_name="P-2832"
                     /annotation_group="c7eef172-8cc8-48f6-b351-54ba7678cb56"
                     /label="A/G"
     mismatch        59
                     /Target_base="A"
                     /Oligo_base="T"
                     /Oligo_name="P-2832"
                     /annotation_group="50d1884c-286a-49f5-be65-0812387ce55d"
                     /label="A/T"
     mismatch        59
                     /Target_base="A"
                     /Oligo_base="G"
                     /Oligo_name="P-2832"
                     /annotation_group="5b255b2c-54ad-4013-a299-f9290845db14"
                     /label="A/G"
     mismatch        59
                     /Target_base="A"
                     /Oligo_base="T"
                     /Oligo_name="P-2832"
                     /annotation_group="49fa575c-bc9e-4ca8-964d-389cb0ec890a"
                     /label="A/T"
     mismatch        59
                     /Target_base="A"
                     /Oligo_base="G"
                     /Oligo_name="P-2832"
                     /annotation_group="0c9e27a7-3293-49a1-8d47-83a623f046d6"
                     /label="A/G"
     mismatch        59
                     /Target_base="A"
                     /Oligo_base="G"
                     /Oligo_name="P-2832"
                     /annotation_group="f0a53c2d-f66c-4798-9af8-cd3f2a9dccf3"
                     /label="A/G"
     mismatch        59
                     /Target_base="A"
                     /Oligo_base="G"
                     /Oligo_name="P-2832"
                     /annotation_group="8211ba84-341c-44b0-8759-2c887bd86510"
                     /label="A/G"
     mismatch        59
                     /Target_base="A"
                     /Oligo_base="G"
                     /Oligo_name="P-2832"
                     /annotation_group="ff13683e-70ce-4ccb-a706-45d5d668ab3f"
                     /label="A/G"
     mismatch        59
                     /Target_base="A"
                     /Oligo_base="T"
                     /Oligo_name="P-2832"
                     /annotation_group="02250b2b-3633-4ba9-a627-c56ad1698a6b"
                     /label="A/T"
     mismatch        59
                     /Target_base="A"
                     /Oligo_base="T"
                     /Oligo_name="P-2938"
                     /annotation_group="8f902bfb-2310-4088-9b44-4eeb02cd0145"
                     /label="A/T"
     mismatch        59
                     /Target_base="A"
                     /Oligo_base="T"
                     /Oligo_name="P-2938"
                     /annotation_group="e53fc528-9c49-4a2b-bf02-75c2f9bd7444"
                     /label="A/T"
     mismatch        59
                     /Target_base="A"
                     /Oligo_base="T"
                     /Oligo_name="P-2938"
                     /annotation_group="c4c7f6e9-bad8-4f75-b965-87905396851f"
                     /label="A/T"
     mismatch        59
                     /Target_base="A"
                     /Oligo_base="G"
                     /Oligo_name="P-2938"
                     /annotation_group="5f9c4a74-c294-4e27-8f3d-cfdf738eee37"
                     /label="A/G"
     mismatch        59
                     /Target_base="A"
                     /Oligo_base="G"
                     /Oligo_name="P-2938"
                     /annotation_group="993979ff-e9c6-4f9c-a1c9-1428c7642a25"
                     /label="A/G"
     mismatch        59
                     /Target_base="A"
                     /Oligo_base="C"
                     /Oligo_name="P-2938"
                     /annotation_group="b49d9007-db0b-4da9-b8c3-553884bc6b59"
                     /label="A/C"
     mismatch        59
                     /Target_base="A"
                     /Oligo_base="C"
                     /Oligo_name="P-2938"
                     /annotation_group="1beeb17e-e5b3-4ab0-b605-f35bcd14d2f2"
                     /label="A/C"
     mismatch        59
                     /Target_base="A"
                     /Oligo_base="C"
                     /Oligo_name="P-2938"
                     /annotation_group="4705031a-7040-49d3-ba56-f12a2e458815"
                     /label="A/C"
     mismatch        59
                     /Target_base="A"
                     /Oligo_base="T"
                     /Oligo_name="P-2938"
                     /annotation_group="46325413-cf1d-427a-ba1f-e619cb0df508"
                     /label="A/T"
     mismatch        59
                     /Target_base="A"
                     /Oligo_base="T"
                     /Oligo_name="P-2938"
                     /annotation_group="b2a54364-245a-48af-ab8e-7a808b04f462"
                     /label="A/T"
     mismatch        59
                     /Target_base="A"
                     /Oligo_base="G"
                     /Oligo_name="P-2938"
                     /annotation_group="c9b334d4-75e7-499f-8f27-73fe484e0181"
                     /label="A/G"
     mismatch        59
                     /Target_base="A"
                     /Oligo_base="T"
                     /Oligo_name="P-2938"
                     /annotation_group="5fd55671-6628-48b6-b9a5-5b7670b51824"
                     /label="A/T"
     mismatch        59
                     /Target_base="A"
                     /Oligo_base="C"
                     /Oligo_name="P-2938"
                     /annotation_group="d43333d7-aa98-4be7-b749-254aebd226f3"
                     /label="A/C"
     mismatch        59
                     /Target_base="A"
                     /Oligo_base="C"
                     /Oligo_name="P-2938"
                     /annotation_group="96f1c008-8383-4e77-aaf2-d3ce0d7ce8a4"
                     /label="A/C"
     mismatch        59
                     /Target_base="A"
                     /Oligo_base="C"
                     /Oligo_name="P-2938"
                     /annotation_group="98e7656f-a75c-43de-a37a-3702fd190dab"
                     /label="A/C"
     mismatch        59
                     /Target_base="A"
                     /Oligo_base="T"
                     /Oligo_name="P-2938"
                     /annotation_group="e7b40b06-00f8-48ae-9b26-cb405578959e"
                     /label="A/T"
     mismatch        59
                     /Target_base="A"
                     /Oligo_base="C"
                     /Oligo_name="P-2938"
                     /annotation_group="453753a3-c17d-46fb-bbb7-3f029ddc385a"
                     /label="A/C"
     mismatch        59
                     /Target_base="A"
                     /Oligo_base="T"
                     /Oligo_name="P-2938"
                     /annotation_group="3fc21c3d-fad2-432c-bc57-f9e6d7b08ca0"
                     /label="A/T"
     mismatch        59
                     /Target_base="A"
                     /Oligo_base="C"
                     /Oligo_name="P-2938"
                     /annotation_group="909600e2-1d86-4029-a211-a22f87a6f968"
                     /label="A/C"
     mismatch        60
                     /Target_base="C"
                     /Oligo_base="G"
                     /Oligo_name="P-2832"
                     /annotation_group="d1b7c741-a50f-4b9f-b68d-15775832275f"
                     /label="C/G"
     mismatch        60
                     /Target_base="C"
                     /Oligo_base="A"
                     /Oligo_name="P-2832"
                     /annotation_group="d76f86f0-6f81-4da1-b375-765cb940afaf"
                     /label="C/A"
     mismatch        60
                     /Target_base="C"
                     /Oligo_base="A"
                     /Oligo_name="P-2832"
                     /annotation_group="e702a8b7-1553-43ed-b535-b6c2b7b7cae3"
                     /label="C/A"
     mismatch        60
                     /Target_base="C"
                     /Oligo_base="G"
                     /Oligo_name="P-2832"
                     /annotation_group="9934116f-8caf-4b11-af15-eaa5d95761df"
                     /label="C/G"
     mismatch        60
                     /Target_base="C"
                     /Oligo_base="A"
                     /Oligo_name="P-2832"
                     /annotation_group="22102f65-a6c0-469e-a0b7-d1294d59d2d8"
                     /label="C/A"
     mismatch        60
                     /Target_base="C"
                     /Oligo_base="A"
                     /Oligo_name="P-2832"
                     /annotation_group="fb4ffa2c-ae74-4d98-a43e-9dd926f5dd57"
                     /label="C/A"
     mismatch        60
                     /Target_base="C"
                     /Oligo_base="G"
                     /Oligo_name="P-2832"
                     /annotation_group="ccda0adf-9cbb-4163-b2c4-65904b9f88da"
                     /label="C/G"
     mismatch        60
                     /Target_base="C"
                     /Oligo_base="A"
                     /Oligo_name="P-2832"
                     /annotation_group="cbf790a0-c993-4e38-b7da-746588e98cac"
                     /label="C/A"
     mismatch        60
                     /Target_base="C"
                     /Oligo_base="G"
                     /Oligo_name="P-2832"
                     /annotation_group="ed38dd5a-78b5-4cb7-ba36-44e9611ac051"
                     /label="C/G"
     mismatch        60
                     /Target_base="C"
                     /Oligo_base="A"
                     /Oligo_name="P-2832"
                     /annotation_group="c2851b9c-dbf2-4821-8572-692cd3571be9"
                     /label="C/A"
     mismatch        60
                     /Target_base="C"
                     /Oligo_base="G"
                     /Oligo_name="P-2832"
                     /annotation_group="5717f99e-6338-4f90-8db1-e52846c43275"
                     /label="C/G"
     mismatch        60
                     /Target_base="C"
                     /Oligo_base="A"
                     /Oligo_name="P-2832"
                     /annotation_group="e2d8c8a2-ba00-4a3d-a5aa-17dfee97ba9c"
                     /label="C/A"
     mismatch        60
                     /Target_base="C"
                     /Oligo_base="T"
                     /Oligo_name="P-2832"
                     /annotation_group="7aed54c2-cdeb-4b9b-aed9-b37bbe0a2531"
                     /label="C/T"
     mismatch        60
                     /Target_base="C"
                     /Oligo_base="T"
                     /Oligo_name="P-2832"
                     /annotation_group="fe465220-5b0c-4bc9-8c70-b240a1879fb5"
                     /label="C/T"
     mismatch        60
                     /Target_base="C"
                     /Oligo_base="T"
                     /Oligo_name="P-2832"
                     /annotation_group="ac03ccc7-e364-4575-b5bd-684a037f4ec6"
                     /label="C/T"
     mismatch        60
                     /Target_base="G"
                     /Oligo_base="C"
                     /Oligo_name="P-2832"
                     /annotation_group="7c91c3df-6b28-4432-bb92-d0575f0c2e25"
                     /label="G/C"
     mismatch        60
                     /Target_base="G"
                     /Oligo_base="T"
                     /Oligo_name="P-2832"
                     /annotation_group="0c9e27a7-3293-49a1-8d47-83a623f046d6"
                     /label="G/T"
     mismatch        60
                     /Target_base="G"
                     /Oligo_base="A"
                     /Oligo_name="P-2832"
                     /annotation_group="dbfec758-ad92-4302-9efe-0a3816d21956"
                     /label="G/A"
     mismatch        60
                     /Target_base="G"
                     /Oligo_base="C"
                     /Oligo_name="P-2832"
                     /annotation_group="f0a53c2d-f66c-4798-9af8-cd3f2a9dccf3"
                     /label="G/C"
     mismatch        60
                     /Target_base="G"
                     /Oligo_base="A"
                     /Oligo_name="P-2832"
                     /annotation_group="3fcfb370-09f9-4c8f-a20d-44e2abed47b7"
                     /label="G/A"
     mismatch        60
                     /Target_base="G"
                     /Oligo_base="A"
                     /Oligo_name="P-2832"
                     /annotation_group="7fea5b2d-0d46-4667-b66d-9e6e86dd56bc"
                     /label="G/A"
     mismatch        60
                     /Target_base="G"
                     /Oligo_base="A"
                     /Oligo_name="P-2832"
                     /annotation_group="8211ba84-341c-44b0-8759-2c887bd86510"
                     /label="G/A"
     mismatch        60
                     /Target_base="G"
                     /Oligo_base="T"
                     /Oligo_name="P-2832"
                     /annotation_group="2ea5107e-a50c-4fff-8176-c98a83c4c0d2"
                     /label="G/T"
     mismatch        60
                     /Target_base="G"
                     /Oligo_base="A"
                     /Oligo_name="P-2832"
                     /annotation_group="439f40dc-a31f-4ae6-aa17-d85c6828717e"
                     /label="G/A"
     mismatch        60
                     /Target_base="G"
                     /Oligo_base="A"
                     /Oligo_name="P-2832"
                     /annotation_group="b835acb8-e4c3-4934-a131-c7f95415f510"
                     /label="G/A"
     mismatch        60
                     /Target_base="G"
                     /Oligo_base="T"
                     /Oligo_name="P-2832"
                     /annotation_group="39101588-a200-4918-9e0f-2a6d27f9becb"
                     /label="G/T"
     mismatch        60
                     /Target_base="G"
                     /Oligo_base="C"
                     /Oligo_name="P-2832"
                     /annotation_group="6c311d4b-b475-4b11-b1c9-bac852527adf"
                     /label="G/C"
     mismatch        60
                     /Target_base="G"
                     /Oligo_base="T"
                     /Oligo_name="P-2938"
                     /annotation_group="e53fc528-9c49-4a2b-bf02-75c2f9bd7444"
                     /label="G/T"
     mismatch        60
                     /Target_base="G"
                     /Oligo_base="T"
                     /Oligo_name="P-2938"
                     /annotation_group="c4c7f6e9-bad8-4f75-b965-87905396851f"
                     /label="G/T"
     mismatch        60
                     /Target_base="G"
                     /Oligo_base="T"
                     /Oligo_name="P-2938"
                     /annotation_group="5f9c4a74-c294-4e27-8f3d-cfdf738eee37"
                     /label="G/T"
     mismatch        60
                     /Target_base="G"
                     /Oligo_base="A"
                     /Oligo_name="P-2938"
                     /annotation_group="b505efab-39fe-4ed4-8195-a3c175145f97"
                     /label="G/A"
     mismatch        60
                     /Target_base="G"
                     /Oligo_base="A"
                     /Oligo_name="P-2938"
                     /annotation_group="b49d9007-db0b-4da9-b8c3-553884bc6b59"
                     /label="G/A"
     mismatch        60
                     /Target_base="G"
                     /Oligo_base="C"
                     /Oligo_name="P-2938"
                     /annotation_group="1beeb17e-e5b3-4ab0-b605-f35bcd14d2f2"
                     /label="G/C"
     mismatch        60
                     /Target_base="G"
                     /Oligo_base="C"
                     /Oligo_name="P-2938"
                     /annotation_group="3cf56cda-e876-436c-b856-8b662d7fff72"
                     /label="G/C"
     mismatch        60
                     /Target_base="G"
                     /Oligo_base="A"
                     /Oligo_name="P-2938"
                     /annotation_group="4705031a-7040-49d3-ba56-f12a2e458815"
                     /label="G/A"
     mismatch        60
                     /Target_base="G"
                     /Oligo_base="C"
                     /Oligo_name="P-2938"
                     /annotation_group="46325413-cf1d-427a-ba1f-e619cb0df508"
                     /label="G/C"
     mismatch        60
                     /Target_base="G"
                     /Oligo_base="T"
                     /Oligo_name="P-2938"
                     /annotation_group="b2a54364-245a-48af-ab8e-7a808b04f462"
                     /label="G/T"
     mismatch        60
                     /Target_base="G"
                     /Oligo_base="A"
                     /Oligo_name="P-2938"
                     /annotation_group="3b0026f8-4bd4-4157-a378-aaa9792102d3"
                     /label="G/A"
     mismatch        60
                     /Target_base="G"
                     /Oligo_base="C"
                     /Oligo_name="P-2938"
                     /annotation_group="ab9c7698-f00e-44b8-845e-22fd092ef402"
                     /label="G/C"
     mismatch        60
                     /Target_base="G"
                     /Oligo_base="T"
                     /Oligo_name="P-2938"
                     /annotation_group="c9b334d4-75e7-499f-8f27-73fe484e0181"
                     /label="G/T"
     mismatch        60
                     /Target_base="G"
                     /Oligo_base="T"
                     /Oligo_name="P-2938"
                     /annotation_group="d43333d7-aa98-4be7-b749-254aebd226f3"
                     /label="G/T"
     mismatch        60
                     /Target_base="G"
                     /Oligo_base="C"
                     /Oligo_name="P-2938"
                     /annotation_group="fb83d362-d789-47d5-ba16-591df5153037"
                     /label="G/C"
     mismatch        60
                     /Target_base="G"
                     /Oligo_base="A"
                     /Oligo_name="P-2938"
                     /annotation_group="96f1c008-8383-4e77-aaf2-d3ce0d7ce8a4"
                     /label="G/A"
     mismatch        60
                     /Target_base="G"
                     /Oligo_base="T"
                     /Oligo_name="P-2938"
                     /annotation_group="02944541-1db1-4d07-8ab5-f4b6828ffde4"
                     /label="G/T"
     mismatch        60
                     /Target_base="G"
                     /Oligo_base="A"
                     /Oligo_name="P-2938"
                     /annotation_group="98e7656f-a75c-43de-a37a-3702fd190dab"
                     /label="G/A"
     mismatch        60
                     /Target_base="G"
                     /Oligo_base="C"
                     /Oligo_name="P-2938"
                     /annotation_group="e7b40b06-00f8-48ae-9b26-cb405578959e"
                     /label="G/C"
     mismatch        60
                     /Target_base="G"
                     /Oligo_base="A"
                     /Oligo_name="P-2938"
                     /annotation_group="453753a3-c17d-46fb-bbb7-3f029ddc385a"
                     /label="G/A"
     mismatch        60
                     /Target_base="G"
                     /Oligo_base="C"
                     /Oligo_name="P-2938"
                     /annotation_group="3fc21c3d-fad2-432c-bc57-f9e6d7b08ca0"
                     /label="G/C"
     mismatch        60
                     /Target_base="G"
                     /Oligo_base="T"
                     /Oligo_name="P-2938"
                     /annotation_group="909600e2-1d86-4029-a211-a22f87a6f968"
                     /label="G/T"
     mismatch        61
                     /Target_base="A"
                     /Oligo_base="C"
                     /Oligo_name="P-2832"
                     /annotation_group="d1b7c741-a50f-4b9f-b68d-15775832275f"
                     /label="A/C"
     mismatch        61
                     /Target_base="A"
                     /Oligo_base="G"
                     /Oligo_name="P-2832"
                     /annotation_group="d76f86f0-6f81-4da1-b375-765cb940afaf"
                     /label="A/G"
     mismatch        61
                     /Target_base="A"
                     /Oligo_base="G"
                     /Oligo_name="P-2832"
                     /annotation_group="e702a8b7-1553-43ed-b535-b6c2b7b7cae3"
                     /label="A/G"
     mismatch        61
                     /Target_base="A"
                     /Oligo_base="G"
                     /Oligo_name="P-2832"
                     /annotation_group="9934116f-8caf-4b11-af15-eaa5d95761df"
                     /label="A/G"
     mismatch        61
                     /Target_base="A"
                     /Oligo_base="G"
                     /Oligo_name="P-2832"
                     /annotation_group="22102f65-a6c0-469e-a0b7-d1294d59d2d8"
                     /label="A/G"
     mismatch        61
                     /Target_base="A"
                     /Oligo_base="G"
                     /Oligo_name="P-2832"
                     /annotation_group="223387ba-dfd8-4022-8c88-214f015ed076"
                     /label="A/G"
     mismatch        61
                     /Target_base="A"
                     /Oligo_base="C"
                     /Oligo_name="P-2832"
                     /annotation_group="cbf790a0-c993-4e38-b7da-746588e98cac"
                     /label="A/C"
     mismatch        61
                     /Target_base="A"
                     /Oligo_base="G"
                     /Oligo_name="P-2832"
                     /annotation_group="ed38dd5a-78b5-4cb7-ba36-44e9611ac051"
                     /label="A/G"
     mismatch        61
                     /Target_base="A"
                     /Oligo_base="G"
                     /Oligo_name="P-2832"
                     /annotation_group="c2851b9c-dbf2-4821-8572-692cd3571be9"
                     /label="A/G"
     mismatch        61
                     /Target_base="A"
                     /Oligo_base="G"
                     /Oligo_name="P-2832"
                     /annotation_group="7aed54c2-cdeb-4b9b-aed9-b37bbe0a2531"
                     /label="A/G"
     mismatch        61
                     /Target_base="A"
                     /Oligo_base="T"
                     /Oligo_name="P-2832"
                     /annotation_group="fe465220-5b0c-4bc9-8c70-b240a1879fb5"
                     /label="A/T"
     mismatch        61
                     /Target_base="A"
                     /Oligo_base="T"
                     /Oligo_name="P-2832"
                     /annotation_group="ac03ccc7-e364-4575-b5bd-684a037f4ec6"
                     /label="A/T"
     mismatch        61
                     /Target_base="T"
                     /Oligo_base="G"
                     /Oligo_name="P-2832"
                     /annotation_group="50d1884c-286a-49f5-be65-0812387ce55d"
                     /label="T/G"
     mismatch        61
                     /Target_base="T"
                     /Oligo_base="G"
                     /Oligo_name="P-2832"
                     /annotation_group="49fa575c-bc9e-4ca8-964d-389cb0ec890a"
                     /label="T/G"
     mismatch        61
                     /Target_base="T"
                     /Oligo_base="G"
                     /Oligo_name="P-2832"
                     /annotation_group="0c9e27a7-3293-49a1-8d47-83a623f046d6"
                     /label="T/G"
     mismatch        61
                     /Target_base="T"
                     /Oligo_base="G"
                     /Oligo_name="P-2832"
                     /annotation_group="dbfec758-ad92-4302-9efe-0a3816d21956"
                     /label="T/G"
     mismatch        61
                     /Target_base="T"
                     /Oligo_base="C"
                     /Oligo_name="P-2832"
                     /annotation_group="f0a53c2d-f66c-4798-9af8-cd3f2a9dccf3"
                     /label="T/C"
     mismatch        61
                     /Target_base="T"
                     /Oligo_base="C"
                     /Oligo_name="P-2832"
                     /annotation_group="ec606edf-5561-4a96-9d0e-d31a01a27169"
                     /label="T/C"
     mismatch        61
                     /Target_base="T"
                     /Oligo_base="G"
                     /Oligo_name="P-2832"
                     /annotation_group="3fcfb370-09f9-4c8f-a20d-44e2abed47b7"
                     /label="T/G"
     mismatch        61
                     /Target_base="T"
                     /Oligo_base="A"
                     /Oligo_name="P-2832"
                     /annotation_group="7fea5b2d-0d46-4667-b66d-9e6e86dd56bc"
                     /label="T/A"
     mismatch        61
                     /Target_base="T"
                     /Oligo_base="A"
                     /Oligo_name="P-2832"
                     /annotation_group="8211ba84-341c-44b0-8759-2c887bd86510"
                     /label="T/A"
     mismatch        61
                     /Target_base="T"
                     /Oligo_base="A"
                     /Oligo_name="P-2832"
                     /annotation_group="ff13683e-70ce-4ccb-a706-45d5d668ab3f"
                     /label="T/A"
     mismatch        61
                     /Target_base="T"
                     /Oligo_base="G"
                     /Oligo_name="P-2832"
                     /annotation_group="02250b2b-3633-4ba9-a627-c56ad1698a6b"
                     /label="T/G"
     mismatch        61
                     /Target_base="T"
                     /Oligo_base="C"
                     /Oligo_name="P-2832"
                     /annotation_group="2ea5107e-a50c-4fff-8176-c98a83c4c0d2"
                     /label="T/C"
     mismatch        61
                     /Target_base="T"
                     /Oligo_base="A"
                     /Oligo_name="P-2832"
                     /annotation_group="cd3274ca-bd7f-4ff6-b089-c76a424a0825"
                     /label="T/A"
     mismatch        61
                     /Target_base="T"
                     /Oligo_base="G"
                     /Oligo_name="P-2832"
                     /annotation_group="439f40dc-a31f-4ae6-aa17-d85c6828717e"
                     /label="T/G"
     mismatch        61
                     /Target_base="T"
                     /Oligo_base="A"
                     /Oligo_name="P-2832"
                     /annotation_group="b835acb8-e4c3-4934-a131-c7f95415f510"
                     /label="T/A"
     mismatch        61
                     /Target_base="T"
                     /Oligo_base="A"
                     /Oligo_name="P-2832"
                     /annotation_group="39101588-a200-4918-9e0f-2a6d27f9becb"
                     /label="T/A"
     mismatch        61
                     /Target_base="T"
                     /Oligo_base="G"
                     /Oligo_name="P-2832"
                     /annotation_group="6c311d4b-b475-4b11-b1c9-bac852527adf"
                     /label="T/G"
     mismatch        61
                     /Target_base="T"
                     /Oligo_base="C"
                     /Oligo_name="P-2832"
                     /annotation_group="3614c55c-504b-4d5b-8517-17c5f9f2803d"
                     /label="T/C"
     mismatch        61
                     /Target_base="T"
                     /Oligo_base="A"
                     /Oligo_name="P-2938"
                     /annotation_group="b505efab-39fe-4ed4-8195-a3c175145f97"
                     /label="T/A"
     mismatch        61
                     /Target_base="T"
                     /Oligo_base="A"
                     /Oligo_name="P-2938"
                     /annotation_group="b49d9007-db0b-4da9-b8c3-553884bc6b59"
                     /label="T/A"
     mismatch        61
                     /Target_base="T"
                     /Oligo_base="A"
                     /Oligo_name="P-2938"
                     /annotation_group="1beeb17e-e5b3-4ab0-b605-f35bcd14d2f2"
                     /label="T/A"
     mismatch        61
                     /Target_base="T"
                     /Oligo_base="C"
                     /Oligo_name="P-2938"
                     /annotation_group="3cf56cda-e876-436c-b856-8b662d7fff72"
                     /label="T/C"
     mismatch        61
                     /Target_base="T"
                     /Oligo_base="C"
                     /Oligo_name="P-2938"
                     /annotation_group="4705031a-7040-49d3-ba56-f12a2e458815"
                     /label="T/C"
     mismatch        61
                     /Target_base="T"
                     /Oligo_base="C"
                     /Oligo_name="P-2938"
                     /annotation_group="46325413-cf1d-427a-ba1f-e619cb0df508"
                     /label="T/C"
     mismatch        61
                     /Target_base="T"
                     /Oligo_base="G"
                     /Oligo_name="P-2938"
                     /annotation_group="3b0026f8-4bd4-4157-a378-aaa9792102d3"
                     /label="T/G"
     mismatch        61
                     /Target_base="T"
                     /Oligo_base="G"
                     /Oligo_name="P-2938"
                     /annotation_group="ab9c7698-f00e-44b8-845e-22fd092ef402"
                     /label="T/G"
     mismatch        61
                     /Target_base="T"
                     /Oligo_base="A"
                     /Oligo_name="P-2938"
                     /annotation_group="c9b334d4-75e7-499f-8f27-73fe484e0181"
                     /label="T/A"
     mismatch        61
                     /Target_base="T"
                     /Oligo_base="G"
                     /Oligo_name="P-2938"
                     /annotation_group="d43333d7-aa98-4be7-b749-254aebd226f3"
                     /label="T/G"
     mismatch        61
                     /Target_base="T"
                     /Oligo_base="C"
                     /Oligo_name="P-2938"
                     /annotation_group="96f1c008-8383-4e77-aaf2-d3ce0d7ce8a4"
                     /label="T/C"
     mismatch        61
                     /Target_base="T"
                     /Oligo_base="C"
                     /Oligo_name="P-2938"
                     /annotation_group="02944541-1db1-4d07-8ab5-f4b6828ffde4"
                     /label="T/C"
     mismatch        61
                     /Target_base="T"
                     /Oligo_base="A"
                     /Oligo_name="P-2938"
                     /annotation_group="e7b40b06-00f8-48ae-9b26-cb405578959e"
                     /label="T/A"
     mismatch        61
                     /Target_base="T"
                     /Oligo_base="G"
                     /Oligo_name="P-2938"
                     /annotation_group="453753a3-c17d-46fb-bbb7-3f029ddc385a"
                     /label="T/G"
     mismatch        61
                     /Target_base="T"
                     /Oligo_base="A"
                     /Oligo_name="P-2938"
                     /annotation_group="3fc21c3d-fad2-432c-bc57-f9e6d7b08ca0"
                     /label="T/A"
     mismatch        61
                     /Target_base="T"
                     /Oligo_base="C"
                     /Oligo_name="P-2938"
                     /annotation_group="909600e2-1d86-4029-a211-a22f87a6f968"
                     /label="T/C"
     mismatch        61
                     /Target_base="T"
                     /Oligo_base="C"
                     /Oligo_name="P-2938"
                     /annotation_group="8a789070-fbc6-4538-9b94-afa690ae42c5"
                     /label="T/C"
     mismatch        62
                     /Target_base="T"
                     /Oligo_base="C"
                     /Oligo_name="P-2832"
                     /annotation_group="d76f86f0-6f81-4da1-b375-765cb940afaf"
                     /label="T/C"
     mismatch        62
                     /Target_base="T"
                     /Oligo_base="A"
                     /Oligo_name="P-2832"
                     /annotation_group="e702a8b7-1553-43ed-b535-b6c2b7b7cae3"
                     /label="T/A"
     mismatch        62
                     /Target_base="T"
                     /Oligo_base="G"
                     /Oligo_name="P-2832"
                     /annotation_group="22102f65-a6c0-469e-a0b7-d1294d59d2d8"
                     /label="T/G"
     mismatch        62
                     /Target_base="T"
                     /Oligo_base="A"
                     /Oligo_name="P-2832"
                     /annotation_group="fb4ffa2c-ae74-4d98-a43e-9dd926f5dd57"
                     /label="T/A"
     mismatch        62
                     /Target_base="T"
                     /Oligo_base="A"
                     /Oligo_name="P-2832"
                     /annotation_group="ccda0adf-9cbb-4163-b2c4-65904b9f88da"
                     /label="T/A"
     mismatch        62
                     /Target_base="T"
                     /Oligo_base="A"
                     /Oligo_name="P-2832"
                     /annotation_group="223387ba-dfd8-4022-8c88-214f015ed076"
                     /label="T/A"
     mismatch        62
                     /Target_base="T"
                     /Oligo_base="C"
                     /Oligo_name="P-2832"
                     /annotation_group="cbf790a0-c993-4e38-b7da-746588e98cac"
                     /label="T/C"
     mismatch        62
                     /Target_base="T"
                     /Oligo_base="C"
                     /Oligo_name="P-2832"
                     /annotation_group="ed38dd5a-78b5-4cb7-ba36-44e9611ac051"
                     /label="T/C"
     mismatch        62
                     /Target_base="T"
                     /Oligo_base="G"
                     /Oligo_name="P-2832"
                     /annotation_group="c2851b9c-dbf2-4821-8572-692cd3571be9"
                     /label="T/G"
     mismatch        62
                     /Target_base="T"
                     /Oligo_base="G"
                     /Oligo_name="P-2832"
                     /annotation_group="5717f99e-6338-4f90-8db1-e52846c43275"
                     /label="T/G"
     mismatch        62
                     /Target_base="T"
                     /Oligo_base="A"
                     /Oligo_name="P-2832"
                     /annotation_group="f0a3f7ff-c58b-4608-b460-d005c3376991"
                     /label="T/A"
     mismatch        62
                     /Target_base="T"
                     /Oligo_base="G"
                     /Oligo_name="P-2832"
                     /annotation_group="7aed54c2-cdeb-4b9b-aed9-b37bbe0a2531"
                     /label="T/G"
     mismatch        62
                     /Target_base="T"
                     /Oligo_base="G"
                     /Oligo_name="P-2832"
                     /annotation_group="fe465220-5b0c-4bc9-8c70-b240a1879fb5"
                     /label="T/G"
     mismatch        62
                     /Target_base="A"
                     /Oligo_base="T"
                     /Oligo_name="P-2832"
                     /annotation_group="c7eef172-8cc8-48f6-b351-54ba7678cb56"
                     /label="A/T"
     mismatch        62
                     /Target_base="A"
                     /Oligo_base="T"
                     /Oligo_name="P-2832"
                     /annotation_group="50d1884c-286a-49f5-be65-0812387ce55d"
                     /label="A/T"
     mismatch        62
                     /Target_base="A"
                     /Oligo_base="C"
                     /Oligo_name="P-2832"
                     /annotation_group="7c91c3df-6b28-4432-bb92-d0575f0c2e25"
                     /label="A/C"
     mismatch        62
                     /Target_base="A"
                     /Oligo_base="T"
                     /Oligo_name="P-2832"
                     /annotation_group="5b255b2c-54ad-4013-a299-f9290845db14"
                     /label="A/T"
     mismatch        62
                     /Target_base="A"
                     /Oligo_base="T"
                     /Oligo_name="P-2832"
                     /annotation_group="49fa575c-bc9e-4ca8-964d-389cb0ec890a"
                     /label="A/T"
     mismatch        62
                     /Target_base="A"
                     /Oligo_base="G"
                     /Oligo_name="P-2832"
                     /annotation_group="0c9e27a7-3293-49a1-8d47-83a623f046d6"
                     /label="A/G"
     mismatch        62
                     /Target_base="A"
                     /Oligo_base="G"
                     /Oligo_name="P-2832"
                     /annotation_group="febbacd0-a9a9-4377-b7da-886b01095c7b"
                     /label="A/G"
     mismatch        62
                     /Target_base="A"
                     /Oligo_base="C"
                     /Oligo_name="P-2832"
                     /annotation_group="ec606edf-5561-4a96-9d0e-d31a01a27169"
                     /label="A/C"
     mismatch        62
                     /Target_base="A"
                     /Oligo_base="C"
                     /Oligo_name="P-2832"
                     /annotation_group="3fcfb370-09f9-4c8f-a20d-44e2abed47b7"
                     /label="A/C"
     mismatch        62
                     /Target_base="A"
                     /Oligo_base="G"
                     /Oligo_name="P-2832"
                     /annotation_group="7fea5b2d-0d46-4667-b66d-9e6e86dd56bc"
                     /label="A/G"
     mismatch        62
                     /Target_base="A"
                     /Oligo_base="G"
                     /Oligo_name="P-2832"
                     /annotation_group="2ea5107e-a50c-4fff-8176-c98a83c4c0d2"
                     /label="A/G"
     mismatch        62
                     /Target_base="A"
                     /Oligo_base="T"
                     /Oligo_name="P-2832"
                     /annotation_group="cd3274ca-bd7f-4ff6-b089-c76a424a0825"
                     /label="A/T"
     mismatch        62
                     /Target_base="A"
                     /Oligo_base="G"
                     /Oligo_name="P-2832"
                     /annotation_group="b835acb8-e4c3-4934-a131-c7f95415f510"
                     /label="A/G"
     mismatch        62
                     /Target_base="A"
                     /Oligo_base="G"
                     /Oligo_name="P-2832"
                     /annotation_group="3614c55c-504b-4d5b-8517-17c5f9f2803d"
                     /label="A/G"
     mismatch        62
                     /Target_base="A"
                     /Oligo_base="T"
                     /Oligo_name="P-2938"
                     /annotation_group="5f9c4a74-c294-4e27-8f3d-cfdf738eee37"
                     /label="A/T"
     mismatch        62
                     /Target_base="A"
                     /Oligo_base="T"
                     /Oligo_name="P-2938"
                     /annotation_group="993979ff-e9c6-4f9c-a1c9-1428c7642a25"
                     /label="A/T"
     mismatch        62
                     /Target_base="A"
                     /Oligo_base="C"
                     /Oligo_name="P-2938"
                     /annotation_group="4705031a-7040-49d3-ba56-f12a2e458815"
                     /label="A/C"
     mismatch        62
                     /Target_base="A"
                     /Oligo_base="T"
                     /Oligo_name="P-2938"
                     /annotation_group="b2a54364-245a-48af-ab8e-7a808b04f462"
                     /label="A/T"
     mismatch        62
                     /Target_base="A"
                     /Oligo_base="T"
                     /Oligo_name="P-2938"
                     /annotation_group="6d561f8e-39f7-42ef-b1bc-a1984c7441d0"
                     /label="A/T"
     mismatch        62
                     /Target_base="A"
                     /Oligo_base="T"
                     /Oligo_name="P-2938"
                     /annotation_group="3b0026f8-4bd4-4157-a378-aaa9792102d3"
                     /label="A/T"
     mismatch        62
                     /Target_base="A"
                     /Oligo_base="T"
                     /Oligo_name="P-2938"
                     /annotation_group="d43333d7-aa98-4be7-b749-254aebd226f3"
                     /label="A/T"
     mismatch        62
                     /Target_base="A"
                     /Oligo_base="G"
                     /Oligo_name="P-2938"
                     /annotation_group="fb83d362-d789-47d5-ba16-591df5153037"
                     /label="A/G"
     mismatch        62
                     /Target_base="A"
                     /Oligo_base="T"
                     /Oligo_name="P-2938"
                     /annotation_group="96f1c008-8383-4e77-aaf2-d3ce0d7ce8a4"
                     /label="A/T"
     mismatch        62
                     /Target_base="A"
                     /Oligo_base="C"
                     /Oligo_name="P-2938"
                     /annotation_group="98e7656f-a75c-43de-a37a-3702fd190dab"
                     /label="A/C"
     mismatch        62
                     /Target_base="A"
                     /Oligo_base="T"
                     /Oligo_name="P-2938"
                     /annotation_group="e7b40b06-00f8-48ae-9b26-cb405578959e"
                     /label="A/T"
     mismatch        62
                     /Target_base="A"
                     /Oligo_base="C"
                     /Oligo_name="P-2938"
                     /annotation_group="453753a3-c17d-46fb-bbb7-3f029ddc385a"
                     /label="A/C"
     mismatch        62
                     /Target_base="A"
                     /Oligo_base="G"
                     /Oligo_name="P-2938"
                     /annotation_group="3fc21c3d-fad2-432c-bc57-f9e6d7b08ca0"
                     /label="A/G"
     mismatch        62
                     /Target_base="A"
                     /Oligo_base="T"
                     /Oligo_name="P-2938"
                     /annotation_group="8a789070-fbc6-4538-9b94-afa690ae42c5"
                     /label="A/T"
     mismatch        62
                     /Target_base="A"
                     /Oligo_base="C"
                     /Oligo_name="P-2938"
                     /annotation_group="82daf61b-d264-4171-bc01-706903c1f3c1"
                     /label="A/C"
     mismatch        63
                     /Target_base="T"
                     /Oligo_base="G"
                     /Oligo_name="P-2832"
                     /annotation_group="e702a8b7-1553-43ed-b535-b6c2b7b7cae3"
                     /label="T/G"
     mismatch        63
                     /Target_base="T"
                     /Oligo_base="G"
                     /Oligo_name="P-2832"
                     /annotation_group="fb4ffa2c-ae74-4d98-a43e-9dd926f5dd57"
                     /label="T/G"
     mismatch        63
                     /Target_base="T"
                     /Oligo_base="A"
                     /Oligo_name="P-2832"
                     /annotation_group="ccda0adf-9cbb-4163-b2c4-65904b9f88da"
                     /label="T/A"
     mismatch        63
                     /Target_base="T"
                     /Oligo_base="A"
                     /Oligo_name="P-2832"
                     /annotation_group="223387ba-dfd8-4022-8c88-214f015ed076"
                     /label="T/A"
     mismatch        63
                     /Target_base="T"
                     /Oligo_base="G"
                     /Oligo_name="P-2832"
                     /annotation_group="cbf790a0-c993-4e38-b7da-746588e98cac"
                     /label="T/G"
     mismatch        63
                     /Target_base="T"
                     /Oligo_base="G"
                     /Oligo_name="P-2832"
                     /annotation_group="ed38dd5a-78b5-4cb7-ba36-44e9611ac051"
                     /label="T/G"
     mismatch        63
                     /Target_base="T"
                     /Oligo_base="C"
                     /Oligo_name="P-2832"
                     /annotation_group="c2851b9c-dbf2-4821-8572-692cd3571be9"
                     /label="T/C"
     mismatch        63
                     /Target_base="T"
                     /Oligo_base="G"
                     /Oligo_name="P-2832"
                     /annotation_group="5717f99e-6338-4f90-8db1-e52846c43275"
                     /label="T/G"
     mismatch        63
                     /Target_base="T"
                     /Oligo_base="G"
                     /Oligo_name="P-2832"
                     /annotation_group="fe465220-5b0c-4bc9-8c70-b240a1879fb5"
                     /label="T/G"
     mismatch        63
                     /Target_base="T"
                     /Oligo_base="G"
                     /Oligo_name="P-2832"
                     /annotation_group="ac03ccc7-e364-4575-b5bd-684a037f4ec6"
                     /label="T/G"
     mismatch        63
                     /Target_base="A"
                     /Oligo_base="T"
                     /Oligo_name="P-2832"
                     /annotation_group="c7eef172-8cc8-48f6-b351-54ba7678cb56"
                     /label="A/T"
     mismatch        63
                     /Target_base="A"
                     /Oligo_base="T"
                     /Oligo_name="P-2832"
                     /annotation_group="50d1884c-286a-49f5-be65-0812387ce55d"
                     /label="A/T"
     mismatch        63
                     /Target_base="A"
                     /Oligo_base="T"
                     /Oligo_name="P-2832"
                     /annotation_group="7c91c3df-6b28-4432-bb92-d0575f0c2e25"
                     /label="A/T"
     mismatch        63
                     /Target_base="A"
                     /Oligo_base="T"
                     /Oligo_name="P-2832"
                     /annotation_group="49fa575c-bc9e-4ca8-964d-389cb0ec890a"
                     /label="A/T"
     mismatch        63
                     /Target_base="A"
                     /Oligo_base="T"
                     /Oligo_name="P-2832"
                     /annotation_group="0c9e27a7-3293-49a1-8d47-83a623f046d6"
                     /label="A/T"
     mismatch        63
                     /Target_base="A"
                     /Oligo_base="G"
                     /Oligo_name="P-2832"
                     /annotation_group="febbacd0-a9a9-4377-b7da-886b01095c7b"
                     /label="A/G"
     mismatch        63
                     /Target_base="A"
                     /Oligo_base="G"
                     /Oligo_name="P-2832"
                     /annotation_group="dbfec758-ad92-4302-9efe-0a3816d21956"
                     /label="A/G"
     mismatch        63
                     /Target_base="A"
                     /Oligo_base="C"
                     /Oligo_name="P-2832"
                     /annotation_group="3fcfb370-09f9-4c8f-a20d-44e2abed47b7"
                     /label="A/C"
     mismatch        63
                     /Target_base="A"
                     /Oligo_base="C"
                     /Oligo_name="P-2832"
                     /annotation_group="7fea5b2d-0d46-4667-b66d-9e6e86dd56bc"
                     /label="A/C"
     mismatch        63
                     /Target_base="A"
                     /Oligo_base="G"
                     /Oligo_name="P-2832"
                     /annotation_group="8211ba84-341c-44b0-8759-2c887bd86510"
                     /label="A/G"
     mismatch        63
                     /Target_base="A"
                     /Oligo_base="C"
                     /Oligo_name="P-2832"
                     /annotation_group="cd3274ca-bd7f-4ff6-b089-c76a424a0825"
                     /label="A/C"
     mismatch        63
                     /Target_base="A"
                     /Oligo_base="T"
                     /Oligo_name="P-2832"
                     /annotation_group="439f40dc-a31f-4ae6-aa17-d85c6828717e"
                     /label="A/T"
     mismatch        63
                     /Target_base="A"
                     /Oligo_base="T"
                     /Oligo_name="P-2832"
                     /annotation_group="6c311d4b-b475-4b11-b1c9-bac852527adf"
                     /label="A/T"
     mismatch        63
                     /Target_base="A"
                     /Oligo_base="T"
                     /Oligo_name="P-2938"
                     /annotation_group="993979ff-e9c6-4f9c-a1c9-1428c7642a25"
                     /label="A/T"
     mismatch        63
                     /Target_base="A"
                     /Oligo_base="C"
                     /Oligo_name="P-2938"
                     /annotation_group="b505efab-39fe-4ed4-8195-a3c175145f97"
                     /label="A/C"
     mismatch        63
                     /Target_base="A"
                     /Oligo_base="C"
                     /Oligo_name="P-2938"
                     /annotation_group="46325413-cf1d-427a-ba1f-e619cb0df508"
                     /label="A/C"
     mismatch        63
                     /Target_base="A"
                     /Oligo_base="C"
                     /Oligo_name="P-2938"
                     /annotation_group="b2a54364-245a-48af-ab8e-7a808b04f462"
                     /label="A/C"
     mismatch        63
                     /Target_base="A"
                     /Oligo_base="T"
                     /Oligo_name="P-2938"
                     /annotation_group="6d561f8e-39f7-42ef-b1bc-a1984c7441d0"
                     /label="A/T"
     mismatch        63
                     /Target_base="A"
                     /Oligo_base="T"
                     /Oligo_name="P-2938"
                     /annotation_group="3b0026f8-4bd4-4157-a378-aaa9792102d3"
                     /label="A/T"
     mismatch        63
                     /Target_base="A"
                     /Oligo_base="C"
                     /Oligo_name="P-2938"
                     /annotation_group="c9b334d4-75e7-499f-8f27-73fe484e0181"
                     /label="A/C"
     mismatch        63
                     /Target_base="A"
                     /Oligo_base="T"
                     /Oligo_name="P-2938"
                     /annotation_group="fb83d362-d789-47d5-ba16-591df5153037"
                     /label="A/T"
     mismatch        63
                     /Target_base="A"
                     /Oligo_base="G"
                     /Oligo_name="P-2938"
                     /annotation_group="96f1c008-8383-4e77-aaf2-d3ce0d7ce8a4"
                     /label="A/G"
     mismatch        63
                     /Target_base="A"
                     /Oligo_base="C"
                     /Oligo_name="P-2938"
                     /annotation_group="02944541-1db1-4d07-8ab5-f4b6828ffde4"
                     /label="A/C"
     mismatch        63
                     /Target_base="A"
                     /Oligo_base="C"
                     /Oligo_name="P-2938"
                     /annotation_group="e7b40b06-00f8-48ae-9b26-cb405578959e"
                     /label="A/C"
     mismatch        63
                     /Target_base="A"
                     /Oligo_base="T"
                     /Oligo_name="P-2938"
                     /annotation_group="453753a3-c17d-46fb-bbb7-3f029ddc385a"
                     /label="A/T"
     mismatch        63
                     /Target_base="A"
                     /Oligo_base="C"
                     /Oligo_name="P-2938"
                     /annotation_group="3fc21c3d-fad2-432c-bc57-f9e6d7b08ca0"
                     /label="A/C"
     mismatch        63
                     /Target_base="A"
                     /Oligo_base="G"
                     /Oligo_name="P-2938"
                     /annotation_group="909600e2-1d86-4029-a211-a22f87a6f968"
                     /label="A/G"
     mismatch        63
                     /Target_base="A"
                     /Oligo_base="C"
                     /Oligo_name="P-2938"
                     /annotation_group="8a789070-fbc6-4538-9b94-afa690ae42c5"
                     /label="A/C"
     mismatch        63
                     /Target_base="A"
                     /Oligo_base="T"
                     /Oligo_name="P-2938"
                     /annotation_group="82daf61b-d264-4171-bc01-706903c1f3c1"
                     /label="A/T"
     mismatch        64
                     /Target_base="T"
                     /Oligo_base="C"
                     /Oligo_name="P-2832"
                     /annotation_group="e702a8b7-1553-43ed-b535-b6c2b7b7cae3"
                     /label="T/C"
     mismatch        64
                     /Target_base="T"
                     /Oligo_base="G"
                     /Oligo_name="P-2832"
                     /annotation_group="fb4ffa2c-ae74-4d98-a43e-9dd926f5dd57"
                     /label="T/G"
     mismatch        64
                     /Target_base="T"
                     /Oligo_base="G"
                     /Oligo_name="P-2832"
                     /annotation_group="ccda0adf-9cbb-4163-b2c4-65904b9f88da"
                     /label="T/G"
     mismatch        64
                     /Target_base="T"
                     /Oligo_base="A"
                     /Oligo_name="P-2832"
                     /annotation_group="223387ba-dfd8-4022-8c88-214f015ed076"
                     /label="T/A"
     mismatch        64
                     /Target_base="T"
                     /Oligo_base="A"
                     /Oligo_name="P-2832"
                     /annotation_group="cbf790a0-c993-4e38-b7da-746588e98cac"
                     /label="T/A"
     mismatch        64
                     /Target_base="T"
                     /Oligo_base="A"
                     /Oligo_name="P-2832"
                     /annotation_group="ed38dd5a-78b5-4cb7-ba36-44e9611ac051"
                     /label="T/A"
     mismatch        64
                     /Target_base="T"
                     /Oligo_base="G"
                     /Oligo_name="P-2832"
                     /annotation_group="c2851b9c-dbf2-4821-8572-692cd3571be9"
                     /label="T/G"
     mismatch        64
                     /Target_base="T"
                     /Oligo_base="C"
                     /Oligo_name="P-2832"
                     /annotation_group="5717f99e-6338-4f90-8db1-e52846c43275"
                     /label="T/C"
     mismatch        64
                     /Target_base="T"
                     /Oligo_base="G"
                     /Oligo_name="P-2832"
                     /annotation_group="e2d8c8a2-ba00-4a3d-a5aa-17dfee97ba9c"
                     /label="T/G"
     mismatch        64
                     /Target_base="T"
                     /Oligo_base="C"
                     /Oligo_name="P-2832"
                     /annotation_group="7aed54c2-cdeb-4b9b-aed9-b37bbe0a2531"
                     /label="T/C"
     mismatch        64
                     /Target_base="T"
                     /Oligo_base="G"
                     /Oligo_name="P-2832"
                     /annotation_group="ac03ccc7-e364-4575-b5bd-684a037f4ec6"
                     /label="T/G"
     mismatch        64
                     /Target_base="A"
                     /Oligo_base="T"
                     /Oligo_name="P-2832"
                     /annotation_group="50d1884c-286a-49f5-be65-0812387ce55d"
                     /label="A/T"
     mismatch        64
                     /Target_base="A"
                     /Oligo_base="G"
                     /Oligo_name="P-2832"
                     /annotation_group="7c91c3df-6b28-4432-bb92-d0575f0c2e25"
                     /label="A/G"
     mismatch        64
                     /Target_base="A"
                     /Oligo_base="T"
                     /Oligo_name="P-2832"
                     /annotation_group="0c9e27a7-3293-49a1-8d47-83a623f046d6"
                     /label="A/T"
     mismatch        64
                     /Target_base="A"
                     /Oligo_base="T"
                     /Oligo_name="P-2832"
                     /annotation_group="febbacd0-a9a9-4377-b7da-886b01095c7b"
                     /label="A/T"
     mismatch        64
                     /Target_base="A"
                     /Oligo_base="C"
                     /Oligo_name="P-2832"
                     /annotation_group="dbfec758-ad92-4302-9efe-0a3816d21956"
                     /label="A/C"
     mismatch        64
                     /Target_base="A"
                     /Oligo_base="C"
                     /Oligo_name="P-2832"
                     /annotation_group="7fea5b2d-0d46-4667-b66d-9e6e86dd56bc"
                     /label="A/C"
     mismatch        64
                     /Target_base="A"
                     /Oligo_base="C"
                     /Oligo_name="P-2832"
                     /annotation_group="8211ba84-341c-44b0-8759-2c887bd86510"
                     /label="A/C"
     mismatch        64
                     /Target_base="A"
                     /Oligo_base="G"
                     /Oligo_name="P-2832"
                     /annotation_group="ff13683e-70ce-4ccb-a706-45d5d668ab3f"
                     /label="A/G"
     mismatch        64
                     /Target_base="A"
                     /Oligo_base="G"
                     /Oligo_name="P-2832"
                     /annotation_group="2ea5107e-a50c-4fff-8176-c98a83c4c0d2"
                     /label="A/G"
     mismatch        64
                     /Target_base="A"
                     /Oligo_base="G"
                     /Oligo_name="P-2832"
                     /annotation_group="cd3274ca-bd7f-4ff6-b089-c76a424a0825"
                     /label="A/G"
     mismatch        64
                     /Target_base="A"
                     /Oligo_base="C"
                     /Oligo_name="P-2832"
                     /annotation_group="439f40dc-a31f-4ae6-aa17-d85c6828717e"
                     /label="A/C"
     mismatch        64
                     /Target_base="A"
                     /Oligo_base="T"
                     /Oligo_name="P-2832"
                     /annotation_group="b835acb8-e4c3-4934-a131-c7f95415f510"
                     /label="A/T"
     mismatch        64
                     /Target_base="A"
                     /Oligo_base="G"
                     /Oligo_name="P-2832"
                     /annotation_group="39101588-a200-4918-9e0f-2a6d27f9becb"
                     /label="A/G"
     mismatch        64
                     /Target_base="A"
                     /Oligo_base="T"
                     /Oligo_name="P-2832"
                     /annotation_group="3614c55c-504b-4d5b-8517-17c5f9f2803d"
                     /label="A/T"
     mismatch        64
                     /Target_base="A"
                     /Oligo_base="T"
                     /Oligo_name="P-2938"
                     /annotation_group="b505efab-39fe-4ed4-8195-a3c175145f97"
                     /label="A/T"
     mismatch        64
                     /Target_base="A"
                     /Oligo_base="C"
                     /Oligo_name="P-2938"
                     /annotation_group="b49d9007-db0b-4da9-b8c3-553884bc6b59"
                     /label="A/C"
     mismatch        64
                     /Target_base="A"
                     /Oligo_base="C"
                     /Oligo_name="P-2938"
                     /annotation_group="46325413-cf1d-427a-ba1f-e619cb0df508"
                     /label="A/C"
     mismatch        64
                     /Target_base="A"
                     /Oligo_base="C"
                     /Oligo_name="P-2938"
                     /annotation_group="b2a54364-245a-48af-ab8e-7a808b04f462"
                     /label="A/C"
     mismatch        64
                     /Target_base="A"
                     /Oligo_base="T"
                     /Oligo_name="P-2938"
                     /annotation_group="6d561f8e-39f7-42ef-b1bc-a1984c7441d0"
                     /label="A/T"
     mismatch        64
                     /Target_base="A"
                     /Oligo_base="T"
                     /Oligo_name="P-2938"
                     /annotation_group="3b0026f8-4bd4-4157-a378-aaa9792102d3"
                     /label="A/T"
     mismatch        64
                     /Target_base="A"
                     /Oligo_base="G"
                     /Oligo_name="P-2938"
                     /annotation_group="ab9c7698-f00e-44b8-845e-22fd092ef402"
                     /label="A/G"
     mismatch        64
                     /Target_base="A"
                     /Oligo_base="G"
                     /Oligo_name="P-2938"
                     /annotation_group="c9b334d4-75e7-499f-8f27-73fe484e0181"
                     /label="A/G"
     mismatch        64
                     /Target_base="A"
                     /Oligo_base="C"
                     /Oligo_name="P-2938"
                     /annotation_group="5fd55671-6628-48b6-b9a5-5b7670b51824"
                     /label="A/C"
     mismatch        64
                     /Target_base="A"
                     /Oligo_base="T"
                     /Oligo_name="P-2938"
                     /annotation_group="96f1c008-8383-4e77-aaf2-d3ce0d7ce8a4"
                     /label="A/T"
     mismatch        64
                     /Target_base="A"
                     /Oligo_base="T"
                     /Oligo_name="P-2938"
                     /annotation_group="02944541-1db1-4d07-8ab5-f4b6828ffde4"
                     /label="A/T"
     mismatch        64
                     /Target_base="A"
                     /Oligo_base="C"
                     /Oligo_name="P-2938"
                     /annotation_group="98e7656f-a75c-43de-a37a-3702fd190dab"
                     /label="A/C"
     mismatch        64
                     /Target_base="A"
                     /Oligo_base="T"
                     /Oligo_name="P-2938"
                     /annotation_group="453753a3-c17d-46fb-bbb7-3f029ddc385a"
                     /label="A/T"
     mismatch        64
                     /Target_base="A"
                     /Oligo_base="T"
                     /Oligo_name="P-2938"
                     /annotation_group="3fc21c3d-fad2-432c-bc57-f9e6d7b08ca0"
                     /label="A/T"
     mismatch        64
                     /Target_base="A"
                     /Oligo_base="C"
                     /Oligo_name="P-2938"
                     /annotation_group="909600e2-1d86-4029-a211-a22f87a6f968"
                     /label="A/C"
     mismatch        64
                     /Target_base="A"
                     /Oligo_base="C"
                     /Oligo_name="P-2938"
                     /annotation_group="82daf61b-d264-4171-bc01-706903c1f3c1"
                     /label="A/C"
     mismatch        65
                     /Target_base="T"
                     /Oligo_base="G"
                     /Oligo_name="P-2832"
                     /annotation_group="ccda0adf-9cbb-4163-b2c4-65904b9f88da"
                     /label="T/G"
     mismatch        65
                     /Target_base="T"
                     /Oligo_base="G"
                     /Oligo_name="P-2832"
                     /annotation_group="223387ba-dfd8-4022-8c88-214f015ed076"
                     /label="T/G"
     mismatch        65
                     /Target_base="T"
                     /Oligo_base="A"
                     /Oligo_name="P-2832"
                     /annotation_group="cbf790a0-c993-4e38-b7da-746588e98cac"
                     /label="T/A"
     mismatch        65
                     /Target_base="T"
                     /Oligo_base="G"
                     /Oligo_name="P-2832"
                     /annotation_group="ed38dd5a-78b5-4cb7-ba36-44e9611ac051"
                     /label="T/G"
     mismatch        65
                     /Target_base="T"
                     /Oligo_base="A"
                     /Oligo_name="P-2832"
                     /annotation_group="c2851b9c-dbf2-4821-8572-692cd3571be9"
                     /label="T/A"
     mismatch        65
                     /Target_base="T"
                     /Oligo_base="G"
                     /Oligo_name="P-2832"
                     /annotation_group="5717f99e-6338-4f90-8db1-e52846c43275"
                     /label="T/G"
     mismatch        65
                     /Target_base="T"
                     /Oligo_base="G"
                     /Oligo_name="P-2832"
                     /annotation_group="e2d8c8a2-ba00-4a3d-a5aa-17dfee97ba9c"
                     /label="T/G"
     mismatch        65
                     /Target_base="T"
                     /Oligo_base="G"
                     /Oligo_name="P-2832"
                     /annotation_group="f0a3f7ff-c58b-4608-b460-d005c3376991"
                     /label="T/G"
     mismatch        65
                     /Target_base="T"
                     /Oligo_base="C"
                     /Oligo_name="P-2832"
                     /annotation_group="fe465220-5b0c-4bc9-8c70-b240a1879fb5"
                     /label="T/C"
     mismatch        65
                     /Target_base="T"
                     /Oligo_base="G"
                     /Oligo_name="P-2832"
                     /annotation_group="3585c6dd-12a9-4f12-9459-066120b98aec"
                     /label="T/G"
     mismatch        65
                     /Target_base="A"
                     /Oligo_base="G"
                     /Oligo_name="P-2832"
                     /annotation_group="7c91c3df-6b28-4432-bb92-d0575f0c2e25"
                     /label="A/G"
     mismatch        65
                     /Target_base="A"
                     /Oligo_base="C"
                     /Oligo_name="P-2832"
                     /annotation_group="5b255b2c-54ad-4013-a299-f9290845db14"
                     /label="A/C"
     mismatch        65
                     /Target_base="A"
                     /Oligo_base="T"
                     /Oligo_name="P-2832"
                     /annotation_group="febbacd0-a9a9-4377-b7da-886b01095c7b"
                     /label="A/T"
     mismatch        65
                     /Target_base="A"
                     /Oligo_base="G"
                     /Oligo_name="P-2832"
                     /annotation_group="dbfec758-ad92-4302-9efe-0a3816d21956"
                     /label="A/G"
     mismatch        65
                     /Target_base="A"
                     /Oligo_base="G"
                     /Oligo_name="P-2832"
                     /annotation_group="f0a53c2d-f66c-4798-9af8-cd3f2a9dccf3"
                     /label="A/G"
     mismatch        65
                     /Target_base="A"
                     /Oligo_base="C"
                     /Oligo_name="P-2832"
                     /annotation_group="8211ba84-341c-44b0-8759-2c887bd86510"
                     /label="A/C"
     mismatch        65
                     /Target_base="A"
                     /Oligo_base="C"
                     /Oligo_name="P-2832"
                     /annotation_group="ff13683e-70ce-4ccb-a706-45d5d668ab3f"
                     /label="A/C"
     mismatch        65
                     /Target_base="A"
                     /Oligo_base="G"
                     /Oligo_name="P-2832"
                     /annotation_group="02250b2b-3633-4ba9-a627-c56ad1698a6b"
                     /label="A/G"
     mismatch        65
                     /Target_base="A"
                     /Oligo_base="G"
                     /Oligo_name="P-2832"
                     /annotation_group="439f40dc-a31f-4ae6-aa17-d85c6828717e"
                     /label="A/G"
     mismatch        65
                     /Target_base="A"
                     /Oligo_base="C"
                     /Oligo_name="P-2832"
                     /annotation_group="b835acb8-e4c3-4934-a131-c7f95415f510"
                     /label="A/C"
     mismatch        65
                     /Target_base="A"
                     /Oligo_base="C"
                     /Oligo_name="P-2938"
                     /annotation_group="b505efab-39fe-4ed4-8195-a3c175145f97"
                     /label="A/C"
     mismatch        65
                     /Target_base="A"
                     /Oligo_base="T"
                     /Oligo_name="P-2938"
                     /annotation_group="b49d9007-db0b-4da9-b8c3-553884bc6b59"
                     /label="A/T"
     mismatch        65
                     /Target_base="A"
                     /Oligo_base="C"
                     /Oligo_name="P-2938"
                     /annotation_group="1beeb17e-e5b3-4ab0-b605-f35bcd14d2f2"
                     /label="A/C"
     mismatch        65
                     /Target_base="A"
                     /Oligo_base="C"
                     /Oligo_name="P-2938"
                     /annotation_group="6d561f8e-39f7-42ef-b1bc-a1984c7441d0"
                     /label="A/C"
     mismatch        65
                     /Target_base="A"
                     /Oligo_base="T"
                     /Oligo_name="P-2938"
                     /annotation_group="3b0026f8-4bd4-4157-a378-aaa9792102d3"
                     /label="A/T"
     mismatch        65
                     /Target_base="A"
                     /Oligo_base="T"
                     /Oligo_name="P-2938"
                     /annotation_group="ab9c7698-f00e-44b8-845e-22fd092ef402"
                     /label="A/T"
     mismatch        65
                     /Target_base="A"
                     /Oligo_base="G"
                     /Oligo_name="P-2938"
                     /annotation_group="5fd55671-6628-48b6-b9a5-5b7670b51824"
                     /label="A/G"
     mismatch        65
                     /Target_base="A"
                     /Oligo_base="C"
                     /Oligo_name="P-2938"
                     /annotation_group="d43333d7-aa98-4be7-b749-254aebd226f3"
                     /label="A/C"
     mismatch        65
                     /Target_base="A"
                     /Oligo_base="T"
                     /Oligo_name="P-2938"
                     /annotation_group="98e7656f-a75c-43de-a37a-3702fd190dab"
                     /label="A/T"
     mismatch        65
                     /Target_base="A"
                     /Oligo_base="C"
                     /Oligo_name="P-2938"
                     /annotation_group="e7b40b06-00f8-48ae-9b26-cb405578959e"
                     /label="A/C"
     mismatch        65
                     /Target_base="A"
                     /Oligo_base="C"
                     /Oligo_name="P-2938"
                     /annotation_group="453753a3-c17d-46fb-bbb7-3f029ddc385a"
                     /label="A/C"
     mismatch        65
                     /Target_base="A"
                     /Oligo_base="T"
                     /Oligo_name="P-2938"
                     /annotation_group="3fc21c3d-fad2-432c-bc57-f9e6d7b08ca0"
                     /label="A/T"
     mismatch        65
                     /Target_base="A"
                     /Oligo_base="T"
                     /Oligo_name="P-2938"
                     /annotation_group="909600e2-1d86-4029-a211-a22f87a6f968"
                     /label="A/T"
     mismatch        65
                     /Target_base="A"
                     /Oligo_base="G"
                     /Oligo_name="P-2938"
                     /annotation_group="8a789070-fbc6-4538-9b94-afa690ae42c5"
                     /label="A/G"
     mismatch        66
                     /Target_base="T"
                     /Oligo_base="A"
                     /Oligo_name="P-2832"
                     /annotation_group="e702a8b7-1553-43ed-b535-b6c2b7b7cae3"
                     /label="T/A"
     mismatch        66
                     /Target_base="T"
                     /Oligo_base="A"
                     /Oligo_name="P-2832"
                     /annotation_group="9934116f-8caf-4b11-af15-eaa5d95761df"
                     /label="T/A"
     mismatch        66
                     /Target_base="T"
                     /Oligo_base="G"
                     /Oligo_name="P-2832"
                     /annotation_group="223387ba-dfd8-4022-8c88-214f015ed076"
                     /label="T/G"
     mismatch        66
                     /Target_base="T"
                     /Oligo_base="A"
                     /Oligo_name="P-2832"
                     /annotation_group="cbf790a0-c993-4e38-b7da-746588e98cac"
                     /label="T/A"
     mismatch        66
                     /Target_base="T"
                     /Oligo_base="A"
                     /Oligo_name="P-2832"
                     /annotation_group="ed38dd5a-78b5-4cb7-ba36-44e9611ac051"
                     /label="T/A"
     mismatch        66
                     /Target_base="T"
                     /Oligo_base="G"
                     /Oligo_name="P-2832"
                     /annotation_group="c2851b9c-dbf2-4821-8572-692cd3571be9"
                     /label="T/G"
     mismatch        66
                     /Target_base="T"
                     /Oligo_base="A"
                     /Oligo_name="P-2832"
                     /annotation_group="5717f99e-6338-4f90-8db1-e52846c43275"
                     /label="T/A"
     mismatch        66
                     /Target_base="T"
                     /Oligo_base="G"
                     /Oligo_name="P-2832"
                     /annotation_group="f0a3f7ff-c58b-4608-b460-d005c3376991"
                     /label="T/G"
     mismatch        66
                     /Target_base="T"
                     /Oligo_base="C"
                     /Oligo_name="P-2832"
                     /annotation_group="7aed54c2-cdeb-4b9b-aed9-b37bbe0a2531"
                     /label="T/C"
     mismatch        66
                     /Target_base="T"
                     /Oligo_base="C"
                     /Oligo_name="P-2832"
                     /annotation_group="ac03ccc7-e364-4575-b5bd-684a037f4ec6"
                     /label="T/C"
     mismatch        66
                     /Target_base="T"
                     /Oligo_base="G"
                     /Oligo_name="P-2832"
                     /annotation_group="3585c6dd-12a9-4f12-9459-066120b98aec"
                     /label="T/G"
     mismatch        66
                     /Target_base="T"
                     /Oligo_base="G"
                     /Oligo_name="P-2832"
                     /annotation_group="685451f8-fb16-4298-948a-a394aa12c7c2"
                     /label="T/G"
     mismatch        66
                     /Target_base="A"
                     /Oligo_base="T"
                     /Oligo_name="P-2832"
                     /annotation_group="7c91c3df-6b28-4432-bb92-d0575f0c2e25"
                     /label="A/T"
     mismatch        66
                     /Target_base="A"
                     /Oligo_base="T"
                     /Oligo_name="P-2832"
                     /annotation_group="5b255b2c-54ad-4013-a299-f9290845db14"
                     /label="A/T"
     mismatch        66
                     /Target_base="A"
                     /Oligo_base="C"
                     /Oligo_name="P-2832"
                     /annotation_group="49fa575c-bc9e-4ca8-964d-389cb0ec890a"
                     /label="A/C"
     mismatch        66
                     /Target_base="A"
                     /Oligo_base="G"
                     /Oligo_name="P-2832"
                     /annotation_group="dbfec758-ad92-4302-9efe-0a3816d21956"
                     /label="A/G"
     mismatch        66
                     /Target_base="A"
                     /Oligo_base="G"
                     /Oligo_name="P-2832"
                     /annotation_group="ec606edf-5561-4a96-9d0e-d31a01a27169"
                     /label="A/G"
     mismatch        66
                     /Target_base="A"
                     /Oligo_base="C"
                     /Oligo_name="P-2832"
                     /annotation_group="ff13683e-70ce-4ccb-a706-45d5d668ab3f"
                     /label="A/C"
     mismatch        66
                     /Target_base="A"
                     /Oligo_base="C"
                     /Oligo_name="P-2832"
                     /annotation_group="02250b2b-3633-4ba9-a627-c56ad1698a6b"
                     /label="A/C"
     mismatch        66
                     /Target_base="A"
                     /Oligo_base="T"
                     /Oligo_name="P-2832"
                     /annotation_group="2ea5107e-a50c-4fff-8176-c98a83c4c0d2"
                     /label="A/T"
     mismatch        66
                     /Target_base="A"
                     /Oligo_base="G"
                     /Oligo_name="P-2832"
                     /annotation_group="cd3274ca-bd7f-4ff6-b089-c76a424a0825"
                     /label="A/G"
     mismatch        66
                     /Target_base="A"
                     /Oligo_base="G"
                     /Oligo_name="P-2832"
                     /annotation_group="b835acb8-e4c3-4934-a131-c7f95415f510"
                     /label="A/G"
     mismatch        66
                     /Target_base="A"
                     /Oligo_base="T"
                     /Oligo_name="P-2832"
                     /annotation_group="39101588-a200-4918-9e0f-2a6d27f9becb"
                     /label="A/T"
     mismatch        66
                     /Target_base="A"
                     /Oligo_base="C"
                     /Oligo_name="P-2832"
                     /annotation_group="bf86121e-c81b-48cf-a3c7-2e7d74248bff"
                     /label="A/C"
     mismatch        66
                     /Target_base="A"
                     /Oligo_base="T"
                     /Oligo_name="P-2938"
                     /annotation_group="b505efab-39fe-4ed4-8195-a3c175145f97"
                     /label="A/T"
     mismatch        66
                     /Target_base="A"
                     /Oligo_base="C"
                     /Oligo_name="P-2938"
                     /annotation_group="b49d9007-db0b-4da9-b8c3-553884bc6b59"
                     /label="A/C"
     mismatch        66
                     /Target_base="A"
                     /Oligo_base="T"
                     /Oligo_name="P-2938"
                     /annotation_group="1beeb17e-e5b3-4ab0-b605-f35bcd14d2f2"
                     /label="A/T"
     mismatch        66
                     /Target_base="A"
                     /Oligo_base="C"
                     /Oligo_name="P-2938"
                     /annotation_group="3cf56cda-e876-436c-b856-8b662d7fff72"
                     /label="A/C"
     mismatch        66
                     /Target_base="A"
                     /Oligo_base="C"
                     /Oligo_name="P-2938"
                     /annotation_group="b2a54364-245a-48af-ab8e-7a808b04f462"
                     /label="A/C"
     mismatch        66
                     /Target_base="A"
                     /Oligo_base="C"
                     /Oligo_name="P-2938"
                     /annotation_group="6d561f8e-39f7-42ef-b1bc-a1984c7441d0"
                     /label="A/C"
     mismatch        66
                     /Target_base="A"
                     /Oligo_base="C"
                     /Oligo_name="P-2938"
                     /annotation_group="3b0026f8-4bd4-4157-a378-aaa9792102d3"
                     /label="A/C"
     mismatch        66
                     /Target_base="A"
                     /Oligo_base="T"
                     /Oligo_name="P-2938"
                     /annotation_group="ab9c7698-f00e-44b8-845e-22fd092ef402"
                     /label="A/T"
     mismatch        66
                     /Target_base="A"
                     /Oligo_base="G"
                     /Oligo_name="P-2938"
                     /annotation_group="d43333d7-aa98-4be7-b749-254aebd226f3"
[truncated: 27,817,129 more chars]
