# Supplementary material for: GreenGate 2.0: Backwards compatible addons for assembly of complex transcriptional units and their stacking with GreenGate
Source: PLoS One. 2023 Sep 8;18(9):e0290097. doi: 10.1371/journal.pone.0290097 (PMC10490876; doi:10.1371/journal.pone.0290097)
Supplement: S1 Dataset — (ZIP) [file pone.0290097.s006.zip › GreenGate2-Vectors/Level 0/Gene Editing Set/entry clones/pKE013_new.gb]

LOCUS       pKE013_new              3561 bp    DNA     circular UNA 13-JUL-2023
DEFINITION  Restriction Cloning ligation product.
ACCESSION   urn.local.maizellab14.8q-gi4akki
VERSION     urn.local.maizellab14.8q-gi4akki
KEYWORDS    .
SOURCE      
  ORGANISM  
            .
FEATURES             Location/Qualifiers
     misc_feature    1..2654
                     /Source="referenceToDocument:
                     urn:local:maizellab14:u-djp5bgi"
                     /label="pKE013 extraction (concatenated sequence 1)"
                     /note="Geneious type: Concatenated sequence"
     misc_feature    1..2251
                     /Source="referenceToDocument:
                     urn:local:maizellab14:51-djp4nd6"
                     /label="Digestion of pGGE1-001 AtU6_26_AarI_scaffold -
                     Fragment 2 extraction (concatenated sequence 1)"
                     /note="Geneious type: Concatenated sequence"
     misc_feature    1..2239
                     /Source="referenceToDocument: urn:local:.:52-djp4nd6"
                     /label="pR439_pGGE-tHSP18.2M - Digestion of pGGE000 -
                     Fragment 2 (concatenated sequence 1) (concatenated
                     sequence 1)"
                     /note="Geneious type: Concatenated sequence"
     misc_feature    96..1061
                     /modified_by="wacae"
                     /X-Transferred_From="AmpR"
                     /X-Transferred_Similarity="100.00%"
                     /Transferred_From="AmpR"
                     /Transferred_Similarity="100.00%"
                     /label="AmpR"
                     /note="Geneious type: Bacterial Selection"
     Promoter        96..200
                     /Mismatches=0
                     /%_Identity=100
                     /Motif="CGCGGAACCCCTATTTGTTTATTTTTCTAAATACATTCAAATATGTATCC
                     GCTCATGAGACAATAACCCTGATAAATGCTTCAATAATATTGAAAAAGGAAGAGT"
                     /annotation_group="amp: 1 -> 105"
                     /Transferred_From="AmpR"
                     /Transferred_Similarity="100.00%"
                     /label="amp"
     CDS             201..1061
                     /kind="selectable marker"
                     /note="Derived using Geneious Prime 2020.2.4 'Annotate
                     from Database' based on nucleotide similarity; confers
                     ampicillin resistance"
                     /product="beta-lactamase"
                     /gene="bla"
                     /X-Transferred_From="ampR"
                     /X-Transferred_Similarity="99.65%"
                     /Primary_Match="99.65%; <a
                     href=""urn:local:.:ft-c949xcj"">ampR</a>;
                     Adjusted-Interval-0:0/0"
                     /Color="#797979"
                     /modified_by="thjac"
                     /Transferred_From="AmpR"
                     /Transferred_Similarity="100.00%"
                     /label="bla (beta-lactamase)"
     CDS             201..1058
                     /label="open reading frame#1"
     misc_feature    919..924
                     /Recognition_pattern="C^TCGAG"
                     /annotation_group="CTCGAG"
                     /label="XhoI"
                     /note="Geneious type: restriction site"
     motif           1232..1820
                     /created_by="thjac"
                     /Transferred_From="high-copy-number ColE1/pMB1/pBR322/pUC
                     origin of  replication"
                     /Transferred_Similarity="100.00%"
                     /label="ColE1/pMB1/pBR322/pUC Ori"
     misc_feature    1379
                     /label="responsible for high copy number"
     primer_bind     1720..1743
                     /Mismatches=0
                     /%GC="45.8"
                     /Hairpin_Tm="37.3"
                     /Self_Dimer_Tm="None"
                     /Tm="60.2"
                     /annotation_group="4467087117031973e4c3d1-d3ab-4560-8356-8
                     29ec4ea173c"
                     /Sequence="GGGGAAACGCCTGGTATCTTTATA"
                     /created_by="primer3"
                     /label="P-2405"
     protein_bind    2108..2129
                     /bound_moiety="E. coli catabolite activator protein"
                     /note="CAP binding activates transcription in the presence
                      of cAMP."
                     /Transferred_From="CAP binding site"
                     /Transferred_Similarity="100.00%"
                     /label="CAP binding site"
     promoter        2144..2174
                     /note="promoter for the E. coli lac operon"
                     /modified_by="wacae"
                     /Transferred_From="pLac"
                     /Transferred_Similarity="100.00%"
                     /label="pLAc"
     primer_bind     2166..2186
                     /created_by="User"
                     /label="GGA-I_F"
     protein_bind    2182..2198
                     /bound_moiety="lac repressor encoded by lacI"
                     /note="The lac repressor binds to the lac operator to 
                     inhibit transcription in E. coli. This inhibition can be
                     relieved by adding lactose or
                     isopropyl-beta-D-thiogalactopyranoside (IPTG)."
                     /modified_by="wacae"
                     /Transferred_From="LacO"
                     /Transferred_Similarity="100.00%"
                     /label="LacO"
     misc_feature    2182..2198
                     /label="lac operator"
     promoter        2212..2230
                     /note="promoter for bacteriophage SP6 RNA polymerase"
                     /modified_by="wacae"
                     /Transferred_From="pSP6"
                     /Transferred_Similarity="100.00%"
                     /label="pSP6"
     misc_feature    2212..2230
                     /note="""""G"""" is transcription start site"
                     /label="SP6 promoter"
     misc_feature    2231..2234
                     /note="according to the consensus sequence on the Life
                     Technologies homepage"
                     /label="auxiliary bases for SP6"
     misc_feature    2235..2240
                     /Recognition_pattern="A^AGCTT"
                     /annotation_group="AAGCTT"
                     /label="HindIII"
                     /note="Geneious type: restriction site"
     ligation        2236..2239
                     /label="Ligation"
     misc_feature    join(2236..>2251,<3127..3142)
                     /Source="referenceToDocument: urn:local:.:53-djp4nd6"
                     /label="pGGB1-000 dummy (pAM753)** (concatenated sequence
                     2)"
                     /note="Geneious type: Concatenated sequence"
     misc_feature    join(3139..>3142,<2236..2239)
                     /Source="referenceToDocument: urn:local:.:54-djp4nd6"
                     /label="pGGC000 (concatenated sequence 1)"
                     /note="Geneious type: Concatenated sequence"
     misc_feature    join(2236..>2251,<3127..3142)
                     /Source="referenceToDocument: urn:local:.:55-djp4nd6"
                     /label="pcr_GGB1 (concatenated sequence 2)"
                     /note="Geneious type: Concatenated sequence"
     misc_feature    2241..2246
                     /Recognition_pattern="GGTCTC(1/5)"
                     /annotation_group="GGTCTC"
                     /label="Eco31I"
                     /note="Geneious type: restriction site"
     misc_feature    2241..2246
                     /Recognition_pattern="GGTCTC(1/5)"
                     /annotation_group="GGTCTC"
                     /label="BsaI"
                     /note="Geneious type: restriction site"
     ligation        2248..2251
                     /label="Ligation"
     misc            2248..2251
                     /created_by="maizel"
                     /label
     misc_feature    join(2248..>2654,<2679..3130)
                     /Source="referenceToDocument:
                     urn:local:maizellab14:42-djp4i2i"
                     /label="Digestion of
                     pcr_Eco31I_pU3_AarI_scaffold_term_Eco31I_pGGE1-002 -
                     Fragment 2 (concatenated sequence 2)"
                     /note="Geneious type: Concatenated sequence"
     promoter        2252..2650
                     /created_by="maizel"
                     /modified_by="maizel"
                     /label="pU3"
     misc_feature    2651..2682
                     /Source="referenceToDocument: urn:local:maizel:c-gdz4uz6"
                     /label="Oligos to fix pKE10-11-12-13 (concatenated
                     sequence 2)"
                     /note="Geneious type: Concatenated sequence"
     ligation        2651..2654
                     /label="Ligation"
     ligation        2679..2682
                     /label="Ligation"
     misc_feature    2679..3561
                     /Source="referenceToDocument:
                     urn:local:maizellab14:u-djp5bgi"
                     /label="pKE013 extraction (concatenated sequence 3)"
                     /note="Geneious type: Concatenated sequence"
     CDS             2679..2761
                     /created_by="maizel"
                     /modified_by="maizel"
                     /label="scaffold"
     terminator      2762..3126
                     /created_by="maizel"
                     /label="term"
     ligation        3127..3130
                     /label="Ligation"
     misc            3127..3130
                     /created_by="maizel"
                     /label
     misc_feature    3127..3561
                     /Source="referenceToDocument:
                     urn:local:maizellab14:51-djp4nd6"
                     /label="Digestion of pGGE1-001 AtU6_26_AarI_scaffold -
                     Fragment 2 extraction (concatenated sequence 3)"
                     /note="Geneious type: Concatenated sequence"
     misc_feature    complement(3132..3137)
                     /Recognition_pattern="GGTCTC(1/5)"
                     /annotation_group="GGTCTC"
                     /label="Eco31I"
                     /note="Geneious type: restriction site"
     misc_feature    complement(3132..3137)
                     /Recognition_pattern="GGTCTC(1/5)"
                     /annotation_group="GGTCTC"
                     /label="BsaI"
                     /note="Geneious type: restriction site"
     misc_feature    3138..3143
                     /Recognition_pattern="G^AATTC"
                     /annotation_group="GAATTC"
                     /label="EcoRI"
                     /note="Geneious type: restriction site"
     ligation        3139..3142
                     /label="Ligation"
     misc_feature    <3139..>2239
                     /label="Digestion of pGGE000 - Fragment 2 (concatenated
                     sequence 1)"
                     /note="Geneious type: Concatenated sequence"
     misc_feature    3139..3561
                     /Source="referenceToDocument: urn:local:.:52-djp4nd6"
                     /label="pR439_pGGE-tHSP18.2M - Digestion of pGGE000 -
                     Fragment 2 (concatenated sequence 1) (concatenated
                     sequence 3)"
                     /note="Geneious type: Concatenated sequence"
     misc_feature    complement(3144..3147)
                     /note="according to the consensus sequence given on the
                     Life Technol ogies websitethey have """"gaga"""" instead
                     of """"gcGa"""""
                     /label="auxiliary bases for T7"
     promoter        complement(3148..3166)
                     /note="promoter for bacteriophage T7 RNA polymerase"
                     /modified_by="wacae"
                     /Transferred_From="pT7"
                     /Transferred_Similarity="100.00%"
                     /label="T7 promoter"
     misc_feature    complement(3148..3166)
                     /note="the """"G"""" is the transcription start site"
                     /label="T7 promoter"
     CDS             3168..3413
                     /label="open reading frame#1"
     misc_feature    complement(3216..3235)
                     /created_by="User"
                     /label="M13_R"
                     /note="Geneious type: primer_bind_reverse"
ORIGIN      
        1 gacgaaaggg cctcgtgata cgcctatttt tataggttaa tgtcatgata ataatggttt
       61 cttagacgtc aggtggcact tttcggggaa atgtgcgcgg aacccctatt tgtttatttt
      121 tctaaataca ttcaaatatg tatccgctca tgagacaata accctgataa atgcttcaat
      181 aatattgaaa aaggaagagt atgagtattc aacatttccg tgtcgccctt attccctttt
      241 ttgcggcatt ttgccttcct gtttttgctc acccagaaac gctggtgaaa gtaaaagatg
      301 ctgaagatca gttgggtgca cgagtgggtt acatcgaact ggatctcaac agcggtaaga
      361 tccttgagag ttttcgcccc gaagaacgtt ttccaatgat gagcactttt aaagttctgc
      421 tatgtggcgc ggtattatcc cgtattgacg ccgggcaaga gcaactcggt cgccgcatac
      481 actattctca gaatgacttg gttgagtact caccagtcac agaaaagcat cttacggatg
      541 gcatgacagt aagagaatta tgcagtgctg ccataaccat gagtgataac actgcggcca
      601 acttacttct gacaacgatc ggaggaccga aggagctaac cgcttttttg cacaacatgg
      661 gggatcatgt aactcgcctt gatcgttggg aaccggagct gaatgaagcc ataccaaacg
      721 acgagcgtga caccacgatg cctgtagcaa tggcaacaac gttgcgcaaa ctattaactg
      781 gcgaactact tactctagct tcccggcaac aattaataga ctggatggag gcggataaag
      841 ttgcaggacc acttctgcgc tcggcccttc cggctggctg gtttattgct gataaatctg
      901 gagccggtga gcgtggctct cgaggtatca ttgcagcact ggggccagat ggtaagccct
      961 cccgtatcgt agttatctac acgacgggga gtcaggcaac tatggatgaa cgaaatagac
     1021 agatcgctga gataggtgcc tcactgatta agcattggta actgtcagac caagtttact
     1081 catatatact ttagattgat ttaaaacttc atttttaatt taaaaggatc taggtgaaga
     1141 tcctttttga taatctcatg accaaaatcc cttaacgtga gttttcgttc cactgagcgt
     1201 cagaccccgt agaaaagatc aaaggatctt cttgagatcc tttttttctg cgcgtaatct
     1261 gctgcttgca aacaaaaaaa ccaccgctac cagcggtggt ttgtttgccg gatcaagagc
     1321 taccaactct ttttccgaag gtaactggct tcagcagagc gcagatacca aatactgttc
     1381 ttctagtgta gccgtagtta ggccaccact tcaagaactc tgtagcaccg cctacatacc
     1441 tcgctctgct aatcctgtta ccagtggctg ctgccagtgg cgataagtcg tgtcttaccg
     1501 ggttggactc aagacgatag ttaccggata aggcgcagcg gtcgggctga acggggggtt
     1561 cgtgcacaca gcccagcttg gagcgaacga cctacaccga actgagatac ctacagcgtg
     1621 agctatgaga aagcgccacg cttcccgaag ggagaaaggc ggacaggtat ccggtaagcg
     1681 gcagggtcgg aacaggagag cgcacgaggg agcttccagg gggaaacgcc tggtatcttt
     1741 atagtcctgt cgggtttcgc cacctctgac ttgagcgtcg atttttgtga tgctcgtcag
     1801 gggggcggag cctatggaaa aacgccagca acgcggcctt tttacggttc ctggcctttt
     1861 gctggccttt tgctcacatg ttctttcctg cgttatcccc tgattctgtg gataaccgta
     1921 ttaccgcctt tgagtgagct gataccgctc gccgcagccg aacgaccgag cgcagcgagt
     1981 cagtgagcga ggaagcggaa gagcgcccaa tacgcaaacc gcctctcccc gcgcgttggc
     2041 cgattcatta atgcagctgg cacgacaggt ttcccgactg gaaagcgggc agtgagcgca
     2101 acgcaattaa tgtgagttag ctcactcatt aggcacccca ggctttacac tttatgcttc
     2161 cggctcgtat gttgtgtgga attgtgagcg gataacaatt tcacacgagc tatttaggtg
     2221 acactataga agtgaagctt ggtctcactg ccgtgtctca aaatctctga tgttacattg
     2281 cacaagataa aaatatatca tcatgcctcc tctagaggtg tcgctatttt actttaaatt
     2341 tttcttatgg ctcagcctgt gatggataac tgaatcaaac aaatggcgtc tgggtttaag
     2401 aacatctgtt ttggctatgt tggacgaaac aagtgaactt ttaggatcaa cttccgttta
     2461 tatacggagc ttatatcgag caataagata agtgggcttt ttatgtaatt taatgggcta
     2521 tcgtccatat attcactaat acccatgccc agtacccatg tatgcgtttc atataagctc
     2581 ctaatttctc ccacatcgct caaatctaaa caaatcttgt tgtatatata acactgaggg
     2641 agcaccattg attggcaggt ggaattccac ctgcagctgt tttagagcta gaaatagcaa
     2701 gttaaaataa ggctagtccg ttatcaactt gaaaaagtgg caccgagtcg gtgctttttt
     2761 tgcaaaaatt ttcagatttt ttcttcatct gtagatttct gggttttttt ttccgtttcg
     2821 tgaatcataa gtgaagtttt ggatgcaaat ctgcgcgaaa aaagttggac ctgcaatgag
     2881 cttatttaga tagctaagac aaagtgattg gtccgttgtt tcagttctga ttgtcagaga
     2941 gtttgtttcg agtcggcgac accaatgcgt tttgttaacc agatttcggg taagaaatgt
     3001 atcgagagtt tgtttccaga cggctacatc attttcttat gaagggtgaa attagataga
     3061 ccaaagattg aaacacaaca tttctttcac aaaaatataa taaacttgat agcatttagg
     3121 atcagcccat tgagaccgaa ttctcgccct atagtgagtc gtattacctg gccgtcgttt
     3181 tacaacgtcg tgactgggaa aaccctggcg ttacccaact taatcgcctt gcagcacatc
     3241 cccctttcgc cagctggcgt aatagcgaag aggcccgcac cgatcgccct tcccaacagt
     3301 tgcgcagcct gaatggcgaa tggcgcctga tgcggtattt tctccttacg catctgtgcg
     3361 gtatttcaca ccgcatatgg tgcactctca gtacaatctg ctctgatgcc gcatagttaa
     3421 gccagccccg acacccgcca acacccgctg acgcgccctg acgggcttgt ctgctcccgg
     3481 catccgctta cagacaagct gtgaccgtct ccgggagctg catgtgtcag aggttttcac
     3541 cgtcatcacc gaaacgcgcg a
//
