# Supplementary material for: GreenGate 2.0: Backwards compatible addons for assembly of complex transcriptional units and their stacking with GreenGate
Source: PLoS One. 2023 Sep 8;18(9):e0290097. doi: 10.1371/journal.pone.0290097 (PMC10490876; doi:10.1371/journal.pone.0290097)
Supplement: S1 Dataset — (ZIP) [file pone.0290097.s006.zip › GreenGate2-Vectors/Level 0/Gene Editing Set/entry clones/pKE011_new.gb]

LOCUS       pKE011_new              3561 bp    DNA     circular UNA 13-JUL-2023
DEFINITION  Restriction Cloning ligation product.
ACCESSION   urn.local.maizellab14.7m-gi4ah4e
VERSION     urn.local.maizellab14.7m-gi4ah4e
KEYWORDS    .
SOURCE      
  ORGANISM  
            .
FEATURES             Location/Qualifiers
     misc_feature    1..750
                     /Source="referenceToDocument: urn:local:maizel:2i-djpgleb"
                     /label="pKE011 extraction (concatenated sequence 1)"
                     /note="Geneious type: Concatenated sequence"
     Promoter        240..269
                     /Imported_from="<a
                     href=""http://wishart.biology.ualberta.ca/PlasMapper"">Pla
                     sMapper</a>"
                     /Transferred_From="lac prom"
                     /Transferred_Similarity="100.00%"
                     /label="lac prom"
     misc_feature    join(332..>347,<1223..1238)
                     /Source="referenceToDocument: urn:local:.:14-djp5f75"
                     /label="pcr_GGC4 (concatenated sequence 2)"
                     /note="Geneious type: Concatenated sequence"
     ligation        332..335
                     /label="Ligation"
     misc_feature    337..342
                     /Recognition_pattern="GGTCTC(1/5)"
                     /annotation_group="GGTCTC"
                     /label="Eco31I"
                     /note="Geneious type: restriction site"
     misc_feature    344..>347
                     /Original_Bases
                     /label
                     /note="Geneious type: Editing History Insertion"
     misc            344..347
                     /created_by="maizel"
                     /label
     misc_feature    join(344..>750,<775..1226)
                     /Source="referenceToDocument: urn:local:maizel:61-dh9mlp6"
                     /label="pcr_Eco31I_pU3_AarI_scaffold_term_Eco31I_pGGC4-002
                     (concatenated sequence 1)"
                     /note="Geneious type: Concatenated sequence"
     ligation        344..347
                     /label="Ligation"
     promoter        348..746
                     /created_by="maizel"
                     /modified_by="maizel"
                     /label="pU3"
     misc_feature    747..778
                     /Source="referenceToDocument: urn:local:maizel:c-gdz4uz6"
                     /label="Oligos to fix pKE10-11-12-13 (concatenated
                     sequence 2)"
                     /note="Geneious type: Concatenated sequence"
     ligation        747..750
                     /label="Ligation"
     ligation        775..778
                     /label="Ligation"
     misc_feature    775..3561
                     /Source="referenceToDocument: urn:local:maizel:2i-djpgleb"
                     /label="pKE011 extraction (concatenated sequence 3)"
                     /note="Geneious type: Concatenated sequence"
     CDS             775..857
                     /created_by="maizel"
                     /modified_by="maizel"
                     /label="scaffold"
     terminator      858..1222
                     /created_by="maizel"
                     /label="term"
     misc            1223..1226
                     /created_by="maizel"
                     /label
     misc_feature    1223..347
                     /Source="referenceToDocument:
                     urn:local:maizellab14:10-djp5f75"
                     /label="pGGC4-001 AtU6_26_AarI_scaffold (concatenated
                     sequence 2)"
                     /note="Geneious type: Concatenated sequence"
     ligation        1223..1226
                     /label="Ligation"
     misc_feature    1226
                     /Original_Bases
                     /label
                     /note="Geneious type: Editing History Insertion"
     misc_feature    complement(1228..1233)
                     /Recognition_pattern="GGTCTC(1/5)"
                     /annotation_group="GGTCTC"
                     /label="Eco31I"
                     /note="Geneious type: restriction site"
     misc_feature    join(1235..>1657,<1658..335)
                     /Source="referenceToDocument: urn:local:.:13-djp5f75"
                     /label="pGGC000 (concatenated sequence 1)"
                     /note="Geneious type: Concatenated sequence"
     ligation        1235..1238
                     /label="Ligation"
     Promoter        complement(1244..1262)
                     /Imported_from="<a
                     href=""http://wishart.biology.ualberta.ca/PlasMapper"">Pla
                     sMapper</a>"
                     /Transferred_From="T7 prom"
                     /Transferred_Similarity="100.00%"
                     /label="T7 prom"
     Reporter        1260..1420
                     /Imported_from="<a
                     href=""http://wishart.biology.ualberta.ca/PlasMapper"">Pla
                     sMapper</a>"
                     /Transferred_From="lacZ_a reporter"
                     /Transferred_Similarity="98.14%"
                     /label="lacZ_a reporter"
     Promoter        1788..1816
                     /Imported_from="<a
                     href=""http://wishart.biology.ualberta.ca/PlasMapper"">Pla
                     sMapper</a>"
                     /Transferred_From="amp prom"
                     /Transferred_Similarity="100.00%"
                     /label="amp prom"
     Marker          1858..2718
                     /Imported_from="<a
                     href=""http://wishart.biology.ualberta.ca/PlasMapper"">Pla
                     sMapper</a>"
                     /Transferred_From="amp marker"
                     /Transferred_Similarity="99.65%"
                     /label="amp marker"
     misc_feature    2873..3492
                     /Imported_from="<a
                     href=""http://wishart.biology.ualberta.ca/PlasMapper"">Pla
                     sMapper</a>"
                     /Transferred_From="pBR322 origin"
                     /Transferred_Similarity="99.52%"
                     /label="pBR322 origin"
                     /note="Geneious type: Origin of Replication"
     primer_bind     3377..3400
                     /Mismatches=0
                     /%GC="45.8"
                     /Hairpin_Tm="37.3"
                     /Self_Dimer_Tm="None"
                     /Tm="60.2"
                     /annotation_group="1970731186222999c42589d-cbe3-41ea-a8c3-
                     8e47a3b7f503"
                     /Sequence="GGGGAAACGCCTGGTATCTTTATA"
                     /created_by="primer3"
                     /label="P-2405"
ORIGIN      
        1 tctgtggata accgtattac cgcctttgag tgagctgata ccgctcgccg cagccgaacg
       61 accgagcgca gcgagtcagt gagcgaggaa gcggaagagc gcccaatacg caaaccgcct
      121 ctccccgcgc gttggccgat tcattaatgc agctggcacg acaggtttcc cgactggaaa
      181 gcgggcagtg agcgcaacgc aattaatgtg agttagctca ctcattaggc accccaggct
      241 ttacacttta tgcttccggc tcgtatgttg tgtggaattg tgagcggata acaatttcac
      301 acgagctatt taggtgacac tatagaagtg aagcttggtc tcagcagcgt gtctcaaaat
      361 ctctgatgtt acattgcaca agataaaaat atatcatcat gcctcctcta gaggtgtcgc
      421 tattttactt taaatttttc ttatggctca gcctgtgatg gataactgaa tcaaacaaat
      481 ggcgtctggg tttaagaaca tctgttttgg ctatgttgga cgaaacaagt gaacttttag
      541 gatcaacttc cgtttatata cggagcttat atcgagcaat aagataagtg ggctttttat
      601 gtaatttaat gggctatcgt ccatatattc actaataccc atgcccagta cccatgtatg
      661 cgtttcatat aagctcctaa tttctcccac atcgctcaaa tctaaacaaa tcttgttgta
      721 tatataacac tgagggagca ccattgattg gcaggtggaa ttccacctgc agctgtttta
      781 gagctagaaa tagcaagtta aaataaggct agtccgttat caacttgaaa aagtggcacc
      841 gagtcggtgc tttttttgca aaaattttca gattttttct tcatctgtag atttctgggt
      901 ttttttttcc gtttcgtgaa tcataagtga agttttggat gcaaatctgc gcgaaaaaag
      961 ttggacctgc aatgagctta tttagatagc taagacaaag tgattggtcc gttgtttcag
     1021 ttctgattgt cagagagttt gtttcgagtc ggcgacacca atgcgttttg ttaaccagat
     1081 ttcgggtaag aaatgtatcg agagtttgtt tccagacggc tacatcattt tcttatgaag
     1141 ggtgaaatta gatagaccaa agattgaaac acaacatttc tttcacaaaa atataataaa
     1201 cttgatagca tttaggatca gctcagtgag accgaattct cgccctatag tgagtcgtat
     1261 tacctggccg tcgttttaca acgtcgtgac tgggaaaacc ctggcgttac ccaacttaat
     1321 cgccttgcag cacatccccc tttcgccagc tggcgtaata gcgaagaggc ccgcaccgat
     1381 cgcccttccc aacagttgcg cagcctgaat ggcgaatggc gcctgatgcg gtattttctc
     1441 cttacgcatc tgtgcggtat ttcacaccgc atatggtgca ctctcagtac aatctgctct
     1501 gatgccgcat agttaagcca gccccgacac ccgccaacac ccgctgacgc gccctgacgg
     1561 gcttgtctgc tcccggcatc cgcttacaga caagctgtga ccgtctccgg gagctgcatg
     1621 tgtcagaggt tttcaccgtc atcaccgaaa cgcgcgagac gaaagggcct cgtgatacgc
     1681 ctatttttat aggttaatgt catgataata atggtttctt agacgtcagg tggcactttt
     1741 cggggaaatg tgcgcggaac ccctatttgt ttatttttct aaatacattc aaatatgtat
     1801 ccgctcatga gacaataacc ctgataaatg cttcaataat attgaaaaag gaagagtatg
     1861 agtattcaac atttccgtgt cgcccttatt cccttttttg cggcattttg ccttcctgtt
     1921 tttgctcacc cagaaacgct ggtgaaagta aaagatgctg aagatcagtt gggtgcacga
     1981 gtgggttaca tcgaactgga tctcaacagc ggtaagatcc ttgagagttt tcgccccgaa
     2041 gaacgttttc caatgatgag cacttttaaa gttctgctat gtggcgcggt attatcccgt
     2101 attgacgccg ggcaagagca actcggtcgc cgcatacact attctcagaa tgacttggtt
     2161 gagtactcac cagtcacaga aaagcatctt acggatggca tgacagtaag agaattatgc
     2221 agtgctgcca taaccatgag tgataacact gcggccaact tacttctgac aacgatcgga
     2281 ggaccgaagg agctaaccgc ttttttgcac aacatggggg atcatgtaac tcgccttgat
     2341 cgttgggaac cggagctgaa tgaagccata ccaaacgacg agcgtgacac cacgatgcct
     2401 gtagcaatgg caacaacgtt gcgcaaacta ttaactggcg aactacttac tctagcttcc
     2461 cggcaacaat taatagactg gatggaggcg gataaagttg caggaccact tctgcgctcg
     2521 gcccttccgg ctggctggtt tattgctgat aaatctggag ccggtgagcg tggctctcga
     2581 ggtatcattg cagcactggg gccagatggt aagccctccc gtatcgtagt tatctacacg
     2641 acggggagtc aggcaactat ggatgaacga aatagacaga tcgctgagat aggtgcctca
     2701 ctgattaagc attggtaact gtcagaccaa gtttactcat atatacttta gattgattta
     2761 aaacttcatt tttaatttaa aaggatctag gtgaagatcc tttttgataa tctcatgacc
     2821 aaaatccctt aacgtgagtt ttcgttccac tgagcgtcag accccgtaga aaagatcaaa
     2881 ggatcttctt gagatccttt ttttctgcgc gtaatctgct gcttgcaaac aaaaaaacca
     2941 ccgctaccag cggtggtttg tttgccggat caagagctac caactctttt tccgaaggta
     3001 actggcttca gcagagcgca gataccaaat actgttcttc tagtgtagcc gtagttaggc
     3061 caccacttca agaactctgt agcaccgcct acatacctcg ctctgctaat cctgttacca
     3121 gtggctgctg ccagtggcga taagtcgtgt cttaccgggt tggactcaag acgatagtta
     3181 ccggataagg cgcagcggtc gggctgaacg gggggttcgt gcacacagcc cagcttggag
     3241 cgaacgacct acaccgaact gagataccta cagcgtgagc tatgagaaag cgccacgctt
     3301 cccgaaggga gaaaggcgga caggtatccg gtaagcggca gggtcggaac aggagagcgc
     3361 acgagggagc ttccaggggg aaacgcctgg tatctttata gtcctgtcgg gtttcgccac
     3421 ctctgacttg agcgtcgatt tttgtgatgc tcgtcagggg ggcggagcct atggaaaaac
     3481 gccagcaacg cggccttttt acggttcctg gccttttgct ggccttttgc tcacatgttc
     3541 tttcctgcgt tatcccctga t
//
