# Supplementary material for: GreenGate 2.0: Backwards compatible addons for assembly of complex transcriptional units and their stacking with GreenGate
Source: PLoS One. 2023 Sep 8;18(9):e0290097. doi: 10.1371/journal.pone.0290097 (PMC10490876; doi:10.1371/journal.pone.0290097)
Supplement: S1 Dataset — (ZIP) [file pone.0290097.s006.zip › GreenGate2-Vectors/Level 0/Gene Editing Set/entry clones/pCS021.gb]

LOCUS       pCS021                  3367 bp    DNA     circular UNA 09-FEB-2023
DEFINITION  pGGE2-001-2 BE1 (CCAT) F (ACTA).
ACCESSION   urn.local.maizellab06.66-ggalzvk
VERSION     urn.local.maizellab06.66-ggalzvk
KEYWORDS    .
SOURCE      
  ORGANISM  
            .
FEATURES             Location/Qualifiers
     misc_feature    1..2251
                     /Source="referenceToDocument:
                     urn:local:maizellab06:8u-ggalzxw"
                     /label="pKE009 extraction (concatenated sequence 1)"
                     /note="Geneious type: Concatenated sequence"
     misc_feature    1..2239
                     /Source="referenceToDocument: urn:local:.:8n-ggalzxw"
                     /label="pR439_pGGE-tHSP18.2M - Digestion of pGGE000 -
                     Fragment 2 (concatenated sequence 1) (concatenated
                     sequence 1)"
                     /note="Geneious type: Concatenated sequence"
     misc_feature    96..1061
                     /modified_by="wacae"
                     /X-Transferred_From="AmpR"
                     /X-Transferred_Similarity="100.00%"
                     /Transferred_From="AmpR"
                     /Transferred_Similarity="100.00%"
                     /label="AmpR"
                     /note="Geneious type: Bacterial Selection"
     Promoter        96..200
                     /Mismatches=0
                     /%_Identity=100
                     /Motif="CGCGGAACCCCTATTTGTTTATTTTTCTAAATACATTCAAATATGTATCC
                     GCTCATGAGACAATAACCCTGATAAATGCTTCAATAATATTGAAAAAGGAAGAGT"
                     /annotation_group="amp: 1 -> 105"
                     /Transferred_From="AmpR"
                     /Transferred_Similarity="100.00%"
                     /label="amp"
     Promoter        131..159
                     /Imported_from="<a
                     href=""http://wishart.biology.ualberta.ca/PlasMapper"">Pla
                     sMapper</a>"
                     /X-Transferred_From="amp prom"
                     /X-Transferred_Similarity="100.00%"
                     /Transferred_From="pGGC1-002_Ligation of PCR
                     product_pGGC1-001_template_AtU6-26_AaRII_scaffold_term
                     into pKE001, pKE001 - Digestion"
                     /Transferred_Similarity="100.00%"
                     /label="amp prom"
     CDS             201..1061
                     /kind="selectable marker"
                     /note="Derived using Geneious Prime 2020.2.4 'Annotate
                     from Database' based on nucleotide similarity; confers
                     ampicillin resistance"
                     /product="beta-lactamase"
                     /gene="bla"
                     /X-Transferred_From="ampR"
                     /X-Transferred_Similarity="99.65%"
                     /Primary_Match="99.65%; <a
                     href=""urn:local:.:ft-c949xcj"">ampR</a>;
                     Adjusted-Interval-0:0/0"
                     /Color="#797979"
                     /modified_by="thjac"
                     /Transferred_From="AmpR"
                     /Transferred_Similarity="100.00%"
                     /label="bla (beta-lactamase)"
     CDS             201..1058
                     /label="open reading frame#1"
     Marker          201..1061
                     /Imported_from="<a
                     href=""http://wishart.biology.ualberta.ca/PlasMapper"">Pla
                     sMapper</a>"
                     /X-Transferred_From="amp marker"
                     /X-Transferred_Similarity="99.65%"
                     /Transferred_From="pGGC1-002_Ligation of PCR
                     product_pGGC1-001_template_AtU6-26_AaRII_scaffold_term
                     into pKE001, pKE001 - Digestion"
                     /Transferred_Similarity="100.00%"
                     /label="amp marker"
     misc_feature    1216..1835
                     /Imported_from="<a
                     href=""http://wishart.biology.ualberta.ca/PlasMapper"">Pla
                     sMapper</a>"
                     /X-Transferred_From="pBR322 origin"
                     /X-Transferred_Similarity="99.52%"
                     /Transferred_From="pGGC1-002_Ligation of PCR
                     product_pGGC1-001_template_AtU6-26_AaRII_scaffold_term
                     into pKE001, pKE001 - Digestion"
                     /Transferred_Similarity="100.00%"
                     /label="pBR322 origin"
                     /note="Geneious type: Origin of Replication"
     motif           1232..1820
                     /created_by="thjac"
                     /Transferred_From="high-copy-number ColE1/pMB1/pBR322/pUC
                     origin of  replication"
                     /Transferred_Similarity="100.00%"
                     /label="ColE1/pMB1/pBR322/pUC Ori"
     misc_feature    1379
                     /label="responsible for high copy number"
     primer_bind     1720..1743
                     /Mismatches=0
                     /%GC="45.8"
                     /Hairpin_Tm="37.3"
                     /Self_Dimer_Tm="None"
                     /Tm="60.2"
                     /annotation_group="4467092320035367f4c9c7-4df2-4764-b2db-8
                     b1e4f45aa1e"
                     /Sequence="GGGGAAACGCCTGGTATCTTTATA"
                     /created_by="primer3"
                     /label="P-2405"
     protein_bind    2108..2129
                     /bound_moiety="E. coli catabolite activator protein"
                     /note="CAP binding activates transcription in the presence
                      of cAMP."
                     /Transferred_From="CAP binding site"
                     /Transferred_Similarity="100.00%"
                     /label="CAP binding site"
     promoter        2144..2174
                     /note="promoter for the E. coli lac operon"
                     /modified_by="wacae"
                     /Transferred_From="pLac"
                     /Transferred_Similarity="100.00%"
                     /label="pLAc"
     Promoter        2144..2173
                     /Imported_from="<a
                     href=""http://wishart.biology.ualberta.ca/PlasMapper"">Pla
                     sMapper</a>"
                     /X-Transferred_From="lac prom"
                     /X-Transferred_Similarity="100.00%"
                     /Transferred_From="pGGC1-002_Ligation of PCR
                     product_pGGC1-001_template_AtU6-26_AaRII_scaffold_term
                     into pKE001, pKE001 - Digestion"
                     /Transferred_Similarity="100.00%"
                     /label="lac prom"
     primer_bind     2166..2186
                     /created_by="User"
                     /label="GGA-I_F"
     primer_bind     2171..2189
                     /Mismatches=0
                     /%GC="47.4"
                     /Hairpin_Tm="None"
                     /Self_Dimer_Tm="None"
                     /Pair_Dimer_Tm="2.5"
                     /Tm="54.9"
                     /annotation_group="30150880770698337d615429-16b0-40cb-82a2
                     -9b5b562f7d42"
                     /Sequence="GTTGTGTGGAATTGTGAGC"
                     /created_by="primer3"
                     /Product_Size=619
                     /Transferred_From="pKE001 - Digestion"
                     /Transferred_Similarity="100.00%"
                     /label="P-1054"
     primer_bind     2171..2189
                     /Mismatches=0
                     /%GC="47.4"
                     /Hairpin_Tm="None"
                     /Self_Dimer_Tm="None"
                     /Pair_Dimer_Tm="2.5"
                     /Tm="54.9"
                     /annotation_group="30073949308167506165da50-014d-4a6c-9a4e
                     -c6bc5414395a"
                     /Sequence="GTTGTGTGGAATTGTGAGC"
                     /created_by="primer3"
                     /Product_Size=803
                     /Transferred_From="pGGC1-002_Ligation of PCR
                     product_pGGC1-001_template_AtU6-26_AaRII_scaffold_term
                     into pKE001"
                     /Transferred_Similarity="100.00%"
                     /label="P-1054"
     protein_bind    2182..2198
                     /bound_moiety="lac repressor encoded by lacI"
                     /note="The lac repressor binds to the lac operator to 
                     inhibit transcription in E. coli. This inhibition can be
                     relieved by adding lactose or
                     isopropyl-beta-D-thiogalactopyranoside (IPTG)."
                     /modified_by="wacae"
                     /Transferred_From="LacO"
                     /Transferred_Similarity="100.00%"
                     /label="LacO"
     misc_feature    2182..2198
                     /label="lac operator"
     promoter        2212..2230
                     /note="promoter for bacteriophage SP6 RNA polymerase"
                     /modified_by="wacae"
                     /Transferred_From="pSP6"
                     /Transferred_Similarity="100.00%"
                     /label="pSP6"
     misc_feature    2212..2230
                     /note="""""G"""" is transcription start site"
                     /label="SP6 promoter"
     misc_feature    2231..2234
                     /note="according to the consensus sequence on the Life
                     Technologies homepage"
                     /label="auxiliary bases for SP6"
     ligation        2236..2239
                     /label="Ligation"
     misc_feature    join(2236..>2251,<2933..2948)
                     /Source="referenceToDocument: urn:local:.:8o-ggalzxw"
                     /label="pGGB2-000 dummy (pAM754) (concatenated sequence
                     2)"
                     /note="Geneious type: Concatenated sequence"
     misc_feature    join(2945..>2948,<2236..2239)
                     /Source="referenceToDocument: urn:local:.:8p-ggalzxw"
                     /label="pGGC000 (concatenated sequence 1)"
                     /note="Geneious type: Concatenated sequence"
     misc_feature    join(2236..>2251,<2933..2948)
                     /Source="referenceToDocument: urn:local:.:8q-ggalzxw"
                     /label="pcr_GGB2 (concatenated sequence 2)"
                     /note="Geneious type: Concatenated sequence"
     misc_feature    2241..2246
                     /Recognition_pattern="GGTCTC(1/5)"
                     /annotation_group="GGTCTC"
                     /label="Eco31I"
                     /note="Geneious type: restriction site"
     misc            2248..2251
                     /created_by="maizel"
                     /label
     ligation        2248..2251
                     /label="Ligation"
     misc_feature    2248..2936
                     /Source="referenceToDocument:
                     urn:local:maizellab06:8v-ggalzxx"
                     /label="PCR
                     product_pGGE2-001_template_AtU6-26_AaRII_scaffold_term PCR
                     Product (concatenated sequence 2)"
                     /note="Geneious type: Concatenated sequence"
     promoter        2254..2641
                     /created_by="maizellab16"
                     /Transferred_From="pGGC1-002_Ligation of PCR
                     product_pGGC1-001_template_AtU6-26_AaRII_scaffold_term
                     into pKE001"
                     /Transferred_Similarity="100.00%"
                     /label="AtU6-26"
     Scaffold        2666..2748
                     /created_by="maizellab16"
                     /Transferred_From="pGGC1-002_Ligation of PCR
                     product_pGGC1-001_template_AtU6-26_AaRII_scaffold_term
                     into pKE001"
                     /Transferred_Similarity="100.00%"
                     /label="Scaffold"
     terminator      2749..2932
                     /created_by="maizellab16"
                     /Transferred_From="pGGC1-002_Ligation of PCR
                     product_pGGC1-001_template_AtU6-26_AaRII_scaffold_term
                     into pKE001"
                     /Transferred_Similarity="100.00%"
                     /label="term"
     misc            2933..2936
                     /created_by="maizel"
                     /label
     ligation        2933..2936
                     /label="Ligation"
     misc_feature    2933..3367
                     /Source="referenceToDocument:
                     urn:local:maizellab06:8u-ggalzxw"
                     /label="pKE009 extraction (concatenated sequence 3)"
                     /note="Geneious type: Concatenated sequence"
     misc_feature    complement(2938..2943)
                     /Recognition_pattern="GGTCTC(1/5)"
                     /annotation_group="GGTCTC"
                     /label="Eco31I"
                     /note="Geneious type: restriction site"
     ligation        2945..2948
                     /label="Ligation"
     misc_feature    <2945..>2239
                     /label="Digestion of pGGE000 - Fragment 2 (concatenated
                     sequence 1)"
                     /note="Geneious type: Concatenated sequence"
     misc_feature    2945..3367
                     /Source="referenceToDocument: urn:local:.:8n-ggalzxw"
                     /label="pR439_pGGE-tHSP18.2M - Digestion of pGGE000 -
                     Fragment 2 (concatenated sequence 1) (concatenated
                     sequence 3)"
                     /note="Geneious type: Concatenated sequence"
     misc_feature    2945..2239
                     /Source="referenceToDocument: urn:local:.:8s-ggalzxw"
                     /Transferred_From="pGGC1-002_Ligation of PCR
                     product_pGGC1-001_template_AtU6-26_AaRII_scaffold_term
                     into pKE001, pKE001 - Digestion"
                     /Transferred_Similarity="100.00%"
                     /label="pGGC000 (concatenated sequence 1)"
                     /note="Geneious type: Concatenated sequence"
     misc_feature    complement(2950..2953)
                     /note="according to the consensus sequence given on the
                     Life Technol ogies websitethey have """"gaga"""" instead
                     of """"gcGa"""""
                     /label="auxiliary bases for T7"
     misc_feature    complement(2952..2973)
                     /Hairpin="6.0"
                     /Primer-Dimer="4.0"
                     /Monovalent_Salt_Concentration="50.0"
                     /Divalent_Salt_Concentration="0.0"
                     /DNTP_Concentration="0.0"
                     /Mismatches=0
                     /%GC="45.5"
                     /Hairpin_Tm="None"
                     /Self_Dimer_Tm="4.4"
                     /Tm="55.4"
                     /annotation_group="494581853283019d32bb62f-84f1-442b-a039-
                     a2628abaa38d"
                     /Sequence="GTAATACGACTCACTATAGGGC"
                     /created_by="primer3"
                     /Transferred_From="pKE001 - Digestion"
                     /Transferred_Similarity="100.00%"
                     /label="P-0440"
                     /note="Geneious type: primer_bind_reverse"
     misc_feature    complement(2952..2973)
                     /Hairpin="6.0"
                     /Primer-Dimer="4.0"
                     /Monovalent_Salt_Concentration="50.0"
                     /Divalent_Salt_Concentration="0.0"
                     /DNTP_Concentration="0.0"
                     /Mismatches=0
                     /%GC="45.5"
                     /Hairpin_Tm="None"
                     /Self_Dimer_Tm="4.4"
                     /Pair_Dimer_Tm="2.5"
                     /Tm="55.4"
                     /annotation_group="30150880770698337d615429-16b0-40cb-82a2
                     -9b5b562f7d42"
                     /Sequence="GTAATACGACTCACTATAGGGC"
                     /created_by="primer3"
                     /Product_Size=619
                     /Transferred_From="pKE001 - Digestion"
                     /Transferred_Similarity="100.00%"
                     /label="P-0440"
                     /note="Geneious type: primer_bind_reverse"
     misc_feature    complement(2952..2973)
                     /Hairpin="6.0"
                     /Primer-Dimer="4.0"
                     /Monovalent_Salt_Concentration="50.0"
                     /Divalent_Salt_Concentration="0.0"
                     /DNTP_Concentration="0.0"
                     /Mismatches=0
                     /%GC="45.5"
                     /Hairpin_Tm="None"
                     /Self_Dimer_Tm="4.4"
                     /Pair_Dimer_Tm="2.5"
                     /Tm="55.4"
                     /annotation_group="30073949308167506165da50-014d-4a6c-9a4e
                     -c6bc5414395a"
                     /Sequence="GTAATACGACTCACTATAGGGC"
                     /created_by="primer3"
                     /Product_Size=803
                     /Transferred_From="pGGC1-002_Ligation of PCR
                     product_pGGC1-001_template_AtU6-26_AaRII_scaffold_term
                     into pKE001"
                     /Transferred_Similarity="100.00%"
                     /label="P-0440"
                     /note="Geneious type: primer_bind_reverse"
     promoter        complement(2954..2972)
                     /note="promoter for bacteriophage T7 RNA polymerase"
                     /modified_by="wacae"
                     /Transferred_From="pT7"
                     /Transferred_Similarity="100.00%"
                     /label="T7 promoter"
     misc_feature    complement(2954..2972)
                     /note="the """"G"""" is the transcription start site"
                     /label="T7 promoter"
     Reporter        2970..3130
                     /Imported_from="<a
                     href=""http://wishart.biology.ualberta.ca/PlasMapper"">Pla
                     sMapper</a>"
                     /X-Transferred_From="lacZ_a reporter"
                     /X-Transferred_Similarity="98.14%"
                     /Transferred_From="pGGC1-002_Ligation of PCR
                     product_pGGC1-001_template_AtU6-26_AaRII_scaffold_term
                     into pKE001, pKE001 - Digestion"
                     /Transferred_Similarity="100.00%"
                     /label="lacZ_a reporter"
     CDS             2974..3219
                     /label="open reading frame#1"
     misc_feature    complement(3022..3041)
                     /created_by="User"
                     /label="M13_R"
                     /note="Geneious type: primer_bind_reverse"
ORIGIN      
        1 gacgaaaggg cctcgtgata cgcctatttt tataggttaa tgtcatgata ataatggttt
       61 cttagacgtc aggtggcact tttcggggaa atgtgcgcgg aacccctatt tgtttatttt
      121 tctaaataca ttcaaatatg tatccgctca tgagacaata accctgataa atgcttcaat
      181 aatattgaaa aaggaagagt atgagtattc aacatttccg tgtcgccctt attccctttt
      241 ttgcggcatt ttgccttcct gtttttgctc acccagaaac gctggtgaaa gtaaaagatg
      301 ctgaagatca gttgggtgca cgagtgggtt acatcgaact ggatctcaac agcggtaaga
      361 tccttgagag ttttcgcccc gaagaacgtt ttccaatgat gagcactttt aaagttctgc
      421 tatgtggcgc ggtattatcc cgtattgacg ccgggcaaga gcaactcggt cgccgcatac
      481 actattctca gaatgacttg gttgagtact caccagtcac agaaaagcat cttacggatg
      541 gcatgacagt aagagaatta tgcagtgctg ccataaccat gagtgataac actgcggcca
      601 acttacttct gacaacgatc ggaggaccga aggagctaac cgcttttttg cacaacatgg
      661 gggatcatgt aactcgcctt gatcgttggg aaccggagct gaatgaagcc ataccaaacg
      721 acgagcgtga caccacgatg cctgtagcaa tggcaacaac gttgcgcaaa ctattaactg
      781 gcgaactact tactctagct tcccggcaac aattaataga ctggatggag gcggataaag
      841 ttgcaggacc acttctgcgc tcggcccttc cggctggctg gtttattgct gataaatctg
      901 gagccggtga gcgtggctct cgaggtatca ttgcagcact ggggccagat ggtaagccct
      961 cccgtatcgt agttatctac acgacgggga gtcaggcaac tatggatgaa cgaaatagac
     1021 agatcgctga gataggtgcc tcactgatta agcattggta actgtcagac caagtttact
     1081 catatatact ttagattgat ttaaaacttc atttttaatt taaaaggatc taggtgaaga
     1141 tcctttttga taatctcatg accaaaatcc cttaacgtga gttttcgttc cactgagcgt
     1201 cagaccccgt agaaaagatc aaaggatctt cttgagatcc tttttttctg cgcgtaatct
     1261 gctgcttgca aacaaaaaaa ccaccgctac cagcggtggt ttgtttgccg gatcaagagc
     1321 taccaactct ttttccgaag gtaactggct tcagcagagc gcagatacca aatactgttc
     1381 ttctagtgta gccgtagtta ggccaccact tcaagaactc tgtagcaccg cctacatacc
     1441 tcgctctgct aatcctgtta ccagtggctg ctgccagtgg cgataagtcg tgtcttaccg
     1501 ggttggactc aagacgatag ttaccggata aggcgcagcg gtcgggctga acggggggtt
     1561 cgtgcacaca gcccagcttg gagcgaacga cctacaccga actgagatac ctacagcgtg
     1621 agctatgaga aagcgccacg cttcccgaag ggagaaaggc ggacaggtat ccggtaagcg
     1681 gcagggtcgg aacaggagag cgcacgaggg agcttccagg gggaaacgcc tggtatcttt
     1741 atagtcctgt cgggtttcgc cacctctgac ttgagcgtcg atttttgtga tgctcgtcag
     1801 gggggcggag cctatggaaa aacgccagca acgcggcctt tttacggttc ctggcctttt
     1861 gctggccttt tgctcacatg ttctttcctg cgttatcccc tgattctgtg gataaccgta
     1921 ttaccgcctt tgagtgagct gataccgctc gccgcagccg aacgaccgag cgcagcgagt
     1981 cagtgagcga ggaagcggaa gagcgcccaa tacgcaaacc gcctctcccc gcgcgttggc
     2041 cgattcatta atgcagctgg cacgacaggt ttcccgactg gaaagcgggc agtgagcgca
     2101 acgcaattaa tgtgagttag ctcactcatt aggcacccca ggctttacac tttatgcttc
     2161 cggctcgtat gttgtgtgga attgtgagcg gataacaatt tcacacgagc tatttaggtg
     2221 acactataga agtgaagctt ggtctcacca tctctttttt tcttcttctt cgttcataca
     2281 gttttttttt gtttatcagc ttacattttc ttgaaccgta gctttcgttt tcttcttttt
     2341 aactttccat tcggagtttt tgtatcttgt ttcatagttt gtcccaggat tagaatgatt
     2401 aggcatcgaa ccttcaagaa tttgattgaa taaaacatct tcattcttaa gatatgaaga
     2461 taatcttcaa aaggcccctg ggaatctgaa agaagagaag caggcccatt tatatgggaa
     2521 agaacaatag tatttcttat ataggcccat ttaagttgaa aacaatcttc aaaagtccca
     2581 catcgcttag ataagaaaac gaagctgagt ttatatacag ctagagtcga agtagtgatt
     2641 gggatgcagg tggacacctg cagctgtttt agagctagaa atagcaagtt aaaataaggc
     2701 tagtccgtta tcaacttgaa aaagtggcac cgagtcggtg ctttttttgc aaaattttcc
     2761 agatcgattt cttcttcctc tgttcttcgg cgttcaattt ctggggtttt ctcttcgttt
     2821 tctgtaactg aaacctaaaa tttgacctaa aaaaaatctc aaataatatg attcagtggt
     2881 tttgtacttt tcagttagtt gagttttgca gttccgatga gataaaccaa taactatgag
     2941 accgaattct cgccctatag tgagtcgtat tacctggccg tcgttttaca acgtcgtgac
     3001 tgggaaaacc ctggcgttac ccaacttaat cgccttgcag cacatccccc tttcgccagc
     3061 tggcgtaata gcgaagaggc ccgcaccgat cgcccttccc aacagttgcg cagcctgaat
     3121 ggcgaatggc gcctgatgcg gtattttctc cttacgcatc tgtgcggtat ttcacaccgc
     3181 atatggtgca ctctcagtac aatctgctct gatgccgcat agttaagcca gccccgacac
     3241 ccgccaacac ccgctgacgc gccctgacgg gcttgtctgc tcccggcatc cgcttacaga
     3301 caagctgtga ccgtctccgg gagctgcatg tgtcagaggt tttcaccgtc atcaccgaaa
     3361 cgcgcga
//
